# Supplementary material for: Harnessing defective interfering particles and lipid nanoparticles for effective delivery of an anti-dengue virus RNA therapy
Source: Mol Ther Nucleic Acids. 2024 Dec 12;36(1):102424. doi: 10.1016/j.omtn.2024.102424 (PMC11733052; doi:10.1016/j.omtn.2024.102424)
Supplement: Table S1. RNA-seq results of DEGs in Ifnar−/− mice treated with either empty LNP or LNP-DI290 [file mmc2.xlsx]

## Sheet: Sheet 1
Ensembl_ID	HUGO_ID	logFC	logCPM	F	PValue	FDR	IFNARemptyLNP-1	IFNARemptyLNP-2	IFNARemptyLNP-3	IFNARemptyLNP-4	IFNARemptyLNP-5	IFNARLNPDI290-1	IFNARLNPDI290-2	IFNARLNPDI290-3	IFNARLNPDI290-4	IFNARLNPDI290-5
ENSMUSG00000040264.11	Gbp2b	4.19417	3.31997	84.081	7.17491e-07	0.000233248	0.344889	0.32537	-0.467808	0.644739	-0.297216	3.84942	5.02758	2.40445	4.0095	4.70008
ENSMUSG00000032690.17	Oas2	3.89857	0.813309	52.7901	8.36926e-06	0.0010695	-2.28652	-2.33021	-2.10591	-2.05748	-0.68256	2.001	1.9913	-0.0249291	2.29803	1.05269
ENSMUSG00000079362.6	Gm43302	3.56342	3.22904	24.4787	0.0003087	0.00971177	-0.664281	-2.33021	0.522951	2.0575	0.257429	3.56211	4.88846	1.02368	4.13847	4.65016
ENSMUSG00000054072.13	Iigp1	3.3666	7.60053	143.453	3.60803e-08	5.27819e-05	5.01898	5.29284	4.52546	5.49618	5.00659	8.30491	8.65184	7.278	8.89603	8.71007
ENSMUSG00000105096.2	Gbp10	3.33221	2.76836	49.0255	1.21668e-05	0.00129918	0.461069	0.930202	-0.299932	0.125489	0.471041	3.46735	4.11391	1.10007	4.12786	3.75082
ENSMUSG00000066363.13	Serpina3f	3.24965	6.36244	106.064	1.99229e-07	0.000112097	3.96305	4.08018	3.47485	4.29048	3.95443	7.3049	7.56862	5.57897	7.38901	7.49777
ENSMUSG00000099241.3	Gvin-ps2	3.12005	1.35446	25.0861	0.00027808	0.00918309	-3.3443	-0.232071	-3.3443	0.554776	-1.05893	1.98284	2.51948	1.70007	2.74956	1.51317
ENSMUSG00000028270.13	Gbp2	3.09683	8.13141	102.461	2.41544e-07	0.000121846	5.77725	5.89801	5.77599	5.9966	5.92394	8.68212	9.42868	7.38206	9.20647	9.35056
ENSMUSG00000022586.12	Ly6i	3.0481	1.85421	103.335	2.30386e-07	0.000120368	0.218527	-0.620101	-0.0798838	-0.93296	0.00659847	2.91775	2.93483	1.77188	2.34766	3.05557
ENSMUSG00000078921.4	Tgtp2	2.96607	8.15499	156.975	2.15012e-08	4.39633e-05	5.99406	6.13181	5.71112	6.14271	6.06319	8.75981	9.1456	7.89451	9.26878	9.39224
ENSMUSG00000082292.4	Gm12250	2.78818	4.50401	107.272	1.87006e-07	0.000112097	2.42509	2.64908	2.20305	2.71651	2.64398	5.18739	5.47602	4.01153	5.54403	5.75821
ENSMUSG00000104713.5	Gbp6	2.6993	5.79164	90.3475	4.84271e-07	0.000181651	3.861	4.04551	3.46905	4.04413	3.97208	6.26928	6.80573	5.22533	6.99788	6.96995
ENSMUSG00000019987.10	Arg1	2.69211	1.71015	37.1967	4.69136e-05	0.00284772	-0.931	0.382039	0.225529	-0.226699	-0.215057	1.90785	0.970602	3.25559	3.143	1.98051
ENSMUSG00000034459.9	Ifit1	2.61311	1.62866	75.6207	1.27359e-06	0.000307739	-0.338678	-0.149427	0.33163	0.125489	-0.68256	1.90785	2.72523	1.46031	2.73098	2.69916
ENSMUSG00000078853.9	Igtp	2.59177	7.57431	96.4798	3.37221e-07	0.000147579	5.86424	5.73217	5.65602	5.84473	5.70665	8.20909	8.60549	7.00193	8.44686	8.88227
ENSMUSG00000078922.10	Tgtp1	2.56038	6.20193	75.3284	1.30037e-06	0.000307739	4.53341	4.51334	4.19386	4.18947	4.61846	6.75779	7.19692	5.53837	6.99788	7.64333
ENSMUSG00000029561.18	Oasl2	2.55229	4.74531	88.0215	5.58725e-07	0.000199621	2.67411	2.87318	3.25651	3.21936	2.76025	5.36435	5.93808	4.22273	5.81606	5.68135
ENSMUSG00000073555.2	Gm4951	2.51858	3.79678	94.7826	3.71966e-07	0.000155471	1.93593	2.25301	1.42551	2.56345	1.93294	4.2645	4.6656	3.7463	5.10046	4.6768
ENSMUSG00000048852.14	Gm12185	2.48418	3.2971	84.6198	6.92952e-07	0.000230391	1.62326	1.749	1.47266	1.5056	1.67733	3.67948	4.26897	2.87569	4.32037	4.56399
ENSMUSG00000059089.5	Fcgr4	2.47947	5.72789	294.448	5.36563e-10	7.84939e-06	4.1171	3.85847	4.30874	4.0275	3.69234	6.55922	6.63613	5.96077	6.58645	6.60025
ENSMUSG00000101628.2	Gm28177	2.43998	2.19102	70.7845	1.81397e-06	0.000368564	0.404148	0.489107	0.769414	0.6877	0.471041	2.92728	3.46713	1.70007	2.71216	3.30365
ENSMUSG00000022126.7	Acod1	2.4162	1.82666	44.9584	1.87311e-05	0.00168109	0.283091	-0.0712614	0.279554	0.554776	0.0735116	2.63348	2.87508	0.983916	3.25128	2.12509
ENSMUSG00000041481.18	Serpina3g	2.40408	8.87808	109.551	1.66257e-07	0.000112097	7.1232	7.30669	7.12662	7.41252	7.13099	9.76969	9.78801	8.41145	9.75858	9.95633
ENSMUSG00000028885.9	Smpdl3b	2.38256	2.46261	209.05	4.06309e-09	2.97195e-05	1.08551	1.03993	0.477447	0.991882	0.741794	3.48681	2.98279	3.00051	3.09295	3.37769
ENSMUSG00000074896.4	Ifit3	2.37544	4.66664	161.643	1.81568e-08	4.39633e-05	3.06227	3.02324	2.98294	3.30463	2.82964	5.34316	5.65246	4.60014	5.47452	5.73022
ENSMUSG00000068606.7	Gm4841	2.3422	1.28065	39.1013	3.69664e-05	0.00246234	0.461069	-0.149427	-1.63696	-0.395792	0.00659847	2.0885	1.87411	0.812889	2.39564	2.31796
ENSMUSG00000033576.13	Apol6	2.27778	1.1122	46.68	1.55466e-05	0.00151743	-0.791486	-0.735936	-0.657824	-0.693625	0.657066	1.40669	2.46648	1.51714	1.65701	1.8198
ENSMUSG00000078606.9	Gvin2	2.27014	6.24511	106.259	1.9719e-07	0.000112097	4.74302	4.78954	4.51423	4.79166	4.6788	7.05468	7.17024	5.88048	7.43709	6.89062
ENSMUSG00000040026.9	Saa3	2.25868	3.79182	27.2572	0.000194123	0.00735705	1.5981	2.63749	2.43498	1.35382	2.81016	3.53121	3.36947	5.26735	5.27414	3.9239
ENSMUSG00000105338.2	Gm43802	2.2414	2.85229	116.659	1.16797e-07	0.000103574	1.37929	1.4376	1.58419	1.32689	1.0714	3.21079	3.84993	2.86478	3.82032	3.83207
ENSMUSG00000026104.15	Stat1	2.22551	9.29915	124.578	8.05947e-08	8.42157e-05	7.76934	7.86705	7.55607	7.87894	7.87548	10.0443	10.302	9.01026	10.2478	10.1546
ENSMUSG00000039699.15	Batf2	2.20242	3.27446	66.6191	2.50247e-06	0.000457608	2.15876	1.46409	1.74645	1.88364	1.74046	3.9924	4.35531	2.70275	4.0095	4.33783
ENSMUSG00000033355.7	Rtp4	2.19113	2.48476	72.8459	1.55625e-06	0.0003348	1.19022	1.03993	1.30043	1.02576	0.61276	3.17925	3.29544	2.08547	3.32127	3.64685
ENSMUSG00000040328.17	Or2v1	2.18347	1.61611	45.5767	1.75071e-05	0.00163574	-0.338678	1.03993	-0.38143	0.245366	0.0735116	2.3374	2.09968	1.43104	2.44207	2.88327
ENSMUSG00000073489.7	Ifi204	2.18047	4.27317	164.324	1.65098e-08	4.39633e-05	2.98674	2.87318	2.81017	2.49253	2.88658	4.78549	5.07261	4.36109	5.31681	5.18765
ENSMUSG00000079363.8	Gbp4	2.17759	7.5289	74.6507	1.36502e-06	0.000307739	6.07948	6.21703	5.77364	6.07757	6.13739	8.01672	8.56765	6.97048	8.57691	8.51758
ENSMUSG00000046879.8	Irgm1	2.17358	7.22359	82.2578	8.08351e-07	0.000244295	5.82004	5.6977	5.8131	5.72738	5.75204	7.87071	8.0312	6.70067	8.06751	8.47246
ENSMUSG00000095519.3	Ighv1-66	2.17063	4.40936	22.3731	0.000449874	0.0128539	2.58729	3.21482	2.11664	3.33873	3.20279	5.42444	5.16282	5.48239	5.49807	2.30284
ENSMUSG00000062380.5	Tubb3	2.1589	2.4597	74.627	1.36736e-06	0.000307739	1.40853	0.930202	0.651439	1.02576	1.16642	3.13882	3.39096	2.2621	2.95566	3.68818
ENSMUSG00000081723.2	Gm15931	2.15806	1.00457	107.142	1.88284e-07	0.000112097	-0.664281	-0.149427	-0.467808	-0.395792	-0.0635697	1.80827	2.00994	1.27503	1.85876	1.34617
ENSMUSG00000041827.16	Oasl1	2.11789	1.05863	136.521	4.78908e-08	6.36905e-05	-0.338678	-0.319738	0.225529	-0.488402	-0.47706	1.92697	1.60661	1.65013	1.65701	1.8409
ENSMUSG00000069874.8	Irgm2	2.10558	7.32505	126.746	7.30848e-08	8.22428e-05	5.95373	5.95515	5.54873	6.09164	5.99146	7.85583	8.18341	7.2294	8.32903	8.26132
ENSMUSG00000032661.10	Oas3	2.08832	2.27996	43.155	2.29111e-05	0.00182156	1.01122	0.852118	0.169401	1.45676	0.89764	3.1306	3.29544	1.84029	3.47991	2.48807
ENSMUSG00000062488.10	Ifit3b	2.08131	2.28336	68.4454	2.16872e-06	0.000412028	0.568586	1.4901	0.691846	1.12288	0.61276	2.91775	3.27246	2.12256	2.96364	3.28837
ENSMUSG00000009876.14	Cox4i2	2.06691	1.14224	35.0099	6.24146e-05	0.00350175	-0.073199	-0.149427	0.111	0.356041	-1.56954	1.96446	2.45293	0.943022	1.57604	1.7322
ENSMUSG00000044701.6	Il27	1.99326	1.01152	63.6646	3.17754e-06	0.000542366	0.00544619	0.0734074	-0.657824	0.125489	-0.797443	1.67892	1.95329	0.983916	1.71489	1.8198
ENSMUSG00000027514.15	Zbp1	1.98015	5.68955	111.84	1.48062e-07	0.0001083	4.2401	4.5478	4.24567	4.3283	4.54373	6.52277	6.65549	5.44443	6.37236	6.52893
ENSMUSG00000030187.16	Klra2	1.92305	3.969	112.935	1.4018e-07	0.000107931	2.96723	2.88303	2.78238	2.44324	2.45615	4.21481	4.83196	4.20986	5.05075	4.63816
ENSMUSG00000020407.14	Upp1	1.80459	1.90197	45.8568	1.69835e-05	0.00161332	0.568586	0.769565	1.30043	0.72942	0.31387	2.67929	2.21663	1.62449	2.97157	2.75579
ENSMUSG00000096632.3	Igkv9-124	1.79945	4.70684	26.888	0.000206056	0.00764414	3.14276	3.55386	3.52044	3.33197	4.03639	5.56836	5.33531	5.69281	5.72158	3.37045
ENSMUSG00000040253.16	Gbp7	1.79916	6.03029	54.5985	7.04701e-06	0.000984811	4.74875	5.19936	4.21827	5.1165	4.8721	6.37486	7.0964	5.75024	7.01094	6.71037
ENSMUSG00000034855.14	Cxcl10	1.76938	5.21274	49.7487	1.13028e-05	0.00126221	3.79057	3.92196	3.96159	4.39787	4.2248	5.67256	5.87084	4.64864	6.21913	6.27269
ENSMUSG00000098934.2	Gvin-ps4	1.75408	2.23785	22.5303	0.000437043	0.0125856	1.76563	1.00428	0.979852	0.957186	0.82182	2.37965	3.13489	1.10007	3.28988	3.34114
ENSMUSG00000045868.13	Gvin1	1.69486	7.41207	53.0919	8.12977e-06	0.00106832	6.34443	6.55561	5.98858	6.49914	6.18828	7.73324	8.17388	7.00442	8.54469	8.21663
ENSMUSG00000078920.4	Ifi47	1.68998	7.06954	51.7221	9.28518e-06	0.00114145	6.00607	6.06091	6.02165	5.88797	5.97406	7.55386	7.70033	6.50646	7.8377	8.27422
ENSMUSG00000068246.7	Apol9b	1.6872	1.6465	41.507	2.7706e-05	0.00204702	0.515829	0.204882	0.843024	0.245366	1.0714	2.24902	2.69099	1.33947	2.15203	2.46107
ENSMUSG00000038037.6	Socs1	1.66162	3.65516	35.1489	6.12678e-05	0.00346289	2.53522	2.61402	2.16049	3.03202	2.57638	4.52818	4.42294	2.86478	4.2073	4.65613
ENSMUSG00000105504.5	Gbp5	1.65559	6.40425	63.854	3.12838e-06	0.000542366	5.222	5.5213	5.14702	5.38637	5.45387	6.78555	7.30133	6.00986	7.28219	7.27128
ENSMUSG00000094345.3	Igkv14-126	1.60232	5.0684	18.2093	0.00102267	0.0220658	4.29983	3.71143	4.89996	2.97246	3.68166	5.44116	5.69195	4.7937	6.57021	5.08751
ENSMUSG00000050014.9	Apol10b	1.59246	3.69293	71.861	1.67367e-06	0.000349773	2.41071	2.71674	2.6655	2.71651	2.93236	4.33418	4.75671	3.55601	4.32348	4.16461
ENSMUSG00000000204.17	Slfn4	1.57139	4.08457	19.982	0.000711164	0.0173974	3.46147	3.01431	3.07747	3.26971	2.54135	4.77497	5.0161	2.84272	5.31681	4.30025
ENSMUSG00000015947.11	Fcgr1	1.55466	4.13642	153.961	2.40417e-08	4.39633e-05	3.33775	3.06711	3.32234	3.0068	3.06981	4.62793	5.04576	4.388	4.64212	4.77597
ENSMUSG00000096719.2	Mrgpra2b	1.54825	1.23512	18.9314	0.000879681	0.0200449	0.515829	0.32537	0.43046	0.40835	-0.215057	1.32257	2.02834	0.453962	2.65417	1.53921
ENSMUSG00000024679.11	Ms4a6d	1.5288	2.74858	68.4866	2.1618e-06	0.000412028	2.30585	1.63704	1.87484	1.24296	1.80095	3.234	3.24912	3.19592	3.67235	3.14309
ENSMUSG00000025044.17	Msr1	1.52274	3.06713	116.038	1.2036e-07	0.000103574	2.30585	1.98681	2.39882	1.78817	2.08663	3.44763	3.46713	3.56277	3.88057	3.75082
ENSMUSG00000004814.11	Ccl24	1.51616	4.1581	21.8001	0.000500504	0.0138935	3.14276	3.15103	3.62847	3.14424	2.91422	4.59245	5.68906	3.38336	4.50121	4.54483
ENSMUSG00000026536.10	Ifi211	1.50082	3.20579	76.3194	1.21213e-06	0.000307739	2.24232	2.10936	2.54935	2.08989	2.3656	3.61021	4.02049	3.13368	3.97439	3.909
ENSMUSG00000075602.11	Ly6a	1.48966	7.428	96.7722	3.31625e-07	0.000147579	6.64237	6.49909	6.56092	6.36578	6.41323	8.11871	8.20455	7.34575	7.8161	8.27034
ENSMUSG00000026573.8	Xcl1	1.4662	2.85817	97.8607	3.11715e-07	0.0001471	1.67229	2.15885	2.1314	1.99045	1.80095	3.25684	3.46713	3.07811	3.42894	3.72835
ENSMUSG00000018899.18	Irf1	1.44711	8.495	84.7354	6.87813e-07	0.000230391	7.70046	7.60556	7.45367	7.6191	7.59785	9.21104	9.21401	8.26463	9.05993	9.2568
ENSMUSG00000025877.15	Hk3	1.42494	6.5283	50.0897	1.09203e-05	0.00122887	5.69659	5.44522	5.39355	6.09961	5.48186	7.14061	7.59625	6.35102	7.08916	6.90634
ENSMUSG00000046031.8	Calhm6	1.42421	4.81698	62.5179	3.49506e-06	0.000561859	4.04911	3.90755	3.88959	3.84502	4.00245	5.35203	5.47769	4.47664	5.45484	5.74428
ENSMUSG00000012519.15	Mlkl	1.41826	3.48505	158.055	2.06676e-08	4.39633e-05	2.58729	2.39745	2.76354	2.60886	2.70856	3.98785	3.96902	3.75223	4.1664	4.19769
ENSMUSG00000021266.17	Wars1	1.40973	6.91938	69.0029	2.07735e-06	0.000410671	6.03799	6.01012	6.02363	6.18268	5.98605	7.51767	7.78899	6.61946	7.42594	7.67634
ENSMUSG00000025498.16	Irf7	1.40455	5.1299	114.223	1.31524e-07	0.000106892	4.34211	4.22662	4.03017	4.38813	4.32088	5.81789	5.85804	5.10768	5.65168	5.77612
ENSMUSG00000048498.9	Cd300e	1.3979	4.60762	73.7067	1.46141e-06	0.000321132	3.91802	3.68915	3.88524	3.25551	3.90477	4.87434	4.95008	5.52976	5.3628	4.85845
ENSMUSG00000069792.6	Wfdc17	1.38573	4.82022	75.6739	1.26879e-06	0.000307739	4.1347	3.83329	4.48866	3.43643	3.73431	5.27952	5.40738	5.25696	5.44917	5.35646
ENSMUSG00000069793.13	Slfn9	1.37663	3.94585	106.288	1.96889e-07	0.000112097	2.77857	3.32732	2.87302	3.31152	3.15724	4.29057	4.4539	4.65498	4.66433	4.25382
ENSMUSG00000079018.11	Ly6c1	1.36684	6.30354	103.875	2.23795e-07	0.000120368	5.55669	5.50066	5.45647	5.2371	5.55393	6.76843	7.13935	6.31942	6.72317	7.06097
ENSMUSG00000060445.12	Sycp2	1.36336	0.820952	18.7397	0.000915231	0.0204736	-0.244651	0.266384	-0.149569	-0.30877	0.471041	0.722617	1.39603	0.565936	2.12382	1.19054
ENSMUSG00000028268.15	Gbp3	1.35872	6.5036	88.0002	5.59467e-07	0.000199621	5.64839	5.69351	5.51957	5.74782	5.73535	6.98228	7.21861	6.33135	7.17801	7.2468
ENSMUSG00000049436.6	Upk1b	1.336	2.22309	41.9984	2.61637e-05	0.0019584	1.51988	1.35507	1.5406	1.32689	1.3929	2.78784	1.79034	2.98045	2.90683	2.91345
ENSMUSG00000014846.13	Tppp3	1.32366	3.53049	40.3682	3.1705e-05	0.00222987	3.38998	1.98681	2.71535	2.58633	2.64398	4.19129	3.737	4.04089	3.9262	4.26166
ENSMUSG00000035692.8	Isg15	1.31865	2.94252	33.5002	7.66248e-05	0.00393314	2.29023	1.61356	2.36174	2.45572	1.859	3.54365	3.83955	2.58807	3.39983	3.60431
ENSMUSG00000058163.15	Gm5431	1.31271	1.90148	36.9298	4.85429e-05	0.00291038	0.619482	1.4376	1.04369	1.05887	1.33953	2.07141	2.49323	1.81784	2.69309	2.72208
ENSMUSG00000047414.7	Flrt2	1.29915	3.59816	56.3947	5.96804e-06	0.000881884	2.61263	2.86326	2.54935	2.91034	3.07798	3.82924	4.37701	4.10254	4.44531	3.57942
ENSMUSG00000045502.7	Hcar2	1.28033	4.77346	120.156	9.88733e-08	9.64278e-05	3.79611	3.89787	4.22172	3.96339	4.07772	5.07834	5.55111	4.99216	5.36732	5.3156
ENSMUSG00000079339.8	Ifit1bl1	1.28006	3.07521	43.7354	2.14574e-05	0.00177509	2.08824	2.28308	2.28457	2.3922	2.46863	3.45423	3.59608	2.75093	3.86361	3.91895
ENSMUSG00000114608.4	Gm36161	1.26395	3.38156	53.0289	8.17909e-06	0.00106832	2.72148	2.47765	3.03883	2.28437	2.48101	3.81392	3.81856	3.45055	3.87634	4.29644
ENSMUSG00000035186.7	Ubd	1.25857	4.37048	16.0101	0.00165809	0.0291922	3.60097	3.56002	3.71434	3.56297	3.62144	4.7881	5.51568	3.10616	4.69341	5.24219
ENSMUSG00000020681.15	Ace	1.21598	5.87794	83.1883	7.60408e-07	0.000236681	5.37978	5.16546	4.82473	5.04189	5.2646	6.25612	6.24683	6.80277	6.24227	6.15655
ENSMUSG00000046321.9	Hs3st2	1.21451	3.70609	77.1485	1.14361e-06	0.000307739	2.78973	3.04095	3.22932	2.82632	2.97674	4.51876	4.02049	4.33762	4.12074	3.84257
ENSMUSG00000034438.17	Gbp8	1.20836	6.62198	77.5997	1.10822e-06	0.00030589	5.92998	5.90165	5.78419	5.80869	6.04037	6.94877	7.32757	6.52217	7.38159	7.17386
ENSMUSG00000002847.8	Pla1a	1.19608	1.61985	50.8819	1.00883e-05	0.00119412	1.22351	0.852118	0.609869	1.02576	0.89764	2.3374	2.20049	2.15873	1.94189	1.7322
ENSMUSG00000075010.7	AW112010	1.18976	7.3002	61.8171	3.70726e-06	0.000583155	6.39552	6.61223	6.9189	6.40734	6.53323	7.48338	7.84034	7.34869	7.92943	8.13278
ENSMUSG00000052270.8	Fpr2	1.18395	2.95113	20.6238	0.00062676	0.0163007	2.08824	2.31253	2.81017	2.19785	1.56555	3.21857	3.09179	2.87569	4.12074	3.4343
ENSMUSG00000073902.6	Gvin3	1.18294	6.48256	46.9025	1.51828e-05	0.00151743	5.58578	6.03905	5.43729	5.90058	5.82789	6.88666	7.11266	6.34122	7.40558	6.82199
ENSMUSG00000030402.6	Ppm1n	1.17825	0.996517	30.5337	0.000117111	0.00525526	0.461069	0.382039	0.522951	0.245366	0.00659847	1.92697	1.50516	1.20757	1.53378	0.859491
ENSMUSG00000040483.16	Xaf1	1.15803	3.84711	62.6863	3.4462e-06	0.00056016	3.03441	3.33451	3.2898	3.16719	2.94135	4.3234	4.36258	3.73436	4.42233	4.57662
ENSMUSG00000025492.7	Ifitm3	1.14918	7.00755	96.1841	3.42995e-07	0.000147579	6.46587	6.13594	6.59061	6.21883	6.13934	7.49983	7.59702	7.20475	7.30003	7.69384
ENSMUSG00000020911.15	Krt19	1.13982	2.7776	32.6118	8.67401e-05	0.00427246	1.91571	1.66013	2.3742	2.49253	1.93294	3.48035	2.61996	3.48656	3.26426	3.15997
ENSMUSG00000029417.10	Cxcl9	1.12458	5.9131	38.8396	3.81764e-05	0.00248214	5.04015	5.56173	4.95702	5.2479	5.33958	6.19237	6.93692	5.87641	6.12886	6.47007
ENSMUSG00000046718.9	Bst2	1.11404	5.94784	73.6189	1.47077e-06	0.000321132	5.50518	5.16546	5.29042	5.33155	5.11182	6.57975	6.68696	5.94014	6.20909	6.45988
ENSMUSG00000090231.11	Cfb	1.08062	7.6041	150.6	2.72968e-08	4.43694e-05	6.98387	6.94933	6.82325	6.93604	7.11867	8.13421	7.82858	8.23794	8.00894	7.98398
ENSMUSG00000051065.10	Mb21d2	1.07236	2.23231	37.4504	4.54235e-05	0.00279271	1.8952	1.61356	1.6055	1.35382	1.56555	2.29389	2.81275	2.50622	3.10021	2.44738
ENSMUSG00000037321.18	Tap1	1.0547	8.5176	67.9144	2.2601e-06	0.000423885	7.80034	7.97086	7.69983	8.018	7.96687	9.17201	9.09166	8.40675	8.93879	9.02576
ENSMUSG00000074151.14	Nlrc5	1.04881	7.85136	56.0045	6.18511e-06	0.000895861	7.18523	7.33432	6.85473	7.34157	7.39124	8.25236	8.55065	7.77508	8.39155	8.33053
ENSMUSG00000096727.4	Psmb9	1.03743	7.58278	56.5301	5.89481e-06	0.000881884	7.03632	6.87168	6.94526	7.04847	6.95695	8.29345	8.19923	7.4128	7.87679	8.10771
ENSMUSG00000096108.3	Ighv11-2	1.02954	3.30431	19.1667	0.000838225	0.0194606	2.76733	2.54124	3.30941	1.57589	2.82964	3.76164	3.46713	3.77571	3.71553	3.88381
ENSMUSG00000022432.8	Smc1b	1.02288	0.966104	13.1619	0.00330513	0.0437959	0.850075	0.539802	0.806689	-0.93296	0.137458	1.60962	1.21509	1.37064	1.49025	1.12326
ENSMUSG00000097194.4	9330175E14Rik	1.01948	5.44154	55.7984	6.30347e-06	0.000898795	4.81302	5.0368	4.445	4.88691	4.97631	6.02946	6.01621	5.36926	5.98632	5.8086
ENSMUSG00000035042.3	Ccl5	1.01929	6.5787	22.5147	0.000438296	0.0125969	5.92113	5.92686	6.24854	5.83042	5.9442	7.1914	5.89986	7.44153	6.92312	7.11879
ENSMUSG00000091191.4	Gm17334	1.01159	4.30162	28.8101	0.000151983	0.00630715	3.76819	3.893	3.03098	3.87786	3.83416	4.84449	5.07039	4.27721	4.88627	4.34523
ENSMUSG00000095609.4	Gm21188	1.00451	3.29042	51.941	9.08837e-06	0.00113155	3.04376	2.60214	2.76354	2.48036	2.59927	3.441	3.7592	3.50072	3.994	3.75082
ENSMUSG00000074677.12	Sirpb1c	1.0014	4.19064	48.3511	1.30422e-05	0.00134542	3.79611	3.73338	3.8765	3.13651	3.37183	4.50293	4.79483	4.32574	4.70536	4.64717
ENSMUSG00000030147.13	Clec4b1	0.998837	2.08151	40.8109	3.00754e-05	0.00218892	1.54643	1.66013	1.68772	0.991882	1.58861	2.43411	2.5706	2.72704	2.3598	2.33293
ENSMUSG00000033880.12	Lgals3bp	0.989726	6.94496	181.948	9.14327e-09	4.39633e-05	6.36229	6.22092	6.28201	6.5186	6.43407	7.47893	7.33913	7.24473	7.29727	7.41007
ENSMUSG00000002325.16	Irf9	0.988581	6.62465	74.7313	1.35714e-06	0.000307739	6.09192	6.01125	5.93593	6.08964	6.10477	7.0901	7.10129	6.51695	7.0745	7.28578
ENSMUSG00000112627.3	4933412E12Rik	0.982535	3.11997	54.241	7.28792e-06	0.00100026	2.75601	2.42468	2.44683	2.55187	2.57638	3.67948	3.57746	3.03983	3.58711	3.65283
ENSMUSG00000039682.13	Lap3	0.980905	6.3206	82.0733	8.18267e-07	0.000244295	5.79535	5.62619	5.96301	5.71055	5.62257	6.7849	6.96525	6.33135	6.68929	6.79995
ENSMUSG00000031897.10	Psmb10	0.979884	6.98859	43.0151	2.32785e-05	0.00184076	6.39917	6.35347	6.44897	6.6288	6.22738	7.66193	7.61273	6.77026	7.22317	7.53708
ENSMUSG00000112843.2	Gm46224	0.976425	1.73817	16.7225	0.0014118	0.0268959	0.972588	1.14191	1.6676	1.05887	0.969674	1.94583	2.69099	1.54474	1.78861	2.41961
ENSMUSG00000017830.16	Dhx58	0.9735	4.23234	75.2253	1.30997e-06	0.000307739	3.60097	3.76568	3.61802	3.77204	3.57601	4.77497	4.90846	4.28132	4.55765	4.58602
ENSMUSG00000034329.17	Brip1	0.973062	3.00247	27.5657	0.000184767	0.00715798	2.86548	2.20669	2.08665	2.56345	2.37889	2.99225	3.03832	3.60271	3.68206	3.56047
ENSMUSG00000038507.7	Parp12	0.972351	4.47031	91.2323	4.59023e-07	0.000181488	3.861	3.96896	3.89393	3.95901	3.84856	4.80628	5.11412	4.51202	4.95192	4.92169
ENSMUSG00000021950.16	Anxa8	0.968097	1.34822	18.4766	0.000966793	0.0211725	0.668644	0.588775	1.04369	1.21387	0.368185	1.90785	1.14936	2.17648	1.63719	1.66282
ENSMUSG00000029298.16	Gbp9	0.967213	6.72011	48.4395	1.29235e-05	0.00134542	5.97709	6.49669	5.80506	6.16568	6.24744	6.97082	7.2156	6.73551	7.35377	7.2586
ENSMUSG00000081769.10	Gm12216	0.958024	2.89009	51.1237	9.84918e-06	0.00119077	2.25847	2.35562	2.32367	2.40513	2.3656	3.66816	3.39806	3.0301	3.09295	3.15156
ENSMUSG00000068245.15	Phf11d	0.953867	3.18394	43.4318	2.2204e-05	0.00178474	2.50847	2.3414	2.95	2.67441	2.63294	3.47387	3.83955	3.2046	3.71079	3.59192
ENSMUSG00000039304.12	Tnfsf10	0.953355	3.97621	59.2644	4.61759e-06	0.000711061	3.419	3.49727	3.24976	3.27677	3.6546	4.17138	4.63291	4.06967	4.49846	4.42073
ENSMUSG00000114547.2	Gm3226	0.951256	1.3063	16.9409	0.00134499	0.0263399	0.150937	1.10871	1.13444	0.769966	0.471041	1.90785	1.5312	1.46031	2.09505	1.28592
ENSMUSG00000079197.11	Psme2	0.950927	7.7496	56.2753	6.03353e-06	0.000882645	7.28663	7.17156	7.3227	7.12471	7.06572	8.28514	8.40708	7.69422	7.92586	8.30657
ENSMUSG00000070427.5	Il18bp	0.947814	5.14365	41.9737	2.62388e-05	0.0019584	4.53672	4.48451	4.75732	4.51879	4.65988	5.44282	5.8334	4.88828	5.63678	5.72171
ENSMUSG00000018459.16	Slc13a3	0.946688	0.80974	17.5768	0.00117056	0.0241184	0.461069	-0.149427	0.477447	0.245366	0.368185	0.848268	1.08049	1.74834	1.32663	0.729795
ENSMUSG00000022906.16	Parp9	0.942634	6.10487	48.2861	1.31304e-05	0.00134542	5.5153	5.59207	5.51253	5.58266	5.59008	6.44534	6.51576	5.87097	6.67842	6.81934
ENSMUSG00000035275.15	Raver2	0.940783	2.97372	43.5616	2.18813e-05	0.00177509	2.70978	2.55363	2.07141	2.13715	2.61058	3.27187	3.41214	3.51474	3.42894	3.17666
ENSMUSG00000037991.10	Rmi2	0.936028	2.6697	47.6195	1.40762e-05	0.00142014	2.27444	1.8728	2.11664	2.15257	2.24015	3.00129	2.98279	2.72704	3.19138	3.31876
ENSMUSG00000038085.14	Cnbd2	0.9337	4.97307	13.0896	0.00336708	0.0442163	4.29592	3.95502	5.07438	4.4011	4.17234	5.99591	5.58724	4.72902	5.31837	4.79231
ENSMUSG00000056220.15	Pla2g4a	0.927975	4.50674	75.6009	1.27539e-06	0.000307739	3.74545	3.97358	4.03802	3.96339	4.11393	4.56526	4.86561	4.85008	5.07674	5.06528
ENSMUSG00000117079.2	Gm41611	0.924712	1.51005	19.3175	0.000812841	0.0191156	1.25604	0.852118	1.32633	0.644739	0.782362	1.92697	2.20049	1.20757	1.90921	2.01803
ENSMUSG00000027639.17	Samhd1	0.922761	9.72875	49.0504	1.21358e-05	0.00129918	9.14433	9.31457	9.05671	9.19627	9.2492	10.1113	10.3066	9.4922	10.2717	10.2593
ENSMUSG00000095788.7	Sirpb1a	0.920905	4.28437	69.9145	1.93741e-06	0.000388251	3.77942	3.78682	3.92815	3.38515	3.83898	4.47072	4.72039	4.72601	4.85014	4.55763
ENSMUSG00000030107.11	Usp18	0.917874	1.82208	18.2784	0.00100786	0.0218591	1.40853	1.23714	0.843024	1.45676	1.51829	2.01893	2.54526	1.54474	2.08044	2.57876
ENSMUSG00000053318.8	Slamf8	0.906694	5.48441	34.3266	6.84292e-05	0.00366685	4.9184	5.01904	4.7597	4.94561	5.14331	5.84579	6.32054	5.24649	5.78488	5.93782
ENSMUSG00000034422.15	Parp14	0.905063	7.04363	51.8973	9.12728e-06	0.00113155	6.49428	6.60704	6.4207	6.57189	6.50775	7.32035	7.53161	6.87995	7.68196	7.58397
ENSMUSG00000036412.6	Arsi	0.903419	2.03485	23.693	0.000354317	0.0107761	1.46528	0.930202	1.56256	1.93804	1.56555	2.54962	2.50641	2.43427	2.50904	1.98051
ENSMUSG00000024397.15	Aif1	0.899656	6.64547	58.6126	4.89008e-06	0.000745177	6.17615	6.12145	6.39033	5.89486	6.00438	7.22847	7.17282	6.95643	6.62784	7.07049
ENSMUSG00000000791.10	Il12rb1	0.896436	3.31389	32.326	9.03183e-05	0.00440422	2.58729	2.77079	2.63474	3.09721	2.86785	3.9463	3.99264	3.22179	3.55578	3.60431
ENSMUSG00000018930.4	Ccl4	0.894493	0.933254	25.8957	0.000242598	0.00835051	0.150937	0.726447	0.381891	0.301764	0.61276	0.963846	1.14936	1.37064	1.3753	1.5648
ENSMUSG00000021322.9	Aoah	0.886434	2.64475	56.4179	5.95541e-06	0.000881884	2.08824	2.09247	2.189	2.15257	2.19578	3.24927	2.84426	3.06863	3.09295	2.77783
ENSMUSG00000047330.9	Kcne4	0.88418	2.62648	16.2797	0.00155943	0.028445	2.10619	2.20669	2.10172	2.2983	1.89645	2.91775	3.15177	2.02797	3.01061	3.50208
ENSMUSG00000110631.2	Gm42047	0.877637	5.83141	30.6515	0.00011509	0.00519646	5.35372	5.51973	5.54184	4.62484	5.42053	6.43369	6.36194	5.97859	6.2324	5.94636
ENSMUSG00000092572.9	Serpinb10	0.87589	3.13871	25.9287	0.000241267	0.00832906	2.50847	2.89281	2.77299	2.44324	2.54135	3.44763	3.6446	2.80898	3.73431	3.71127
ENSMUSG00000066319.7	Rtp3	0.871999	1.34024	31.5516	0.000100911	0.00476203	1.12126	0.726447	0.609869	1.02576	0.782362	1.84893	1.83283	1.51714	1.75222	1.51317
ENSMUSG00000020638.9	Cmpk2	0.871497	4.09073	19.3101	0.000814071	0.0191156	3.61984	3.4114	3.77201	3.919	3.11021	4.46092	4.64786	3.64157	4.71011	4.59846
ENSMUSG00000043832.14	Clec4a3	0.862436	4.81444	36.0532	5.4377e-05	0.00319692	4.44799	4.28722	4.62533	3.85919	4.2825	4.89633	5.0435	5.26941	5.51038	5.10724
ENSMUSG00000069830.11	Nlrp1a	0.860712	1.75065	15.2661	0.00197063	0.03237	1.46528	0.891688	0.91306	1.5056	1.46944	1.76643	2.59549	1.96808	2.34766	1.63893
ENSMUSG00000013584.6	Aldh1a2	0.860612	1.72944	13.6835	0.00289522	0.0410012	0.892079	1.26754	1.6676	1.35382	0.934107	1.86884	1.67828	2.76273	1.98957	1.90239
ENSMUSG00000002108.11	Nr1h3	0.859712	6.52535	64.3663	2.9998e-06	0.000528723	6.10202	5.8347	6.06171	6.11347	6.03618	7.18248	6.90117	7.01124	6.73546	6.54669
ENSMUSG00000079017.4	Ifi27l2a	0.857588	2.77956	33.1417	8.0533e-05	0.00403003	1.95587	1.9498	2.51598	2.33929	2.58787	3.0717	3.20935	3.28042	2.92329	3.20947
ENSMUSG00000046971.8	Pla2g4f	0.838711	1.93255	28.3733	0.000162655	0.00655506	1.40853	1.4901	1.58419	1.18417	1.63365	2.47365	1.85362	2.50622	2.19334	2.31796
ENSMUSG00000012428.10	Steap4	0.838602	3.59634	15.5466	0.00184536	0.0312451	3.31477	3.13463	2.82841	2.92836	3.33821	3.52495	4.18944	3.64157	4.57859	3.48208
ENSMUSG00000043613.9	Mmp3	0.837653	2.16361	18.2749	0.0010086	0.0218591	1.67229	1.4376	1.89228	2.04103	1.31208	2.53723	1.87411	2.78604	2.664	2.56614
ENSMUSG00000063458.14	Lrmda	0.83568	1.74872	30.8302	0.0001121	0.00513813	1.43718	1.17436	1.32633	1.05887	1.41887	2.30854	2.24837	2.14076	1.75222	1.99939
ENSMUSG00000068220.7	Lgals1	0.835453	6.75908	80.1513	9.30467e-07	0.000266898	6.32348	6.218	6.43788	6.20872	6.20889	7.25708	6.93753	7.33788	6.87475	7.12364
ENSMUSG00000051279.3	Gdf6	0.834545	5.46798	53.618	7.73105e-06	0.00103759	4.77143	4.86355	5.29042	4.82572	5.13745	5.69503	5.81364	6.09282	5.65168	5.83381
ENSMUSG00000053101.4	Gpr141	0.833359	3.82242	19.8382	0.000731841	0.0176668	3.49593	3.32732	3.45738	3.22666	3.22504	3.69071	4.34066	3.58288	4.66188	4.3154
ENSMUSG00000020572.9	Nampt	0.830487	6.16958	33.4622	7.70294e-05	0.00394008	5.63144	5.72534	5.71603	5.5698	5.82546	6.27302	6.61574	5.95564	6.87475	6.72392
ENSMUSG00000017607.10	Tns4	0.829986	1.49201	24.7968	0.0002922	0.00936028	1.01122	0.852118	0.843024	1.05887	1.36646	1.88847	1.67828	2.17648	1.82411	1.5648
ENSMUSG00000000386.19	Mx1	0.829264	3.04943	32.3367	9.01819e-05	0.00440422	2.46738	2.60214	2.76354	2.0575	2.88658	3.21857	3.43989	3.44323	3.52914	3.36318
ENSMUSG00000045932.13	Ifit2	0.826615	3.96405	36.9535	4.83954e-05	0.00291038	3.24355	3.57832	3.17334	3.63058	3.765	4.04146	4.41597	4.12099	4.47632	4.47233
ENSMUSG00000121501.1	ENSMUSG00000121501.1	0.82598	6.83197	21.2649	0.000553866	0.0148943	6.33495	6.33923	6.53616	6.1016	6.45696	6.96157	7.05885	6.49325	7.61197	7.52735
ENSMUSG00000001123.16	Lgals9	0.821183	6.99686	21.3154	0.000548555	0.0148333	6.59069	6.53467	6.63597	6.53487	6.33101	7.33115	7.5745	6.81344	6.86413	7.87636
ENSMUSG00000022216.18	Psme1	0.815937	8.21081	34.9904	6.25773e-05	0.00350175	7.8344	7.73527	7.9305	7.53961	7.65904	8.75179	8.74379	8.12593	8.24353	8.80487
ENSMUSG00000058715.12	Fcer1g	0.808712	7.23086	43.6155	2.17488e-05	0.00177509	6.73832	6.65525	7.23013	6.49536	6.61622	7.5756	7.54924	7.46564	7.5883	7.70647
ENSMUSG00000022769.10	Sdf2l1	0.808107	5.72064	28.1292	0.000168996	0.00669985	5.58097	4.92444	5.40119	5.07463	5.23568	6.22266	6.37637	5.96971	6.09385	5.54821
ENSMUSG00000049502.18	Dtx3l	0.799917	6.31595	50.5697	1.04071e-05	0.00121443	5.92113	5.99544	5.72214	5.82682	5.83031	6.49662	6.71847	6.26446	6.96398	6.76174
ENSMUSG00000053113.4	Socs3	0.794502	5.78711	46.6698	1.55635e-05	0.00151743	5.6757	5.25162	5.14156	5.37656	5.17412	6.24473	6.207	5.77375	6.2731	6.09423
ENSMUSG00000028007.14	Snx7	0.791729	2.37148	22.7804	0.000417503	0.0122424	1.37929	2.00497	2.2713	1.86505	1.98601	2.58616	2.45293	2.73904	2.76791	2.95274
ENSMUSG00000022421.22	Nptxr	0.789668	3.72303	42.1289	2.5771e-05	0.0019584	3.15144	3.27591	3.30941	3.29077	3.35848	3.97872	4.19352	4.34156	4.06989	3.64085
ENSMUSG00000016496.8	Cd274	0.789	6.3266	34.4205	6.75634e-05	0.00364718	5.85497	5.96562	5.89758	5.78044	5.89301	6.5699	6.80839	6.05014	6.97191	6.77208
ENSMUSG00000054203.8	Ifi205	0.785815	5.14437	20.4393	0.000649771	0.0166555	4.43739	4.89066	4.8383	4.46114	4.80723	5.27019	5.91725	4.90168	5.75874	5.34358
ENSMUSG00000102418.2	Sh2d1b1	0.776912	4.04062	49.4573	1.1642e-05	0.00127098	3.48225	3.57832	3.93238	3.41102	3.55274	4.2645	4.18944	4.48734	4.43674	4.47908
ENSMUSG00000031155.18	Pim2	0.773773	5.85144	41.1332	2.89502e-05	0.0021282	5.532	5.37367	5.37661	5.45014	5.33106	6.45195	6.14932	5.64421	6.24309	6.31946
ENSMUSG00000038213.8	Tapbpl	0.770955	6.18008	67.1539	2.3989e-06	0.000444222	5.76883	5.75112	5.74991	5.72866	5.72368	6.61848	6.71066	6.09982	6.52576	6.54428
ENSMUSG00000027323.11	Rad51	0.766571	4.28743	29.4372	0.000138055	0.00592259	4.24416	3.45167	3.97393	3.98508	3.462	4.54684	4.58088	4.72299	4.59666	4.64418
ENSMUSG00000038074.17	Fkbp14	0.761418	2.79613	30.77	0.000113096	0.00513813	2.45342	2.32704	2.51598	2.24176	2.31119	2.90817	3.1178	3.33676	3.38208	2.77783
ENSMUSG00000041773.9	Enc1	0.76122	5.01335	50.519	1.04599e-05	0.00121443	4.62966	4.60843	4.47715	4.49782	4.70013	5.12461	5.41788	5.02437	5.49118	5.57992
ENSMUSG00000039126.11	Prune2	0.757662	1.69162	18.0684	0.00105364	0.0226338	1.22351	1.46409	1.13444	1.05887	1.46944	1.72334	2.13407	2.17648	2.32306	1.5648
ENSMUSG00000021822.4	Plau	0.756414	3.54003	29.344	0.000140028	0.00596803	3.36037	2.9313	3.15178	2.99829	3.11021	3.56821	3.5201	3.96633	4.04754	4.12646
ENSMUSG00000027994.15	Mcub	0.752385	2.78889	38.5356	3.96397e-05	0.00255458	2.27444	2.41113	2.6655	2.21264	2.24015	3.1306	3.23334	2.89726	3.10743	3.17666
ENSMUSG00000029762.7	Akr1b8	0.752043	3.91056	45.2783	1.80858e-05	0.00164547	3.52958	3.62603	3.70943	3.17476	3.345	4.24939	4.15636	4.37653	4.06989	4.3154
ENSMUSG00000020089.9	Ppa1	0.750842	4.96257	22.624	0.000429598	0.0124694	4.87455	4.34181	4.72847	4.27647	4.38485	5.31441	5.48437	4.75583	5.18309	5.57206
ENSMUSG00000025743.15	Sdc3	0.748613	8.79474	78.2011	1.063e-06	0.000299052	8.32742	8.2654	8.28848	8.52579	8.4386	9.21493	9.21652	9.13606	9.15937	8.84654
ENSMUSG00000039470.16	Zdhhc2	0.747622	2.52362	22.1421	0.000469529	0.0133115	2.07006	2.3414	2.04045	1.78817	2.25464	2.40714	2.76966	3.00051	3.143	2.79954
ENSMUSG00000026628.14	Atf3	0.746629	2.65793	16.8226	0.00138072	0.0265074	2.19277	2.32704	2.189	2.19785	2.31119	2.90817	3.23334	2.15873	3.10743	3.2336
ENSMUSG00000050640.17	Tmem150c	0.738628	2.45936	15.3508	0.00193177	0.032077	1.91571	2.10936	2.17482	1.70697	2.28319	2.80861	2.29471	3.24721	2.89853	2.44738
ENSMUSG00000060675.14	Plaat3	0.736417	5.98089	31.9864	9.4797e-05	0.00457685	5.53532	5.3789	5.73065	5.68162	5.47877	6.38267	6.62105	5.8295	6.10742	6.44187
ENSMUSG00000024338.16	Psmb8	0.731697	8.44509	43.7099	2.15191e-05	0.00177509	8.03987	7.96014	8.05189	8.09806	8.01395	9.02797	8.90993	8.34801	8.61414	8.828
ENSMUSG00000044703.6	Phf11a	0.731152	2.90007	16.5476	0.00146807	0.0273262	2.12393	2.84322	2.89914	2.02436	2.35219	3.30878	3.41913	3.0495	3.0411	3.2336
ENSMUSG00000015854.8	Cd5l	0.724698	7.14742	38.3383	4.06247e-05	0.00260325	6.74621	6.56635	6.86305	6.88446	6.61341	7.79307	7.52757	7.30245	7.49054	7.12041
ENSMUSG00000030474.10	Siglece	0.723015	5.85296	55.7558	6.32824e-06	0.000898795	5.6787	5.26675	5.44025	5.39773	5.42374	6.26741	6.24093	6.25091	6.21913	5.8206
ENSMUSG00000070436.13	Serpinh1	0.72102	7.36264	45.455	1.77405e-05	0.00163574	7.13145	6.69703	7.0378	6.92093	6.96634	7.49743	7.88646	7.77981	7.75678	7.41711
ENSMUSG00000026896.15	Ifih1	0.718912	4.33597	54.1104	7.37832e-06	0.00100026	3.96305	3.97358	3.71434	3.98938	4.01527	4.45434	4.55255	4.59685	4.90504	4.69719
ENSMUSG00000010830.9	Kdelr3	0.716568	1.49344	13.6274	0.0029363	0.0411756	1.25604	0.930202	1.5406	0.921636	0.741794	1.60962	1.55678	1.72441	1.80647	2.20861
ENSMUSG00000091649.4	Phf11b	0.714517	4.70719	42.2118	2.55252e-05	0.0019584	4.165	4.28351	4.62272	4.04413	4.3549	5.04591	5.02071	4.77051	5.08591	5.148
ENSMUSG00000028367.6	Txn1	0.713581	7.33707	28.5019	0.000159425	0.00646828	6.94947	6.80135	7.30082	6.79581	6.76408	7.72131	7.88109	7.2979	7.44138	7.82269
ENSMUSG00000027574.16	Nkain4	0.710892	1.32336	13.957	0.00270412	0.0390509	0.515829	1.10871	0.843024	1.12288	1.03828	1.48617	1.21509	1.96808	1.46798	1.88218
ENSMUSG00000101655.3	2310040G24Rik	0.707253	1.36423	12.6085	0.00381623	0.0476345	0.850075	1.14191	1.32633	0.600458	0.89764	2.03664	1.72415	1.37064	1.2504	1.8198
ENSMUSG00000036905.9	C1qb	0.70607	8.35982	39.0124	3.73725e-05	0.00246234	8.1405	7.61557	8.14351	7.98151	7.87519	8.83226	8.83351	8.51186	8.46647	8.66495
ENSMUSG00000032850.17	Rnft2	0.705652	1.22368	16.8239	0.0013803	0.0265074	0.668644	0.891688	0.769414	0.769966	1.10377	1.88847	1.39603	1.62449	1.14205	1.48664
ENSMUSG00000032271.14	Nnmt	0.703453	1.97799	17.5671	0.00117303	0.0241354	1.49284	1.20609	2.02472	1.52941	1.58861	2.24902	2.09968	2.24537	2.1797	2.59126
ENSMUSG00000121491.1	ENSMUSG00000121491.1	0.699832	2.86775	13.3662	0.00313692	0.0427811	2.20947	2.6833	2.89914	2.49253	1.91481	3.30878	3.05637	2.73904	3.17772	3.47535
ENSMUSG00000026548.5	Slamf9	0.699299	2.90609	18.763	0.000910827	0.0204736	2.32131	2.51614	2.76354	2.22727	2.698	3.21079	3.26472	3.15174	2.74956	3.57313
ENSMUSG00000034648.10	Lrrn1	0.698537	4.62865	31.7525	9.80312e-05	0.00465048	4.19047	4.39785	4.31522	3.94137	4.31051	4.81657	5.12271	5.09607	5.03947	4.51561
ENSMUSG00000030148.16	Clec4a2	0.695415	4.27	30.7071	0.00011415	0.00516997	3.95812	3.66651	4.30223	3.65243	3.72393	4.49334	4.50735	4.55675	4.75907	4.54161
ENSMUSG00000001999.16	Blvra	0.695321	5.47599	39.7219	3.42716e-05	0.00235666	5.10409	5.0368	5.44617	4.87069	4.90462	6.00043	5.78957	5.78247	5.61668	5.69155
ENSMUSG00000037108.14	Zcwpw1	0.693593	4.39674	44.7411	1.91847e-05	0.00169068	4.16927	4.05861	4.02622	3.77204	4.00245	4.85949	4.62688	4.88018	4.66922	4.42423
ENSMUSG00000037820.16	Tgm2	0.692951	7.86355	43.8077	2.1284e-05	0.00177509	7.48408	7.2929	7.53262	7.76446	7.2456	8.35958	8.17981	8.05274	8.1969	8.03005
ENSMUSG00000045551.8	Fpr1	0.691352	3.54349	12.4649	0.00396353	0.0487248	3.08055	3.3488	3.26992	3.31152	2.698	3.54983	4.10527	3.28042	4.32967	3.70553
ENSMUSG00000097006.9	9530082P21Rik	0.688023	3.07615	26.94	0.000204323	0.00760571	2.77857	2.61402	2.63474	2.95499	2.45615	3.37987	3.66826	3.44323	3.21162	3.126
ENSMUSG00000020808.4	Pimreg	0.684321	2.28457	22.4415	0.00044424	0.0127178	1.83187	1.91181	1.97647	2.08989	1.71973	2.93674	2.30983	2.64017	2.40739	2.54059
ENSMUSG00000030966.14	Trim21	0.680928	5.62572	31.0777	0.000108106	0.00502058	5.20335	5.28729	4.93615	5.38474	5.37649	5.85205	5.96818	5.48239	6.11011	6.12466
ENSMUSG00000078763.3	Slfn1	0.680846	5.29335	19.0746	0.000854177	0.0196474	4.82933	5.03017	5.00391	4.86836	4.82675	5.39557	5.79227	4.90967	5.9456	5.70312
ENSMUSG00000025076.13	Casp7	0.680583	5.05361	81.3861	8.56476e-07	0.000250588	4.66643	4.66662	4.6866	4.66032	4.69483	5.28508	5.58103	5.19299	5.38674	5.2909
ENSMUSG00000023186.15	Vwa5a	0.679371	5.78276	49.525	1.15621e-05	0.00127098	5.2923	5.50226	5.33416	5.34838	5.52881	5.78945	6.22805	5.94403	6.31581	6.07211
ENSMUSG00000037892.14	Pcdh18	0.678785	4.81622	29.3295	0.000140338	0.00596803	4.22374	4.22662	4.71628	4.29396	4.64895	5.01944	5.31671	5.16881	5.21352	4.80578
ENSMUSG00000024675.20	Ms4a4c	0.678651	5.57177	25.8424	0.000244765	0.00840531	4.93357	5.23441	5.39661	5.13214	5.23202	5.68805	5.8334	5.43525	6.20068	6.06987
ENSMUSG00000055541.19	Lair1	0.67585	5.5253	50.896	1.00742e-05	0.00119412	5.11078	5.00106	5.43431	4.96757	5.18173	5.72265	5.79764	5.73983	6.03636	5.79785
ENSMUSG00000102037.2	Bcl2a1a	0.675814	4.24963	44.0526	2.07084e-05	0.0017613	3.92309	3.75499	4.12175	3.63058	3.89555	4.52191	4.40896	4.45134	4.61198	4.72014
ENSMUSG00000025887.11	Casp12	0.675285	3.18286	18.5173	0.000958604	0.0210246	2.84424	2.50342	3.07747	2.7061	2.85839	3.1872	3.28016	3.27219	3.64284	3.88381
ENSMUSG00000031262.13	Cenpi	0.674347	2.7691	21.0561	0.00057647	0.0153331	2.50847	2.09247	2.48182	2.33929	2.52948	2.70167	3.05637	2.86478	3.35199	3.24155
ENSMUSG00000020857.12	Nme2	0.672296	7.29474	76.4453	1.20142e-06	0.000307739	6.91678	6.98063	7.01509	6.85826	6.82056	7.74641	7.6496	7.50173	7.41143	7.6271
ENSMUSG00000060802.9	B2m	0.670664	10.6692	53.4268	7.87331e-06	0.00104708	10.2919	10.2645	10.5386	10.0339	10.303	10.9566	10.98	10.7335	11.03	11.1032
ENSMUSG00000070960.5	Gm19680	0.670273	2.54425	27.9278	0.000174446	0.00686012	2.19277	2.07539	2.31075	2.22727	2.07034	2.66797	3.1178	2.97031	2.69309	2.68756
ENSMUSG00000026274.12	Pask	0.669683	3.2918	12.8105	0.0036196	0.0462005	3.32247	2.51614	2.81932	3.31837	2.37889	3.48035	3.47386	3.87144	3.5974	3.46859
ENSMUSG00000001270.10	Ckb	0.665638	6.42991	51.5077	9.48284e-06	0.00115604	6.02978	5.98861	6.22291	6.11642	5.92054	6.98571	6.74165	6.78118	6.51833	6.54509
ENSMUSG00000027935.15	Rab13	0.664078	3.56359	46.4476	1.59374e-05	0.00153387	3.13404	3.15916	3.43375	3.13651	3.09419	3.85941	4.01588	3.76987	3.7436	3.87872
ENSMUSG00000039005.14	Tlr4	0.663453	4.16764	20.4367	0.000650099	0.0166555	3.89754	3.76035	3.88959	3.60839	3.82933	4.15931	4.36258	4.27309	4.99539	4.34154
ENSMUSG00000043419.12	Rnf227	0.661748	1.70086	22.1444	0.000469328	0.0133115	1.43718	1.29731	1.24719	1.48138	1.25557	1.60962	2.11698	2.06655	2.00512	2.09028
ENSMUSG00000024079.5	Eif2ak2	0.659297	4.42617	39.165	3.66791e-05	0.00246137	4.21963	4.17544	3.96159	4.08889	3.82933	4.51245	4.85534	4.50501	4.80421	4.86361
ENSMUSG00000079227.11	Ccr5	0.658913	4.21667	44.8516	1.89525e-05	0.00168939	3.76254	3.86345	3.87211	3.85448	3.90477	4.20701	4.63291	4.42188	4.73596	4.48244
ENSMUSG00000027490.18	E2f1	0.656926	4.46146	17.8725	0.00109853	0.0233285	4.3192	3.68915	4.01033	4.53946	3.74461	4.906	4.78944	4.87204	4.57859	4.58289
ENSMUSG00000049103.15	Ccr2	0.653179	5.59545	17.157	0.00128252	0.0255961	5.23225	5.27612	5.53492	4.90067	5.14913	5.4177	6.01852	5.73834	6.33747	5.74288
ENSMUSG00000048521.9	Cxcr6	0.648265	4.08208	29.9482	0.000127795	0.00563105	3.46843	3.71143	3.80922	3.77204	3.82933	4.12661	4.292	4.18815	4.69341	4.46556
ENSMUSG00000023045.14	Soat2	0.64802	2.33979	18.6411	0.000934168	0.0208005	1.95587	1.85289	2.32367	1.86505	1.87785	2.70167	2.86488	2.50622	2.71216	2.25649
ENSMUSG00000038301.16	Snx10	0.646806	4.94606	34.964	6.2799e-05	0.00350175	4.42313	4.7362	4.64089	4.4857	4.6324	5.15127	5.35367	4.85008	5.46331	5.26967
ENSMUSG00000073599.11	Ecscr	0.645361	4.28172	72.4594	1.60116e-06	0.000339469	3.91293	3.90755	3.92392	3.86855	4.01101	4.51245	4.59329	4.49797	4.47353	4.74553
ENSMUSG00000112023.2	Lilrb4b	0.643254	5.71193	14.5281	0.0023506	0.0357823	5.222	5.56479	5.48262	5.37656	5.07962	5.76044	6.28272	5.39412	6.41226	5.90815
ENSMUSG00000001473.8	Tubb6	0.642992	4.71094	68.7728	2.1145e-06	0.000412028	4.4862	4.18343	4.46845	4.31808	4.30007	5.11422	4.94524	5.04142	4.92357	4.94866
ENSMUSG00000027353.15	Mcm8	0.641385	2.88404	28.1501	0.000168443	0.00669605	2.72148	2.3414	2.54935	2.49253	2.54135	2.8392	3.28782	3.15174	3.32747	3.17666
ENSMUSG00000026630.10	Batf3	0.640972	4.22614	24.9695	0.000283677	0.00926319	3.77942	3.74962	3.9983	3.91449	3.90477	4.76704	4.81881	4.20121	4.25034	4.39956
ENSMUSG00000027955.17	Gask1b	0.638239	3.98049	34.6573	6.54377e-05	0.00357197	3.69295	3.5964	3.78608	3.35881	3.67629	3.99693	4.20165	4.41068	4.43099	4.23402
ENSMUSG00000029798.12	Herc6	0.637508	4.79112	20.8091	0.000604604	0.0158793	4.28414	4.46825	4.24567	4.50083	4.65715	4.70194	5.20387	4.87476	5.4898	4.96316
ENSMUSG00000032344.18	Cgas	0.636691	2.99014	19.9879	0.000710325	0.0173974	2.61263	2.86326	2.72512	2.40513	2.5648	2.98314	3.26472	3.25559	3.65767	3.09122
ENSMUSG00000031196.14	F8	0.635865	3.3279	16.8471	0.00137324	0.0265074	3.01553	3.03212	2.89914	3.03202	2.91422	3.06308	3.84475	3.36799	3.96647	3.61659
ENSMUSG00000021591.9	Glrx	0.635137	5.24336	27.152	0.000197441	0.00740524	4.93105	4.90523	5.20576	4.60816	4.7393	5.47077	5.80299	5.21892	5.52932	5.54661
ENSMUSG00000023909.5	Paqr4	0.63134	3.76809	42.0284	2.60728e-05	0.0019584	3.60097	3.2226	3.56463	3.4552	3.21766	4.10579	3.99264	4.04573	4.0919	4.00089
ENSMUSG00000032575.17	Manf	0.6297	6.79797	20.8825	0.000596077	0.0157971	6.80854	6.23156	6.72079	6.08462	6.25557	7.07196	7.31919	6.90944	7.02674	7.03318
ENSMUSG00000001131.12	Timp1	0.629061	3.10494	29.0237	0.000147062	0.00617933	2.50847	2.9313	2.9248	2.61999	2.77037	3.33764	3.16846	3.39098	3.45182	3.54127
ENSMUSG00000019303.15	Psmc3ip	0.628652	2.9371	18.1152	0.00104323	0.0224433	2.53522	2.29788	2.76354	2.94617	2.31119	3.1872	3.36224	3.09687	2.99512	3.39918
ENSMUSG00000071005.8	Ccl19	0.628641	7.02085	35.6527	5.73113e-05	0.00332701	6.71437	6.60629	6.77997	6.61982	6.63642	7.41436	7.50311	7.05507	6.97685	7.47265
ENSMUSG00000063268.13	Parp10	0.627256	6.15245	29.4609	0.000137558	0.00592259	5.73749	5.76583	5.57463	6.06133	5.84475	6.57218	6.62257	6.01481	6.48891	6.38376
ENSMUSG00000049001.6	Ndnf	0.627113	2.04469	16.394	0.00151964	0.0279773	1.62326	2.00497	1.44927	1.5056	1.87785	2.23375	2.51948	2.2621	2.48706	2.03644
ENSMUSG00000027669.15	Gnb4	0.626568	4.80364	33.1614	8.03122e-05	0.00403003	4.462	4.4217	4.61748	4.38813	4.38814	5.12668	4.9597	4.69555	5.29168	5.25599
ENSMUSG00000117121.2	Gm49902	0.621965	1.83113	20.4063	0.000653981	0.0167157	1.34945	1.32648	1.37677	1.68593	1.69868	2.27909	2.08218	2.10413	2.12382	1.90239
ENSMUSG00000049037.9	Clec4a1	0.621806	4.87329	20.1043	0.00069411	0.0172396	4.69933	4.46497	4.85619	3.99366	4.49879	5.0911	5.04802	5.1397	5.4059	5.03127
ENSMUSG00000029591.15	Ung	0.621476	3.89902	23.1124	0.000393104	0.0116881	3.79611	3.14285	3.48063	3.77204	3.50506	4.33776	4.24557	3.91438	4.22732	4.11352
ENSMUSG00000091549.2	Gm6548	0.618963	3.3236	21.7452	0.000505695	0.0139167	3.28355	2.85328	3.03883	2.79719	2.90507	3.74558	3.63862	3.27219	3.44613	3.8215
ENSMUSG00000045827.11	Serpinb9	0.617576	6.14773	31.7788	9.76604e-05	0.00465048	5.6832	5.93872	5.80736	5.73123	5.85904	6.1038	6.51331	6.16128	6.70365	6.54187
ENSMUSG00000069171.15	Nr2f1	0.615652	1.50925	14.7323	0.00223752	0.0346378	1.25604	0.811432	1.51831	1.05887	1.16642	1.82874	1.9913	1.57182	1.75222	1.70944
ENSMUSG00000020635.9	Fkbp1b	0.615525	0.934743	14.1562	0.00257422	0.0376582	0.850075	0.32537	0.878467	0.356041	0.56705	1.2934	1.27796	1.1368	1.2504	1.01606
ENSMUSG00000024308.16	Tapbp	0.615314	8.56181	43.5286	2.19626e-05	0.00177509	8.21944	8.18879	8.21565	8.27971	8.20326	8.99268	8.9518	8.45754	8.80041	8.91977
ENSMUSG00000014776.8	Nol3	0.615108	2.18839	12.8674	0.0035664	0.0457611	2.12393	1.66013	1.78431	1.70697	1.96854	2.7454	2.73646	2.47787	2.05078	2.15908
ENSMUSG00000071716.6	Apol7e	0.615066	5.03236	33.2931	7.88545e-05	0.00401938	4.67246	4.68644	4.82018	4.48265	4.78244	5.17345	5.62249	5.039	5.27894	5.35279
ENSMUSG00000023039.18	Krt7	0.614144	2.80534	14.5175	0.00235668	0.0357823	2.50847	2.0229	2.2713	2.76746	2.66583	3.01029	2.76966	3.38336	3.0183	3.14309
ENSMUSG00000032231.15	Anxa2	0.613803	7.65455	62.9454	3.37255e-06	0.000554349	7.40333	7.17557	7.50914	7.20175	7.25914	7.93409	7.99189	7.89384	7.86485	7.95676
ENSMUSG00000027018.12	Hat1	0.610757	5.38335	16.9589	0.00133967	0.0263029	5.10409	4.91246	5.44765	4.87534	4.79489	5.50616	5.43004	5.36926	5.88597	5.97884
ENSMUSG00000032085.6	Tagln	0.608001	7.64294	35.9867	5.48519e-05	0.00319692	7.44977	7.34461	7.43371	7.11392	7.16207	7.92995	7.97717	8.13787	7.65141	7.8349
ENSMUSG00000021091.9	Serpina3n	0.604282	5.56269	19.8554	0.000729339	0.0176491	5.37978	5.22476	5.04738	5.21524	5.2646	5.94524	5.24772	6.1137	5.71095	5.99657
ENSMUSG00000024678.7	Ms4a4d	0.603397	3.58145	19.037	0.00086079	0.0197066	3.30702	3.15916	3.49212	2.89209	3.33821	3.63947	4.0478	3.52863	4.03624	3.91895
ENSMUSG00000025888.7	Casp1	0.601966	5.79286	21.5	0.000529644	0.0144826	5.31757	5.46175	5.78302	5.2371	5.44442	5.8533	6.01852	5.72634	6.30093	6.3157
ENSMUSG00000121482.1	ENSMUSG00000121482.1	0.601538	3.55859	36.7134	4.99127e-05	0.00296818	3.12526	3.30551	3.42179	3.10516	3.16494	3.89382	3.77018	3.64157	3.83344	3.9725
ENSMUSG00000038663.8	Fsd2	0.601126	2.18271	16.5782	0.00145804	0.0273262	2.03299	1.93093	1.6265	1.64292	2.02034	2.48659	2.38315	2.66553	2.55201	2.09028
ENSMUSG00000073705.11	Cenps	0.600872	2.84698	12.5097	0.0039169	0.0482733	2.67411	2.0229	2.71535	2.7061	2.3656	3.46735	3.02005	3.0301	2.73098	3.2256
ENSMUSG00000023067.15	Cdkn1a	0.600125	3.81744	35.3208	5.9883e-05	0.00340867	3.29924	3.39083	3.49782	3.70042	3.52313	3.96028	4.00663	3.97649	4.23723	4.21799
ENSMUSG00000020057.3	Dram1	0.599649	4.85173	33.6335	7.52293e-05	0.0038888	4.55645	4.46825	4.65884	4.36846	4.54373	4.95571	4.94766	4.94634	5.32148	5.36194
ENSMUSG00000023272.5	Creld2	0.599288	6.10493	14.8604	0.00216981	0.0339774	6.24056	5.48619	5.78536	5.65345	5.58292	6.5661	6.68551	6.16795	6.33747	6.00126
ENSMUSG00000027533.11	Fabp5	0.598495	5.77288	15.6101	0.00181828	0.0309658	5.49329	5.20133	5.8108	5.0726	5.52134	6.14622	5.60421	6.3559	5.92122	6.07322
ENSMUSG00000056116.19	H2-T22	0.597578	7.33916	64.6676	2.92703e-06	0.000522189	6.97352	6.98349	7.03633	7.02248	7.03248	7.78981	7.63729	7.402	7.55831	7.62102
ENSMUSG00000046480.7	Scn4b	0.597332	1.63485	15.2642	0.00197149	0.03237	1.15616	1.4376	0.946843	1.59858	1.36646	2.001	1.97242	1.94755	1.85876	1.68632
ENSMUSG00000064215.14	Ifi27	0.597121	5.19245	45.4353	1.77786e-05	0.00163574	4.96588	4.68081	5.03762	4.78178	4.82675	5.49018	5.60268	5.27354	5.33999	5.56574
ENSMUSG00000003352.15	Cacnb3	0.596001	5.46697	15.778	0.00174896	0.030243	5.02843	5.0652	5.07438	5.00627	5.46793	5.82428	5.28837	6.18558	5.70382	5.50921
ENSMUSG00000035208.17	Slfn8	0.595766	4.8218	25.0479	0.000279902	0.00918309	4.62966	4.5754	4.42416	4.27647	4.54373	5.08473	5.15447	4.60997	5.23511	5.26382
ENSMUSG00000035683.14	Melk	0.594284	3.25954	17.2636	0.00125295	0.0252471	3.14276	2.51614	2.94165	3.24835	2.70856	3.31605	3.46713	3.71019	3.55578	3.5477
ENSMUSG00000040204.7	Pclaf	0.591346	5.21037	35.3697	5.94954e-05	0.00339984	5.12626	4.63491	4.95079	4.9892	4.66531	5.47889	5.31671	5.47165	5.61921	5.4742
ENSMUSG00000078780.8	Gm5150	0.59107	3.33192	20.8103	0.000604458	0.0158793	2.91725	3.05844	3.36669	2.8359	2.7904	3.49963	3.53947	3.48656	3.86361	3.5477
ENSMUSG00000079419.5	Ms4a6c	0.590988	5.58821	41.7136	2.7045e-05	0.00200834	5.38531	5.33472	5.27055	5.01684	5.28416	5.59101	5.94172	5.79832	6.04297	5.85211
ENSMUSG00000078773.12	Rad54b	0.58949	2.49033	18.8715	0.000890606	0.0201682	2.4949	1.8728	2.16049	1.97319	2.28319	2.58616	2.7139	2.80898	2.78602	2.85244
ENSMUSG00000049734.10	Trex1	0.588468	4.56371	26.5584	0.000217433	0.00789288	4.19886	4.28722	4.22517	4.29396	4.19881	4.88904	4.98582	4.34549	4.77276	5.0427
ENSMUSG00000022235.16	Cmbl	0.586014	3.95229	16.8546	0.00137096	0.0265074	3.75686	3.29816	4.0183	3.43643	3.53505	4.29057	4.1225	4.50501	4.09917	4.00557
ENSMUSG00000029322.13	Plac8	0.584848	7.94164	17.2222	0.00126436	0.025407	7.54787	7.62953	7.99171	7.38341	7.46669	8.30787	8.34948	7.75085	8.08133	8.43328
ENSMUSG00000072235.7	Tuba1a	0.583834	7.38393	83.5029	7.4495e-07	0.000236681	7.05609	7.07335	7.10527	7.0572	7.0214	7.66407	7.54365	7.56163	7.6952	7.75624
ENSMUSG00000013089.16	Etv5	0.581782	4.81951	28.271	0.000165278	0.00662425	4.36839	4.48451	4.51986	4.48265	4.63517	5.03274	4.97638	5.47165	4.98562	4.85845
ENSMUSG00000095028.7	Sirpb1b	0.581781	3.95176	13.0133	0.00343406	0.0448544	3.72236	3.8282	3.85442	3.33873	3.33821	3.9369	4.49748	3.8605	4.52836	4.09608
ENSMUSG00000042462.5	Dctpp1	0.581394	4.28076	23.776	0.000349144	0.0106938	4.07669	3.69475	4.16185	3.99366	3.83898	4.73486	4.59638	4.41816	4.21066	4.68849
ENSMUSG00000024644.18	Cndp2	0.580928	6.92289	33.6654	7.48989e-05	0.00388545	6.63465	6.40907	6.88282	6.47251	6.57135	7.3441	7.34189	7.00938	7.07956	7.1123
ENSMUSG00000062510.13	Nsl1	0.580588	3.89491	26.5747	0.000216854	0.00789145	3.72816	3.35589	3.72411	3.74178	3.26852	4.09315	4.11821	4.05055	4.31102	4.18537
ENSMUSG00000047250.14	Ptgs1	0.579744	6.05069	63.3293	3.26679e-06	0.000543067	5.65907	5.57242	5.91368	5.82922	5.65979	6.36614	6.27792	6.36657	6.35426	6.18364
ENSMUSG00000024339.13	Tap2	0.579174	7.7075	25.9253	0.000241405	0.00832906	7.37352	7.35879	7.22799	7.61214	7.34586	8.21396	8.11295	7.58258	7.93045	7.92254
ENSMUSG00000071451.11	Psmg4	0.573495	3.91436	25.2763	0.000269231	0.00909602	3.61358	3.4779	3.82747	3.74178	3.28273	4.36254	4.13953	4.08854	4.00564	4.238
ENSMUSG00000024640.10	Psat1	0.572614	5.12523	65.2576	2.79041e-06	0.000503962	4.82933	4.77375	4.89348	4.83052	4.72636	5.25514	5.38435	5.26735	5.45343	5.53371
ENSMUSG00000024066.10	Xdh	0.571209	6.39446	22.1113	0.000472224	0.0133299	6.10091	6.06416	5.88565	6.30413	6.01931	6.51332	7.01915	6.51521	6.7802	6.32696
ENSMUSG00000023004.9	Tuba1b	0.570731	9.63113	31.5247	0.000101305	0.00476522	9.50669	9.02928	9.41444	9.47562	9.09418	9.92892	9.94728	9.71995	9.81983	10.0082
ENSMUSG00000033538.14	Casp4	0.570406	4.3757	14.3942	0.00242837	0.0363238	3.88719	4.04989	4.43313	3.73155	4.1179	4.55915	4.5269	4.21845	4.85014	4.89924
ENSMUSG00000035914.12	Cd276	0.566407	2.48209	18.3224	0.000998578	0.0217384	1.97554	2.00497	2.31075	2.15257	2.39206	2.86916	2.92504	2.71495	2.62427	2.50138
ENSMUSG00000042726.15	Trafd1	0.565029	7.24025	40.8507	2.99337e-05	0.00218892	6.88788	6.91733	6.85695	7.01301	6.97183	7.54113	7.71921	7.20475	7.42847	7.53384
ENSMUSG00000024985.21	Tcf7l2	0.564136	4.31034	44.1499	2.04848e-05	0.00175919	3.94321	3.87337	4.09563	4.01912	4.06955	4.51561	4.74563	4.53971	4.61957	4.37446
ENSMUSG00000035929.12	H2-Q4	0.563242	8.54026	33.1253	8.07164e-05	0.00403003	8.12214	8.25714	8.158	8.34029	8.26875	9.10854	8.82613	8.54106	8.72862	8.70595
ENSMUSG00000025059.17	Gk	0.563131	3.19579	14.7424	0.00223208	0.0346143	3.08055	2.90253	2.95831	2.7061	2.78042	2.95548	3.5899	3.31288	3.76659	3.48208
ENSMUSG00000035458.16	Tnni3	0.562114	2.61925	13.2123	0.00326264	0.0435485	2.14145	2.39745	2.4933	2.45572	2.0372	3.10565	2.97333	2.61435	2.49809	3.06456
ENSMUSG00000026946.10	Nmi	0.561562	5.32517	20.3117	0.000666256	0.0167405	4.93858	5.08453	5.2504	4.90977	4.8721	5.61919	5.64503	5.16881	5.43776	5.91686
ENSMUSG00000030921.18	Trim30a	0.560766	6.14469	19.2339	0.000826805	0.0193216	5.75182	5.9221	5.82336	5.74782	5.93298	6.12568	6.40834	6.09865	6.87157	6.34091
ENSMUSG00000005973.7	Rcn1	0.558809	5.55739	75.3105	1.30203e-06	0.000307739	5.28444	5.17752	5.28218	5.22073	5.2912	5.71717	5.80966	5.73684	5.77016	5.99657
ENSMUSG00000032596.15	Uba7	0.55823	7.95776	37.6236	4.44375e-05	0.0027842	7.57512	7.6809	7.46865	7.83692	7.67226	8.37249	8.33454	8.00759	8.12912	8.17492
ENSMUSG00000049488.15	Tmem67	0.557106	2.6842	16.9954	0.00132892	0.0262565	2.4949	2.26812	2.24439	2.54019	2.35219	2.73459	2.97333	2.62732	3.23159	3.00974
ENSMUSG00000027165.17	Iftap	0.553748	2.21966	12.4542	0.0039748	0.0488222	2.03299	1.5897	2.24439	1.74814	1.91481	2.46059	2.36878	2.67804	2.15203	2.62813
ENSMUSG00000070476.11	Fam217b	0.553457	2.80844	14.4143	0.0024165	0.0362537	2.45342	2.56591	2.47025	2.51656	2.54135	2.86916	3.08302	2.92902	3.51834	2.7334
ENSMUSG00000021702.8	Thbs4	0.553379	2.94964	12.52	0.00390623	0.048223	2.77857	2.59016	2.24439	2.8359	2.7398	3.27933	2.72523	3.32088	3.10021	3.4618
ENSMUSG00000035783.10	Acta2	0.551857	7.69073	40.591	3.08722e-05	0.00220073	7.45591	7.48906	7.46865	7.20592	7.30337	7.81568	7.98455	7.92829	7.80337	8.1429
ENSMUSG00000056501.4	Cebpb	0.550092	3.85214	17.8942	0.00109344	0.0232837	3.61984	3.33451	3.65426	3.75194	3.35848	4.37304	4.13104	3.69796	4.16985	4.04246
ENSMUSG00000019917.11	Septin10	0.549047	3.25262	18.5801	0.000946116	0.0210026	2.8008	3.07572	3.14451	2.76746	2.95028	3.37292	3.24125	3.71627	3.72024	3.37769
ENSMUSG00000070348.6	Ccnd1	0.548017	6.76193	92.5246	4.24843e-07	0.00017264	6.44221	6.5166	6.44306	6.42252	6.48565	7.0072	7.10401	6.94093	7.07864	6.90884
ENSMUSG00000068205.15	Macrod2	0.547896	1.0566	14.9683	0.00211462	0.0336614	1.01122	0.726447	0.806689	0.507599	0.782362	1.2934	1.24687	1.37064	1.19724	1.37538
ENSMUSG00000027555.9	Car13	0.547689	1.86867	13.2887	0.00319957	0.0429418	1.62326	1.56544	1.5406	1.21387	1.87785	2.23375	1.91424	2.31113	2.03572	2.03644
ENSMUSG00000022894.7	Adamts5	0.546168	4.53053	16.0209	0.00165402	0.0291922	4.13032	4.41832	4.08808	4.39463	4.09795	4.36254	4.94524	4.55675	5.11307	4.78144
ENSMUSG00000059498.14	Fcgr3	0.545284	6.55216	23.9454	0.000338859	0.0104361	6.36788	6.10366	6.46363	6.21241	6.08565	6.66477	7.06555	6.45921	6.83724	6.89504
ENSMUSG00000086922.3	Gm13835	0.544367	2.45983	15.1137	0.00204285	0.0329855	1.95587	2.26812	2.25791	1.84621	2.43085	2.65657	2.79137	2.49211	2.664	2.88327
ENSMUSG00000024371.15	C2	0.544301	5.2985	98.5851	2.99235e-07	0.000145917	4.99268	5.03017	4.99587	4.92332	5.06325	5.60443	5.52543	5.51937	5.49532	5.57678
ENSMUSG00000015437.6	Gzmb	0.543669	2.90682	16.2199	0.00158069	0.0285149	2.66202	2.67198	2.9248	2.22727	2.49328	3.05442	3.26472	2.96009	3.18457	3.26515
ENSMUSG00000040033.17	Stat2	0.542269	7.16334	30.9493	0.000110157	0.00508354	6.79477	6.92986	6.7438	6.89939	6.9564	7.48338	7.54804	7.01679	7.42305	7.51222
ENSMUSG00000094796.3	BC147527	0.541661	3.87475	19.8067	0.00073647	0.0177245	3.31477	3.68352	3.80001	3.52201	3.53505	4.10579	4.31091	3.91438	3.88057	4.32666
ENSMUSG00000121463.1	Ccl19-ps2	0.539696	5.20756	14.7174	0.00224554	0.0347251	4.926	4.76045	5.03762	4.98058	4.84602	5.59101	5.57947	4.9821	5.12557	5.81661
ENSMUSG00000036896.6	C1qc	0.539387	8.23508	27.1368	0.000197925	0.00740524	8.08923	7.65563	8.03873	8.03473	7.83959	8.65102	8.64608	8.29947	8.32922	8.43285
ENSMUSG00000024165.10	Jpt2	0.537982	5.6837	54.5661	7.0685e-06	0.000984811	5.51698	5.40477	5.31327	5.34838	5.3615	5.7737	6.05599	5.85177	6.07923	5.84951
ENSMUSG00000068749.10	Psma5	0.537483	6.53345	21.2688	0.000553457	0.0148943	6.37345	6.09838	6.50815	6.13788	6.0246	6.78293	6.86324	6.47454	6.64965	7.05026
ENSMUSG00000017697.4	Ada	0.537398	4.16662	25.3093	0.000267728	0.00908723	3.91802	3.67787	3.82293	3.9235	4.01101	4.59544	4.56521	4.21845	4.14901	4.46556
ENSMUSG00000030281.17	Il17rc	0.533751	2.5831	17.3822	0.00122099	0.024912	2.17586	2.0229	2.28457	2.66369	2.25464	2.8392	2.81275	2.87569	2.77699	2.81028
ENSMUSG00000023206.17	Il15ra	0.533073	4.25015	27.3828	0.000190249	0.00726227	3.785	4.06295	3.94078	4.00644	3.99383	4.53131	4.66266	4.14823	4.61198	4.44504
ENSMUSG00000029923.5	Rab19	0.532454	4.04581	26.3821	0.00022382	0.00802516	3.61358	3.79728	3.89825	3.79678	3.66005	4.40406	4.31091	4.10254	4.06248	4.50574
ENSMUSG00000024842.9	Cabp4	0.530996	3.23901	27.6273	0.000182962	0.00712598	2.91725	3.05844	2.75403	3.02366	2.99411	3.37292	3.58369	3.44323	3.3459	3.62877
ENSMUSG00000045763.9	Basp1	0.53064	5.22729	52.7512	8.40075e-06	0.0010695	4.95849	4.71154	5.0159	4.94118	5.04253	5.58801	5.44724	5.46444	5.44205	5.39084
ENSMUSG00000024953.18	Prdx5	0.530562	6.78022	25.1283	0.000276087	0.00917473	6.57708	6.31851	6.6686	6.60379	6.23744	7.22702	7.13246	6.75262	6.91851	7.02801
ENSMUSG00000027248.14	Pdia3	0.52868	9.01827	27.6207	0.000183155	0.00712598	8.85846	8.62569	8.9717	8.44573	8.69018	9.08693	9.38874	9.15059	9.35918	9.28341
ENSMUSG00000051682.16	Treml4	0.527888	6.70067	48.2706	1.31517e-05	0.00134542	6.39643	6.33386	6.60191	6.26211	6.44753	6.99309	7.03345	6.98881	6.91646	6.75412
ENSMUSG00000025790.15	Slco3a1	0.527533	4.94395	50.4242	1.05597e-05	0.00121636	4.74875	4.6114	4.54213	4.64132	4.73414	5.11839	5.30733	5.02437	5.26771	5.1794
ENSMUSG00000027030.16	Stk39	0.526769	4.28345	22.658	0.000426931	0.0124166	3.83969	3.98277	4.25918	3.99366	3.87225	4.49654	4.4539	4.81368	4.50941	4.28878
ENSMUSG00000058672.8	Tubb2a	0.526158	6.00158	44.6655	1.93454e-05	0.00169464	5.79397	5.5276	5.74512	5.78663	5.70665	6.38181	6.3168	6.03319	6.12886	6.31287
ENSMUSG00000078153.4	Psme2b	0.525676	3.96996	19.287	0.000817902	0.0191748	3.66899	3.80248	3.43969	3.73155	3.75993	4.15931	4.51063	3.84394	4.24052	4.20584
ENSMUSG00000029605.18	Oas1b	0.523438	4.21873	24.244	0.000321568	0.010009	4.09028	3.86842	3.84101	3.76203	4.08585	4.58645	4.55889	4.14372	4.37525	4.56716
ENSMUSG00000038304.15	Cd160	0.521992	3.43736	24.1578	0.000326453	0.0101394	2.98674	3.35589	3.04665	3.12873	3.23238	3.57428	3.91071	3.60271	3.57674	3.67649
ENSMUSG00000030086.17	Chchd6	0.520668	2.53798	13.365	0.00313788	0.0427811	2.25847	2.25301	2.62434	2.02436	2.05386	2.96476	2.76966	2.62732	2.58343	2.88327
ENSMUSG00000027199.15	Gatm	0.519046	5.39929	15.9977	0.00166283	0.0291971	5.31757	4.70044	5.41935	5.15528	4.86975	5.52353	5.78417	5.41857	5.68464	5.73304
ENSMUSG00000027315.14	Spint1	0.518923	3.34294	12.719	0.00370717	0.0469137	3.21073	3.13463	2.9163	2.99829	3.04502	3.7184	4.01588	3.32884	3.28352	3.40627
ENSMUSG00000029649.11	Pomp	0.51815	6.93358	19.8515	0.000729901	0.0176491	6.61598	6.55099	6.96032	6.51488	6.56773	7.22365	7.30085	6.93116	6.90563	7.41535
ENSMUSG00000030793.5	Pycard	0.517977	6.06899	63.6114	3.19152e-06	0.000542366	5.73893	5.80392	5.83243	5.6856	5.86849	6.44451	6.30459	6.18229	6.20489	6.37022
ENSMUSG00000029436.10	Mmp17	0.516056	3.40774	25.2357	0.000271093	0.00911866	2.93745	3.0928	3.13722	3.13651	3.31766	3.55598	3.81856	3.6669	3.46312	3.68235
ENSMUSG00000030208.16	Emp1	0.515705	4.6273	14.1718	0.00256429	0.0376259	4.36093	4.19928	4.5776	4.15161	4.40772	4.58946	4.56521	5.29198	4.86725	4.87388
ENSMUSG00000070327.15	Rnf213	0.513928	7.17845	22.9213	0.000406937	0.0120022	6.90208	6.99148	6.6686	6.89767	7.01023	7.33786	7.62184	7.03758	7.5464	7.44923
ENSMUSG00000052684.6	ENSMUSG00000052684.6	0.512441	5.05183	38.1711	4.14812e-05	0.00261564	4.8048	4.73076	4.6201	4.90977	4.78992	5.30896	5.21596	5.06544	5.3628	5.44178
ENSMUSG00000025491.15	Ifitm1	0.512105	5.97018	13.8413	0.00278311	0.039859	5.83761	5.63788	5.79002	5.67363	5.49717	5.99478	6.52064	5.67731	6.42893	6.23733
ENSMUSG00000021213.13	Akr1c13	0.511924	3.5361	14.6462	0.00228442	0.0351777	3.15144	3.35589	3.51482	2.92836	3.28273	3.58636	3.55859	4.04089	3.67235	3.9239
ENSMUSG00000014786.9	Slc9a5	0.510984	3.3539	20.2449	0.000675076	0.0169104	3.17715	2.96878	2.76354	3.25551	3.1802	3.63367	3.60836	3.71019	3.57153	3.38489
ENSMUSG00000097081.2	Gm10425	0.510434	2.66025	12.7754	0.00365295	0.0465091	2.41071	2.19092	2.42303	2.63104	2.24015	3.08026	2.88521	3.13368	2.74956	2.52763
ENSMUSG00000038305.16	Spats2l	0.510264	2.34153	14.8256	0.00218797	0.0341599	1.81013	2.15885	2.25791	2.0575	2.02034	2.39346	2.51948	2.62732	2.83034	2.43356
ENSMUSG00000018672.16	Copz2	0.509992	2.9687	16.2314	0.00157659	0.0285093	2.8008	2.56591	2.99913	2.3922	2.64398	3.13882	3.24912	3.32088	3.0183	3.25733
ENSMUSG00000067212.9	H2-T23	0.508288	8.73464	20.2054	0.000680365	0.0169847	8.39311	8.43276	8.41418	8.58006	8.46376	9.25508	9.09384	8.52642	8.86894	8.98725
ENSMUSG00000022150.17	Dab2	0.507885	4.53967	12.4336	0.0039965	0.0490477	4.20304	4.46825	4.20786	3.97644	4.41741	4.44111	4.63891	5.14872	4.97777	4.51561
ENSMUSG00000025268.16	Maged2	0.507573	4.71604	35.9927	5.48084e-05	0.00319692	4.35719	4.27978	4.56134	4.4011	4.58158	4.92038	4.87581	5.14872	4.90918	4.86361
ENSMUSG00000032193.10	Ldlr	0.506542	5.4431	37.4856	4.52211e-05	0.00279271	5.09737	5.0368	5.14702	5.17617	5.36318	5.84201	5.60574	5.68508	5.74144	5.46744
ENSMUSG00000001506.11	Col1a1	0.505159	7.15284	14.5444	0.00234132	0.0357156	6.81059	6.78306	6.6039	7.17417	6.95695	7.26132	7.2459	7.72846	7.51891	7.06714
ENSMUSG00000064090.15	Vrk2	0.50453	4.9123	24.855	0.000289293	0.00936028	4.58554	4.64652	4.88914	4.35853	4.66531	5.06114	5.03215	5.04384	5.17967	5.36559
ENSMUSG00000032841.16	Prr5l	0.503804	4.00769	16.3021	0.00155154	0.0283364	3.75686	3.75499	3.66445	3.63608	3.85808	4.04146	4.61476	3.98155	4.3842	4.05153
ENSMUSG00000029581.15	Fscn1	0.502657	5.89851	14.1615	0.00257081	0.037646	5.56158	5.58304	5.55833	5.59822	5.81205	6.31535	5.56536	6.45012	6.14211	6.01409
ENSMUSG00000070730.12	Rmdn3	0.502263	4.90561	16.019	0.00165474	0.0291922	4.6934	4.30565	4.78092	4.7793	4.55548	5.14924	5.23391	4.78215	4.99149	5.43312
ENSMUSG00000028937.15	Acot7	0.500823	4.88636	34.2051	6.95671e-05	0.00368808	4.70228	4.44516	4.62272	4.80879	4.46492	5.19135	5.24182	5.07019	5.03947	5.01744
ENSMUSG00000001525.11	Tubb5	0.50028	9.27732	48.4356	1.29287e-05	0.00134542	9.11428	8.83411	9.05792	9.11105	8.88729	9.53774	9.43624	9.45268	9.49417	9.60216
ENSMUSG00000057789.15	Bak1	0.500119	6.27799	25.5429	0.00025737	0.0087969	6.12642	5.84734	6.02264	6.0449	5.97843	6.74169	6.63087	6.20517	6.31269	6.57215
ENSMUSG00000027737.11	Slc7a11	0.497792	4.03923	15.124	0.00203785	0.0329776	3.69295	3.73881	3.70943	3.61397	4.0572	3.97413	4.07461	4.19687	4.57338	4.42073
ENSMUSG00000050530.15	Fam171a1	0.496398	4.10368	12.9177	0.00352009	0.0456115	3.64463	3.8783	3.72411	3.80168	4.08989	4.12661	4.42294	4.70781	4.32967	3.9484
ENSMUSG00000033970.16	Rfc3	0.493778	4.55129	25.1179	0.000276578	0.00917473	4.20304	4.1182	4.55861	4.3552	4.13758	4.71849	4.8398	4.69555	4.65942	4.95109
ENSMUSG00000026177.12	Slc11a1	0.49376	6.82931	35.4485	5.88781e-05	0.00337776	6.54781	6.43859	6.74979	6.53561	6.51754	7.09486	7.27556	6.97556	7.01431	6.88428
ENSMUSG00000073412.7	Lst1	0.492941	5.32817	18.3903	0.000984441	0.0214946	5.19078	4.92682	5.35633	4.9434	4.8219	5.76443	5.62703	5.5124	5.25638	5.56098
ENSMUSG00000079491.11	H2-T10	0.492335	5.6456	26.6916	0.00021275	0.00778081	5.44649	5.48457	5.34212	5.36833	5.24296	6.21685	5.81894	5.69743	5.75415	5.80324
ENSMUSG00000027952.17	Pmvk	0.491406	4.45605	19.2162	0.00082979	0.0193222	4.12593	3.99644	4.24906	4.43931	4.10196	4.90359	4.68022	4.40316	4.53908	4.81913
ENSMUSG00000020571.14	Pdia6	0.488582	7.95428	26.4488	0.000221378	0.00799638	7.88533	7.5047	7.77786	7.58115	7.66651	8.20615	8.36834	8.06708	8.24312	7.97178
ENSMUSG00000066150.13	Slc31a1	0.487994	5.21589	20.5432	0.000636695	0.0164562	4.90564	5.03238	5.11766	4.78673	4.8954	5.19727	5.45576	5.17545	5.62928	5.66222
ENSMUSG00000038079.15	Tmem237	0.487293	2.28691	15.5202	0.00185672	0.0313649	2.17586	2.14254	1.96002	1.99045	1.859	2.48659	2.5831	2.24537	2.5199	2.66408
ENSMUSG00000018593.14	Sparc	0.487033	9.22145	37.3767	4.58504e-05	0.00279478	8.93675	8.99605	9.05465	8.83735	8.95402	9.28491	9.33282	9.68133	9.45446	9.43568
ENSMUSG00000036362.3	P2ry13	0.486394	5.7127	23.2318	0.000384739	0.0115572	5.26259	5.4502	5.62766	5.37162	5.50931	5.79596	5.86701	5.76498	6.2715	5.91438
ENSMUSG00000034947.14	Tmem106a	0.486085	4.9848	27.3861	0.000190148	0.00726227	4.73439	4.61731	4.93615	4.53946	4.75212	5.17345	5.32604	4.97958	5.34916	5.17525
ENSMUSG00000057596.14	Trim30d	0.485655	4.96786	16.1723	0.00159788	0.0286463	4.57591	4.83084	4.7309	4.66301	4.71593	4.99926	5.27109	4.87204	5.59244	5.0985
ENSMUSG00000026482.14	Rgl1	0.485183	6.44163	26.6107	0.000215578	0.00786457	6.06693	6.14313	6.20993	6.23973	6.2283	6.579	6.77677	6.90479	6.67295	6.31946
ENSMUSG00000054435.17	Gimap4	0.484998	8.55935	30.8443	0.000111867	0.00513813	8.24954	8.3999	8.39347	8.09806	8.3211	8.76762	8.73944	8.54554	8.88937	8.9341
ENSMUSG00000059743.13	Fdps	0.484993	5.09595	25.0731	0.000278699	0.00918309	5.02607	4.59051	4.95079	4.81607	4.74701	5.46097	5.36638	5.20817	5.10226	5.42092
ENSMUSG00000001025.9	S100a6	0.484304	6.55487	22.2962	0.000456309	0.0130124	6.31964	6.26866	6.61773	6.12523	6.06627	6.86142	6.74165	6.82122	6.54849	6.88619
ENSMUSG00000026211.19	Obsl1	0.483328	3.10861	13.2341	0.00324451	0.0433527	3.04376	2.55363	2.85534	3.04033	2.698	3.25684	3.20126	3.62873	3.37012	3.13457
ENSMUSG00000019832.6	Rab32	0.483183	5.1381	18.9744	0.000871934	0.0199231	4.8401	4.7711	5.05708	4.77433	4.92288	5.14516	5.39325	5.0984	5.70263	5.37103
ENSMUSG00000083022.2	Rps15a-ps6	0.482874	2.75591	14.5192	0.00235568	0.0357823	2.3366	2.39745	2.72512	2.46809	2.52948	2.90817	3.10051	2.71495	2.88178	3.21756
ENSMUSG00000018920.12	Cxcl16	0.482622	5.65203	38.9771	3.75352e-05	0.00246234	5.29817	5.45516	5.47105	5.25506	5.4617	5.8533	5.71769	6.08227	5.78262	5.90314
ENSMUSG00000023249.16	Parp3	0.482587	6.55959	26.8621	0.000206923	0.00764414	6.29539	6.28825	6.1977	6.29461	6.40918	6.70478	7.05437	6.47633	6.87475	6.72888
ENSMUSG00000040998.19	Npnt	0.482369	8.01374	44.8028	1.90545e-05	0.00168939	7.59751	7.78504	7.76815	7.74234	7.8575	8.1148	8.29804	8.31908	8.28253	8.14741
ENSMUSG00000038642.11	Ctss	0.480309	9.07253	44.3623	2.00062e-05	0.00173178	8.81153	8.79536	8.95156	8.67503	8.81581	9.33508	9.34972	9.09786	9.35824	9.30693
ENSMUSG00000033307.8	Mif	0.48008	5.98783	23.1447	0.000390823	0.011668	5.72882	5.58455	5.88783	5.83042	5.58292	6.43452	6.17432	6.03684	5.96263	6.37294
ENSMUSG00000062593.18	Gm49339	0.479077	4.73378	13.0085	0.00343829	0.0448695	4.57912	4.52282	4.58835	4.31808	4.34816	4.74835	5.16905	4.46945	5.2202	5.02207
ENSMUSG00000026307.13	Scly	0.478862	5.5062	23.3779	0.000374783	0.0112813	5.33671	5.01008	5.24022	5.45792	5.15301	5.88664	5.81232	5.47524	5.59758	5.81528
ENSMUSG00000035561.6	Aldh1b1	0.478746	3.73653	16.2563	0.0015677	0.0285059	3.4118	3.30551	3.47485	3.66324	3.51713	4.14305	4.13104	3.97649	3.88057	3.57313
ENSMUSG00000041939.15	Mvk	0.478666	3.45783	24.7329	0.000295433	0.00939541	3.18562	3.23803	3.23616	3.24835	3.09419	3.84942	3.63262	3.81022	3.55049	3.50869
ENSMUSG00000061232.17	H2-K1	0.475117	11.1087	29.6499	0.000133673	0.00581995	10.8655	10.7668	10.8224	10.9537	10.8434	11.6375	11.3501	11.1147	11.2035	11.2708
ENSMUSG00000024989.16	Cep55	0.472677	3.42527	17.8561	0.00110238	0.0233285	3.0896	3.23803	2.98294	3.28378	3.24694	3.7184	3.31805	3.73436	3.80263	3.57942
ENSMUSG00000029363.15	Rfc5	0.472484	5.38253	30.8089	0.000112451	0.00513813	5.24041	4.89796	5.26554	5.20233	4.99585	5.64828	5.55429	5.49659	5.52123	5.75959
ENSMUSG00000038527.10	C1rl	0.471671	2.87852	13.7029	0.00288112	0.0408806	2.84424	2.42468	2.43498	2.7061	2.68736	2.99225	2.9638	3.38336	3.12177	2.9624
ENSMUSG00000053175.18	Bcl3	0.471328	5.68993	24.798	0.00029214	0.00936028	5.64532	5.42682	5.28052	5.32476	5.47414	6.13187	5.81232	5.6458	5.92634	5.96809
ENSMUSG00000000088.8	Cox5a	0.470938	6.59656	16.979	0.00133374	0.0262602	6.34727	6.30758	6.69865	6.10853	6.17311	6.86947	6.74444	6.72951	6.61079	7.0677
ENSMUSG00000031838.11	Ifi30	0.47069	7.96755	30.7702	0.000113093	0.00513813	7.74877	7.66243	7.85995	7.56791	7.71086	8.3316	8.26423	7.95874	8.10361	8.23068
ENSMUSG00000062070.13	Pgk1	0.470561	7.37407	42.4085	2.49525e-05	0.00194165	7.13473	7.06742	7.2996	7.03813	7.04243	7.51254	7.55758	7.53908	7.64243	7.6913
ENSMUSG00000050335.18	Lgals3	0.470551	6.87684	20.3313	0.000663688	0.0167398	6.70997	6.51897	6.84748	6.48855	6.51378	7.25802	7.29517	6.9233	6.83016	7.10141
ENSMUSG00000026385.17	Dbi	0.470331	5.66628	15.304	0.00195312	0.0323581	5.43055	5.2033	5.83581	5.15528	5.32935	5.89394	5.85418	5.87369	5.69426	6.07099
ENSMUSG00000029082.18	Bst1	0.467594	4.98368	21.359	0.000544024	0.014738	4.6634	4.83339	4.77388	4.6193	4.75976	4.92514	5.27687	4.97451	5.43776	5.30615
ENSMUSG00000020952.11	Scfd1	0.467448	5.32522	24.7013	0.000297047	0.00942625	5.0564	5.19739	5.19525	4.78178	5.09782	5.35909	5.53351	5.41483	5.66275	5.69734
ENSMUSG00000004891.17	Nes	0.466045	4.3306	24.5357	0.000305667	0.00963706	4.13907	3.97358	4.20088	4.07277	4.00245	4.55915	4.64488	4.74099	4.2826	4.45534
ENSMUSG00000055172.11	C1ra	0.465548	6.78692	90.439	4.81587e-07	0.000181651	6.52213	6.49669	6.53477	6.53634	6.58718	6.98057	7.01165	7.04242	6.97339	6.99546
ENSMUSG00000001240.14	Ramp2	0.465024	5.00005	24.9304	0.000285579	0.00930454	4.79929	4.63491	4.96116	4.57993	4.74187	5.18937	5.45746	5.16215	5.0638	5.16483
ENSMUSG00000022814.7	Umps	0.462612	5.40686	44.5135	1.96735e-05	0.00171312	5.34618	4.99653	5.15608	5.1724	5.09581	5.59848	5.63455	5.54522	5.61541	5.69879
ENSMUSG00000022369.14	Mtbp	0.462334	4.15361	31.8137	9.71716e-05	0.0046455	3.90782	4.06727	3.88959	3.72125	3.92303	4.31979	4.30337	4.3494	4.34807	4.49912
ENSMUSG00000025165.13	Sectm1a	0.462023	3.52851	25.6311	0.000253583	0.00868773	3.33013	3.26841	3.34785	3.33197	3.11816	3.88896	3.82909	3.6669	3.63287	3.66471
ENSMUSG00000015656.18	Hspa8	0.461456	11.1046	14.45	0.00239562	0.0360923	11.218	10.6282	10.7952	10.674	10.8831	11.0752	11.5426	11.1276	11.4898	11.2888
ENSMUSG00000037060.4	Cavin3	0.459023	5.39511	21.4324	0.000536484	0.0145872	5.10855	4.98971	5.39661	5.2189	4.98286	5.76708	5.75131	5.49659	5.38079	5.59862
ENSMUSG00000058258.16	Idi1	0.458731	4.86983	15.7922	0.00174323	0.0301878	4.62655	4.3666	4.89996	4.46732	4.69483	4.9132	4.85018	5.06782	5.28373	5.23623
ENSMUSG00000022816.12	Fstl1	0.45712	6.54163	37.4484	4.54348e-05	0.00279271	6.27172	6.38761	6.2595	6.16378	6.38222	6.52669	6.78761	6.87927	6.70067	6.83979
ENSMUSG00000041571.11	Selenow	0.457023	7.18203	18.5231	0.000957437	0.0210246	6.99235	6.80006	7.07026	6.93826	6.86196	7.62619	7.49362	7.1474	7.10232	7.51674
ENSMUSG00000052477.16	C130026I21Rik	0.456997	4.23806	14.2539	0.00251313	0.0370611	3.97287	4.01448	4.08049	3.69517	4.16085	4.43444	4.49748	4.04573	4.68378	4.49912
ENSMUSG00000053835.18	H2-T24	0.456857	5.38004	22.6835	0.000424951	0.0123837	5.01423	5.21504	5.13242	5.17429	5.12765	5.66261	5.78281	5.21892	5.51581	5.70455
ENSMUSG00000028874.15	Fgr	0.45609	7.18105	34.863	6.36542e-05	0.00352338	7.01153	6.96391	6.94526	6.85296	6.8976	7.47	7.53241	7.3428	7.43171	7.14817
ENSMUSG00000032301.14	Psma4	0.455102	6.8444	14.3003	0.00248473	0.0367534	6.59864	6.53624	6.95463	6.3633	6.47021	7.01448	7.12018	6.845	6.88634	7.3465
ENSMUSG00000027641.14	Rbl1	0.454196	5.35884	26.4042	0.000223007	0.00801567	5.15025	5.21504	5.06094	5.07665	5.06531	5.39557	5.54793	5.44809	5.87754	5.51579
ENSMUSG00000036639.13	Nudt1	0.454053	3.41407	12.6984	0.00372721	0.0470253	3.0986	2.9313	3.43375	3.37861	2.93236	3.62198	3.60224	3.75813	3.37611	3.72835
ENSMUSG00000072620.4	Slfn2	0.453867	7.38244	17.6452	0.00115343	0.0239342	7.15751	7.18953	7.25268	7.04227	7.0351	7.60446	7.64811	7.18953	7.56455	7.86964
ENSMUSG00000026603.14	Smyd2	0.453346	4.26311	19.7794	0.000740511	0.0177881	4.08577	3.98734	4.28582	3.87321	3.81962	4.52818	4.54298	4.388	4.28578	4.59225
ENSMUSG00000078670.4	Fam174b	0.452664	4.11773	22.8608	0.00041143	0.0121103	4.08577	3.78682	3.92392	3.80168	3.75484	4.29425	4.42641	4.16166	4.4902	4.22603
ENSMUSG00000021583.8	Erap1	0.452573	6.68109	22.0067	0.000481521	0.0134946	6.32156	6.59959	6.36634	6.38874	6.49331	6.70686	6.94117	6.62431	7.13626	6.97831
ENSMUSG00000036986.17	Pml	0.452532	7.74198	30.1948	0.000123163	0.00545985	7.35299	7.59549	7.40133	7.61979	7.50242	8.04816	8.00879	7.73372	7.92228	8.01766
ENSMUSG00000042901.11	Aida	0.450509	6.07634	19.2682	0.000821038	0.0192175	5.81732	5.9089	5.84256	5.79647	5.80222	6.20319	6.17742	5.91657	6.50814	6.52405
ENSMUSG00000015474.17	Ppt2	0.449986	5.82605	39.8215	3.38609e-05	0.00235666	5.66968	5.48619	5.6573	5.57553	5.52284	6.16647	6.17845	5.95949	5.91506	5.92306
ENSMUSG00000034987.5	Hrh2	0.44944	3.99125	12.58	0.00384495	0.0478297	3.8235	3.72792	3.6796	3.8211	3.69766	4.00144	4.57463	3.95094	4.37824	3.96291
ENSMUSG00000022370.14	Mrpl13	0.447025	5.12388	12.3842	0.00404925	0.0493182	4.96834	4.80258	5.22481	4.60536	4.73672	5.25892	5.31484	5.3142	5.05822	5.64283
ENSMUSG00000026797.17	Stxbp1	0.44645	4.60893	18.5452	0.000953027	0.0210125	4.34967	4.41832	4.11804	4.48874	4.44611	4.58946	4.97163	4.67697	4.74757	5.03585
ENSMUSG00000031231.5	Cox7b	0.445933	6.65494	14.078	0.00262433	0.0382003	6.53627	6.32123	6.70915	6.20411	6.23927	6.85207	6.91545	6.76734	6.55774	7.14712
ENSMUSG00000096606.3	Tpbgl	0.444513	3.19863	12.3431	0.00409381	0.0495354	2.81178	2.70568	3.04665	3.23393	2.95028	3.40054	3.29544	3.6918	3.32127	3.26515
ENSMUSG00000022351.15	Sqle	0.443753	4.2244	28.7829	0.000152624	0.00630715	4.13032	3.81797	4.03017	3.95021	3.98951	4.45104	4.24557	4.50501	4.44816	4.47908
ENSMUSG00000019528.19	Gyg	0.443603	5.49974	26.2089	0.000230306	0.00811788	5.19917	5.15939	5.48549	5.16481	5.27174	5.53915	5.61338	5.62817	5.84875	5.86117
ENSMUSG00000037902.19	Sirpa	0.442848	8.66816	54.1015	7.38453e-06	0.00100026	8.44231	8.42119	8.45253	8.38543	8.4469	8.902	8.93696	8.84702	8.93181	8.73582
ENSMUSG00000023224.13	Serping1	0.442021	7.8175	49.1894	1.19644e-05	0.0012965	7.58676	7.53117	7.67894	7.48851	7.60599	8.00721	8.01802	8.02576	7.95492	8.09843
ENSMUSG00000039043.6	Arpin	0.441264	3.31033	13.6577	0.00291402	0.0410686	3.22723	3.15103	3.06983	2.80697	3.09419	3.441	3.63862	3.76401	3.28352	3.39205
ENSMUSG00000038388.15	Pals2	0.439623	5.72405	28.8314	0.000151485	0.00630715	5.53366	5.44356	5.7367	5.33999	5.34805	5.76576	5.9123	5.99118	5.95464	5.99892
ENSMUSG00000047557.3	Lxn	0.437459	3.32757	12.3806	0.00405313	0.0493182	2.95737	2.77079	3.43969	3.12092	3.09419	3.51866	3.38383	3.57621	3.47991	3.67061
ENSMUSG00000001663.11	Gstt1	0.43744	4.1228	17.8088	0.00111359	0.0234063	4.08124	3.68352	3.94078	3.86855	3.84378	4.29425	4.31841	4.35721	4.06248	4.55124
ENSMUSG00000054404.14	Slfn5	0.436511	5.36756	13.677	0.00289995	0.0410284	4.83472	5.23825	5.09336	5.15145	5.30519	5.25514	5.65986	5.36926	5.85627	5.62318
ENSMUSG00000035493.11	Tgfbi	0.43631	7.77414	34.7834	6.43371e-05	0.0035383	7.61211	7.54326	7.60284	7.37727	7.55092	7.93468	8.0703	8.09331	7.90607	7.85998
ENSMUSG00000021175.16	Cdca7l	0.436264	4.66197	23.1045	0.000393669	0.0116881	4.46548	4.3666	4.56949	4.49782	4.21742	4.8768	4.71756	4.79944	4.80199	5.09192
ENSMUSG00000003814.9	Calr	0.435987	9.66702	20.6045	0.000629116	0.016318	9.70198	9.26822	9.52035	9.22048	9.39847	9.90743	10.0345	9.8232	9.86406	9.69224
ENSMUSG00000003062.14	Stard3nl	0.435982	4.56542	29.008	0.000147418	0.00617933	4.37951	4.35603	4.46262	4.1323	4.31051	4.80886	4.81617	4.57694	4.83499	4.77871
ENSMUSG00000028443.7	Nudt2	0.433634	2.88615	17.5846	0.00116859	0.0241119	2.69799	2.52874	2.81017	2.61999	2.61058	3.11402	3.01082	3.18719	2.91508	3.18494
ENSMUSG00000037816.11	Fbxw17	0.433546	3.82784	24.8106	0.000291511	0.00936028	3.47535	3.71143	3.51482	3.52793	3.73431	4.05021	4.1647	3.99662	3.9585	3.95809
ENSMUSG00000024754.14	Cemip2	0.431751	4.54758	15.4368	0.00189323	0.0317616	4.23194	4.61436	4.10688	4.41075	4.16085	4.54065	4.82934	4.79657	4.9133	4.61997
ENSMUSG00000041926.16	Rnpep	0.431621	6.21799	46.6101	1.56629e-05	0.00151743	5.99286	5.91131	6.05107	6.03973	5.93185	6.46591	6.57015	6.30234	6.40935	6.32322
ENSMUSG00000057561.12	Eif1a	0.430966	5.57576	20.7754	0.000608568	0.0159547	5.32717	5.41499	5.46086	5.22256	5.28592	5.67397	5.70058	5.49305	5.9824	5.96329
ENSMUSG00000093661.2	Eif4e3	0.430247	4.68831	28.6041	0.000156911	0.00644789	4.37581	4.4551	4.52546	4.31123	4.60439	4.72942	4.94766	4.79944	4.96788	4.97275
ENSMUSG00000032815.17	Fanca	0.429383	5.11441	17.3497	0.00122964	0.0249839	4.9082	4.68644	4.97351	5.13408	4.66531	5.31985	5.51405	5.14647	5.1848	5.36922
ENSMUSG00000040562.13	Gstm2	0.42894	4.41408	15.8726	0.00171122	0.0299086	4.29201	4.1182	4.39998	3.86855	4.19129	4.58345	4.58399	4.71086	4.37824	4.77597
ENSMUSG00000070031.12	Sp140	0.428825	7.34804	37.016	4.80099e-05	0.00290222	7.14562	7.16501	7.14401	6.97124	7.15485	7.6218	7.62412	7.4277	7.44317	7.60223
ENSMUSG00000029185.15	Fam114a1	0.428784	4.54275	38.9997	3.7431e-05	0.00246234	4.34211	4.19534	4.38465	4.3215	4.31743	4.688	4.79214	4.85285	4.6982	4.66502
ENSMUSG00000055401.15	Fbxo6	0.427306	4.54162	13.4491	0.00307157	0.0423506	4.27226	4.1674	4.54764	4.24086	4.30704	5.0481	4.90099	4.59024	4.52027	4.55763
ENSMUSG00000006418.18	Rnf114	0.426406	7.06658	21.7409	0.000506098	0.0139167	6.81401	6.77845	6.80206	6.9532	6.8351	7.40969	7.28993	6.9101	7.24379	7.41051
ENSMUSG00000005656.10	Snx6	0.42582	5.84333	24.3591	0.000315182	0.00987324	5.59852	5.69071	5.77834	5.34838	5.62536	5.84955	6.04135	5.98616	6.20489	6.09533
ENSMUSG00000007050.18	Lsm2	0.4258	4.60489	13.989	0.00268273	0.0388463	4.41595	4.35249	4.62793	4.27647	4.17234	4.70194	4.87835	4.61649	4.63714	5.11375
ENSMUSG00000049988.6	Lrrc25	0.424116	5.23231	21.1457	0.000566642	0.0151267	5.10409	4.98743	5.03958	5.0315	4.85318	5.62652	5.60727	5.38461	5.27894	5.19382
ENSMUSG00000015671.12	Psma2	0.42256	6.85195	14.4265	0.00240937	0.0362202	6.69151	6.58684	6.92474	6.39199	6.47099	7.13549	7.03003	6.82333	6.91389	7.28914
ENSMUSG00000029003.12	Mad2l2	0.42229	3.9199	16.8693	0.00136647	0.0265074	3.66294	3.63771	3.84101	3.73155	3.5875	4.17539	4.22577	3.83279	3.98227	4.30785
ENSMUSG00000022505.10	Emp2	0.422119	5.22766	29.4523	0.000137739	0.00592259	4.93105	4.96905	5.19876	4.88921	5.00016	5.24946	5.39325	5.42043	5.48149	5.55301
ENSMUSG00000057666.19	Gapdh	0.422084	9.35969	42.1902	2.55887e-05	0.0019584	9.18198	9.00847	9.18045	9.22709	9.05655	9.68625	9.54218	9.50301	9.49641	9.54044
ENSMUSG00000022964.15	Tmem50b	0.422045	5.62418	16.5422	0.00146984	0.0273262	5.39081	5.48134	5.52237	5.26218	5.31905	5.79986	5.86446	5.40357	6.04203	5.90939
ENSMUSG00000026728.10	Vim	0.421424	8.8632	45.2098	1.82218e-05	0.00164547	8.619	8.68777	8.64345	8.50116	8.72474	9.0259	9.0315	9.04434	9.02485	9.16138
ENSMUSG00000033585.6	Ndn	0.416964	3.64593	15.7035	0.00177934	0.0304377	3.33013	3.26087	3.65936	3.24835	3.57023	3.9416	3.81856	3.89843	3.68689	3.83733
ENSMUSG00000054091.10	1810037I17Rik	0.416914	5.38839	13.6653	0.00290848	0.0410686	5.2923	4.84855	5.44174	5.14953	5.0215	5.72401	5.57791	5.34788	5.47871	5.74148
ENSMUSG00000006095.13	Tbcb	0.415138	5.40512	20.307	0.000666876	0.0167405	5.28247	5.00558	5.24022	5.1724	5.20056	5.81019	5.76783	5.43525	5.39709	5.52722
ENSMUSG00000044092.9	C130050O18Rik	0.414834	3.41198	13.8273	0.00279285	0.0399351	3.31477	3.14285	3.26992	3.28378	2.91422	3.78278	3.69154	3.4136	3.64284	3.44812
ENSMUSG00000031548.8	Sfrp1	0.414377	5.86254	28.4743	0.000160112	0.0064704	5.64686	5.59806	5.62766	5.7592	5.56559	5.85704	6.26925	5.92841	6.09929	6.08321
ENSMUSG00000051185.10	Fam174a	0.414356	4.20323	25.4811	0.000260063	0.00886822	3.88719	3.85347	4.09563	3.96339	4.09393	4.42102	4.38774	4.22699	4.47911	4.44504
ENSMUSG00000010358.14	Ifi35	0.410442	5.78965	12.9632	0.00347886	0.0452431	5.56645	5.42345	5.63156	5.66155	5.55685	6.08264	6.20801	5.51065	5.8509	6.14176
ENSMUSG00000002699.14	Lcp2	0.41041	7.21946	45.778	1.7129e-05	0.00161665	6.98327	7.00846	6.95929	6.98638	7.06006	7.42364	7.46815	7.41607	7.46019	7.27371
ENSMUSG00000004612.10	Nkg7	0.409964	5.27011	18.5303	0.000956007	0.0210246	5.00469	4.97136	5.34212	4.96102	4.93418	5.54225	5.5527	5.24439	5.35827	5.57521
ENSMUSG00000022575.6	Gsdmd	0.40903	6.76543	23.8757	0.000343044	0.0105428	6.55273	6.53546	6.52222	6.58473	6.53768	7.15285	7.11642	6.71516	6.79314	6.94825
ENSMUSG00000041859.11	Mcm3	0.409014	7.06077	13.4215	0.00309319	0.0424089	7.06587	6.61887	6.87461	7.06231	6.49788	7.30718	7.29896	7.28108	7.05596	7.29536
ENSMUSG00000024909.16	Efemp2	0.408616	4.11533	26.1802	0.0002314	0.00811788	3.96797	3.73881	3.94914	3.98938	3.82933	4.24178	4.32586	4.37269	4.19379	4.38168
ENSMUSG00000027566.16	Psma7	0.408123	7.07752	15.7016	0.00178013	0.0304377	6.90144	6.80525	7.07599	6.74077	6.74496	7.36264	7.35334	7.01247	7.0634	7.48568
ENSMUSG00000026864.14	Hspa5	0.406343	9.62637	15.8099	0.00173613	0.030128	9.61157	9.23916	9.52917	9.22675	9.39745	9.64707	10.0384	9.69014	9.97024	9.68305
ENSMUSG00000085208.5	Brip1os	0.405454	5.94044	46.8473	1.52721e-05	0.00151743	5.74896	5.77115	5.76892	5.66827	5.65843	6.09643	6.11314	6.00366	6.15087	6.26685
ENSMUSG00000027004.4	Frzb	0.404366	5.03973	19.9372	0.000717536	0.0175239	4.67246	4.8283	4.99183	4.75678	4.8508	5.02832	5.23984	5.06782	5.37781	5.38367
ENSMUSG00000030124.3	Lag3	0.40381	4.01755	14.4228	0.00241154	0.0362202	4.03512	3.73338	3.54821	3.80656	3.85333	4.15526	4.43334	4.24813	4.06989	4.08728
ENSMUSG00000039497.9	Dse	0.40232	5.81776	40.6689	3.05873e-05	0.00220073	5.64532	5.59806	5.59741	5.58976	5.58436	5.84955	6.06716	6.10446	6.09838	5.88294
ENSMUSG00000079505.3	Gm11131	0.401811	4.2449	20.3049	0.00066715	0.0167405	4.15209	4.04112	3.79538	4.03584	4.10995	4.40406	4.47418	4.23125	4.50668	4.51889
ENSMUSG00000045410.19	Akr1e1	0.401527	3.89157	13.454	0.00306775	0.0423378	3.81806	3.74422	3.88959	3.35881	3.51713	4.02825	3.98324	4.17054	4.00564	4.18949
ENSMUSG00000075702.11	Selenom	0.401413	4.10844	12.9216	0.00351654	0.0456059	3.94321	3.67787	3.92392	4.15544	3.72393	4.56831	4.20974	4.26067	4.15947	4.238
ENSMUSG00000031400.11	G6pdx	0.399409	6.71614	23.0901	0.000394692	0.0116881	6.60023	6.40907	6.69493	6.4336	6.34715	6.92876	7.09203	6.7541	6.83724	6.87536
ENSMUSG00000020553.9	Pctp	0.399377	4.26011	15.0558	0.00207107	0.0332941	3.861	4.19534	4.31198	3.8917	3.91848	4.54684	4.55573	4.37269	4.39309	4.34523
ENSMUSG00000016382.16	Pls3	0.399153	5.25626	17.8513	0.00110352	0.0233285	5.02135	5.16949	5.06864	4.80636	5.12568	5.19727	5.33161	5.61033	5.59244	5.43486
ENSMUSG00000019194.16	Scn1b	0.399137	4.73699	21.7535	0.000504906	0.0139167	4.53672	4.36308	4.63053	4.67374	4.39142	4.99474	4.74285	5.04626	4.93579	4.87388
ENSMUSG00000097534.5	Gm16675	0.399105	3.8259	12.8773	0.00355719	0.0457611	3.57542	3.72792	3.40972	3.65785	3.68166	4.272	4.11821	3.78152	4.0095	3.81085
ENSMUSG00000024030.8	Abcg1	0.398722	6.88873	30.9625	0.000109943	0.00508354	6.80167	6.69074	6.61839	6.53413	6.72038	7.02671	7.11857	7.1519	7.15729	6.9007
ENSMUSG00000003617.17	Cp	0.398149	6.55216	32.0172	9.438e-05	0.00457181	6.3882	6.46014	6.29846	6.22977	6.31121	6.52199	6.77745	6.7622	6.85558	6.74855
ENSMUSG00000032508.9	Myd88	0.398092	6.30942	26.7827	0.000209614	0.00770463	6.05888	6.06956	6.1613	6.14367	6.04767	6.53061	6.60121	6.19105	6.50472	6.60643
ENSMUSG00000044894.15	Uqcrq	0.398009	5.60282	12.3144	0.00412515	0.0498322	5.53697	5.24017	5.59873	5.42179	5.09581	5.96734	5.83601	5.64261	5.49807	5.94149
ENSMUSG00000025144.18	Cenpx	0.397574	4.66805	16.0398	0.00164689	0.0291689	4.54333	4.4385	4.48579	4.51879	4.2825	5.02389	4.94282	4.78794	4.50668	4.94866
ENSMUSG00000003283.16	Hck	0.397292	7.32645	22.7771	0.00041775	0.0122424	7.16877	7.02635	7.2267	7.06435	7.07596	7.60112	7.70998	7.37342	7.50599	7.33214
ENSMUSG00000050493.9	Fam167b	0.39695	3.84071	18.5631	0.00094948	0.0210125	3.58185	3.55386	3.71434	3.78199	3.49899	4.19129	3.84993	3.98659	4.0095	4.06504
ENSMUSG00000036887.6	C1qa	0.396343	8.10215	12.7871	0.00364172	0.0464065	8.05613	7.59024	8.01106	7.9614	7.78386	8.45073	8.48263	8.08511	8.08316	8.28123
ENSMUSG00000060519.12	Tor3a	0.395528	5.8241	26.2055	0.000230433	0.00811788	5.66665	5.58455	5.66493	5.53787	5.60853	6.16143	6.04813	5.70967	6.01636	6.0654
ENSMUSG00000022014.16	Epsti1	0.394609	6.62597	40.5212	3.11304e-05	0.00220073	6.3378	6.52133	6.40863	6.32979	6.47021	6.87502	6.75553	6.78407	6.70544	6.91817
ENSMUSG00000035198.10	Tubg1	0.393794	4.77275	19.3184	0.0008127	0.0191156	4.71696	4.44516	4.42416	4.7593	4.43342	5.09534	4.97875	4.9255	4.81528	4.95109
ENSMUSG00000007080.15	Pole	0.393547	5.15292	14.5585	0.00233338	0.0356315	4.97079	4.74972	4.80645	5.29902	4.81946	5.30348	5.43004	5.44809	5.22187	5.26382
ENSMUSG00000073411.13	H2-D1	0.392729	10.7939	25.3564	0.000265603	0.00903606	10.593	10.4908	10.5634	10.6803	10.5871	11.2256	11.0445	10.8195	10.9112	10.8438
ENSMUSG00000027195.11	Hsd17b12	0.392581	5.4782	16.6006	0.00145073	0.0273194	5.30207	5.19739	5.39966	5.13796	5.29471	5.49018	5.56221	5.4806	5.96561	5.74288
ENSMUSG00000061758.14	Akr1b10	0.391606	5.27053	30.584	0.000116244	0.0052324	5.1394	4.97597	5.21618	4.98274	4.9785	5.51408	5.56693	5.3827	5.38377	5.40684
ENSMUSG00000031168.15	Ebp	0.390936	5.10434	16.9932	0.00132956	0.0262565	5.03781	4.85106	5.08769	4.57422	4.87679	5.32886	5.3279	5.20169	5.16244	5.39797
ENSMUSG00000095304.10	Plac9	0.390829	5.4542	14.3189	0.00247347	0.0366981	5.25657	5.07597	5.48549	5.19677	5.18173	5.83697	5.648	5.6695	5.28054	5.69155
ENSMUSG00000039208.16	Metrnl	0.390432	3.62415	14.8714	0.00216408	0.0339697	3.55595	3.31281	3.63367	3.34545	3.1953	3.82415	3.88064	3.74034	3.70604	3.86848
ENSMUSG00000018770.10	Atp5g3	0.390204	6.87245	20.4005	0.000654733	0.0167157	6.68032	6.49588	6.86801	6.71245	6.53397	7.12466	6.8899	6.94288	7.07588	7.21382
ENSMUSG00000020766.5	Galk1	0.388716	4.23594	14.9424	0.00212774	0.0337966	4.02099	3.92196	4.03017	4.22271	3.93207	4.64246	4.5139	4.24393	4.21066	4.42772
ENSMUSG00000049401.11	Ogfr	0.385847	6.35793	14.3877	0.00243225	0.0363446	6.20975	6.04125	6.18361	6.23159	6.08666	6.75913	6.64361	6.23088	6.28986	6.68581
ENSMUSG00000018774.14	Cd68	0.385776	6.96129	18.543	0.000953471	0.0210125	6.67205	6.6466	7.03191	6.55604	6.82239	7.14929	7.23554	7.20421	7.09235	7.01415
ENSMUSG00000023022.15	Lima1	0.385731	6.5117	28.4941	0.000159618	0.00646828	6.25773	6.23348	6.31633	6.26743	6.44595	6.72335	6.72976	6.84222	6.6638	6.47429
ENSMUSG00000047635.7	Mtrfr	0.385416	3.59294	16.1201	0.00161698	0.0288376	3.48225	3.32008	3.61802	3.22666	3.26137	3.81392	3.80261	3.76401	3.68206	3.79472
ENSMUSG00000038521.18	C1s1	0.383555	7.62916	27.1892	0.000196258	0.00740524	7.39422	7.45686	7.42923	7.36575	7.47522	7.68878	7.70677	8.00728	7.78182	7.83326
ENSMUSG00000028494.13	Plin2	0.382962	6.00575	17.2139	0.00126665	0.0254093	5.90455	5.72123	5.92114	5.78415	5.66115	6.18941	6.33816	5.88588	6.08838	6.3675
ENSMUSG00000026547.16	Tagln2	0.382584	8.21268	21.906	0.000490665	0.0136984	8.03138	7.99263	8.19559	7.92904	7.87431	8.47367	8.25742	8.32879	8.32825	8.54836
ENSMUSG00000062075.14	Lmnb2	0.38009	4.84907	28.2811	0.000165017	0.00662425	4.74015	4.55706	4.56949	4.76182	4.59588	5.0481	5.08585	5.01946	5.08591	4.88154
ENSMUSG00000020873.16	Slc35b1	0.379844	5.44165	14.9174	0.00214046	0.0338884	5.35747	5.05652	5.51253	5.02942	5.18362	5.61478	5.73039	5.43156	5.71805	5.57836
ENSMUSG00000001175.17	Calm1	0.379029	9.18982	23.3988	0.000373382	0.0112623	8.95017	9.03646	9.13881	8.7569	9.02969	9.31957	9.43462	9.21896	9.4045	9.44454
ENSMUSG00000020483.15	Dynll2	0.378283	6.03672	43.7964	2.13109e-05	0.00177509	5.91605	5.78435	5.91475	5.7792	5.7761	6.13496	6.23301	6.14108	6.27791	6.27269
ENSMUSG00000025130.12	P4hb	0.378041	8.40672	27.5593	0.000184956	0.00715798	8.37564	8.12822	8.30017	8.10872	8.09116	8.57334	8.63374	8.58221	8.60732	8.51758
ENSMUSG00000002227.16	Mov10	0.375293	5.32727	30.3029	0.000121194	0.00540535	5.13503	5.10992	5.03958	5.21524	5.1355	5.59997	5.55429	5.29807	5.55067	5.48931
ENSMUSG00000062981.6	Mrpl42	0.375268	5.56082	13.1976	0.00327495	0.0436215	5.30207	5.26486	5.72701	5.15528	5.28592	5.72401	5.78687	5.633	5.61161	5.90565
ENSMUSG00000055994.16	Nod2	0.374928	3.3502	16.2067	0.00158544	0.0285149	3.25164	3.10968	3.12251	3.18229	3.09419	3.52495	3.56491	3.29674	3.65275	3.5541
ENSMUSG00000017670.17	Elmo2	0.373329	6.67593	32.9408	8.28228e-05	0.00410717	6.47195	6.4838	6.34829	6.56326	6.51152	6.97885	6.94057	6.79201	6.77227	6.75342
ENSMUSG00000057363.13	Uxs1	0.373159	3.93407	12.7113	0.00371463	0.0469674	3.69888	3.47139	4.03017	3.63058	3.79008	4.02381	4.18944	4.01646	4.1733	4.12646
ENSMUSG00000073409.13	H2-Q6	0.372073	8.64675	15.2114	0.00199621	0.0325921	8.33791	8.4459	8.57117	8.43651	8.44295	9.1641	8.73367	8.66391	8.74636	8.73652
ENSMUSG00000041115.19	Iqsec2	0.371999	4.24857	12.8644	0.00356917	0.0457611	4.02571	4.11403	3.73382	4.17066	4.17234	4.34843	4.6419	4.47305	4.34502	4.27335
ENSMUSG00000029718.15	Pcolce	0.371518	6.56273	39.1762	3.66288e-05	0.00246137	6.41186	6.32033	6.33639	6.38385	6.37229	6.77372	6.86259	6.75262	6.57998	6.69887
ENSMUSG00000070034.14	Sp110	0.3706	7.94638	22.4772	0.000441328	0.0126592	7.5991	7.87108	7.75092	7.70623	7.80463	8.11871	8.241	7.91877	8.12356	8.177
ENSMUSG00000038058.15	Nod1	0.369577	6.90402	34.9455	6.29545e-05	0.00350175	6.65995	6.72057	6.65717	6.78101	6.7158	7.08106	7.20047	6.9233	7.09235	7.07384
ENSMUSG00000028464.17	Tpm2	0.369539	5.91159	16.8296	0.00137855	0.0265074	5.88128	5.63205	5.84927	5.55827	5.62675	6.18842	6.23796	6.06212	5.81386	6.08432
ENSMUSG00000032802.9	Srxn1	0.369058	3.74544	19.9105	0.000721365	0.0175881	3.52292	3.50367	3.66952	3.59717	3.44946	3.83937	3.95947	4.02628	3.81592	3.93865
ENSMUSG00000037405.9	Icam1	0.367855	7.16187	21.4533	0.000534358	0.0145621	7.02752	6.93105	6.85473	6.91246	7.0937	7.44079	7.42497	7.09353	7.36887	7.31528
ENSMUSG00000078945.11	Naip2	0.364674	5.16532	24.4228	0.000311711	0.00978544	4.95354	5.039	4.92348	4.86602	5.06941	5.14312	5.29408	5.44443	5.44205	5.33432
ENSMUSG00000056130.11	Ticam2	0.364562	3.76108	12.8798	0.00355491	0.0457611	3.50272	3.6493	3.5427	3.35214	3.765	3.95563	3.70875	3.96633	3.92211	4.07843
ENSMUSG00000030560.18	Ctsc	0.364496	7.97897	20.1854	0.000683059	0.017023	7.80344	7.80169	7.86658	7.62256	7.82054	7.99876	8.21488	7.98195	8.27092	8.25421
ENSMUSG00000035069.4	Oma1	0.364093	4.45355	18.9105	0.000883484	0.0200691	4.20304	4.08871	4.42416	4.20434	4.35826	4.54684	4.74285	4.50149	4.6221	4.69139
ENSMUSG00000029767.17	Calu	0.363689	7.30716	24.811	0.000291491	0.00936028	7.12761	7.10262	7.21548	7.02143	7.09622	7.32486	7.3867	7.59088	7.59602	7.46884
ENSMUSG00000030651.6	Art2b	0.363153	4.53917	14.5938	0.00231352	0.0354392	4.10375	4.21886	4.37538	4.41714	4.57293	4.73214	4.64488	4.60014	4.87785	4.67093
ENSMUSG00000004451.15	Ralb	0.362336	5.60831	35.5448	5.81328e-05	0.00334813	5.4967	5.43522	5.45647	5.29728	5.38803	5.86697	5.85289	5.74727	5.67495	5.73867
ENSMUSG00000043740.16	B430306N03Rik	0.361052	5.26871	13.1383	0.00332517	0.0439245	4.95849	5.08667	5.3437	5.11059	4.83642	5.40071	5.54952	5.38652	5.59501	5.22624
ENSMUSG00000037997.13	Parp11	0.36045	5.49535	19.2103	0.000830791	0.0193222	5.12185	5.40648	5.32616	5.19304	5.44758	5.70337	5.736	5.42786	5.70263	5.72739
ENSMUSG00000022057.9	Adamdec1	0.359521	5.16385	18.7455	0.000914124	0.0204736	5.03078	5.05652	4.95495	4.76182	5.04461	5.22456	5.35184	5.21678	5.54669	5.29282
ENSMUSG00000016319.4	Slc25a5	0.359142	8.20686	22.7349	0.000420978	0.0122924	8.02373	7.93106	8.20805	7.94849	7.95083	8.34099	8.33107	8.26074	8.4497	8.48214
ENSMUSG00000028837.9	Psmb2	0.357173	6.29901	12.3786	0.00405527	0.0493182	6.07948	6.04015	6.39339	6.00299	5.99146	6.54692	6.58964	6.20517	6.30564	6.63614
ENSMUSG00000005674.10	Tomm40l	0.357145	5.16546	21.6674	0.000513149	0.0140842	5.113	4.87347	5.11766	4.87534	4.87913	5.38351	5.43177	5.25487	5.2152	5.3674
ENSMUSG00000024538.9	Ppic	0.355958	4.37123	14.2372	0.00252343	0.0371755	4.13032	4.10984	4.48003	4.0275	4.12186	4.43444	4.48754	4.68008	4.56029	4.51561
ENSMUSG00000037731.6	Themis2	0.355765	7.65706	19.7351	0.000747112	0.0178879	7.46941	7.51859	7.35961	7.47325	7.51526	7.88116	7.96408	7.57507	7.89438	7.77383
ENSMUSG00000029640.18	Usp12	0.35503	7.15591	32.8922	8.33887e-05	0.00412126	6.96432	7.08673	6.95047	6.88446	6.94472	7.32441	7.39736	7.23153	7.35073	7.30298
ENSMUSG00000046245.14	Pilra	0.354737	6.05256	13.2457	0.00323487	0.043336	5.95373	5.69071	6.20296	5.70141	5.70005	6.25138	6.22107	6.31442	6.12798	6.17328
ENSMUSG00000001555.11	Fkbp10	0.35473	4.44192	17.4527	0.00120244	0.0245677	4.1564	4.25345	4.24906	4.21906	4.38485	4.63376	4.5139	4.84454	4.48466	4.53516
ENSMUSG00000032294.18	Pkm	0.354121	9.09743	20.1366	0.00068968	0.0171587	8.96761	8.81944	8.8186	9.05127	8.87665	9.45825	9.32272	9.21936	9.18924	9.10241
ENSMUSG00000030341.18	Tnfrsf1a	0.352689	6.57529	26.3479	0.000225083	0.00805071	6.49513	6.36582	6.40483	6.39767	6.2699	6.70962	6.8709	6.55222	6.72845	6.82199
ENSMUSG00000019866.16	Crybg1	0.352618	6.11657	26.2877	0.000227327	0.00808202	5.80225	6.08351	5.80966	5.93218	6.00116	6.20221	6.27311	6.23406	6.4159	6.27463
ENSMUSG00000004460.18	Dnajb11	0.352272	6.9515	17.1771	0.00127689	0.0255186	6.95568	6.60183	6.90608	6.62811	6.69537	7.13137	7.28085	7.0321	7.08962	7.03547
ENSMUSG00000032245.13	Cln6	0.352222	4.35317	16.7855	0.00139212	0.0266273	4.08124	4.11403	4.3472	4.24086	4.02798	4.48046	4.41946	4.64226	4.41071	4.62302
ENSMUSG00000030770.16	Parva	0.35148	5.58062	15.066	0.00206608	0.0332506	5.35184	5.48619	5.44322	5.21524	5.46014	5.60739	5.60421	6.03075	5.80055	5.63682
ENSMUSG00000038387.10	Rras	0.350031	5.00013	13.6158	0.00294491	0.0411866	4.926	4.57236	4.9776	4.61095	4.93643	5.25703	5.20185	5.19517	4.98758	5.16692
ENSMUSG00000067818.7	Myl9	0.349749	6.79556	16.0545	0.00164135	0.0291399	6.66526	6.60183	6.74859	6.50365	6.51754	6.984	7.08875	6.9932	6.63598	7.05421
ENSMUSG00000025511.16	Tspan4	0.348991	5.75306	26.9583	0.00020372	0.00760259	5.59535	5.40306	5.7025	5.60104	5.52284	6.04047	5.92463	5.91261	5.79609	5.90063
ENSMUSG00000035960.15	Apex1	0.348893	5.58247	13.6402	0.0029269	0.0411435	5.50856	5.20722	5.64706	5.33831	5.23933	5.88052	5.63155	5.63461	5.67374	5.88675
ENSMUSG00000079442.13	St6galnac4	0.348592	5.82041	28.9337	0.000149113	0.0062325	5.56969	5.64223	5.608	5.74909	5.6043	6.10064	5.95381	5.79975	6.0106	6.03712
ENSMUSG00000041632.8	Mrps27	0.348216	4.55395	19.8786	0.000725965	0.0176491	4.31149	4.35249	4.56949	4.33169	4.26472	4.78286	4.75671	4.7017	4.56816	4.76773
ENSMUSG00000041238.17	Rbbp8	0.348105	5.12695	13.1624	0.00330467	0.0437959	5.01423	4.99199	5.07055	4.80879	4.80968	5.05463	5.13973	5.27766	5.41466	5.51415
ENSMUSG00000004709.15	Cd244a	0.347282	5.06802	16.9892	0.00133074	0.0262565	4.9082	4.99653	4.84727	4.77433	4.88845	5.10795	5.42484	5.15992	5.36882	5.05403
ENSMUSG00000030681.19	Mvp	0.346301	6.89744	16.6215	0.00144396	0.0272916	6.7253	6.62255	6.59527	6.89079	6.71776	7.23472	7.19488	6.92067	7.02053	6.8963
ENSMUSG00000060550.17	H2-Q7	0.345821	9.15419	15.0183	0.00208959	0.0334735	8.93816	8.96029	8.85575	9.03939	9.05241	9.6002	9.27475	9.22323	9.34455	9.09049
ENSMUSG00000019173.12	Rab5c	0.345332	7.61461	19.1296	0.000844597	0.0194883	7.48665	7.35835	7.49136	7.47325	7.34162	7.94761	7.88267	7.61304	7.68196	7.7321
ENSMUSG00000016206.7	H2-M3	0.345281	5.87658	19.1507	0.00084097	0.0194661	5.6817	5.64513	5.68509	5.71445	5.74179	6.23518	6.18769	5.80974	5.93347	5.98359
ENSMUSG00000008373.17	Prpf31	0.345255	6.00087	28.528	0.000158779	0.00646828	5.88908	5.7804	5.87143	5.83997	5.70269	6.25989	6.23004	6.07282	6.0154	6.22133
ENSMUSG00000034708.13	Grn	0.343871	8.11378	29.4702	0.000137365	0.00592259	7.91205	7.86922	8.00581	7.91583	7.95194	8.36221	8.30937	8.31107	8.22352	8.16241
ENSMUSG00000024601.10	Isoc1	0.342852	6.03449	20.5865	0.000631328	0.0163464	5.82547	5.87228	5.9485	5.77671	5.83754	6.0869	6.17019	6.00739	6.41081	6.26685
ENSMUSG00000024875.6	Yif1a	0.341471	4.30192	15.1745	0.00201364	0.0327617	4.17779	4.04989	4.28252	4.15926	3.91393	4.59245	4.51716	4.36109	4.3389	4.48579
ENSMUSG00000040616.4	Tmem51	0.340604	5.30767	15.8204	0.00173194	0.0301228	5.16532	4.92444	5.27887	5.14953	5.09782	5.58048	5.63755	5.30414	5.45343	5.33246
ENSMUSG00000048897.16	Zfp710	0.340263	6.45926	15.2474	0.00197929	0.0323882	6.2836	6.30484	6.04523	6.39524	6.34377	6.70824	6.77813	6.64518	6.57608	6.35289
ENSMUSG00000057143.16	Trim12c	0.339507	6.18943	12.8671	0.00356667	0.0457611	5.81323	6.12457	6.04718	5.89142	6.14422	6.12464	6.47861	6.15905	6.51018	6.42625
ENSMUSG00000060600.16	Eno3	0.338831	4.98919	13.3348	0.00316214	0.0428759	4.76013	4.7198	4.86062	4.82812	4.87679	5.3626	4.96687	5.25487	4.88837	5.21619
ENSMUSG00000054793.9	Cadm4	0.338146	4.68543	13.7421	0.00285295	0.0405928	4.54662	4.29462	4.62272	4.4704	4.5787	4.88171	4.77589	5.0773	4.78408	4.67093
ENSMUSG00000015932.9	Dstn	0.33629	6.94677	12.8811	0.00355367	0.0457611	6.70409	6.77581	7.05097	6.51488	6.74688	6.9388	7.14147	7.04484	7.20056	7.18318
ENSMUSG00000028403.16	Zdhhc21	0.335197	4.92384	22.7682	0.00041843	0.0122424	4.71988	4.86604	4.78092	4.63035	4.72896	5.05246	4.99988	5.00712	5.21853	5.11591
ENSMUSG00000019579.14	Mydgf	0.334329	5.39935	13.1861	0.00328468	0.0436832	5.37238	5.0824	5.32295	5.29728	5.00445	5.72947	5.62098	5.39032	5.40297	5.60942
ENSMUSG00000020476.15	Dbnl	0.332322	7.92901	16.8853	0.00136167	0.0264539	7.70304	7.72948	7.75152	7.83871	7.74044	8.28421	8.18443	7.87528	8.00557	8.0432
ENSMUSG00000030062.8	Rpn1	0.33219	7.68575	16.5547	0.00146571	0.0273262	7.69528	7.35526	7.61142	7.44105	7.41964	7.88728	7.96229	7.78017	7.83553	7.73492
ENSMUSG00000028085.13	Gatb	0.331952	3.93486	17.7165	0.00113586	0.023704	3.79611	3.63188	3.86329	3.74178	3.75993	4.23028	4.06573	4.02628	4.06989	4.05153
ENSMUSG00000023456.17	Tpi1	0.331588	7.0593	18.9686	0.000872971	0.0199231	6.97718	6.71782	6.94943	6.97937	6.77605	7.31808	7.26784	7.12701	7.08322	7.26739
ENSMUSG00000005667.9	Mthfd2	0.331284	5.09509	13.463	0.00306082	0.0423208	5.19708	4.89066	4.86725	4.7339	4.87445	5.12668	5.40033	5.16215	5.30744	5.2402
ENSMUSG00000062937.8	Mtap	0.331235	5.11948	13.9889	0.00268282	0.0388463	4.81028	5.00783	5.0839	4.79658	5.00231	5.04591	5.26334	5.30817	5.24987	5.47757
ENSMUSG00000041143.17	Tmco4	0.331014	5.40058	26.7252	0.000211587	0.00775767	5.15673	5.17551	5.21445	5.29207	5.28592	5.67962	5.64652	5.4806	5.47871	5.48262
ENSMUSG00000040829.15	Zmynd15	0.330358	4.90232	14.6207	0.00229854	0.0352844	4.74015	4.72529	4.59635	4.68438	4.88146	5.08898	5.07924	5.24228	5.03947	4.80578
ENSMUSG00000024691.14	Fam111a	0.329864	7.45373	14.3567	0.00245068	0.0364831	7.28121	7.37372	7.37365	7.14122	7.21351	7.43495	7.51376	7.52139	7.79725	7.74334
ENSMUSG00000004849.15	Ap1s1	0.329445	5.38644	19.4271	0.000794967	0.0187877	5.20543	5.09517	5.40119	5.17429	5.1684	5.66261	5.55904	5.4806	5.38377	5.60634
ENSMUSG00000004040.17	Stat3	0.327716	8.07469	14.998	0.00209971	0.0334969	7.90342	7.99944	7.75956	7.86497	7.96852	8.23472	8.29875	7.96034	8.38246	8.23592
ENSMUSG00000038034.16	Igsf8	0.327715	5.54777	15.7463	0.00176179	0.0303883	5.43411	5.21894	5.38125	5.48405	5.34298	5.92518	5.78822	5.64261	5.58211	5.53695
ENSMUSG00000015747.6	Vps45	0.326353	4.15975	13.1382	0.00332526	0.0439245	4.02571	3.99644	4.1474	3.89629	3.85808	4.47072	4.13529	4.35331	4.20056	4.38168
ENSMUSG00000021262.16	Evl	0.326067	7.82437	16.7218	0.001412	0.0268959	7.59195	7.70227	7.57374	7.68816	7.69965	8.18671	8.05664	7.92927	7.86112	7.826
ENSMUSG00000022571.10	Pycrl	0.326001	4.3099	13.3344	0.00316247	0.0428759	4.24416	3.98277	4.15825	4.18198	4.11393	4.66541	4.4539	4.2565	4.37824	4.52867
ENSMUSG00000024300.18	Myo1f	0.325451	7.06445	12.6868	0.00373858	0.0470624	6.83503	7.01183	6.77293	6.96197	6.86904	7.18744	7.47614	7.18241	7.24666	6.94764
ENSMUSG00000031149.8	Praf2	0.325214	4.21203	16.5201	0.00147714	0.0274227	4.10822	3.98734	4.19386	3.91449	3.98517	4.37652	4.39839	4.4256	4.21401	4.40311
ENSMUSG00000044350.15	Lacc1	0.324597	4.59599	17.5322	0.00118191	0.0242499	4.2155	4.56932	4.43015	4.40432	4.48349	4.64246	4.81881	4.72902	4.73596	4.81113
ENSMUSG00000024349.11	Sting1	0.322642	6.98412	20.3618	0.000659725	0.0167398	6.77666	6.82582	6.89639	6.68488	6.87609	7.19239	7.11158	6.95835	7.12385	7.27661
ENSMUSG00000032966.15	Fkbp1a	0.320741	6.74337	15.6993	0.00178104	0.0304377	6.64237	6.53857	6.77116	6.35749	6.52951	6.87132	6.95927	6.7452	6.8604	7.02225
ENSMUSG00000034845.7	Plvap	0.320528	8.13652	20.3417	0.000662337	0.0167398	7.95727	7.92809	7.99222	8.04018	7.91593	8.45176	8.27101	8.34923	8.18607	8.16136
ENSMUSG00000030352.16	Tspan9	0.319792	5.69918	15.2588	0.00197401	0.03237	5.47095	5.5401	5.50263	5.62195	5.51383	5.76841	6.04813	5.9271	5.89538	5.56574
ENSMUSG00000090164.9	BC035044	0.315594	5.57133	15.6981	0.00178154	0.0304377	5.3079	5.31666	5.64963	5.29033	5.42854	5.80115	5.77194	5.55543	5.7062	5.75404
ENSMUSG00000030042.16	Pole4	0.314641	5.38113	14.1632	0.00256978	0.037646	5.22611	5.08667	5.43282	5.09671	5.20802	5.42948	5.50258	5.38461	5.62425	5.68427
ENSMUSG00000022221.15	Ripk3	0.314375	5.69156	25.212	0.000272186	0.00911866	5.43943	5.48619	5.57057	5.59682	5.53179	5.93937	5.92463	5.78681	5.68705	5.84821
ENSMUSG00000056201.9	Cfl1	0.313397	10.1448	16.2649	0.00156464	0.0285046	10.0316	9.96436	10.1343	9.85483	9.89584	10.4315	10.2895	10.2095	10.1002	10.4081
ENSMUSG00000025921.8	Rdh10	0.311711	5.67733	16.2088	0.00158468	0.0285149	5.35934	5.56937	5.68759	5.33831	5.58005	5.68243	5.81232	5.8267	5.91917	5.87146
ENSMUSG00000001467.6	Cyp51	0.30917	4.85539	12.5458	0.00387972	0.0479767	4.76579	4.53224	4.83605	4.57422	4.73414	4.94403	4.88341	4.94116	4.97973	5.23224
ENSMUSG00000031792.16	Usb1	0.308929	4.96315	16.9857	0.00133176	0.0262565	4.69043	4.84855	4.89564	4.82572	4.73414	5.15127	5.2614	5.00215	4.96788	5.14377
ENSMUSG00000048218.7	Amigo2	0.308918	3.91244	13.6014	0.0029556	0.0412966	3.58185	3.78157	3.77672	3.85448	3.74461	4.17138	3.92059	4.04573	4.01335	4.12646
ENSMUSG00000020652.18	Cenpo	0.308253	4.80465	21.7699	0.000503351	0.0139167	4.65122	4.70877	4.72604	4.63585	4.48041	4.98793	4.94766	4.93074	4.98562	4.89673
ENSMUSG00000057572.16	Zbtb8os	0.307426	4.82678	14.8824	0.0021584	0.0339697	4.69637	4.6114	4.87824	4.55404	4.56132	4.93697	4.87835	4.97958	4.94589	5.10941
ENSMUSG00000028793.16	Rnf19b	0.307423	6.68721	14.7395	0.00223364	0.0346143	6.47368	6.49909	6.36087	6.6343	6.64056	6.86947	6.93265	6.57414	6.85182	6.90696
ENSMUSG00000025151.17	Maged1	0.307361	6.23148	15.8474	0.0017212	0.0299933	6.14283	6.00787	6.14137	6.00618	6.04455	6.3913	6.2875	6.63879	6.27791	6.25315
ENSMUSG00000062933.8	Gm10123	0.307343	5.54464	13.6417	0.00292574	0.0411435	5.36867	5.29284	5.60932	5.37656	5.23933	5.77106	5.70202	5.50012	5.62551	5.82854
ENSMUSG00000015247.11	Nipsnap3b	0.307278	4.62016	15.8471	0.00172129	0.0299933	4.39784	4.46497	4.58835	4.34181	4.48963	4.8344	4.61171	4.68008	4.7953	4.88662
ENSMUSG00000025792.10	Slc25a10	0.305898	4.70465	14.3965	0.00242704	0.0363238	4.58233	4.49097	4.41816	4.62207	4.59872	5.00826	4.74841	4.97197	4.70298	4.7896
ENSMUSG00000053012.18	Krcc1	0.305855	5.82167	13.1951	0.00327706	0.0436215	5.66363	5.69491	5.84592	5.31452	5.73276	5.92755	5.96698	5.92184	6.00577	6.00711
ENSMUSG00000031948.15	Kars	0.304556	6.97773	15.6943	0.00178311	0.0304377	6.89112	6.73831	6.93582	6.77542	6.73531	7.18695	7.17489	6.96347	6.98471	7.27419
ENSMUSG00000050002.15	Idnk	0.303994	5.97601	20.0189	0.000705965	0.0173576	5.73893	5.87228	5.80621	5.8208	5.83995	6.09643	6.21806	5.91261	6.08473	6.26197
ENSMUSG00000000278.11	Scpep1	0.30359	6.36915	27.3703	0.000190629	0.00726227	6.14825	6.1256	6.28614	6.1808	6.29816	6.51569	6.57564	6.39338	6.53583	6.53703
ENSMUSG00000040296.16	Rigi	0.303417	6.5933	17.6501	0.00115221	0.0239342	6.3882	6.59435	6.40407	6.31445	6.45304	6.62435	6.72553	6.62593	6.9077	6.78097
ENSMUSG00000034118.16	Tpst1	0.303115	5.16065	16.1439	0.00160824	0.0287615	5.16532	5.0434	4.98778	4.93451	4.8603	5.33782	5.16905	5.21678	5.36129	5.41916
ENSMUSG00000007987.13	Ift22	0.302663	4.02896	12.8845	0.00355053	0.0457611	3.785	3.76035	3.87211	3.8871	4.03219	4.24939	4.02508	4.21416	4.09554	4.26166
ENSMUSG00000003038.16	Hmgn2	0.301813	7.60304	13.1729	0.00329579	0.043779	7.56907	7.31353	7.64493	7.37727	7.28054	7.82813	7.69169	7.67171	7.76222	7.77074
ENSMUSG00000004633.18	Chn2	0.301773	3.77103	13.9178	0.00273059	0.0393168	3.56247	3.65506	3.78608	3.50409	3.54097	3.88407	3.91071	3.93016	3.91801	3.9239
ENSMUSG00000024048.16	Myl12a	0.301732	7.17695	12.886	0.00354916	0.0457611	7.00795	6.99773	7.2327	6.85531	6.97128	7.41647	7.32524	7.10517	7.39529	7.33632
ENSMUSG00000039934.13	Gsap	0.300353	5.82754	23.7716	0.000349418	0.0106938	5.64686	5.68086	5.62766	5.60104	5.7861	5.89273	5.97293	5.92841	6.12798	5.91313
ENSMUSG00000038235.5	F11r	0.299166	4.86687	18.5993	0.000942343	0.0209507	4.64202	4.62614	4.88261	4.76433	4.61566	4.99926	5.04576	5.017	5.02047	4.95835
ENSMUSG00000028955.4	Vamp3	0.298635	5.96654	15.0024	0.0020975	0.0334969	5.7084	5.77776	6.04621	5.71315	5.77484	6.05575	6.07161	5.98238	6.16479	6.2502
ENSMUSG00000022587.16	Ly6e	0.298385	10.7789	20.6191	0.000627334	0.0163007	10.6576	10.6131	10.686	10.5394	10.6095	11.0098	10.987	10.706	10.8668	11.0089
ENSMUSG00000051391.10	Ywhag	0.298047	7.27797	16.557	0.00146498	0.0273262	7.20827	7.09364	6.97677	7.13638	7.18069	7.44286	7.40618	7.27027	7.57273	7.3874
ENSMUSG00000022186.15	Oxct1	0.298023	6.67074	20.0248	0.000705137	0.0173576	6.53544	6.45354	6.50603	6.49461	6.57856	6.64687	6.84778	6.83316	6.98471	6.72392
ENSMUSG00000052310.10	Slc39a1	0.295638	6.72555	21.4515	0.000534543	0.0145621	6.61832	6.54867	6.70977	6.43754	6.52279	6.93644	6.79031	6.85537	6.80318	6.93666
ENSMUSG00000011752.8	Pgam1	0.295296	7.01221	26.0128	0.000237914	0.0082671	6.91296	6.8271	6.87516	6.86412	6.80403	7.22799	7.09312	7.06225	7.16033	7.21028
ENSMUSG00000028496.18	Mllt3	0.294594	4.72623	17.816	0.00111187	0.0234037	4.59192	4.65804	4.55039	4.48874	4.56714	4.75906	4.77044	4.86658	4.99539	4.92169
ENSMUSG00000076441.10	Ass1	0.293634	5.33207	18.8047	0.000902997	0.0203857	5.23837	5.18151	5.07055	5.13214	5.26102	5.46751	5.64652	5.41296	5.38079	5.43312
ENSMUSG00000039231.19	Suv39h1	0.291662	5.79	18.5476	0.000952546	0.0210125	5.7418	5.57546	5.69133	5.63436	5.53327	5.86574	5.96818	5.75615	5.97255	6.05979
ENSMUSG00000035273.15	Hpse	0.288075	5.56935	22.9648	0.000403738	0.0119319	5.44473	5.37017	5.51957	5.29902	5.44916	5.69084	5.74019	5.60214	5.7062	5.78431
ENSMUSG00000064128.9	Cenpj	0.28805	4.4212	13.335	0.003162	0.0428759	4.37581	4.25724	4.3281	4.15926	4.2248	4.52505	4.6178	4.35331	4.64709	4.62302
ENSMUSG00000021280.10	Exoc3l4	0.287731	5.37093	13.2916	0.00319721	0.0429418	5.10632	5.12037	5.22309	5.38637	5.24659	5.64251	5.61033	5.52976	5.37332	5.35829
ENSMUSG00000038650.16	Rnh1	0.287503	6.90434	15.4524	0.00188635	0.0317188	6.80373	6.73492	6.74259	6.74777	6.73789	7.22606	7.12713	6.90146	6.86998	7.04856
ENSMUSG00000021710.12	Nln	0.287492	4.55405	15.2834	0.00196261	0.03237	4.3307	4.4318	4.49723	4.38813	4.36495	4.66541	4.56521	4.7139	4.62964	4.86103
ENSMUSG00000007041.10	Clic1	0.287166	8.18521	15.283	0.00196279	0.03237	8.00978	7.99944	8.14578	8.02062	7.99141	8.4696	8.31617	8.27523	8.13619	8.38944
ENSMUSG00000030339.8	Ltbr	0.286769	5.09587	17.9236	0.0010866	0.0232397	4.89535	4.93631	4.9898	5.02314	4.87913	5.31078	5.35001	5.15097	5.09683	5.23623
ENSMUSG00000019494.15	Cops6	0.286751	6.02719	13.5279	0.00301095	0.0419496	5.93501	5.84103	6.07514	5.77298	5.73406	6.13187	6.1989	6.08345	6.04955	6.33535
ENSMUSG00000001751.10	Naglu	0.285415	5.29044	13.0975	0.00336024	0.0442059	5.16532	4.93631	5.17223	5.2134	5.20056	5.56683	5.39679	5.49659	5.4277	5.2182
ENSMUSG00000020534.15	Shmt1	0.28452	4.44373	15.5825	0.00183	0.031057	4.24821	4.26102	4.36292	4.36185	4.2358	4.50293	4.56836	4.74695	4.53105	4.53192
ENSMUSG00000001424.15	Snd1	0.284126	7.29827	14.8767	0.00216136	0.0339697	7.24469	7.1452	7.02056	7.19339	7.13344	7.56839	7.4711	7.47732	7.36473	7.26642
ENSMUSG00000029672.17	Fam3c	0.283997	5.55373	20.086	0.000696634	0.017273	5.33861	5.50226	5.49551	5.2728	5.40275	5.7006	5.62401	5.61684	5.78375	5.7103
ENSMUSG00000034101.15	Ctnnd1	0.283576	6.94071	13.8789	0.00275714	0.039617	6.78713	6.84862	6.7287	6.72604	6.86433	6.94585	7.13618	7.25208	7.12563	6.88682
ENSMUSG00000019066.14	Rab3d	0.283561	4.95352	19.5579	0.000774213	0.0183565	4.85344	4.7362	4.75255	4.9143	4.7623	5.12461	5.15656	5.10072	4.99539	5.05854
ENSMUSG00000032353.10	Tmed3	0.283218	5.88907	14.4271	0.002409	0.0362202	5.88519	5.55866	5.87363	5.65616	5.70269	6.13804	6.04248	6.00615	5.88702	6.03369
ENSMUSG00000043067.16	Dpy19l1	0.282372	6.28854	13.6306	0.00293398	0.0411756	6.18568	6.27429	5.97022	6.10061	6.15584	6.28696	6.60198	6.37716	6.50404	6.31852
ENSMUSG00000025135.13	Anapc11	0.277697	5.14402	19.6518	0.000759709	0.0181302	5.11964	4.97367	5.02976	4.9892	4.8721	5.30165	5.31297	5.2632	5.195	5.30426
ENSMUSG00000030605.16	Mfge8	0.277611	9.921	15.2548	0.00197589	0.03237	9.79131	9.7008	9.68273	9.8729	9.82098	10.1676	9.85002	10.0887	9.99137	10.145
ENSMUSG00000031918.17	Mtmr2	0.27463	5.60657	15.1705	0.00201555	0.0327617	5.50518	5.56326	5.45793	5.29033	5.48493	5.60443	5.64949	5.76351	5.77016	5.88167
ENSMUSG00000030990.19	Pgap2	0.273185	5.14777	16.4355	0.00150549	0.0277728	4.8401	5.1266	5.01391	4.9434	5.08369	5.33782	5.22795	5.22533	5.30273	5.2909
ENSMUSG00000056413.17	Adap1	0.273123	5.26684	19.044	0.000859541	0.0197066	5.06331	5.15533	5.08769	5.17429	5.13745	5.50457	5.36276	5.48773	5.29168	5.32499
ENSMUSG00000035517.18	Tdrd7	0.272733	4.65228	16.2523	0.00156911	0.0285059	4.40874	4.55398	4.4597	4.53652	4.58445	4.84197	4.70617	4.73801	4.88206	4.73148
ENSMUSG00000025132.14	Arhgdia	0.271359	9.31983	15.4104	0.00190497	0.0318489	9.21868	9.12265	9.1355	9.24641	9.16181	9.63249	9.51542	9.36688	9.34197	9.36668
ENSMUSG00000025374.14	Nabp2	0.270676	5.50001	15.4264	0.00189786	0.0318027	5.32717	5.32752	5.49409	5.26041	5.37317	5.80115	5.62401	5.58064	5.50355	5.61861
ENSMUSG00000027940.19	Tpm3	0.269302	9.09072	17.6346	0.00115607	0.0239548	8.91399	9.00833	9.04433	8.82718	8.94539	9.29644	9.21514	9.1328	9.15153	9.29145
ENSMUSG00000046032.17	Snx12	0.267709	4.86406	15.6948	0.00178293	0.0304377	4.78264	4.78692	4.77388	4.59411	4.67611	4.91799	5.00685	5.00959	5.09502	4.91921
ENSMUSG00000029191.17	Rfc1	0.267269	6.52925	16.9247	0.00134982	0.0263692	6.31386	6.36582	6.27869	6.49536	6.48104	6.53995	6.67825	6.78624	6.62721	6.64066
ENSMUSG00000024507.7	Hsd17b4	0.266819	6.07579	26.3083	0.000226557	0.00808202	5.96607	5.97371	5.95681	5.85065	5.93185	6.16143	6.14406	6.28711	6.24063	6.1764
ENSMUSG00000030447.16	Cyfip1	0.266715	6.52439	20.3844	0.000656798	0.0167392	6.33114	6.47731	6.33877	6.29808	6.47021	6.59103	6.63538	6.68603	6.75111	6.58705
ENSMUSG00000046157.14	Tmem229b	0.266297	6.81882	19.5911	0.000769045	0.018323	6.62301	6.76653	6.59594	6.72087	6.68537	6.96157	6.9983	6.80419	6.97832	6.97771
ENSMUSG00000053931.12	Cnn3	0.26564	6.88869	17.6193	0.00115988	0.0239997	6.66374	6.76186	6.82211	6.74713	6.75008	6.97942	6.95085	6.90545	7.15337	7.07328
ENSMUSG00000031304.19	Il2rg	0.265533	8.67254	12.3585	0.00407706	0.0494555	8.52744	8.59681	8.62074	8.36552	8.54448	8.87764	8.77478	8.62788	8.76046	8.93579
ENSMUSG00000062825.16	Actg1	0.26513	10.8101	17.8956	0.0010931	0.0232837	10.541	10.6563	10.7878	10.6747	10.6867	11.0405	10.8172	10.8485	10.9678	10.9959
ENSMUSG00000026238.15	Ptma	0.263576	9.88873	14.5022	0.00236541	0.0357823	9.87018	9.64473	9.85525	9.72872	9.63871	10.1333	10.04	9.92359	9.91376	10.05
ENSMUSG00000031633.5	Slc25a4	0.261768	6.77284	16.5997	0.00145103	0.0273194	6.60734	6.58004	6.6812	6.7105	6.59716	7.06659	6.8658	6.88468	6.76316	6.89188
ENSMUSG00000022451.13	Twf1	0.261193	5.76931	15.0101	0.00209367	0.0334735	5.68917	5.60849	5.71603	5.51569	5.62814	5.84704	5.8503	5.81258	6.09566	5.84299
ENSMUSG00000025510.15	Cd151	0.261127	5.86084	18.1291	0.00104016	0.0224102	5.77725	5.58455	5.87692	5.67496	5.69209	5.95807	5.98594	6.05254	5.93752	5.99068
ENSMUSG00000029580.15	Actb	0.260231	12.0901	28.0887	0.000170075	0.00670627	11.9827	11.9523	12.0192	11.8543	11.9569	12.2767	12.2764	12.1177	12.1981	12.1967
ENSMUSG00000029017.14	Pmpcb	0.259779	5.56134	12.3741	0.00406019	0.0493326	5.47441	5.32933	5.59741	5.32306	5.38639	5.71029	5.60268	5.63942	5.59758	5.85988
ENSMUSG00000052798.14	Nup107	0.259776	5.46874	13.5027	0.00303017	0.0421479	5.36681	5.22088	5.48836	5.35339	5.21915	5.57291	5.6088	5.45901	5.58986	5.72029
ENSMUSG00000037260.9	Hgsnat	0.258101	5.55894	16.7921	0.0013901	0.0266273	5.34618	5.50066	5.54046	5.39125	5.33106	5.61772	5.7332	5.74579	5.72158	5.58462
ENSMUSG00000028757.5	Ddost	0.257808	7.09295	12.3327	0.00410514	0.0496315	7.1661	6.82518	6.98238	6.95375	6.83811	7.28559	7.23356	7.15638	7.17415	7.2269
ENSMUSG00000022607.19	Ptk2	0.257514	5.14766	12.395	0.0040377	0.0493001	4.926	5.07167	5.02186	5.03774	5.00659	5.11839	5.39325	5.28994	5.39561	5.12884
ENSMUSG00000002103.17	Acp2	0.256887	6.82145	14.7486	0.00222878	0.0346143	6.68331	6.66955	6.78348	6.54367	6.7456	6.88177	6.88359	7.10227	6.956	6.88428
ENSMUSG00000006342.16	Susd2	0.256072	4.99332	12.5561	0.00386921	0.0479277	4.77143	4.93631	4.84503	4.90523	4.83642	5.03274	5.13124	5.31018	5.07121	5.0128
ENSMUSG00000031672.9	Got2	0.255209	6.99929	17.7319	0.0011321	0.0236837	6.89887	6.88277	6.87187	6.88215	6.79291	7.171	7.17644	7.00566	7.04095	7.20113
ENSMUSG00000004207.15	Psap	0.254443	11.4307	20.4997	0.000642123	0.0165396	11.2617	11.2947	11.307	11.3069	11.3183	11.6242	11.7026	11.475	11.4926	11.4502
ENSMUSG00000020869.9	Lrrc59	0.254317	6.73229	16.909	0.00135453	0.0264078	6.7311	6.45849	6.62883	6.59605	6.57062	6.87625	6.8798	6.76294	6.82086	6.92374
ENSMUSG00000027879.10	Sec22b	0.254026	5.67441	13.2992	0.00319096	0.0429418	5.52867	5.34545	5.7025	5.5364	5.57429	5.76973	5.70345	5.77666	5.81276	5.90815
ENSMUSG00000075033.5	Nxpe3	0.253322	5.74854	16.3826	0.00152356	0.0280002	5.59216	5.68086	5.67504	5.46873	5.6557	5.86326	5.76783	5.79832	5.95964	5.94758
ENSMUSG00000036167.17	Pphln1	0.253316	5.28788	12.3934	0.00403934	0.0493001	5.14809	5.22476	5.03566	5.16861	5.19681	5.34849	5.36276	5.47165	5.5834	5.25403
ENSMUSG00000030127.16	Cops7a	0.253138	5.86311	17.3064	0.00124131	0.025124	5.7418	5.70605	5.77716	5.75036	5.67872	6.07623	6.07161	5.88858	5.83576	6.0314
ENSMUSG00000018293.5	Pfn1	0.252123	9.91515	13.7596	0.00284047	0.0404608	9.7792	9.71431	9.95298	9.71783	9.73954	10.1336	10.0479	9.89523	9.97709	10.1114
ENSMUSG00000024556.5	Me2	0.247256	6.37747	16.7845	0.00139243	0.0266273	6.22421	6.26772	6.34908	6.22977	6.16642	6.45195	6.42493	6.43545	6.50609	6.64816
ENSMUSG00000031827.14	Cotl1	0.24725	8.63432	14.9015	0.0021486	0.0339697	8.52389	8.4941	8.50981	8.52004	8.47888	8.91193	8.71284	8.78654	8.68539	8.65139
ENSMUSG00000023010.16	Tmbim6	0.246362	8.80139	13.495	0.0030361	0.0421539	8.71207	8.59681	8.71948	8.70736	8.62475	8.99693	8.97496	8.72794	8.913	8.96746
ENSMUSG00000031375.18	Bgn	0.246251	9.35035	12.948	0.00349253	0.045375	9.23866	9.16515	9.29113	9.20138	9.21058	9.36649	9.32318	9.59456	9.59498	9.43957
ENSMUSG00000020707.7	Rnf135	0.244951	4.16101	12.7292	0.00369729	0.0469116	4.00672	4.10143	4.08808	3.99793	3.97208	4.22643	4.27668	4.22273	4.33583	4.32292
ENSMUSG00000047945.7	Marcksl1	0.243569	6.78463	12.5605	0.00386472	0.0479277	6.66071	6.61518	6.72384	6.65068	6.63642	7.10591	6.74999	6.87792	6.82524	6.92189
ENSMUSG00000024910.6	Ctsw	0.242308	5.26456	12.6137	0.00381096	0.0476345	5.15888	5.039	5.28218	5.0522	5.14719	5.43783	5.35731	5.35374	5.25963	5.48429
ENSMUSG00000026209.16	Dnpep	0.242081	5.57456	13.2335	0.003245	0.0433527	5.53034	5.32752	5.38588	5.50672	5.48339	5.84201	5.71343	5.62495	5.57301	5.68427
ENSMUSG00000014606.15	Slc25a11	0.241488	6.58146	16.0663	0.00163695	0.0290972	6.44486	6.44941	6.54722	6.41135	6.42208	6.83129	6.7078	6.67123	6.55114	6.71037
ENSMUSG00000007815.14	Rhoa	0.239892	8.60731	12.9988	0.00344694	0.0449423	8.49586	8.49249	8.62938	8.31952	8.4579	8.74474	8.67921	8.69811	8.77442	8.71276
ENSMUSG00000020265.17	Sumo3	0.239794	6.66898	12.725	0.00370132	0.0469137	6.51878	6.54789	6.65717	6.58757	6.39699	6.86328	6.89617	6.76367	6.63972	6.74226
ENSMUSG00000001794.14	Capns1	0.236724	7.81505	12.8698	0.00356414	0.0457611	7.68037	7.64734	7.81034	7.64487	7.66989	8.02423	7.88678	7.89082	7.83824	7.99402
ENSMUSG00000031015.9	Swap70	0.233593	8.62749	12.5585	0.00386681	0.0479277	8.38233	8.51543	8.50592	8.55744	8.56169	8.84692	8.70661	8.76232	8.7656	8.60533
ENSMUSG00000028745.19	Capzb	0.23308	8.56756	13.4679	0.00305695	0.0423085	8.47442	8.41292	8.54763	8.34554	8.44354	8.78965	8.68466	8.63832	8.60652	8.67104
ENSMUSG00000032555.11	Topbp1	0.23287	6.69154	12.8759	0.00355847	0.0457611	6.64851	6.60406	6.45485	6.6789	6.45068	6.70409	6.78288	6.90012	6.83995	6.78165
ENSMUSG00000027712.14	Anxa5	0.231244	7.03655	14.1986	0.00254749	0.0374746	6.91615	6.8797	7.0563	6.79642	6.92107	7.14572	7.10563	7.1939	7.13317	7.15766
ENSMUSG00000030298.11	Sec13	0.228562	6.52099	13.0921	0.00336492	0.0442163	6.46065	6.36933	6.44528	6.42093	6.31035	6.78162	6.68624	6.57247	6.49787	6.59871
ENSMUSG00000036435.14	Exoc1	0.228522	5.59433	13.4261	0.00308953	0.0423985	5.45877	5.51973	5.59873	5.33999	5.44916	5.70752	5.58103	5.7532	5.74376	5.72739
ENSMUSG00000031753.17	Cog4	0.228093	5.88795	14.6162	0.002301	0.0352844	5.74753	5.7738	5.79814	5.72866	5.79852	5.9	6.15037	6.02096	5.88492	6.01525
ENSMUSG00000021670.15	Hmgcr	0.225323	5.83574	15.1278	0.00203601	0.0329776	5.66514	5.6752	5.64062	5.78415	5.8206	5.98341	5.89736	5.84485	5.97748	6.00944
ENSMUSG00000035765.11	Dym	0.225231	4.83493	12.4946	0.00393251	0.0484248	4.73439	4.66091	4.79026	4.70805	4.69483	5.05246	4.99287	4.88018	4.8715	4.90926
ENSMUSG00000061981.15	Flot2	0.224174	5.6395	22.1963	0.000464831	0.0132296	5.4967	5.51022	5.53075	5.55972	5.51834	5.71029	5.71911	5.77375	5.7426	5.78838
ENSMUSG00000030541.17	Idh2	0.223801	6.01849	15.2717	0.00196801	0.03237	5.91095	5.84482	5.96404	5.94331	5.84475	6.23996	6.1577	6.14221	6.02019	6.05979
ENSMUSG00000016528.11	Mapkapk2	0.223159	7.31641	13.1552	0.00331075	0.0438308	7.21811	7.16552	7.19849	7.20915	7.21119	7.5314	7.42497	7.32451	7.35567	7.4718
ENSMUSG00000030726.17	Pold3	0.218379	6.03889	14.7565	0.00222455	0.0346143	6.02152	5.85487	5.95888	5.90286	5.88489	6.18147	6.14827	6.03926	6.10291	6.23932
ENSMUSG00000034659.15	Tmem109	0.217551	5.82895	15.2961	0.00195674	0.03237	5.7084	5.6752	5.74872	5.77422	5.67198	5.96156	6.02082	5.97606	5.89643	5.80324
ENSMUSG00000023104.10	Rfc2	0.213936	6.76855	12.9336	0.00350561	0.0455044	6.67807	6.56329	6.72627	6.69742	6.61762	6.97427	6.89805	6.79561	6.77851	6.90195
ENSMUSG00000028560.12	Usp1	0.213736	6.2907	13.4936	0.00303713	0.0421539	6.19514	6.17655	6.22119	6.1552	6.15101	6.30351	6.32241	6.3244	6.48822	6.51423
ENSMUSG00000056999.17	Ide	0.21346	5.91218	14.0145	0.00266585	0.0386892	5.78981	5.8423	5.81767	5.76297	5.79481	5.91324	5.9646	6.01234	6.16911	6.00126
ENSMUSG00000020936.9	Nmt1	0.20853	7.08459	12.3669	0.00406789	0.0493851	7.03515	6.91733	6.97472	7.00082	6.95252	7.22654	7.27315	7.20421	7.09825	7.11555
ENSMUSG00000019849.12	Prep	0.207147	5.8474	18.4015	0.000982131	0.0214762	5.6832	5.8091	5.74872	5.71445	5.74308	5.88908	5.96101	5.95693	5.96163	5.9657
ENSMUSG00000003464.14	Pex19	0.178225	5.80957	13.6206	0.00294131	0.0411756	5.73027	5.65522	5.75588	5.70403	5.74179	5.91085	5.86446	5.94921	5.90681	5.8456
ENSMUSG00000037174.19	Elf2	-0.185153	6.72119	13.8754	0.00275957	0.039617	6.80717	6.82326	6.73959	6.82917	6.85187	6.62801	6.62936	6.68137	6.60952	6.57844
ENSMUSG00000026280.18	Atg4b	-0.19504	5.95448	13.1364	0.00332684	0.0439245	6.06693	5.99089	6.04718	6.15329	5.97734	5.87684	5.91106	5.8559	5.77244	5.84951
ENSMUSG00000057691.9	Zfp746	-0.205566	5.73948	13.3026	0.00318821	0.0429418	5.79258	5.80003	5.72214	5.93553	5.9296	5.63817	5.61794	5.59721	5.65661	5.6548
ENSMUSG00000034157.13	Cipc	-0.208672	5.85575	17.676	0.00114579	0.0238772	5.93627	5.96909	5.87033	5.9998	6.00116	5.79206	5.72052	5.72634	5.78037	5.71744
ENSMUSG00000037656.10	Slc20a2	-0.210982	5.16754	14.4665	0.00238601	0.0359845	5.27851	5.19344	5.30189	5.28159	5.28592	5.05246	5.023	5.14196	5.0338	5.03814
ENSMUSG00000040928.16	S100pbp	-0.215938	5.926	14.3585	0.00244965	0.0364831	5.95991	6.138	5.99061	5.91985	6.1266	5.81276	5.78417	5.82247	5.83141	5.81927
ENSMUSG00000029458.15	Brap	-0.216123	6.17177	16.6897	0.00142214	0.0269837	6.27371	6.29841	6.20645	6.36661	6.22738	6.06657	6.11959	6.09048	5.98043	6.03826
ENSMUSG00000031508.15	Ankrd10	-0.225502	6.3675	12.9112	0.00352601	0.0456478	6.42264	6.46834	6.44306	6.57404	6.46555	6.36788	6.19381	6.09282	6.24719	6.33349
ENSMUSG00000048874.16	Phf3	-0.228103	6.932	13.2389	0.0032405	0.0433527	7.04914	7.13544	6.93319	7.0572	7.0251	6.73085	6.8709	6.91606	6.81204	6.72817
ENSMUSG00000051495.9	Irf2bp2	-0.228219	6.45814	13.0742	0.00338048	0.0443525	6.60576	6.52055	6.49679	6.65272	6.5568	6.41435	6.34644	6.28199	6.45676	6.18158
ENSMUSG00000043008.10	Klhl6	-0.231579	6.95181	14.9207	0.00213877	0.0338884	6.98205	7.09417	6.99354	7.11539	7.12262	6.8527	6.79031	6.90811	6.73138	6.86832
ENSMUSG00000037210.17	Fam193a	-0.233128	6.018	15.0106	0.00209346	0.0334735	6.12422	6.13078	5.98147	6.16948	6.23105	5.85829	5.94415	5.92184	5.96063	5.79245
ENSMUSG00000046562.6	Unc119b	-0.233609	6.36082	13.0168	0.00343096	0.0448539	6.45278	6.47487	6.3276	6.57261	6.52428	6.39902	6.21003	6.21808	6.15436	6.20312
ENSMUSG00000032571.15	Pik3r4	-0.233615	6.57018	17.7635	0.00112445	0.0236005	6.5891	6.74778	6.65589	6.68554	6.72689	6.45771	6.42145	6.46012	6.5445	6.35289
ENSMUSG00000064145.13	Arih2	-0.236072	6.19867	16.463	0.00149623	0.0277068	6.3359	6.28733	6.30661	6.31187	6.3164	6.05575	6.00348	5.99494	6.05889	6.25118
ENSMUSG00000049470.14	Aff4	-0.236376	6.53538	13.4439	0.00307562	0.0423632	6.61441	6.75182	6.51239	6.59746	6.752	6.36614	6.30175	6.44555	6.50677	6.43321
ENSMUSG00000106847.2	Peg13	-0.239334	6.39227	14.1038	0.00260764	0.0380331	6.44926	6.62622	6.34908	6.51786	6.57568	6.20221	6.25467	6.25823	6.38132	6.23534
ENSMUSG00000041132.12	N4bp2l1	-0.239372	5.88604	15.5214	0.00185622	0.0313649	5.99888	6.0674	6.00471	5.8364	6.08261	5.83697	5.73039	5.66479	5.79833	5.77063
ENSMUSG00000033430.11	Terf2ip	-0.240971	4.77843	12.7531	0.00367426	0.0467346	4.97812	4.93394	4.84503	4.77433	4.92741	4.71849	4.55573	4.72601	4.65696	4.60155
ENSMUSG00000025041.18	Nt5c2	-0.243401	5.73464	12.6838	0.00374144	0.0470624	5.83761	5.8486	5.95474	5.84591	5.76095	5.55306	5.53993	5.5418	5.55727	5.8259
ENSMUSG00000057133.15	Chd6	-0.24483	6.27416	12.8811	0.00355375	0.0457611	6.28853	6.52212	6.216	6.47481	6.43168	6.14315	6.20296	6.21701	6.11011	6.05415
ENSMUSG00000027187.11	Cat	-0.24813	6.98591	14.4912	0.00237173	0.035806	7.04041	7.09682	7.15082	6.98153	7.23924	6.78555	6.85681	6.89878	6.93788	6.79793
ENSMUSG00000035401.10	Emsy	-0.248377	5.84797	18.2532	0.00101323	0.0219268	6.03213	6.06416	5.8615	5.90627	5.95976	5.6768	5.69195	5.69435	5.83032	5.693
ENSMUSG00000032402.13	Smad3	-0.251023	6.09388	13.9273	0.00272413	0.0392624	6.1515	6.24594	6.09881	6.27008	6.2929	5.94641	5.95621	6.08931	6.02592	5.77885
ENSMUSG00000035064.18	Eef2k	-0.251149	5.41266	13.9627	0.00270031	0.0390345	5.64532	5.44356	5.5083	5.67229	5.36985	5.24184	5.30544	5.28586	5.28054	5.29473
ENSMUSG00000031668.15	Eif2ak3	-0.253078	6.12815	18.2935	0.00100467	0.0218386	6.13629	6.35081	6.20558	6.23068	6.31121	5.91324	5.9332	6.06093	6.06539	6.00126
ENSMUSG00000033713.13	Foxn3	-0.253531	6.65653	16.1205	0.00161684	0.0288376	6.69002	6.9346	6.68683	6.75599	6.80588	6.51253	6.4136	6.56911	6.59995	6.51915
ENSMUSG00000027947.12	Il6ra	-0.257359	6.55969	12.9871	0.00345738	0.0450383	6.65309	6.75047	6.49108	6.72152	6.77856	6.28789	6.51739	6.50822	6.47153	6.32602
ENSMUSG00000021298.9	Gpr132	-0.260905	6.43411	22.5878	0.000432459	0.0125028	6.52213	6.5951	6.63208	6.42252	6.6106	6.33427	6.26149	6.26343	6.30721	6.32134
ENSMUSG00000021493.16	Pdlim7	-0.261182	5.30387	15.486	0.00187162	0.0315801	5.40901	5.43019	5.3797	5.55102	5.36318	5.33245	5.11842	5.12606	5.07858	5.16901
ENSMUSG00000032470.18	Mras	-0.263005	4.89394	14.055	0.00263923	0.0383791	4.97324	5.01904	4.96323	5.12434	5.00873	4.78024	4.82934	4.87204	4.61451	4.67387
ENSMUSG00000042207.18	Kdm5b	-0.264778	5.45346	19.5458	0.000776105	0.0183716	5.50856	5.66239	5.55559	5.51121	5.6516	5.26268	5.23391	5.41296	5.34611	5.31372
ENSMUSG00000022372.15	Sla	-0.26613	7.64601	14.1964	0.00254886	0.0374746	7.68	7.86829	7.70477	7.82042	7.7823	7.50063	7.58386	7.55316	7.5464	7.33725
ENSMUSG00000022377.17	Asap1	-0.268576	6.71967	12.6919	0.0037336	0.0470447	6.83031	6.83473	6.67302	6.95978	6.92334	6.37573	6.63087	6.68137	6.6638	6.52242
ENSMUSG00000038623.10	Tm6sf1	-0.269242	6.63804	16.954	0.00134113	0.0263029	6.69225	6.91853	6.645	6.70332	6.85306	6.41857	6.48195	6.4574	6.57086	6.5515
ENSMUSG00000028826.15	Maco1	-0.269761	5.54907	27.1562	0.000197306	0.00740524	5.64839	5.73081	5.7197	5.60944	5.67468	5.35203	5.41089	5.46985	5.4059	5.39975
ENSMUSG00000033237.20	Arid2	-0.27033	5.96237	16.7242	0.00141126	0.0268959	6.09866	6.15232	5.95474	6.1911	6.04663	5.65976	5.79496	5.84623	5.93854	5.85081
ENSMUSG00000026473.17	Glul	-0.271647	7.7279	12.677	0.00374819	0.0471068	7.90181	7.74239	7.84686	7.90221	7.88687	7.55386	7.52798	7.7856	7.60879	7.42804
ENSMUSG00000040723.15	Rcsd1	-0.272625	8.12542	14.7851	0.00220929	0.034456	8.20753	8.3577	8.12218	8.23448	8.34118	8.10618	7.99891	7.98762	7.93223	7.87859
ENSMUSG00000039046.16	Usp6nl	-0.273282	5.86305	15.7477	0.00176122	0.0303883	5.92746	5.98747	5.79002	6.13206	6.10177	5.68664	5.71059	5.76644	5.77811	5.6548
ENSMUSG00000040663.10	Clcf1	-0.273676	6.99444	17.8317	0.00110814	0.0233588	7.13199	7.14315	7.0031	7.11244	7.22413	6.98571	6.793	6.83036	6.76715	6.8696
ENSMUSG00000029578.16	Wipi2	-0.276175	6.56519	21.238	0.000556726	0.0149164	6.74621	6.66884	6.5534	6.82737	6.67262	6.37921	6.4439	6.49325	6.38206	6.40162
ENSMUSG00000024180.15	Pgap6	-0.276263	5.28226	19.0799	0.000853238	0.0196474	5.50688	5.24972	5.39355	5.46411	5.43968	5.21876	5.13549	5.07966	5.14148	5.10941
ENSMUSG00000040451.19	Sgms1	-0.278341	5.46846	13.1996	0.00327331	0.0436215	5.50518	5.71159	5.46232	5.62472	5.68274	5.11839	5.27687	5.44443	5.41174	5.33988
ENSMUSG00000054499.10	Dedd2	-0.278731	6.16445	12.5911	0.00383376	0.0477311	6.3716	6.29565	6.10162	6.47251	6.21539	6.17549	5.99766	5.94662	5.88806	6.06764
ENSMUSG00000050373.14	Snx21	-0.280591	4.34422	15.0726	0.00206285	0.033235	4.47242	4.5875	4.35979	4.47347	4.48349	4.25319	4.25341	4.21845	4.19379	4.06055
ENSMUSG00000041775.8	Mapk1ip1	-0.281879	5.31772	13.8391	0.0027846	0.039859	5.4412	5.5323	5.4696	5.2371	5.55539	5.25514	5.29027	5.14872	5.08408	5.05854
ENSMUSG00000026596.14	Abl2	-0.281998	5.7706	16.1572	0.00160337	0.0287095	5.87737	6.02466	5.72214	6.00512	5.8732	5.69364	5.64652	5.48595	5.70382	5.57206
ENSMUSG00000033478.7	ENSMUSG00000033478.7	-0.282326	5.56227	13.5017	0.00303094	0.0421479	5.6772	5.75916	5.42984	5.73508	5.84714	5.33603	5.46255	5.40921	5.50218	5.35463
ENSMUSG00000032300.8	1700017B05Rik	-0.283408	5.52526	14.5663	0.00232893	0.0356008	5.77023	5.62766	5.48836	5.74528	5.65023	5.50933	5.33346	5.45901	5.21017	5.35463
ENSMUSG00000047767.18	Atg16l2	-0.283834	6.01472	17.8567	0.00110225	0.0233285	6.22421	6.06091	6.11747	6.2004	6.13837	6.04704	5.91601	5.79832	5.82485	5.72171
ENSMUSG00000014773.14	Dll1	-0.28567	5.94843	18.7477	0.000913723	0.0204736	6.05542	6.11728	5.86813	6.17326	6.18356	5.86077	5.84253	5.75024	5.77811	5.75821
ENSMUSG00000021003.11	Galc	-0.288705	3.91513	14.3339	0.00246437	0.0366002	3.92309	4.10143	4.07286	4.05237	4.09795	3.67948	3.78649	3.8159	3.83779	3.69399
ENSMUSG00000022946.11	Dop1b	-0.289362	5.60698	12.6306	0.00379408	0.0476017	5.68917	5.82196	5.54046	5.79525	5.85191	5.31078	5.53512	5.61847	5.48149	5.30426
ENSMUSG00000037280.13	Galnt6	-0.290785	6.54057	20.8618	0.00059847	0.0158033	6.65386	6.71369	6.54653	6.66956	6.79724	6.35735	6.45669	6.50119	6.30407	6.31004
ENSMUSG00000028613.16	Lrp8	-0.292957	3.89813	13.4346	0.00308287	0.0423866	3.93319	3.9919	3.9983	4.17066	4.07364	3.60428	3.78107	3.76987	3.79371	3.76744
ENSMUSG00000026853.16	Crat	-0.29444	5.42888	12.4653	0.00396311	0.0487248	5.69955	5.44522	5.55559	5.73891	5.36651	5.29982	5.24968	5.40169	5.11486	5.29282
ENSMUSG00000039159.17	Ube2h	-0.294598	7.03452	27.3708	0.000190615	0.00726227	7.2015	7.08833	7.14265	7.22609	7.20793	6.86576	6.86516	6.92658	6.92312	6.81535
ENSMUSG00000028385.15	Snx30	-0.295491	6.54384	17.836	0.00110712	0.0233588	6.56414	6.81814	6.50603	6.7723	6.73337	6.35735	6.38086	6.42249	6.47572	6.30055
ENSMUSG00000041623.18	D11Wsu47e	-0.295564	4.23749	16.0694	0.00163577	0.0290972	4.45501	4.38751	4.28912	4.4948	4.24308	4.04584	4.06127	4.13013	4.06619	4.10918
ENSMUSG00000070315.14	4930581F22Rik	-0.2957	4.63613	13.4405	0.00307827	0.0423632	4.7257	4.83339	4.89996	4.71845	4.68951	4.50611	4.56521	4.27309	4.41944	4.61692
ENSMUSG00000047875.7	Gpr157	-0.297691	4.10304	13.1144	0.00334573	0.0441341	4.29201	4.17944	4.1474	4.21906	4.36829	3.97413	3.93529	4.01646	4.04001	3.75082
ENSMUSG00000022914.18	Brwd1	-0.298204	7.21553	22.0932	0.000473821	0.0133299	7.28417	7.50908	7.27279	7.33778	7.36768	7.05033	7.03857	7.02661	7.06526	7.11175
ENSMUSG00000041341.11	Atg2b	-0.301512	5.77701	17.2489	0.00125698	0.0252935	5.97098	5.96909	5.68634	6.06643	5.87788	5.51882	5.66574	5.6695	5.67495	5.55621
ENSMUSG00000035891.17	Cerk	-0.301641	7.30191	16.5723	0.00145996	0.0273262	7.39056	7.4963	7.39331	7.47517	7.46513	7.25566	7.00702	7.30649	7.03102	7.091
ENSMUSG00000040488.19	Ltbp4	-0.303016	7.1353	13.3707	0.00313337	0.0427811	7.18628	7.23975	7.14765	7.39844	7.40185	6.88238	7.11589	7.10169	6.95199	6.80196
ENSMUSG00000085882.3	2610507I01Rik	-0.303348	4.88587	20.0083	0.000707457	0.0173647	4.97079	5.06952	5.1829	4.90067	5.00445	4.78549	4.69757	4.72601	4.69101	4.73148
ENSMUSG00000054252.19	Fgfr3	-0.303727	4.66881	12.5933	0.00383153	0.0477311	4.71111	4.85607	4.77623	4.78673	4.92061	4.42102	4.73166	4.54996	4.51213	4.29644
ENSMUSG00000071757.11	Zhx2	-0.305469	5.68375	12.8118	0.00361842	0.0462005	5.8214	5.81683	5.64062	5.87641	5.96637	5.48857	5.52219	5.61359	5.69546	5.25796
ENSMUSG00000053641.10	Dennd4a	-0.307336	6.86913	15.2546	0.00197597	0.03237	7.079	7.16198	6.81812	7.0931	6.89124	6.67541	6.64584	6.65313	6.87104	6.6785
ENSMUSG00000046808.19	Atp10d	-0.309575	5.84518	13.2921	0.00319674	0.0429418	5.73749	6.16449	5.86039	5.99339	6.15391	5.64684	5.64354	5.67887	5.81827	5.61402
ENSMUSG00000020009.14	Ifngr1	-0.309679	7.57337	21.1155	0.000569931	0.0151867	7.73441	7.71818	7.8362	7.57651	7.72199	7.32125	7.40618	7.42073	7.48535	7.41316
ENSMUSG00000054364.6	Rhob	-0.309748	5.69693	14.4982	0.00236771	0.0357823	5.64379	5.6752	5.86371	6.09164	5.89417	5.47403	5.51242	5.54863	5.59501	5.53695
ENSMUSG00000017132.18	Cyth1	-0.309756	7.33133	15.7419	0.0017636	0.0303883	7.6351	7.49269	7.26444	7.44692	7.52501	7.29757	7.13671	7.19662	7.09371	7.10686
ENSMUSG00000038332.14	Sesn1	-0.309819	6.66963	18.8094	0.000902109	0.0203857	6.64313	6.86113	6.73898	6.97178	6.84351	6.53139	6.41797	6.39812	6.56759	6.60566
ENSMUSG00000003153.11	Slc2a3	-0.310143	6.04422	17.1487	0.00128485	0.0256078	6.30125	6.22576	6.1613	6.28327	5.95644	5.89029	5.94899	5.82388	5.98632	5.74148
ENSMUSG00000020901.14	Pik3r5	-0.310703	6.44365	13.7991	0.00281256	0.0401023	6.57143	6.64008	6.32439	6.72217	6.66246	6.23038	6.41709	6.18777	6.39982	6.14282
ENSMUSG00000023243.10	Kcnk5	-0.31082	4.5092	13.6214	0.00294071	0.0411756	4.70817	4.67231	4.56406	4.82812	4.48041	4.44443	4.36258	4.44037	4.2073	4.26166
ENSMUSG00000026339.19	Ccdc93	-0.312396	6.00173	24.3438	0.000316023	0.00987841	6.13847	6.25261	5.99061	6.18456	6.16738	5.73896	5.87466	5.94014	5.85948	5.76374
ENSMUSG00000048285.10	Frmd6	-0.3126	5.19099	13.639	0.00292777	0.0411435	5.26459	5.37192	5.22137	5.36337	5.45857	4.7881	5.12056	5.0984	5.18309	4.90426
ENSMUSG00000042628.9	Zfyve1	-0.313507	5.71775	18.0104	0.0010667	0.0228809	5.85365	5.82962	5.6432	6.03973	5.93298	5.58951	5.58414	5.633	5.49944	5.45038
ENSMUSG00000026879.15	Gsn	-0.31379	8.51432	17.6076	0.00116282	0.0240267	8.59337	8.53626	8.64987	8.81179	8.70625	8.34188	8.43472	8.45232	8.1933	8.30751
ENSMUSG00000001366.15	Fbxo9	-0.313913	5.40871	15.5474	0.001845	0.0312451	5.70398	5.39448	5.60668	5.69352	5.34636	5.27579	5.25945	5.20601	5.16417	5.30805
ENSMUSG00000053769.6	Lysmd1	-0.314776	4.3333	18.7394	0.000915286	0.0204736	4.47242	4.5165	4.35979	4.46114	4.58732	4.22643	4.23768	4.14372	4.04378	4.18125
ENSMUSG00000017561.17	Crlf3	-0.314947	7.11601	26.874	0.000206526	0.00764414	7.17303	7.2929	7.22024	7.27402	7.35681	6.91266	6.8798	6.92789	7.01574	7.00892
ENSMUSG00000061353.12	Cxcl12	-0.315335	9.14642	16.2083	0.00158488	0.0285149	9.32469	9.25169	9.37515	9.22242	9.29833	8.76297	9.18098	9.01103	9.03044	8.88068
ENSMUSG00000028121.9	Bcar3	-0.315971	6.42014	15.8448	0.00172222	0.0299933	6.39278	6.64443	6.50815	6.59182	6.69005	6.36175	6.08045	6.38672	6.29778	6.11386
ENSMUSG00000051212.9	Gpr183	-0.316092	5.66938	13.8157	0.00280093	0.0399754	5.78703	5.8698	5.90404	5.59963	5.90913	5.49659	5.26722	5.65216	5.62677	5.43832
ENSMUSG00000020788.16	Atp2a3	-0.316702	9.05124	14.125	0.00259404	0.0379104	9.06751	9.28085	8.98383	9.33046	9.30791	9.00356	8.82514	8.97408	8.85694	8.74564
ENSMUSG00000041037.9	Irgq	-0.317373	5.27596	16.9052	0.00135568	0.0264078	5.26059	5.5323	5.30678	5.50822	5.49717	5.08473	4.96925	5.25278	5.15897	5.06304
ENSMUSG00000032633.13	Flcn	-0.317836	6.04056	29.8817	0.000129079	0.00565357	6.23445	6.08351	6.13131	6.26122	6.23379	5.97425	5.79227	5.8365	5.83685	5.91811
ENSMUSG00000040093.17	Bmf	-0.317939	5.57359	14.35	0.00245471	0.0364938	5.51698	5.85361	5.62766	5.77048	5.8206	5.40412	5.40562	5.59886	5.3793	5.2182
ENSMUSG00000032652.14	Crebl2	-0.31841	5.5207	16.5549	0.00146566	0.0273262	5.74324	5.6977	5.61327	5.62748	5.66928	5.40923	5.17732	5.31219	5.59501	5.23024
ENSMUSG00000023274.15	Cd4	-0.318819	6.53495	14.5055	0.00236352	0.0357823	6.62923	6.77911	6.50886	6.5238	6.93912	6.26083	6.388	6.44829	6.39687	6.33349
ENSMUSG00000021703.10	Serinc5	-0.320434	5.7605	15.5863	0.00182836	0.031057	5.89684	5.97256	5.73065	6.03037	5.91028	5.4724	5.36999	5.7005	5.70263	5.67989
ENSMUSG00000067825.12	Pex26	-0.321919	3.989	13.3555	0.00314551	0.0428053	4.29983	4.10984	3.99427	4.11273	4.16852	3.83937	3.88064	3.60271	3.90564	3.84779
ENSMUSG00000070738.11	Dgkd	-0.323751	8.2902	16.1162	0.0016184	0.0288376	8.50541	8.56695	8.19888	8.43059	8.486	8.20884	8.06863	8.2196	8.08636	8.00077
ENSMUSG00000037031.11	Tspan15	-0.323944	4.99963	16.2003	0.00158777	0.0285149	4.99509	5.19739	5.23339	5.20788	5.11182	4.88904	4.83196	5.01207	4.73363	4.65315
ENSMUSG00000031990.16	Jam3	-0.325394	4.508	14.2815	0.00249619	0.0368856	4.63894	4.64073	4.64861	4.6276	4.74444	4.07613	4.22975	4.44403	4.38717	4.50574
ENSMUSG00000040481.18	Bptf	-0.327369	7.29698	12.3489	0.00408748	0.0494998	7.41868	7.59061	7.09212	7.58008	7.51902	7.0487	7.1588	7.15582	7.20182	7.04856
ENSMUSG00000061740.9	Cyp2d22	-0.328075	4.03218	15.8158	0.00173378	0.0301228	4.18625	4.18741	4.26254	4.20064	4.08585	3.81905	3.82909	4.07441	3.76202	3.79472
ENSMUSG00000027381.18	ENSMUSG00000027381.18	-0.328438	5.64281	15.0316	0.00208301	0.0334126	5.805	5.72808	5.68759	5.90513	5.85072	5.28508	5.41788	5.36539	5.74376	5.48931
ENSMUSG00000027246.13	Ell3	-0.329069	5.43847	15.4759	0.001876	0.0316175	5.54028	5.56019	5.78885	5.50522	5.55246	5.51092	5.12271	5.17324	5.22685	5.25796
ENSMUSG00000050271.13	Prag1	-0.330467	5.03324	12.8277	0.00360338	0.0461189	5.04248	5.25352	4.96116	5.40901	5.23202	4.9902	4.72885	4.95408	4.81528	4.7896
ENSMUSG00000045973.19	Slc25a51	-0.330951	6.59366	16.6238	0.00144321	0.0272916	6.87746	6.53467	6.71468	6.97666	6.59574	6.38181	6.39511	6.44189	6.44968	6.42451
ENSMUSG00000090958.3	Lrrc32	-0.331159	4.59732	13.2939	0.00319528	0.0429418	4.74875	4.93867	4.67152	4.8472	4.52293	4.45104	4.41247	4.51899	4.4902	4.22201
ENSMUSG00000037235.14	Mxd4	-0.331796	7.51143	18.6802	0.000926612	0.0206953	7.64818	7.6897	7.45147	7.75059	7.77635	7.42952	7.31357	7.39822	7.28895	7.24185
ENSMUSG00000021690.11	Jmy	-0.33379	4.47023	12.6092	0.0038155	0.0476345	4.68745	4.64073	4.66138	4.67106	4.4618	4.06323	4.11821	4.44037	4.47073	4.33039
ENSMUSG00000029635.16	Cdk8	-0.334301	5.052	21.7586	0.000504414	0.0139167	5.1394	5.19541	5.1829	5.28159	5.24115	4.79071	4.73727	4.81934	5.02238	4.98465
ENSMUSG00000028803.19	Nipal3	-0.335017	5.94744	25.0614	0.000279254	0.00918309	6.08402	6.22286	5.91688	6.1883	6.09373	5.72947	5.81894	5.84762	5.7905	5.65777
ENSMUSG00000036698.12	Ago2	-0.335821	7.13345	12.822	0.0036088	0.0461479	7.35111	7.32938	6.96754	7.4809	7.28009	6.84769	7.00528	6.96091	7.10729	6.84044
ENSMUSG00000024462.18	Gabbr1	-0.337729	6.26209	24.7927	0.000292409	0.00936028	6.35667	6.49829	6.25107	6.49309	6.48872	6.01054	6.1577	6.14897	6.13594	5.95243
ENSMUSG00000028756.13	Pink1	-0.338363	6.42998	13.3105	0.00318175	0.0429418	6.65157	6.45272	6.6667	6.77915	6.3539	6.44617	6.23103	6.33234	6.09475	6.12143
ENSMUSG00000036833.17	Pnpla7	-0.341217	6.19394	31.3786	0.000103471	0.00482061	6.37623	6.35259	6.29682	6.4336	6.30774	6.10589	6.10775	6.00986	5.97156	5.85729
ENSMUSG00000025025.15	Mxi1	-0.341635	4.77212	15.6284	0.00181057	0.0308705	5.16746	4.7843	4.9776	4.95443	4.73672	4.61915	4.61476	4.65181	4.47911	4.58914
ENSMUSG00000032135.16	Mcam	-0.343445	4.90011	16.3716	0.00152734	0.0280345	5.2343	4.96674	5.11581	5.01894	4.94984	4.61915	4.75671	4.93335	4.60689	4.65315
ENSMUSG00000044456.17	Rin3	-0.343469	7.33595	15.1883	0.00200709	0.0326968	7.45328	7.56866	7.28976	7.60831	7.54504	7.29666	7.24344	7.18899	7.09871	6.91196
ENSMUSG00000058056.17	Palld	-0.346844	6.01402	17.3016	0.0012426	0.025124	6.23954	6.07494	5.96816	6.27097	6.30252	5.71442	5.89986	5.91261	5.95464	5.64434
ENSMUSG00000042605.17	Atxn2	-0.347269	5.09888	16.8945	0.00135889	0.026435	5.24244	5.26298	5.02186	5.40419	5.34805	4.75639	5.02758	4.88559	5.0281	4.85845
ENSMUSG00000030956.16	Fam53b	-0.350237	6.47336	15.791	0.00174371	0.0301878	6.5859	6.57397	6.41316	6.95099	6.60849	6.18246	6.25954	6.31842	6.35274	6.31946
ENSMUSG00000101599.2	Gm20342	-0.350358	3.84898	14.3554	0.00245149	0.0364831	3.98262	4.05426	4.01033	3.98938	4.02375	3.506	3.737	3.7463	3.84645	3.44123
ENSMUSG00000044617.9	Zbtb39	-0.350635	4.606	12.4238	0.00400699	0.0490993	4.75445	4.83339	4.44204	4.89381	4.88146	4.34843	4.32958	4.51899	4.5941	4.28494
ENSMUSG00000070056.7	Mfhas1	-0.351258	5.67226	27.1547	0.000197354	0.00740524	5.81459	5.77644	5.76182	5.95104	5.87202	5.42107	5.36818	5.59061	5.62173	5.41037
ENSMUSG00000038393.15	Txnip	-0.351718	9.22809	23.5195	0.000365424	0.011045	9.34904	9.55256	9.28691	9.29052	9.46794	8.89276	9.01213	9.07349	9.08633	9.13146
ENSMUSG00000022895.17	Ets2	-0.353041	6.01435	28.5087	0.000159257	0.00646828	6.10202	6.24116	6.16937	6.13011	6.25015	5.71166	5.97056	5.90863	5.8325	5.693
ENSMUSG00000020787.15	P2rx1	-0.353124	4.23216	14.5727	0.00232536	0.0355834	4.48276	4.1674	4.47715	4.50083	4.32775	4.08891	4.1647	4.06967	3.82032	4.06504
ENSMUSG00000030882.20	Dnhd1	-0.355606	3.08604	12.6171	0.00380762	0.0476345	3.25164	3.30551	3.34785	3.23393	3.10222	2.97398	3.05637	2.90792	2.81277	2.72208
ENSMUSG00000041570.15	Camsap2	-0.357183	4.98305	19.0626	0.000856267	0.0196646	5.30012	5.1266	5.03369	5.25506	5.013	4.73214	4.8398	4.61974	4.91947	4.83761
ENSMUSG00000095041.8	ENSMUSG00000095041.8	-0.35747	8.20899	27.4755	0.000187446	0.00721616	8.44099	8.3566	8.36388	8.27488	8.44018	8.08107	8.13169	7.98385	8.00726	7.87954
ENSMUSG00000037573.6	Tob1	-0.35909	3.61107	13.4302	0.00308637	0.0423949	3.93821	3.90755	3.63367	3.78694	3.59321	3.32328	3.35497	3.55601	3.38802	3.47535
ENSMUSG00000031574.9	Star	-0.359093	6.71451	28.654	0.000155701	0.00641619	6.78016	7.06364	6.79338	6.79887	6.95529	6.503	6.46601	6.57665	6.57998	6.49024
ENSMUSG00000013846.11	St3gal1	-0.361181	7.78066	15.2812	0.00196362	0.03237	7.85943	8.02858	7.68458	8.03395	8.10397	7.44949	7.62827	7.72206	7.66248	7.4612
ENSMUSG00000028373.17	Astn2	-0.365298	3.88985	18.9121	0.000883183	0.0200691	3.96305	4.14301	4.0183	4.07277	4.09393	3.63947	3.78107	3.58288	3.60252	3.85817
ENSMUSG00000020846.7	Rflnb	-0.366928	5.16507	26.0819	0.0002352	0.00819224	5.25255	5.36666	5.21445	5.43446	5.40112	4.95105	4.89849	5.05827	5.08773	4.84023
ENSMUSG00000040111.18	Gramd1b	-0.369896	6.06927	26.2161	0.000230029	0.00811788	6.09979	6.36845	6.08275	6.29808	6.33612	5.89029	5.88479	5.98616	5.8401	5.75265
ENSMUSG00000034911.9	Ushbp1	-0.371582	4.9282	12.3541	0.00408176	0.0494714	5.19078	5.0235	4.94244	5.23348	5.09782	4.7881	4.84759	4.92287	4.69341	4.33412
ENSMUSG00000027962.15	Vcam1	-0.371808	8.98536	21.2466	0.000555808	0.0149164	9.10063	9.16553	9.21422	9.02977	9.27364	8.58128	8.85493	8.75975	8.97982	8.73141
ENSMUSG00000057098.15	Ebf1	-0.37529	6.30477	20.0273	0.000704789	0.0173576	6.22112	6.60332	6.45118	6.44617	6.64056	6.13701	5.90982	6.13201	6.20993	6.11927
ENSMUSG00000038776.14	Ephx1	-0.380472	6.75621	33.1539	8.0396e-05	0.00403003	6.80785	6.93105	7.06834	6.93214	6.91709	6.60371	6.45924	6.6227	6.43898	6.63161
ENSMUSG00000053411.17	Cbx7	-0.382054	7.76809	15.1623	0.00201948	0.0327892	7.84078	8.01212	7.69735	8.11881	8.02455	7.79046	7.45674	7.63085	7.48985	7.42193
ENSMUSG00000052794.14	1700030K09Rik	-0.38328	4.87948	20.2249	0.000677752	0.0169484	5.21787	4.86604	5.07055	5.01262	5.09983	4.7267	4.65676	4.54655	4.86086	4.56081
ENSMUSG00000028862.7	Map3k6	-0.383696	3.0903	14.882	0.00215862	0.0339697	3.32247	3.19123	3.05441	3.41741	3.32454	2.87901	2.89527	2.86478	2.80391	2.99099
ENSMUSG00000038178.17	Slc43a2	-0.384133	6.82311	14.8569	0.00217164	0.0339774	6.90913	7.05658	6.9189	6.98153	7.13246	6.64109	6.58188	6.9233	6.58516	6.29101
ENSMUSG00000064225.7	Paqr9	-0.391562	5.61142	13.8845	0.00275332	0.039605	5.96361	5.59357	5.83469	6.03558	5.45857	5.23802	5.39147	5.426	5.44205	5.50261
ENSMUSG00000008730.18	Hipk1	-0.392581	7.59805	15.4423	0.00189081	0.0317573	7.7851	7.89257	7.43631	7.99707	7.73335	7.36659	7.32059	7.40811	7.54574	7.28722
ENSMUSG00000008305.19	Tle1	-0.393038	4.01411	24.9825	0.000283047	0.00926319	4.13907	4.20322	4.21481	4.29048	4.12581	3.70185	3.92059	3.68561	3.85934	3.84257
ENSMUSG00000007827.11	Ankrd26	-0.393883	3.85268	17.7271	0.00113327	0.0236837	4.09479	4.22662	3.85442	4.0275	3.94553	3.55598	3.67995	3.50775	3.76659	3.68818
ENSMUSG00000005534.11	Insr	-0.394479	5.57413	14.9714	0.00211304	0.0336614	5.75893	5.94696	5.55696	5.8099	5.68675	5.07406	5.25164	5.50364	5.60014	5.32873
ENSMUSG00000030218.3	Mgp	-0.395618	3.63316	12.4093	0.00402233	0.0492408	3.80713	3.45827	4.05361	3.84027	3.85333	3.441	3.28782	3.47943	3.33978	3.5541
ENSMUSG00000050022.17	Amz1	-0.395621	4.93406	15.457	0.0018843	0.0317188	5.23225	5.0368	5.15246	5.04602	5.11182	4.66541	5.08585	4.58028	4.55237	4.66502
ENSMUSG00000023886.11	Smoc2	-0.39652	7.81578	24.7389	0.000295129	0.00939541	8.14675	7.80752	8.04654	8.04613	7.9318	7.47974	7.73155	7.62924	7.53037	7.63581
ENSMUSG00000027452.12	Acss1	-0.401629	6.39096	27.6821	0.000181372	0.00709435	6.57143	6.5158	6.58994	6.76229	6.42689	6.26272	6.047	6.32639	6.07187	6.15445
ENSMUSG00000005533.11	Igf1r	-0.401753	4.83717	27.3536	0.00019114	0.00726284	5.14809	4.9988	4.83153	5.15337	4.96093	4.52191	4.68022	4.60997	4.61704	4.67973
ENSMUSG00000044068.9	Zrsr1	-0.404916	4.93032	23.6413	0.000357584	0.0108529	5.113	5.16142	5.33735	4.91204	5.02995	4.66825	4.76222	4.80515	4.61198	4.71729
ENSMUSG00000078816.11	Prkcg	-0.405306	2.38527	14.3024	0.00248347	0.0367534	2.53522	2.57809	2.56031	2.61999	2.55312	2.26413	2.27943	1.96808	2.1797	2.14219
ENSMUSG00000027843.14	Ptpn22	-0.406983	6.65111	36.0115	5.46741e-05	0.00319692	6.76964	6.92867	6.75635	6.80498	6.93069	6.28511	6.4136	6.43545	6.60251	6.41223
ENSMUSG00000051727.15	Kctd14	-0.408845	3.20007	12.7291	0.00369739	0.0469116	3.33013	3.30551	3.52044	3.42378	3.345	3.11402	2.81275	3.03983	2.69309	3.20134
ENSMUSG00000026571.13	Dcaf6	-0.410108	5.06875	48.5841	1.27317e-05	0.00134542	5.28641	5.28172	5.28052	5.29381	5.14525	4.85451	4.845	4.92287	4.80199	4.82178
ENSMUSG00000021457.15	Syk	-0.411345	9.62708	23.0988	0.000394071	0.0116881	9.85831	9.84888	9.52315	9.89219	9.93242	9.46613	9.35622	9.50477	9.47231	9.2155
ENSMUSG00000026203.17	Dnajb2	-0.411647	5.33115	14.828	0.00218669	0.0341599	5.77725	5.18151	5.43729	5.71575	5.41731	5.05246	5.16905	5.10768	5.24169	4.96797
ENSMUSG00000055546.7	Timd4	-0.411799	5.26777	13.3587	0.00314295	0.0428053	5.36681	5.50226	5.53492	5.22073	5.63231	4.69916	4.87835	5.15992	5.26448	5.16064
ENSMUSG00000027784.11	Ppm1l	-0.413734	4.02273	17.505	0.00118888	0.0243587	4.33832	4.22662	4.15464	4.39139	3.90935	3.77225	3.8551	3.86598	3.66258	3.84779
ENSMUSG00000022534.15	Mefv	-0.417481	4.6579	13.2917	0.00319705	0.0429418	5.20126	4.84603	4.78793	4.55694	4.78743	4.41426	4.65676	4.433	4.37225	4.26946
ENSMUSG00000034709.9	Ppp1r21	-0.418932	6.07004	42.7731	2.39302e-05	0.00188212	6.2747	6.31124	6.11097	6.31102	6.30252	5.99024	5.71627	5.8351	5.82376	5.84951
ENSMUSG00000003134.11	Tbc1d8	-0.41909	6.07368	29.9001	0.000128723	0.00565357	6.31868	6.28918	6.18714	6.21057	6.32758	5.70891	6.03567	5.97859	5.82156	5.66518
ENSMUSG00000036661.15	Dennd3	-0.420166	6.6562	22.6127	0.000430492	0.0124706	6.7004	6.88951	6.72384	7.02928	6.88543	6.61922	6.33724	6.54796	6.40276	6.21124
ENSMUSG00000018425.19	Dhx40	-0.423645	5.70831	20.0188	0.000705978	0.0173576	5.81186	6.08777	5.89325	5.75415	5.95089	5.17145	5.42311	5.53149	5.69786	5.53047
ENSMUSG00000042225.4	Ammecr1	-0.42513	3.82548	14.6195	0.00229917	0.0352844	4.06755	3.94565	4.09186	4.23725	3.70822	3.41415	3.60836	3.58288	3.55578	3.80549
ENSMUSG00000038894.8	Irs2	-0.425618	5.095	19.8055	0.000736652	0.0177245	5.29034	5.20918	5.0648	5.49769	5.35983	4.83693	4.72604	4.97958	5.05262	4.70584
ENSMUSG00000038342.16	Mlxip	-0.426099	7.71672	14.4985	0.00236756	0.0357823	7.85645	8.01128	7.45734	8.08682	8.06904	7.50063	7.50967	7.53693	7.56357	7.31669
ENSMUSG00000020303.3	Stc2	-0.42671	3.70374	17.0466	0.00131402	0.0260825	3.88199	3.69475	3.81838	3.99793	4.07364	3.441	3.72012	3.4061	3.35806	3.42735
ENSMUSG00000108232.2	Gm43916	-0.429037	2.37744	13.2759	0.00321	0.0430422	2.69799	2.56591	2.64507	2.31209	2.61058	2.32304	2.09968	2.04739	2.12382	2.14219
ENSMUSG00000029359.14	Tesc	-0.43009	2.7174	17.2905	0.00124562	0.025134	2.88641	2.85328	2.9163	2.85487	3.04502	2.63348	2.43924	2.5613	2.32306	2.47463
ENSMUSG00000099696.8	2900052N01Rik	-0.430333	3.92189	21.1654	0.00056451	0.0150973	4.21135	4.10143	4.30223	3.86855	4.07772	3.62198	3.61447	3.7873	3.67235	3.75638
ENSMUSG00000027508.16	Pag1	-0.430981	6.56759	13.8538	0.0027744	0.0397909	6.79407	6.95401	6.4237	6.83217	6.77856	6.17748	6.235	6.39812	6.67174	6.12788
ENSMUSG00000026028.13	Trak2	-0.432806	6.94094	13.9861	0.00268464	0.0388463	7.2822	6.97948	6.93214	7.50249	6.91196	6.49742	6.78085	6.80776	6.69109	6.74506
ENSMUSG00000075289.6	Carns1	-0.434299	6.14466	15.3594	0.00192787	0.0320487	6.08288	6.36318	6.44971	6.45863	6.33953	6.17848	5.74854	5.81824	5.62299	6.11061
ENSMUSG00000062901.4	Klhl24	-0.434494	6.96269	34.4936	6.68987e-05	0.00362467	7.12155	7.29889	7.04465	7.14363	7.19625	6.63964	6.67241	6.79704	6.90096	6.61563
ENSMUSG00000004568.14	Arhgef18	-0.435739	8.04745	18.2179	0.0010208	0.0220581	8.15944	8.39518	7.86271	8.37356	8.38362	7.83921	7.81672	7.93091	7.77899	7.68985
ENSMUSG00000049115.16	Agtr1a	-0.43679	4.64519	15.228	0.00198839	0.0325008	4.70817	4.84099	4.79258	4.93896	4.93643	3.98329	4.5902	4.47664	4.60434	4.31163
ENSMUSG00000029603.16	Dtx1	-0.438721	7.74739	26.28	0.000227616	0.00808202	7.87129	7.92213	7.87263	8.09407	7.97783	7.75714	7.43362	7.48535	7.50906	7.33772
ENSMUSG00000034664.14	Itga2b	-0.438921	5.98583	14.6359	0.00229011	0.0352282	6.25169	6.12249	6.14137	6.50815	5.83634	5.96849	5.86446	5.6314	5.64921	5.59862
ENSMUSG00000016356.19	Col20a1	-0.439127	2.76598	13.1704	0.00329787	0.043779	2.77857	2.81262	3.00716	2.98112	3.20279	2.61001	2.73646	2.35855	2.46474	2.46107
ENSMUSG00000000056.8	Narf	-0.439752	5.6305	23.9651	0.000337684	0.0104219	6.00487	5.70744	5.67126	6.06643	5.66251	5.28508	5.46424	5.33805	5.39709	5.47757
ENSMUSG00000121505.1	ENSMUSG00000121505.1	-0.441158	3.89595	14.6852	0.00226302	0.0349216	4.1564	4.08018	4.30874	3.83072	4.07364	3.79843	3.46037	3.76987	3.80263	3.41333
ENSMUSG00000031129.10	Slc9a9	-0.441878	4.99299	33.818	7.33445e-05	0.00383199	5.05871	5.2033	5.34687	5.10069	5.25202	4.6162	4.85792	4.82779	4.70298	4.76221
ENSMUSG00000020034.8	Tcp11l2	-0.442043	6.40777	52.7429	8.40748e-06	0.0010695	6.51794	6.70538	6.65717	6.52602	6.64194	6.18544	6.0334	6.24987	6.16045	6.21225
ENSMUSG00000004110.18	Cacna1e	-0.443355	6.07379	40.5185	3.11403e-05	0.00220073	6.30514	6.44775	6.21167	6.21241	6.19863	5.86697	5.72758	5.71119	5.9294	5.92553
ENSMUSG00000020263.15	Appl2	-0.443854	5.86125	24.5683	0.000303948	0.00962437	5.93877	6.1994	6.1091	5.88566	6.16833	5.48213	5.57634	5.89797	5.55596	5.56416
ENSMUSG00000095794.3	Igkv6-17	-0.446285	4.97617	13.7388	0.00285529	0.0405928	5.38347	5.09728	4.76917	5.45014	5.10983	4.84197	4.64786	4.53971	4.78633	4.84023
ENSMUSG00000027318.18	Adam33	-0.447094	4.73008	24.9136	0.000286402	0.00931063	5.07931	4.86106	4.65117	5.06651	4.9785	4.60438	4.44365	4.51899	4.37824	4.4958
ENSMUSG00000027227.8	Sord	-0.447518	5.0619	14.8887	0.00215519	0.0339697	5.45877	5.04779	5.53631	5.2851	4.91378	4.713	4.91589	4.82498	4.69581	4.94136
ENSMUSG00000055116.9	Arntl	-0.447922	4.56106	25.202	0.000272648	0.00911866	4.74015	4.92205	4.71628	4.68968	4.75467	4.08466	4.41597	4.21416	4.51213	4.33412
ENSMUSG00000070643.12	Sox13	-0.448278	3.84193	26.1606	0.000232154	0.00812482	3.91293	4.04112	3.91541	4.25521	4.08179	3.58636	3.6446	3.65429	3.59226	3.52833
ENSMUSG00000045672.16	Col27a1	-0.448423	4.88933	12.6986	0.00372701	0.0470253	4.89277	5.02795	4.84055	5.42655	5.20616	4.688	4.6656	4.91496	4.54972	4.37084
ENSMUSG00000001348.16	Acp5	-0.448987	7.56886	25.2137	0.000272108	0.00911866	7.77285	7.61335	7.84686	7.95207	7.6682	7.45444	7.14147	7.44153	7.20435	7.36619
ENSMUSG00000033174.18	Mgll	-0.449191	6.01193	17.3569	0.00122774	0.0249799	6.12091	6.05873	6.41241	6.47328	5.95533	5.73354	5.881	5.75024	5.53602	5.92058
ENSMUSG00000020431.6	Adcy1	-0.449808	3.49232	17.2069	0.00126859	0.0254093	3.58185	3.79206	3.54821	3.79187	3.75484	3.10565	3.42608	3.43588	3.21831	3.02824
ENSMUSG00000028893.9	Sesn2	-0.451339	4.3164	24.1341	0.000327809	0.01016	4.6934	4.40812	4.36292	4.68173	4.4366	3.97872	4.18535	4.06967	3.95451	4.16879
ENSMUSG00000032411.16	Tfdp2	-0.451355	5.83203	13.6933	0.00288811	0.04094	6.22831	5.71297	6.09693	6.33233	5.71322	5.585	5.72052	5.57396	5.3793	5.66518
ENSMUSG00000004187.12	Kifc2	-0.451709	3.69746	16.8247	0.00138007	0.0265074	4.01149	3.83836	3.5969	4.0275	4.00245	3.46735	3.53947	3.63516	3.27713	3.33372
ENSMUSG00000032122.16	Slc37a2	-0.45178	5.77421	34.2036	6.95816e-05	0.00368808	6.05427	5.9197	5.95681	5.95214	6.02355	5.40071	5.62552	5.55373	5.72511	5.30994
ENSMUSG00000038267.16	Slc22a23	-0.456628	4.26551	13.5589	0.00298742	0.0416615	4.57591	4.15526	4.53104	4.7492	4.2825	3.86438	3.87048	4.19687	3.90977	4.21799
ENSMUSG00000014686.9	Ceacam16	-0.45723	2.96911	13.5763	0.00297432	0.0415185	3.06227	3.18328	2.94165	3.22666	3.42405	2.99225	2.5831	2.57475	2.73098	2.69916
ENSMUSG00000070369.14	Itgad	-0.458279	6.72241	31.8734	9.63433e-05	0.004621	6.97657	6.92331	6.99303	6.79151	6.97238	6.34763	6.53036	6.67123	6.54117	6.24724
ENSMUSG00000026170.7	Cyp27a1	-0.458461	5.89025	34.6221	6.57491e-05	0.00357563	5.9673	6.21897	6.13864	6.16093	6.00224	5.71717	5.82684	5.59226	5.44775	5.6048
ENSMUSG00000026249.11	Serpine2	-0.458537	3.56717	16.9238	0.00135009	0.0263692	4.01149	3.80248	3.832	3.65785	3.53505	3.147	3.46037	3.47226	3.28352	3.21756
ENSMUSG00000044534.9	Ackr2	-0.458711	4.5779	43.661	2.16377e-05	0.00177509	4.82391	4.80776	4.71628	4.84007	4.74957	4.38345	4.40193	4.23549	4.41362	4.20584
ENSMUSG00000039137.19	Whrn	-0.460657	4.71919	17.6682	0.00114772	0.0238834	4.91076	4.85857	4.75016	5.15337	4.94762	4.67109	4.46069	4.62943	4.41362	4.11785
ENSMUSG00000022438.7	Parvb	-0.462065	5.83269	12.8076	0.00362239	0.0462005	6.24259	5.75649	6.12302	6.35749	5.6043	5.5835	5.71059	5.41296	5.60525	5.5893
ENSMUSG00000032609.13	Klhdc8b	-0.465019	4.23018	22.1038	0.000472884	0.0133299	4.45501	4.19138	4.4091	4.69232	4.42063	3.92743	3.8857	4.17054	3.9901	3.909
ENSMUSG00000026566.16	Mpzl1	-0.467017	4.84235	19.8654	0.000727882	0.0176491	5.00708	5.12037	5.18997	4.8209	5.1138	4.34132	4.48754	4.88289	4.64709	4.53839
ENSMUSG00000020653.13	Klf11	-0.467712	3.61793	16.1979	0.0015886	0.0285149	3.99713	3.96896	3.63367	3.82592	3.69766	3.0717	3.23334	3.47226	3.46312	3.54127
ENSMUSG00000071226.12	Cecr2	-0.471516	4.51477	24.5445	0.000305203	0.00963706	4.74589	4.72255	4.44795	4.92332	4.7724	4.3234	4.19352	4.41442	4.26009	4.09169
ENSMUSG00000038065.14	Mturn	-0.471871	4.32517	28.7946	0.000152349	0.00630715	4.57591	4.71705	4.32489	4.4857	4.57293	4.02825	4.00663	4.13921	3.9585	4.2099
ENSMUSG00000033705.18	Stard9	-0.474803	4.41663	12.7502	0.00367704	0.0467346	4.73727	4.68925	4.20437	4.68968	4.77743	4.01937	4.28818	4.44769	4.14901	3.8215
ENSMUSG00000042436.13	Mfap4	-0.475284	4.03479	16.4536	0.00149939	0.0277214	4.24821	3.91237	4.27256	4.4796	4.28604	3.67948	4.02508	3.61578	3.6478	3.88381
ENSMUSG00000034271.17	Jdp2	-0.476425	4.27768	21.0213	0.000580343	0.0154081	4.61719	4.33106	4.27256	4.58562	4.62962	4.11832	4.18124	4.0016	3.76202	4.01023
ENSMUSG00000063952.17	Brpf3	-0.476989	6.03849	16.6057	0.00144907	0.0273194	6.36322	6.13078	5.91475	6.62949	6.14324	5.61478	5.9332	5.85728	5.72511	5.75265
ENSMUSG00000022537.19	Tmem44	-0.480968	2.58546	15.1523	0.00202428	0.0328305	2.64983	2.64908	2.64507	3.02366	2.98545	2.3657	2.42542	2.38931	2.16593	2.28756
ENSMUSG00000039908.15	Slc26a11	-0.481226	4.59956	39.955	3.33189e-05	0.00233216	4.71404	4.81549	4.7597	4.88921	4.90692	4.31979	4.33698	4.52593	4.22732	4.27335
ENSMUSG00000074063.11	Osgin1	-0.481548	3.70587	14.4106	0.00241873	0.0362537	3.8235	3.72792	3.97802	4.24805	3.7801	3.74558	3.48722	3.30484	3.37611	3.26515
ENSMUSG00000002346.17	Slc25a42	-0.484774	4.35681	20.074	0.000698287	0.0172847	4.81848	4.34538	4.29896	4.77682	4.57293	4.04146	4.10093	4.01646	4.1904	4.11785
ENSMUSG00000038893.13	Fam117a	-0.485172	6.3218	13.0999	0.00335824	0.0442059	6.76187	6.23348	6.41995	6.91359	6.25827	6.25233	6.13772	6.04652	5.79833	6.02335
ENSMUSG00000050675.8	Gp1ba	-0.487244	4.07301	14.0941	0.00261387	0.038086	4.4862	4.13479	4.21827	4.59129	3.94999	3.96953	3.90574	3.5217	3.8115	3.80012
ENSMUSG00000018339.13	Gpx3	-0.487849	7.45249	33.8751	7.27728e-05	0.00382001	7.86702	7.55909	7.80718	7.58222	7.52911	7.20027	7.31591	7.17139	7.11805	7.12633
ENSMUSG00000101585.8	1600010M07Rik	-0.491698	2.8774	12.7194	0.00370677	0.0469137	3.14276	3.04095	3.32876	2.98973	2.95915	2.53723	2.9638	2.27862	2.49809	2.69916
ENSMUSG00000029309.8	Sparcl1	-0.492359	6.93768	28.1931	0.000167307	0.00666904	7.2015	7.07711	7.23099	7.05412	7.23924	6.43118	6.93692	6.737	6.50472	6.68872
ENSMUSG00000020865.17	Abcc3	-0.492822	6.22136	28.2169	0.000166685	0.00666241	6.32156	6.40395	6.52642	6.45708	6.51303	5.83317	6.07161	6.21808	5.91506	5.67255
ENSMUSG00000024588.11	Fech	-0.494819	6.8829	12.6177	0.00380701	0.0476345	7.32403	6.58909	7.24718	7.37193	6.8596	6.6447	6.70638	6.61621	6.35578	6.72108
ENSMUSG00000027330.17	Cdc25b	-0.496294	6.51162	26.5081	0.000219233	0.00793852	6.69818	6.59884	6.65908	7.04279	6.64538	6.40841	6.05263	6.36076	6.1262	6.23334
ENSMUSG00000075511.11	1700001L05Rik	-0.499156	2.78351	13.9489	0.00270957	0.039091	3.19403	2.81262	3.09264	3.18229	2.68736	2.23375	2.60778	2.54772	2.54139	2.61594
ENSMUSG00000029096.16	Htra3	-0.499272	3.84936	13.3016	0.00318902	0.0429418	3.92815	3.95968	4.05748	4.25163	4.15313	3.44763	3.31805	4.03604	3.35806	3.6227
ENSMUSG00000020689.5	Itgb3	-0.501263	6.66424	27.7793	0.000178595	0.00700447	6.99235	6.88154	6.78524	7.16659	6.57062	6.37573	6.49854	6.37716	6.39097	6.31193
ENSMUSG00000028917.15	Plekhm2	-0.508242	6.18583	38.8702	3.80325e-05	0.00248214	6.29637	6.36406	6.27288	6.57475	6.55021	6.05575	6.00232	5.87641	5.85627	5.73586
ENSMUSG00000095105.3	Edaradd	-0.508348	4.79663	24.8932	0.000287405	0.0093225	4.79376	5.0434	4.98168	5.12629	5.16264	4.50928	4.26509	4.77634	4.58378	4.42073
ENSMUSG00000030325.17	Klrb1c	-0.509605	4.42636	13.3732	0.00313133	0.0427811	4.55971	4.62614	4.96323	4.53064	4.55841	3.62784	4.08783	4.43669	4.29846	4.1771
ENSMUSG00000020893.18	Per1	-0.511915	5.84339	13.3257	0.0031695	0.0428923	5.9224	6.11519	5.48836	6.38793	6.29991	5.69503	5.49102	5.66164	5.55199	5.40684
ENSMUSG00000032350.10	Gclc	-0.513119	5.76704	33.0991	8.10123e-05	0.00403105	6.11206	5.82962	6.07131	6.13884	5.81572	5.30531	5.648	5.55882	5.35068	5.54981
ENSMUSG00000025316.17	Banp	-0.517482	5.41845	23.7181	0.000352746	0.0107507	5.6742	5.59057	5.41935	5.80869	5.74436	4.88415	5.39147	5.01207	5.30901	5.02207
ENSMUSG00000040713.13	Creg1	-0.518043	7.07863	25.1941	0.000273017	0.00911866	7.28121	7.0846	7.64107	7.3238	7.17641	6.79273	6.94784	6.64995	6.68688	6.88365
ENSMUSG00000032554.16	Trf	-0.52002	8.0988	37.6063	4.4535e-05	0.0027842	8.40427	8.22797	8.482	8.15657	8.38156	7.66656	7.97183	7.90153	7.73596	7.78067
ENSMUSG00000031431.14	Tsc22d3	-0.520126	7.37783	20.6558	0.000622864	0.0162712	7.35111	7.72812	7.40817	7.82735	7.697	7.2962	7.06833	6.78697	7.18485	7.08769
ENSMUSG00000029372.8	Ppbp	-0.52328	6.44026	14.9582	0.00211972	0.0337059	6.78365	6.54479	7.02006	6.75725	6.13837	6.17648	6.20902	5.91657	6.13859	6.3072
ENSMUSG00000020654.16	Adcy3	-0.523496	4.85265	22.5408	0.000436203	0.0125856	4.96588	5.1162	4.96116	5.1165	5.26639	4.38691	4.70331	4.84177	4.57599	4.25775
ENSMUSG00000015243.5	Abca1	-0.523961	5.98754	16.844	0.00137416	0.0265074	6.37623	6.45106	5.87363	6.15998	6.19956	5.63817	5.61946	5.99744	5.83468	5.33618
ENSMUSG00000038068.16	Rnf144b	-0.530108	4.0122	13.7227	0.00286687	0.0407179	4.01625	4.34538	4.35035	4.11666	4.38814	3.41415	4.07461	3.90909	3.74823	3.34114
ENSMUSG00000028444.18	Cntfr	-0.533142	2.60991	14.8795	0.0021599	0.0339697	3.06227	2.64908	2.89049	2.81668	2.7904	2.48659	2.43924	2.50622	2.16593	1.94198
ENSMUSG00000042379.9	Esm1	-0.53348	3.07056	14.2599	0.00250944	0.0370439	3.33013	3.48439	3.45738	2.88287	3.31766	2.49942	2.73646	3.02031	2.93956	2.6522
ENSMUSG00000034810.8	Scn7a	-0.535053	2.98248	14.8661	0.00216684	0.033975	3.16863	3.26087	3.40972	3.0486	3.1953	2.35162	2.39738	2.91851	2.92329	2.76685
ENSMUSG00000048756.12	Foxo3	-0.535975	6.4848	45.5254	1.76051e-05	0.00163574	6.78504	6.71092	6.53408	6.97558	6.59075	6.14927	6.2429	6.21272	6.22827	6.12466
ENSMUSG00000027875.13	Hmgcs2	-0.53706	5.76386	43.6997	2.15437e-05	0.00177509	5.96361	6.03021	5.82904	6.02095	6.17025	5.23993	5.51242	5.55203	5.4132	5.60942
ENSMUSG00000024049.16	Myom1	-0.540666	3.85656	42.0294	2.60697e-05	0.0019584	4.17354	4.13479	4.04973	4.10878	4.02798	3.56211	3.6973	3.64157	3.38802	3.50869
ENSMUSG00000053702.17	Nebl	-0.540931	3.82171	25.9947	0.000238631	0.00827234	3.9482	4.08871	4.23887	3.98076	4.04891	3.42091	3.29544	3.55601	3.80707	3.50208
ENSMUSG00000041202.13	Pla2g2d	-0.541599	6.8185	48.043	1.34665e-05	0.00136807	7.00077	6.96391	7.1594	7.0109	7.17069	6.49902	6.27118	6.62512	6.57282	6.6164
ENSMUSG00000051439.8	Cd14	-0.544201	4.09233	13.6597	0.00291255	0.0410686	4.79929	4.29462	4.38157	3.86855	4.18752	3.95097	3.8551	3.80453	3.74823	3.59813
ENSMUSG00000042377.9	Fam83g	-0.544951	2.06121	14.7632	0.00222097	0.0346012	2.41071	2.05811	2.02472	2.46809	2.48101	1.94583	1.83283	1.77188	1.63719	1.63893
ENSMUSG00000030878.12	Cdr2	-0.544961	5.8202	16.5415	0.00147007	0.0273262	6.23139	5.51181	6.28283	6.27449	5.88372	5.52353	5.68182	5.47165	5.34152	5.57364
ENSMUSG00000025154.16	Arhgap19	-0.545978	5.48971	32.5866	8.70489e-05	0.00427328	5.84164	5.46339	5.8279	5.95873	5.52583	5.19923	5.26722	5.26112	5.06566	5.15644
ENSMUSG00000027495.5	Fam210b	-0.552754	4.59431	26.8271	0.000208106	0.00766846	5.03781	4.62907	4.82473	5.06854	4.58732	4.22257	4.17712	4.44403	4.24052	4.36357
ENSMUSG00000052783.17	Grk4	-0.557194	1.50165	13.4097	0.00310247	0.0424963	1.74285	1.77038	1.83931	1.70697	1.65566	1.0004	1.04478	1.46031	0.96256	1.48664
ENSMUSG00000030411.17	Nova2	-0.558649	2.8175	15.389	0.00191457	0.0319065	3.19403	3.37696	2.70552	3.05682	2.91422	2.53723	2.69099	2.31113	2.3598	2.64021
ENSMUSG00000022358.8	Fbxo32	-0.561014	4.46991	17.9262	0.001086	0.0232397	4.58233	4.81034	4.74297	4.6657	4.79489	3.95097	4.00663	4.64864	4.1904	3.88381
ENSMUSG00000024975.14	Pdcd4	-0.562158	7.03132	39.2943	3.61028e-05	0.00244513	7.1693	7.38935	7.19058	7.25271	7.40592	6.72335	6.45754	6.7265	6.95199	6.71395
ENSMUSG00000097636.10	Mirt1	-0.562471	6.45049	40.6175	3.07749e-05	0.00220073	6.53958	6.90832	6.54722	6.83575	6.65018	6.24664	6.04587	6.30133	6.02592	6.06987
ENSMUSG00000022100.15	Xpo7	-0.565264	6.446	14.8713	0.00216418	0.0339697	6.83031	6.38501	6.46509	7.2165	6.42128	6.03938	6.18153	6.17569	6.28509	5.97765
ENSMUSG00000041828.16	Abca8a	-0.567909	3.25745	26.1868	0.000231148	0.00811788	3.65686	3.51004	3.39756	3.33197	3.63258	2.81888	3.12637	2.96009	3.06355	2.7334
ENSMUSG00000020593.17	Lpin1	-0.569732	5.32268	33.1281	8.06852e-05	0.00403003	5.73027	5.55096	5.4358	5.61502	5.54658	4.72397	5.17319	5.25278	4.90504	4.93646
ENSMUSG00000005672.13	Kit	-0.571222	5.46774	30.4671	0.000118274	0.00529121	5.64225	5.88704	5.64191	5.7592	5.67737	4.93461	5.52543	5.07966	5.12912	5.02898
ENSMUSG00000073647.5	Gm10557	-0.571267	3.46052	14.9232	0.00213751	0.0338884	3.76819	3.95034	3.22932	3.66324	3.86754	3.147	3.25694	3.36024	3.15001	2.76685
ENSMUSG00000032925.17	Itgbl1	-0.575957	1.7673	14.0242	0.00265942	0.0386342	1.91571	2.09247	1.78431	2.3527	1.87785	1.23324	1.39603	1.72441	1.44536	1.45962
ENSMUSG00000002985.17	Apoe	-0.576574	9.57374	33.1634	8.02891e-05	0.00403003	10.0094	9.54006	9.86405	9.93405	9.77508	9.43705	9.33085	9.22683	8.98055	9.27023
ENSMUSG00000044317.8	Gpr4	-0.577249	2.84017	12.3783	0.00405563	0.0493182	3.15144	2.90253	2.9248	3.24835	3.21766	2.49942	3.05637	2.32711	2.40739	2.17578
ENSMUSG00000041797.8	Abca9	-0.578108	4.29211	17.1398	0.00128738	0.0256233	4.66945	4.63782	4.27921	4.56561	4.57293	3.65675	4.06573	4.30974	4.13494	3.57313
ENSMUSG00000121048.1	ENSMUSG00000121048.1	-0.578688	2.00479	17.3207	0.00123744	0.0251075	2.12393	2.4906	2.31075	2.07379	2.25464	1.46016	1.89432	1.86239	1.59671	1.61464
ENSMUSG00000037415.8	Ranbp10	-0.579974	6.52693	19.2236	0.00082853	0.0193222	6.98144	6.58155	6.45851	7.21466	6.55168	6.19828	6.31493	6.28302	6.06075	6.1712
ENSMUSG00000121042.1	ENSMUSG00000121042.1	-0.580384	2.30896	12.5721	0.00385296	0.0478481	2.15876	2.7386	2.17482	2.85487	2.7398	1.96446	1.89432	2.15873	1.89259	2.05461
ENSMUSG00000022096.15	Hr	-0.580801	2.48752	13.0187	0.00342925	0.0448539	2.75601	2.66058	2.57118	3.05682	2.6218	1.84893	2.29471	2.52019	1.84154	2.25649
ENSMUSG00000023963.11	Cyp39a1	-0.581469	3.48103	21.2993	0.000550246	0.0148516	3.70479	3.83329	3.98617	3.38515	3.72393	3.20297	3.10918	3.13368	3.39983	2.92337
ENSMUSG00000108354.2	4931431B13Rik	-0.583228	3.73779	29.0708	0.000146003	0.00615528	4.13907	4.08018	3.94914	3.72641	4.06133	3.15513	3.5201	3.57621	3.37611	3.4343
ENSMUSG00000030054.5	Gp9	-0.584367	3.52563	12.3922	0.00404066	0.0493001	3.62608	3.57225	4.00232	4.18947	3.37846	3.54365	3.08302	3.29674	3.0183	3.01902
ENSMUSG00000030134.12	Rasgef1a	-0.5846	1.6118	17.5436	0.001179	0.024224	1.91571	1.8327	1.87484	1.88364	1.82056	1.0004	1.55678	1.1368	1.30166	1.43209
ENSMUSG00000096054.4	Syne1	-0.585329	5.80899	29.7382	0.0001319	0.0057599	6.04731	6.15943	5.65857	6.28764	6.13053	5.36435	5.54952	5.69127	5.40297	5.4033
ENSMUSG00000046618.8	Olfml2a	-0.587052	4.05748	13.8237	0.00279537	0.0399351	4.12152	4.5006	3.91114	4.3249	4.62684	3.48681	3.65648	4.17937	3.62282	3.63483
ENSMUSG00000062939.12	Stat4	-0.593649	6.02165	22.1026	0.000472994	0.0133299	6.64313	6.35081	6.31956	5.93775	6.08666	5.65833	5.39502	5.67887	5.82704	5.86761
ENSMUSG00000032741.10	Tpcn1	-0.597113	5.87546	45.2251	1.81914e-05	0.00164547	6.24462	5.96909	6.1221	6.39281	5.9341	5.52039	5.62552	5.65533	5.45908	5.46234
ENSMUSG00000030711.17	Sult1a1	-0.597367	4.32169	28.1025	0.000169706	0.00670627	4.68447	4.57844	4.56949	4.51283	4.59017	3.78278	4.30715	4.19687	3.78922	3.80549
ENSMUSG00000020427.12	Igfbp3	-0.597983	7.37799	63.4831	3.2255e-06	0.000542366	7.55402	7.72333	7.67233	7.6353	7.63985	6.84894	7.08271	7.21068	7.06989	7.006
ENSMUSG00000026579.9	F5	-0.59802	4.18417	31.4118	0.000102975	0.00481284	4.51336	4.61731	4.25918	4.6276	4.17995	3.83431	4.00199	3.78152	3.93434	3.70553
ENSMUSG00000034614.15	Pik3ip1	-0.600632	5.76528	36.8437	4.90825e-05	0.00293072	5.81459	6.13594	5.75945	6.28939	6.10077	5.5592	5.36818	5.35958	5.35978	5.5125
ENSMUSG00000016255.6	Tubb1	-0.600873	4.32157	17.2029	0.00126968	0.0254093	4.65732	4.41153	4.4509	5.0105	4.30356	4.12247	4.24557	4.02138	3.78472	3.71699
ENSMUSG00000024533.18	Spire1	-0.603634	4.99734	16.2428	0.00157251	0.0285059	5.4984	4.89066	5.35475	5.50822	4.96314	4.40747	4.92083	4.62621	4.39309	4.89168
ENSMUSG00000000305.13	Cdh4	-0.604765	2.63788	16.3307	0.00154151	0.0282082	2.62514	2.96878	2.77299	3.04033	3.06159	2.35162	2.30983	2.66553	1.92565	2.20861
ENSMUSG00000117814.2	Gm50431	-0.605466	1.54141	15.3383	0.00193745	0.0321349	1.74285	1.81223	2.04045	1.92013	1.41887	1.20219	1.27796	1.40116	1.19724	0.978483
ENSMUSG00000053040.14	Aph1c	-0.605748	3.0893	13.3308	0.00316536	0.0428759	3.20241	3.207	3.62326	3.25551	3.44315	2.3657	3.17673	3.00051	2.63431	2.44738
ENSMUSG00000020604.14	Arsg	-0.607838	3.14076	39.7525	3.41447e-05	0.00235666	3.36037	3.28336	3.57006	3.49202	3.31766	2.70167	2.81275	2.82032	2.78602	2.91345
ENSMUSG00000026193.16	Fn1	-0.610457	7.69489	14.7109	0.00224906	0.0347429	7.85413	7.96014	7.63655	8.06992	8.24672	6.95577	7.30793	7.7856	7.53272	7.04117
ENSMUSG00000020181.19	Nav3	-0.614506	1.82637	23.162	0.000389601	0.0116554	1.97554	2.19092	1.87484	2.15257	2.24015	1.46016	1.42409	1.57182	1.39903	1.61464
ENSMUSG00000022659.14	Gcsam	-0.618688	3.99334	17.7557	0.00112634	0.0236063	4.2072	4.12652	4.06903	4.39463	4.49574	3.40736	4.14376	3.47226	3.6478	3.45497
ENSMUSG00000040570.15	Rundc3b	-0.619093	2.47106	15.9223	0.00169182	0.0296049	3.17715	2.79186	2.51598	2.44324	2.67664	2.13855	1.9339	2.10413	2.34766	2.10779
ENSMUSG00000030247.10	Kcnj8	-0.619781	5.12534	38.7098	3.87935e-05	0.00251111	5.38715	5.48619	5.36884	5.45792	5.29821	4.88904	4.5715	5.10072	4.60179	4.68558
ENSMUSG00000020399.15	Havcr2	-0.619876	4.99518	20.4993	0.000642184	0.0165396	5.09063	5.54786	5.18821	5.00414	5.44916	4.35197	4.95249	4.41442	4.83063	4.61997
ENSMUSG00000080917.3	Pira2-ps1	-0.62419	0.843456	16.5142	0.00147911	0.0274244	1.25604	0.967714	1.10482	1.27148	0.89764	0.378274	0.721993	0.565936	0.561137	0.313152
ENSMUSG00000045777.15	Ifitm10	-0.624345	2.09432	12.5113	0.00391518	0.0482733	2.15876	2.19092	2.3742	2.81668	2.16543	1.7875	2.09968	1.59839	1.78861	1.40401
ENSMUSG00000036181.3	H1f2	-0.624356	4.90482	33.5791	7.57954e-05	0.00390427	5.19499	4.91246	5.32134	5.44232	4.96974	4.65971	4.55573	4.50852	4.67894	4.37446
ENSMUSG00000017002.15	Slpi	-0.626339	6.50182	26.4047	0.000222987	0.00801567	6.82557	6.42601	6.94526	6.97124	6.66789	6.09748	6.51331	6.0858	6.07187	5.93904
ENSMUSG00000026463.18	Atp2b4	-0.633274	5.88619	24.0737	0.000331299	0.0102464	6.34065	6.06632	5.94954	6.51264	5.86614	5.33066	5.75408	5.70662	5.44348	5.39262
ENSMUSG00000031340.9	Gabre	-0.6343	1.79597	13.4846	0.00304405	0.0422098	1.8952	1.96843	2.29772	1.7277	2.35219	1.48617	1.39603	1.77188	1.44536	1.0884
ENSMUSG00000020961.16	Ston2	-0.635706	4.5114	33.867	7.28542e-05	0.00382001	4.65122	4.80517	4.64604	5.07463	4.74444	4.01937	4.21376	4.19687	4.39604	3.9239
ENSMUSG00000040152.9	Thbs1	-0.635942	6.25673	29.2771	0.000141464	0.00599849	6.77175	6.45767	6.30742	6.79089	6.28675	5.83444	6.17019	5.8614	5.91197	5.70167
ENSMUSG00000032207.11	Lipc	-0.637335	2.33174	18.3675	0.000989161	0.0215655	2.45342	2.32704	2.63474	2.58633	2.95915	2.10538	1.89432	2.21134	1.75222	1.92232
ENSMUSG00000036437.7	Npy1r	-0.637347	2.50999	15.4207	0.00190037	0.0318083	2.8008	2.88303	2.47025	2.8359	2.91422	1.74504	2.08218	2.08547	2.61417	2.12509
ENSMUSG00000061666.7	Gdpd1	-0.639251	2.4221	18.8965	0.000886023	0.0200956	2.92738	2.32704	2.97478	2.59764	2.57638	1.96446	2.00994	2.29497	2.00512	2.07255
ENSMUSG00000105408.2	Gm7285	-0.646764	1.53966	14.7426	0.002232	0.0346143	1.57249	2.00497	1.78431	1.7277	1.95085	1.37919	1.1826	1.51714	0.96256	0.817541
ENSMUSG00000018924.7	Alox15	-0.649357	2.36902	14.3093	0.00247925	0.0367467	2.88641	2.92177	2.3742	2.2703	2.698	2.10538	1.65478	1.98832	2.32306	1.90239
ENSMUSG00000024222.18	Fkbp5	-0.660154	6.40207	50.2006	1.07992e-05	0.00122466	6.91105	6.5533	6.40711	6.78101	6.76471	5.97195	5.95501	6.21808	6.01828	5.9954
ENSMUSG00000045382.7	Cxcr4	-0.660569	6.39821	49.6607	1.1404e-05	0.00126386	6.71217	6.7498	6.48319	6.84645	6.63642	6.13187	5.93686	5.81683	5.94056	6.28043
ENSMUSG00000079071.3	Slc28a2b	-0.662144	3.86384	16.0153	0.00165615	0.0291922	4.22785	4.24201	4.02227	3.66324	4.49269	3.30147	3.27246	3.64794	3.27713	3.88381
ENSMUSG00000039452.7	Snx22	-0.66345	5.00406	21.8675	0.000494215	0.013745	5.49159	5.13281	5.21098	5.33493	5.28944	4.77761	5.09242	4.26067	4.37525	4.51233
ENSMUSG00000003882.6	Il7r	-0.670171	5.66808	17.0999	0.00129871	0.0258135	5.75893	6.19347	5.58271	5.91759	6.25647	4.88415	5.17319	5.28994	5.76104	5.2182
ENSMUSG00000024186.16	Rgs11	-0.670901	2.54006	29.3535	0.000139825	0.00596803	3.04376	2.85328	2.75403	2.64201	2.83929	2.21831	2.23259	2.00828	1.98957	2.37692
ENSMUSG00000078810.5	Gp6	-0.671715	2.98963	22.0537	0.000477313	0.0134023	3.27563	3.04095	3.46905	3.60839	2.89585	2.57408	2.6677	2.57475	2.48706	2.77783
ENSMUSG00000064147.8	Rab44	-0.672607	4.29201	19.3457	0.000808195	0.0190695	4.8693	4.52282	4.38465	4.87998	4.14926	3.95563	4.06573	3.89307	4.08826	3.51526
ENSMUSG00000037709.14	Fam13a	-0.675855	2.69222	12.5989	0.00382584	0.0477138	3.08055	3.12636	2.65532	2.86427	3.14951	1.60962	2.42542	2.77443	2.38379	2.17578
ENSMUSG00000028195.5	Ccn1	-0.67652	5.3371	12.6967	0.00372885	0.0470253	5.41262	5.32933	6.02264	5.2728	5.95311	4.76438	5.41788	4.94892	5.03758	4.45875
ENSMUSG00000085180.2	AI838599	-0.679689	3.61383	31.4999	0.000101669	0.00476703	3.56247	4.00549	4.14376	3.94137	3.83416	3.17925	3.01082	3.24721	3.26426	3.44812
ENSMUSG00000017314.13	Mpp2	-0.68232	2.95741	13.0226	0.00342578	0.0448539	3.54283	2.9313	3.06214	3.76203	2.70856	2.7454	2.50641	2.60127	2.4306	2.60365
ENSMUSG00000019437.18	Tlcd1	-0.694632	3.14246	21.5652	0.000523152	0.0143318	3.73971	3.14285	3.51482	3.647	3.05333	2.80861	2.97333	2.67804	2.54139	2.75579
ENSMUSG00000023868.18	Pde10a	-0.696426	2.94932	23.545	0.000363763	0.0110176	3.21073	3.39083	2.99913	3.35881	3.26852	2.20271	2.50641	2.86478	2.78602	2.34774
ENSMUSG00000095127.3	Ighv1-82	-0.698185	5.17575	15.9932	0.00166453	0.0291971	5.28049	4.9621	5.58539	5.75036	5.68675	5.13698	4.38418	5.07019	4.64709	4.53839
ENSMUSG00000113136.3	Gm19951	-0.699689	6.1919	128.44	6.77793e-08	8.22428e-05	6.3501	6.57093	6.61116	6.49461	6.45461	5.82555	5.72476	5.81824	5.74839	5.8804
ENSMUSG00000002997.16	Prkar2b	-0.699929	4.73669	16.5446	0.00146905	0.0273262	5.33671	4.7551	5.10836	5.33999	4.48963	4.16737	4.53335	4.22273	4.05876	4.6591
ENSMUSG00000031766.5	Slc12a3	-0.711232	1.50007	19.6544	0.000759315	0.0181302	1.93593	1.8728	1.35177	1.80778	1.96854	1.03606	1.39603	1.06238	0.99407	1.05269
ENSMUSG00000038026.13	Kcnj9	-0.712588	2.30384	15.1088	0.00204519	0.0329869	2.46738	2.41113	2.84642	2.65289	2.6218	1.67892	2.46648	1.98832	1.73367	1.48664
ENSMUSG00000046961.9	Gpr156	-0.714127	1.91535	14.6561	0.00227893	0.0351301	2.14145	2.45141	2.07141	1.93804	2.43085	1.65619	1.3674	1.98832	1.39903	1.05269
ENSMUSG00000015342.7	Xk	-0.71471	3.0258	15.4035	0.00190804	0.0318638	3.64463	2.9595	3.35416	3.63058	2.92332	2.21831	2.70249	2.41944	2.89018	2.79954
ENSMUSG00000032028.16	Nxpe2	-0.714983	4.97474	12.5208	0.0039054	0.048223	5.55995	4.77639	5.31327	5.77547	4.70805	4.40065	4.36621	4.48021	4.53641	4.99409
ENSMUSG00000108604.2	Gm44850	-0.721834	1.90584	12.4234	0.00400742	0.0490993	2.30585	2.45141	2.41098	1.5056	2.21072	1.32257	1.39603	1.81784	1.14205	1.77667
ENSMUSG00000020838.13	Slc6a4	-0.723089	3.23591	26.1431	0.000232828	0.00812897	3.56247	3.45167	3.82293	3.73155	3.05333	2.92728	2.86488	2.73904	2.664	2.95274
ENSMUSG00000021203.16	Otub2	-0.726932	3.31276	44.1156	2.05633e-05	0.00175919	3.83969	3.43167	3.59157	3.67396	3.57023	2.97398	2.93483	2.99052	2.63431	2.98152
ENSMUSG00000083282.4	Ctsf	-0.727027	3.58952	40.5559	3.10017e-05	0.00220073	4.07669	3.65506	3.91541	4.01912	3.81962	3.12233	3.24912	3.43588	3.10021	2.97199
ENSMUSG00000022311.16	Csmd3	-0.729692	1.421	16.9534	0.00134131	0.0263029	1.83187	1.77038	1.51831	1.92013	1.56555	0.536005	0.892398	1.30761	1.30166	0.939899
ENSMUSG00000047842.8	Diras2	-0.742042	2.54845	37.3794	4.58348e-05	0.00279478	2.64983	3.01431	2.88178	2.99829	2.75006	2.15486	2.08218	2.32711	1.94189	2.15908
ENSMUSG00000046456.15	Tmem150b	-0.742264	2.18442	13.3518	0.00314847	0.0428057	2.14145	2.79186	2.43498	2.52842	2.52948	1.76643	2.35427	1.81784	1.32663	1.37538
ENSMUSG00000034248.8	Slc25a37	-0.743905	7.76876	28.5192	0.000158995	0.00646828	8.36169	7.73968	8.00205	8.47246	7.72199	7.34454	7.44736	7.32948	7.26332	7.35706
ENSMUSG00000044156.15	Hepacam2	-0.756178	3.17459	30.2483	0.000122183	0.00543289	3.59463	3.65506	3.62326	3.08922	3.46823	2.75613	2.72523	2.38931	2.91508	2.90346
ENSMUSG00000057378.16	Ryr3	-0.756381	2.80536	46.7113	1.54948e-05	0.00151743	3.01553	3.31281	3.07747	3.0068	3.21024	2.29389	2.55799	2.22846	2.40739	2.40552
ENSMUSG00000036502.15	Tmem255a	-0.759734	2.3567	16.2432	0.00157235	0.0285059	2.90704	2.57809	2.43498	2.80697	2.63294	1.26364	1.76861	2.12256	2.3598	1.92232
ENSMUSG00000026712.4	Mrc1	-0.762073	6.54183	43.2845	2.25771e-05	0.00180481	6.77456	6.94169	6.9416	6.81471	6.8831	5.74974	6.12174	6.39812	6.33285	5.84037
ENSMUSG00000003545.4	Fosb	-0.76756	1.31621	20.8399	0.000601013	0.0158418	1.51988	1.98681	1.44927	1.4317	1.71973	1.0004	0.67605	1.02368	1.08467	0.636365
ENSMUSG00000028909.18	Ptpru	-0.768803	1.6278	24.3044	0.000318199	0.00992523	2.01409	1.72729	1.94338	1.99045	2.05386	1.07085	1.14936	1.48901	1.39903	0.817541
ENSMUSG00000001930.18	Vwf	-0.776158	5.4632	38.2784	4.09288e-05	0.00260325	5.78285	5.70049	5.54184	6.2234	5.64336	4.96268	5.23787	5.12606	4.95393	4.80309
ENSMUSG00000068263.12	Efcc1	-0.777742	1.53818	16.3617	0.00153076	0.028062	2.08824	2.0229	1.24719	2.02436	1.80095	1.10482	1.30839	1.27503	1.11365	0.683836
ENSMUSG00000085095.3	Gm15635	-0.779911	2.18566	14.5133	0.00235906	0.0357823	2.38152	2.4906	1.85718	2.8359	2.81016	1.40669	1.74655	2.14076	1.82411	1.53921
ENSMUSG00000022861.18	Dgkg	-0.784161	1.24662	17.4935	0.00119185	0.0243854	1.85329	1.66013	1.21982	1.45676	1.61131	0.722617	1.00817	0.983916	0.99407	0.251472
ENSMUSG00000054641.11	Mmrn1	-0.787209	3.31996	38.1934	4.13656e-05	0.00261564	3.75117	3.56002	3.88088	3.72641	3.2968	2.58616	2.93483	2.89726	3.03354	2.8934
ENSMUSG00000047462.10	Gpr141b	-0.80029	3.42821	12.6594	0.00376547	0.0472833	3.36783	4.09296	3.64914	3.4614	4.10995	2.57408	3.46037	2.40445	3.3459	2.77783
ENSMUSG00000023993.8	Treml1	-0.806831	3.58265	16.0097	0.00165826	0.0291922	4.25224	3.56002	4.07286	4.27295	3.1802	3.40054	3.20126	2.82032	3.00289	3.14309
ENSMUSG00000047502.15	Mroh7	-0.806857	1.2179	20.6303	0.000625961	0.0163007	1.34945	1.51565	1.58419	1.7277	1.54211	0.765728	0.421435	1.24169	0.829155	0.483791
ENSMUSG00000030671.10	Pde3b	-0.810465	5.42649	32.2203	9.16859e-05	0.00445606	6.17508	5.86608	5.43431	5.53493	5.74564	4.66541	4.93309	5.13062	5.2152	4.8138
ENSMUSG00000033863.3	Klf9	-0.811965	4.61972	85.1133	6.71328e-07	0.000230391	4.92094	5.07167	4.77388	5.01473	5.03835	4.04584	4.07018	4.37653	4.21401	4.06055
ENSMUSG00000036814.14	Slc6a20a	-0.814145	2.23538	13.6728	0.00290296	0.0410313	2.91725	2.04061	2.23074	3.05682	2.37889	2.03664	1.58191	1.48901	1.59671	2.09028
ENSMUSG00000008845.10	Cd163	-0.817968	6.00531	34.7551	6.45827e-05	0.0035385	6.6097	6.41247	6.15499	6.23883	6.32415	5.08898	5.68472	5.88183	5.62928	5.27355
ENSMUSG00000107134.2	Gm42528	-0.82614	1.6887	15.1179	0.00204082	0.0329855	1.22351	2.43811	2.10172	2.02436	2.10274	1.03606	1.00817	1.24169	1.55506	1.22304
ENSMUSG00000030093.8	Wnt7a	-0.828012	1.53357	23.7419	0.00035126	0.0107277	1.71971	2.17497	1.49566	1.95572	1.95085	0.678177	1.11534	1.17262	1.19724	1.15729
ENSMUSG00000036040.15	Adamtsl2	-0.834965	5.89724	52.6144	8.5125e-06	0.00107353	6.26174	6.05982	6.11932	6.51935	6.26723	5.20903	5.69915	5.55373	5.42625	5.14164
ENSMUSG00000028967.11	Errfi1	-0.839914	5.09034	36.1508	5.36883e-05	0.00317978	5.16959	5.65522	5.04544	5.73764	5.51232	4.37652	4.75671	4.46585	4.83281	4.57032
ENSMUSG00000034009.15	Rxfp1	-0.842237	0.74556	17.01	0.00132467	0.0262565	0.668644	1.29731	0.843024	1.05887	1.41887	0.262644	0.112046	0.453962	0.602611	-0.10403
ENSMUSG00000048442.16	Smim5	-0.847934	2.32347	17.9079	0.00109024	0.0232833	3.08055	2.17497	2.69562	2.89209	2.3656	1.96446	2.20049	1.74834	1.39903	1.8198
ENSMUSG00000084897.2	Gm14226	-0.848285	3.46727	39.3428	3.58897e-05	0.00244484	3.66294	4.07159	4.08049	3.51009	3.71348	3.08026	3.10918	2.96009	3.04862	2.68756
ENSMUSG00000022181.17	C6	-0.85078	4.45257	18.6411	0.000934168	0.0208005	4.98542	4.84351	4.91497	4.47347	4.80477	3.86438	4.53978	3.16957	4.10639	3.81618
ENSMUSG00000022843.18	Clcn2	-0.8524	3.32961	15.7275	0.00176949	0.0304377	3.91802	3.43167	3.62847	4.23725	2.88658	2.96476	2.97333	2.83156	2.46474	2.94302
ENSMUSG00000031344.12	Gabrq	-0.852632	3.34202	34.2412	6.92264e-05	0.00368808	3.66899	3.72244	3.93238	3.65785	3.49289	2.42069	2.8021	3.16068	3.10021	2.67587
ENSMUSG00000030087.12	Klf15	-0.857114	2.25039	17.2987	0.00124341	0.025124	2.72148	2.45141	2.3742	2.72684	2.72946	2.01893	2.21663	1.84029	1.49025	0.978483
ENSMUSG00000051497.16	Kcnj16	-0.861001	3.83237	37.467	4.53279e-05	0.00279271	4.13907	4.39441	4.21827	4.07682	4.13367	2.86916	3.38383	3.6794	3.51834	3.11739
ENSMUSG00000040283.15	Btnl9	-0.864395	3.11552	34.843	6.3825e-05	0.00352338	3.47535	3.61425	3.56463	3.30463	3.41762	2.40714	2.43924	3.02031	2.83034	2.28756
ENSMUSG00000028327.15	Stra6l	-0.866253	3.55125	27.5079	0.000186479	0.0071979	3.81806	4.15119	3.69459	3.95462	3.92756	2.78784	3.61447	2.69045	3.04862	2.95274
ENSMUSG00000040957.16	Cables1	-0.869049	2.19986	39.7119	3.43133e-05	0.00235666	2.72148	2.61402	2.34916	2.54019	2.5648	1.53682	1.39603	1.88416	1.89259	1.77667
ENSMUSG00000009350.14	Mpo	-0.887366	5.69501	15.3881	0.00191495	0.0319065	6.41276	5.41329	6.35538	6.38304	5.42374	5.34494	5.56221	4.66445	5.10226	5.0985
ENSMUSG00000020937.15	Plcd3	-0.892771	2.62229	34.3288	6.84088e-05	0.00366685	3.23541	2.90253	2.56031	3.20465	2.97674	2.40714	2.02834	1.9056	2.09505	2.09028
ENSMUSG00000045326.14	Fndc7	-0.900167	2.8294	19.7489	0.000745044	0.0178676	2.86548	3.47139	3.03883	3.05682	3.48061	2.26413	2.83383	2.08547	1.71489	2.46107
ENSMUSG00000048078.17	Tenm4	-0.903005	3.05487	42.1311	2.57643e-05	0.0019584	3.11643	3.51004	3.39144	3.4614	3.62702	2.18694	2.60778	2.8538	2.55201	2.41961
ENSMUSG00000113010.3	Gm34084	-0.910217	2.6445	31.9625	9.51207e-05	0.00457737	3.06227	3.21482	3.159	2.65289	2.95915	1.65619	2.42542	2.00828	2.12382	2.30284
ENSMUSG00000001763.15	Tspan33	-0.918836	5.03413	12.6202	0.00380452	0.0476345	5.89813	4.71705	5.31327	5.9221	4.79736	4.41426	4.95489	4.09322	4.08094	4.76498
ENSMUSG00000036641.10	Ccdc148	-0.938883	2.63048	25.1714	0.000274074	0.00913308	2.8549	2.89281	3.51482	2.74729	2.93236	2.26413	2.18417	2.38931	1.59671	1.92232
ENSMUSG00000076680.2	Ighv6-6	-0.939541	5.2232	12.5734	0.00385157	0.0478481	5.766	6.30941	5.70866	4.63585	5.10983	4.34488	4.72039	4.36883	4.67409	5.13952
ENSMUSG00000051504.19	Siglech	-0.945345	3.75283	35.6091	5.76417e-05	0.00333297	4.13907	4.4318	3.6796	4.16307	4.22111	2.8392	3.60836	3.07811	3.21831	3.18494
ENSMUSG00000026938.11	Fcna	-0.954673	7.37593	62.2086	3.58692e-06	0.00057036	7.66342	7.54131	8.12956	7.80618	7.6621	6.98685	7.0306	6.7541	6.6127	6.67337
ENSMUSG00000037336.15	Mfsd2b	-0.964382	5.20655	16.4494	0.00150081	0.0277214	5.93877	5.06086	5.6662	6.13011	4.82675	4.63667	4.95489	4.36883	4.22068	4.91176
ENSMUSG00000029419.9	Ajm1	-0.974175	2.76415	31.7384	9.82295e-05	0.00465048	2.72148	3.04972	3.22932	3.49202	3.21024	2.37965	2.13407	2.52019	2.13799	1.7322
ENSMUSG00000020892.11	Aloxe3	-0.988716	1.20963	20.4368	0.000650088	0.0166555	1.54643	1.26754	1.97647	1.45676	1.65566	0.536005	1.14936	0.719117	0.003024	0.683836
ENSMUSG00000022742.7	Cpox	-0.993694	5.62931	13.0659	0.00338773	0.0444078	6.61519	5.16949	5.95991	6.55966	5.2753	4.94871	5.24772	4.87204	4.62461	5.42092
ENSMUSG00000093954.9	Gm16867	-0.999791	5.12153	16.5896	0.00145431	0.0273262	5.43766	5.02795	5.00391	6.31958	5.45544	4.8939	4.60866	4.73801	4.05129	4.238
ENSMUSG00000032942.15	Ucp3	-1.00037	0.715511	21.8823	0.000492848	0.0137331	0.972588	1.56544	1.21982	0.921636	0.700052	-0.00078676	0.528731	0.33256	0.0636805	-0.186997
ENSMUSG00000014725.17	Adam28	-1.01016	0.868056	20.8668	0.000597885	0.0158033	1.34945	1.29731	0.769414	1.55284	1.25557	0.321617	-0.37602	0.199996	0.720325	0.429123
ENSMUSG00000052234.3	Epx	-1.01521	3.08868	20.3514	0.000661073	0.0167398	3.8557	3.03212	3.67457	3.81627	2.84887	2.53723	2.95421	2.00828	2.41904	2.41961
ENSMUSG00000039032.3	Tsga13	-1.01712	1.83529	34.0322	7.12262e-05	0.00376162	2.12393	1.96843	2.69562	2.16782	2.13443	1.43367	1.14936	1.48901	0.96256	1.19054
ENSMUSG00000027073.6	Prg2	-1.02041	5.45609	20.3745	0.000658077	0.0167398	6.38269	5.35963	6.04913	6.0083	5.27708	5.28137	5.04576	4.30572	4.56292	4.8942
ENSMUSG00000025020.12	Slit1	-1.06008	1.49864	19.133	0.000844006	0.0194883	1.57249	1.72729	1.64719	2.19785	2.28319	0.378274	1.3674	0.943022	0.333745	1.19054
ENSMUSG00000031974.9	Abcb10	-1.06533	5.53144	19.5709	0.000772185	0.0183565	6.3548	5.25162	5.93698	6.55314	5.23385	4.74027	5.08585	4.74991	4.6886	5.18353
ENSMUSG00000052212.7	Cd177	-1.06685	4.0163	13.1036	0.00335497	0.0442059	4.93608	3.70033	4.72604	4.75173	3.62144	3.46081	4.03876	2.67804	3.17084	3.25733
ENSMUSG00000024747.4	Aldh1a7	-1.06858	1.77401	14.3761	0.00243916	0.0364106	2.19277	1.4376	2.61386	2.48036	1.96854	0.48532	1.81174	1.37064	0.682144	1.0884
ENSMUSG00000020125.8	Elane	-1.06993	3.78822	13.4593	0.00306362	0.0423208	4.68148	3.51004	4.46845	4.57708	3.36517	3.43433	3.62054	2.44895	2.7216	3.25733
ENSMUSG00000032511.18	Scn5a	-1.07345	2.82994	71.3593	1.73743e-06	0.000357985	3.01553	3.45167	3.08508	3.43012	3.27565	2.27909	2.39738	2.08547	2.20685	2.01803
ENSMUSG00000034145.15	Tmem63c	-1.07419	1.511	18.783	0.000907051	0.0204457	1.5981	2.04061	1.68772	2.00751	2.24015	1.26364	0.47608	1.48901	0.231702	0.683836
ENSMUSG00000042453.15	Reln	-1.07836	2.49936	39.3333	3.59314e-05	0.00244484	3.29141	2.74941	2.41098	3.10516	2.95915	1.92697	2.04651	1.86239	1.55506	1.94198
ENSMUSG00000021223.14	Papln	-1.10733	0.906329	16.3918	0.0015204	0.0279773	1.54643	1.00428	0.651439	1.80778	1.3929	0.378274	-0.37602	0.0540071	0.231702	0.859491
ENSMUSG00000031494.8	Cd209a	-1.11459	3.42795	25.0465	0.000279969	0.00918309	4.18203	3.96433	3.69459	3.43643	3.99383	2.18694	3.46037	2.47787	2.86484	2.51456
ENSMUSG00000030865.5	Chp2	-1.12085	1.2307	16.0396	0.00164697	0.0291689	0.850075	1.96843	2.1314	1.48138	1.54211	-0.00078676	0.892398	1.06238	0.121889	0.636365
ENSMUSG00000027075.17	Slc43a1	-1.1268	4.56797	16.7121	0.00141507	0.0269194	5.52534	4.30198	4.94871	5.58124	4.16469	3.78802	4.15217	3.6669	3.46874	4.27335
ENSMUSG00000035246.17	Pcyt1b	-1.13501	2.4255	19.1598	0.000839403	0.0194606	3.36037	2.31253	2.74446	3.41741	2.0372	1.65619	1.87411	1.62449	1.59671	2.01803
ENSMUSG00000052435.8	Cebpe	-1.1383	1.40066	16.2362	0.00157485	0.0285093	2.08824	1.14191	2.39882	1.95572	1.19675	1.32257	0.579527	0.33256	0.561137	0.729795
ENSMUSG00000040809.11	Chil3	-1.14396	5.86614	15.0491	0.00207435	0.0333103	6.95134	5.46831	6.81183	6.37649	5.24478	5.19333	5.46424	4.71694	5.1967	5.25206
ENSMUSG00000050473.6	Slc35d3	-1.14785	1.46261	30.1082	0.000124766	0.00551422	1.8744	1.93093	2.02472	2.28437	1.22646	0.378274	0.970602	0.669842	0.99407	0.900255
ENSMUSG00000028542.18	Slc6a9	-1.1588	3.24927	12.9627	0.00347929	0.0452431	4.29201	2.77079	3.46905	4.42033	2.71905	2.29389	2.87508	2.67804	2.33541	2.56614
ENSMUSG00000036377.20	Cracd	-1.17223	2.99938	17.866	0.00110005	0.0233285	3.97287	2.82289	3.05441	4.1245	2.7398	2.13855	2.64403	2.21134	2.08044	2.39129
ENSMUSG00000034796.15	Cpne7	-1.17564	1.12054	45.9465	1.68197e-05	0.00160821	1.43718	1.66013	1.68772	1.66459	1.36646	0.378274	0.628595	0.565936	0.642926	-0.10403
ENSMUSG00000074259.11	Gramd2	-1.17949	2.10995	42.5252	2.46199e-05	0.00192601	2.70978	2.80228	2.25791	2.13715	2.81993	1.60962	1.7014	1.24169	1.22406	1.25482
ENSMUSG00000020866.18	Cacna1g	-1.21301	1.96694	15.9948	0.00166393	0.0291971	2.8008	1.63704	1.92655	3.24835	1.89645	1.23324	1.60661	1.10007	1.2504	1.01606
ENSMUSG00000072601.5	Ear1	-1.22599	2.66967	16.8273	0.00137928	0.0265074	3.8235	2.7386	3.45151	2.94617	2.29726	2.15486	1.47864	1.27503	1.98957	2.47463
ENSMUSG00000020061.19	Mybpc1	-1.23642	1.60751	50.8486	1.01217e-05	0.00119412	2.08824	2.12604	2.23074	2.02436	1.91481	0.963846	0.851646	1.33947	0.429044	0.729795
ENSMUSG00000023328.15	Ache	-1.23949	3.99628	25.2813	0.000269005	0.00909602	4.82391	3.90272	4.11061	5.20788	3.84378	3.27933	3.34766	3.31288	2.98732	3.31123
ENSMUSG00000041842.16	Fhdc1	-1.25418	3.79653	15.5896	0.00182698	0.031057	4.76296	3.45827	3.8765	5.11256	3.35848	3.20297	3.20935	3.2046	2.69309	2.83151
ENSMUSG00000004655.6	Aqp1	-1.26335	6.8036	14.5336	0.00234749	0.0357723	7.82562	6.41841	7.27446	7.93351	6.26006	5.81019	6.2875	5.90597	5.29168	6.57608
ENSMUSG00000062148.7	Ear6	-1.279	2.13644	21.9823	0.000483716	0.0135302	3.0896	2.2223	2.99913	2.56345	1.93294	1.60962	1.79034	0.453962	1.35117	1.34617
ENSMUSG00000109089.3	4833411C07Rik	-1.28611	1.23969	33.6881	7.46653e-05	0.00388545	1.8744	1.35507	1.83931	1.86505	1.61131	0.201158	1.04478	0.511035	0.602611	-0.186997
ENSMUSG00000024365.10	Cyp21a1	-1.30016	1.90815	38.3033	4.08021e-05	0.00260325	1.81013	2.05811	2.69562	2.71651	2.49328	1.51172	1.11534	1.02368	0.793783	1.15729
ENSMUSG00000095704.3	Gm8221	-1.32921	4.46277	29.0913	0.000145545	0.00615367	4.60461	5.10782	5.02186	4.81365	5.24659	3.40736	4.52041	3.0495	3.18457	3.59192
ENSMUSG00000033688.11	Inhca	-1.33149	2.36572	17.3633	0.00122601	0.0249795	3.36783	2.12604	2.89914	3.48595	1.71973	1.58576	1.39603	1.46031	1.27626	2.01803
ENSMUSG00000032496.8	Ltf	-1.41106	6.40112	19.8746	0.000726553	0.0176491	7.44889	6.03242	7.2657	7.33102	5.87788	5.7484	6.01275	5.01454	5.03758	5.57521
ENSMUSG00000000157.17	Itgb2l	-1.42909	2.17932	23.2063	0.000386508	0.0115865	3.0986	1.91181	3.00716	3.19723	1.67733	1.35116	1.45162	1.10007	1.0551	1.5648
ENSMUSG00000049723.15	Mmp12	-1.44512	1.58793	35.1438	6.13089e-05	0.00346289	2.14145	1.9498	2.28457	2.15257	2.0372	-0.0749126	1.50516	0.565936	0.682144	0.483791
ENSMUSG00000021750.17	Fam107a	-1.44551	1.8639	39.0255	3.73123e-05	0.00246234	2.20947	2.3414	1.68772	2.78735	2.70856	0.584969	0.67605	1.20757	1.0551	1.31636
ENSMUSG00000032484.9	Ngp	-1.48868	7.15864	21.4228	0.000537461	0.0145872	8.2315	6.79485	8.19691	7.96795	6.6099	6.42867	6.67241	5.76498	5.71923	6.32883
ENSMUSG00000004552.17	Ctse	-1.50004	5.91695	14.1193	0.0025977	0.0379259	7.11491	5.40648	6.44528	7.1417	5.19681	4.7881	5.31671	4.62621	4.03245	5.63229
ENSMUSG00000026835.16	Fcnb	-1.51905	2.35099	29.5657	0.000135388	0.00587714	3.29924	2.17497	3.14451	3.29772	2.16543	1.74504	1.6309	0.857584	1.0551	1.61464
ENSMUSG00000038357.11	Camp	-1.52088	5.2646	18.5416	0.000953743	0.0210125	6.34821	4.78167	6.19683	6.25855	4.69217	4.71575	4.72322	3.56951	3.8115	4.38886
ENSMUSG00000019577.7	Pdk4	-1.57238	4.01244	60.3764	4.19232e-06	0.000652441	4.36093	4.85357	3.84101	4.98274	4.64895	2.62179	3.10918	3.16068	3.28988	2.86279
ENSMUSG00000042066.17	Tmcc2	-1.64108	5.6346	13.405	0.00310615	0.0425069	6.72603	5.13281	5.76419	7.29109	4.58158	4.92514	5.13337	4.32574	3.93028	4.33039
ENSMUSG00000023216.14	Epb42	-1.68669	4.04944	12.5465	0.00387899	0.0479767	5.40901	3.10968	4.28912	5.55972	3.03666	3.0281	3.48056	2.80898	2.15203	3.13457
ENSMUSG00000096515.6	Igkv14-100	-1.69571	4.71252	13.4803	0.00304737	0.0422158	3.96305	4.37709	6.66162	5.42338	4.25033	3.7563	3.6266	3.26391	3.33978	4.04246
ENSMUSG00000065987.13	Cd209b	-1.70205	2.79984	50.3293	1.06605e-05	0.00121838	3.79057	3.45167	3.40365	2.91938	3.33139	0.632326	2.00994	1.74834	1.77053	2.09028
ENSMUSG00000031543.19	Ank1	-1.73979	5.3992	14.174	0.00256291	0.0376259	6.62301	4.7843	5.64834	6.93938	4.66531	4.06323	4.90099	3.96122	3.05611	4.76221
ENSMUSG00000006574.16	Slc4a1	-1.79608	7.69291	15.7068	0.00177795	0.0304377	8.97649	6.97373	7.91485	9.27233	6.87198	6.78947	7.01857	6.26239	5.55859	6.62555
ENSMUSG00000003585.14	Sec14l2	-1.83096	2.76602	15.9392	0.00168525	0.0295252	4.09928	2.14254	3.44561	3.99793	2.11867	1.37919	1.97242	1.24169	0.283625	2.36241
ENSMUSG00000021061.16	Sptb	-1.83976	5.76059	16.6928	0.00142117	0.0269837	6.97535	5.01681	5.98554	7.37481	5.16264	4.54993	5.17319	4.11179	3.62785	4.88662
ENSMUSG00000022099.18	Dmtn	-1.87607	4.26164	15.1889	0.00200684	0.0326968	5.608	3.48439	4.56949	5.83042	3.28979	2.91775	3.5201	2.84272	2.03572	3.47535
ENSMUSG00000028825.8	Rhd	-2.02727	4.40862	12.4053	0.00402665	0.0492524	5.75609	3.5964	5.1935	5.80625	3.51111	2.90817	3.72012	2.00828	0.96256	3.96291
ENSMUSG00000082101.4	Slfn14	-2.09432	2.50586	19.5615	0.00077366	0.0183565	3.81806	2.26812	2.78238	4.07277	1.61131	1.10482	1.97242	1.17262	0.231702	0.683836
ENSMUSG00000028332.14	Hemgn	-2.15153	4.94035	16.3276	0.00154259	0.0282082	6.43868	4.23818	5.55011	6.35333	3.99815	3.11402	4.07018	2.82032	2.05078	4.33412
ENSMUSG00000051910.14	Sox6	-2.15193	2.72415	20.7503	0.000611536	0.0160039	4.11266	2.42468	3.03883	4.25163	1.87785	0.807588	2.08218	0.719117	0.682144	1.68632
ENSMUSG00000044352.7	Sowaha	-2.22658	1.01931	16.6624	0.00143082	0.0271134	2.15876	0.266384	1.68772	2.74729	-0.47706	-0.153054	-0.194361	-0.74676	-0.604157	-0.275028
ENSMUSG00000069814.7	Ccdc92b	-2.33343	1.38311	12.8483	0.00358418	0.0459133	2.92738	1.20609	1.30043	3.03202	-0.137326	-0.153054	0.970602	-0.108436	-2.13573	-0.576819
ENSMUSG00000020490.17	Btnl10	-2.4228	4.04635	15.3624	0.00192651	0.0320487	5.49329	3.30551	4.40302	5.75162	3.14174	1.74504	3.17673	1.40116	0.429044	3.32626
ENSMUSG00000034059.15	Ypel4	-2.60499	2.76343	24.7745	0.000293322	0.00936903	4.16927	2.12604	3.2016	4.47347	2.0372	1.17046	1.42409	0.669842	-0.512748	1.45962
ENSMUSG00000025175.13	Fn3k	-2.68374	1.91421	20.3313	0.000663686	0.0167398	3.54283	1.4901	2.29772	3.40459	1.19675	-0.73934	0.67605	-1.21721	-1.04176	1.22304
