# Supplementary material for: Harnessing defective interfering particles and lipid nanoparticles for effective delivery of an anti-dengue virus RNA therapy
Source: Mol Ther Nucleic Acids. 2024 Dec 12;36(1):102424. doi: 10.1016/j.omtn.2024.102424 (PMC11733052; doi:10.1016/j.omtn.2024.102424)
Supplement: Table S2. RNA-seq results of DEGs in human MDMs treated with either empty LNP or LNP-DI290 [file mmc3.xlsx]

## Sheet: Sheet 1
Ensembl_ID	HUGO_ID	logFC	logCPM	F	PValue	FDR	MDMemptyLNP-1	MDMemptyLNP-2	MDMemptyLNP-3	MDMLNPDI290-1	MDMLNPDI290-2	MDMLNPDI290-3
ENSG00000124256	ZBP1	12.3724	5.29082	2165.26	6.18657e-14	1.26272e-11	-3.28727	-3.8343	-3.8343	6.43795	6.3958	6.07351
ENSG00000004468	CD38	12.0973	3.21063	302.144	3.33897e-08	3.25252e-07	-3.8343	-3.8343	-3.8343	4.6538	4.3582	3.59071
ENSG00000169248	CXCL11	11.7755	2.88397	202.244	1.89993e-07	1.37271e-06	-3.8343	-3.8343	-3.8343	4.45894	3.95221	3.12665
ENSG00000169245	CXCL10	11.6928	6.26303	343.693	1.2869e-09	2.31641e-08	-2.32623	-3.8343	-3.8343	7.75615	7.38327	6.33914
ENSG00000272821	ENSG00000272821	11.4808	2.58207	868.849	3.19569e-10	7.83836e-09	-3.8343	-3.8343	-3.8343	3.83477	3.63099	3.47114
ENSG00000172183	ISG20	11.1817	6.84724	2215.39	5.46123e-14	1.15596e-11	-2.58139	-3.25414	-2.22332	7.95724	8.0208	7.53982
ENSG00000128383	ENSG00000128383	10.6811	6.74558	485.446	2.03438e-10	5.52326e-09	-1.7545	-3.8343	-2.22332	8.12785	7.92835	6.95094
ENSG00000290727	ENSG00000290727	10.5277	1.62068	350.257	1.75179e-08	1.92713e-07	-3.8343	-3.8343	-3.8343	2.93407	2.84005	2.25742
ENSG00000131203	IDO1	10.393	7.65451	782.759	1.55254e-11	6.95904e-10	-1.7545	-2.25896	-0.8369	8.96263	8.83699	7.9975
ENSG00000182393	IFNL1	10.3425	1.43347	550.918	2.39597e-09	3.84095e-08	-3.8343	-3.8343	-3.8343	2.49465	2.67983	2.3842
ENSG00000134321	RSAD2	9.97679	11.1214	2746.74	1.69142e-14	6.90756e-12	2.46804	1.47353	2.32915	12.1825	12.191	11.9777
ENSG00000197272	IL27	9.97602	2.85568	635.814	4.76843e-11	1.67188e-09	-3.28727	-3.8343	-3.8343	4.15604	3.98506	3.55195
ENSG00000196684	HSH2D	9.95493	5.26409	3709.91	3.27998e-15	3.4082e-12	-2.89159	-3.25414	-2.43176	6.31092	6.36632	6.16786
ENSG00000141574	SECTM1	9.9172	5.85518	1229.78	1.34281e-12	1.13915e-10	-2.32623	-2.84151	-2.22332	7.03341	7.05102	6.44143
ENSG00000196092	PAX5	9.70931	2.58559	377.466	7.81211e-10	1.58883e-08	-3.8343	-3.25414	-3.8343	3.913	3.83697	3.0729
ENSG00000084628	NKAIN1	9.53885	2.41093	465.999	2.53287e-10	6.53516e-09	-3.8343	-3.8343	-3.33767	3.64696	3.68974	3.02417
ENSG00000010030	ETV7	9.21971	4.70445	1953.66	1.0833e-13	1.76887e-11	-3.28727	-3.25414	-2.04123	5.8101	5.79404	5.57838
ENSG00000290838	ENSG00000290838	9.05521	5.5164	1185.42	1.63925e-12	1.2746e-10	-1.9211	-1.84513	-2.43176	6.70205	6.69891	6.1198
ENSG00000089692	LAG3	8.94205	4.02736	345.772	1.24626e-09	2.26636e-08	-2.58139	-2.84151	-3.33767	5.47886	5.15705	4.32431
ENSG00000135114	OASL	8.65281	8.368	2927.82	1.194e-14	5.90424e-12	0.57761	0.473898	1.11976	9.45308	9.4966	9.12432
ENSG00000290525	ENSG00000290525	8.61462	1.48312	226.049	1.17681e-08	1.40089e-07	-3.8343	-3.8343	-3.33767	2.89053	2.74095	1.8732
ENSG00000104213	PDGFRL	8.58631	2.7392	370.677	8.60572e-10	1.70474e-08	-3.8343	-2.52103	-3.8343	3.94172	4.0486	3.31785
ENSG00000185885	IFITM1	8.5784	5.35243	552.532	1.01523e-10	3.14475e-09	-1.9211	-2.03726	-1.60217	6.58517	6.63825	5.70635
ENSG00000137959	IFI44L	8.33906	7.58533	2624.1	2.16993e-14	7.19397e-12	0.446867	-0.599301	0.726443	8.69198	8.5309	8.52836
ENSG00000162614	NEXN	8.29911	5.27045	1689.44	2.38943e-13	3.06867e-11	-1.7545	-2.03726	-1.36961	6.52416	6.2465	6.04936
ENSG00000119922	IFIT2	8.01287	10.9761	3932.29	2.38689e-15	3.34991e-12	4.15249	3.6788	4.01302	12.0911	11.9308	11.8828
ENSG00000262061	ENSG00000262061	7.93772	2.08153	615.748	5.66772e-11	1.91097e-09	-3.8343	-3.25414	-2.96891	3.304	3.15434	2.99557
ENSG00000185745	IFIT1	7.61081	10.5885	1879.48	1.33749e-13	2.03834e-11	4.04642	3.623	4.18739	11.7944	11.6063	11.3026
ENSG00000157601	MX1	7.55864	10.8899	1778.12	1.80873e-13	2.51131e-11	4.26592	3.88602	4.6987	11.9467	11.8822	11.8166
ENSG00000165178	NCF1C	7.3792	6.51084	1194.81	1.57051e-12	1.24556e-10	-0.0848815	0.578184	0.108882	7.69999	7.66108	7.09946
ENSG00000121858	TNFSF10	7.37616	7.49869	1881.45	1.32989e-13	2.03834e-11	1.4945	0.675437	1.17602	8.73517	8.40455	8.31017
ENSG00000078081	LAMP3	7.35106	4.59607	1461.24	5.26134e-13	5.83855e-11	-1.46983	-2.03726	-1.0788	5.68296	5.77015	5.37133
ENSG00000204616	ENSG00000204616	7.31068	2.37327	517.599	1.44201e-10	4.2262e-09	-2.89159	-2.84151	-2.96891	3.70256	3.51081	3.01707
ENSG00000285744	ENSG00000285744	7.26472	1.41266	274.224	4.25873e-09	6.14612e-08	-3.8343	-2.52103	-3.8343	2.58845	2.63454	2.22082
ENSG00000162654	GBP4	7.19744	8.39193	4233.4	1.59532e-15	2.60493e-12	2.13801	2.22827	2.25273	9.55099	9.37656	9.20656
ENSG00000134326	CMPK2	7.19101	7.66507	4258.69	1.54426e-15	2.60493e-12	1.8059	1.26019	1.38141	8.72256	8.67082	8.58255
ENSG00000035720	STAP1	7.11662	4.35921	1194.45	1.57307e-12	1.24556e-10	-1.9211	-1.84513	-0.913115	5.58167	5.36962	5.16846
ENSG00000163568	AIM2	7.0619	4.14172	1070.41	2.8517e-12	1.91632e-10	-1.60515	-1.84513	-1.36961	5.38132	5.22738	4.84684
ENSG00000115155	OTOF	7.03191	5.19575	1537.77	3.98598e-13	4.69688e-11	-0.690546	-1.67561	-0.143145	6.15792	6.33693	6.11731
ENSG00000165949	ENSG00000165949	6.95479	5.9674	793.688	1.44043e-11	6.65696e-10	0.143372	0.0102261	0.146916	7.17092	7.18154	6.43679
ENSG00000163666	HESX1	6.85387	3.74892	812.894	1.26577e-11	6.15647e-10	-1.34612	-1.84513	-2.04123	5.00288	4.85728	4.42428
ENSG00000163121	NEURL3	6.77146	2.53749	692.251	3.01454e-11	1.17598e-09	-1.9211	-3.25414	-2.67548	3.54768	3.73336	3.50198
ENSG00000282826	FRG1CP	6.63685	1.6919	151.31	9.45226e-08	7.67325e-07	-3.8343	-3.8343	-2.04123	2.73513	2.17201	3.20993
ENSG00000187608	ISG15	6.62277	9.68007	2446.56	3.17933e-14	8.86336e-12	4.00635	3.92939	4.19195	10.8209	10.7559	10.3863
ENSG00000161929	SCIMP	6.61766	7.73991	2503.22	2.80625e-14	8.22447e-12	2.10587	2.12875	2.16278	8.88041	8.82494	8.44569
ENSG00000179921	GPBAR1	6.487	4.59761	576.741	8.0614e-11	2.59554e-09	-0.417123	-0.846942	-0.913115	5.79935	5.84065	5.07244
ENSG00000142089	IFITM3	6.41416	7.80361	1771.54	1.84558e-13	2.51131e-11	2.13801	2.17383	2.74949	8.7832	8.96131	8.60699
ENSG00000140511	HAPLN3	6.32297	1.5982	266.506	4.95126e-09	6.89316e-08	-2.58139	-3.25414	-2.67548	3.00382	2.74095	2.10509
ENSG00000107201	RIGI	6.3185	8.8783	6425.49	1.63208e-16	9.32736e-13	3.51298	3.47326	3.65554	9.9393	9.79991	9.84431
ENSG00000197077	KIAA1671	6.31191	6.44044	2784.27	1.57074e-14	6.90523e-12	0.959706	1.23913	1.26518	7.55387	7.49107	7.23258
ENSG00000138646	HERC5	6.20487	7.70073	7853.89	5.44725e-17	6.2262e-13	2.51774	2.46431	2.50784	8.73581	8.62899	8.69036
ENSG00000168062	BATF2	6.20377	5.92087	4303.07	1.45925e-15	2.60493e-12	0.834544	0.906669	0.56726	6.84717	6.99029	6.90554
ENSG00000182487	ENSG00000182487	6.13831	3.15257	921.597	6.4181e-12	3.47673e-10	-1.46983	-1.84513	-1.60217	4.26233	4.3582	3.91478
ENSG00000133106	EPSTI1	6.1324	7.13993	2659.78	2.01586e-14	7.19397e-12	2.03936	1.70614	2.22633	8.25488	8.1305	7.97935
ENSG00000134470	IL15RA	6.10397	5.08704	3464.65	4.76454e-15	3.54854e-12	0.0563543	0.106377	0.0698177	6.12464	6.16442	5.97163
ENSG00000183486	MX2	6.07286	9.06903	3146.55	8.05901e-15	4.60572e-12	3.95315	3.73252	4.20778	10.0174	10.0866	10.0438
ENSG00000167601	AXL	6.04908	3.80387	1353.86	7.96632e-13	7.84957e-11	-0.690546	-1.38669	-1.0788	4.90235	4.9228	4.63831
ENSG00000108700	CCL8	6.0102	5.89737	645.147	4.40827e-11	1.59802e-09	1.16081	0.906669	0.701103	7.28634	6.80493	6.45134
ENSG00000158517	NCF1	5.94724	8.64872	1849.85	1.45838e-13	2.16484e-11	3.67143	3.55647	3.81464	9.75099	9.7743	9.31318
ENSG00000119917	IFIT3	5.9395	10.852	3713.5	3.26268e-15	3.4082e-12	5.98846	5.76044	5.91428	11.9541	11.8404	11.6801
ENSG00000127831	VIL1	5.93216	1.95672	336.544	1.43906e-09	2.53052e-08	-2.89159	-2.52103	-1.87957	3.29846	3.0547	2.59908
ENSG00000188282	RUFY4	5.91295	1.81826	478.42	2.1998e-10	5.92727e-09	-2.58139	-2.03726	-2.67548	2.90519	3.08195	2.60856
ENSG00000188389	ENSG00000188389	5.82163	2.83521	269.104	4.70423e-09	6.6382e-08	-1.46983	-2.25896	-1.36961	4.15604	4.09281	3.17847
ENSG00000131979	GCH1	5.77696	5.74074	2144.3	6.5233e-14	1.2719e-11	1.1398	1.12898	0.726443	6.90666	6.64226	6.62246
ENSG00000071575	TRIB2	5.69611	1.94325	542.899	1.1159e-10	3.4287e-09	-2.32623	-2.03726	-2.22332	3.24184	2.79958	2.90619
ENSG00000128203	ASPHD2	5.66437	2.95012	641.802	4.53354e-11	1.61933e-09	-2.32623	-1.38669	-0.913115	4.06433	4.05892	3.816
ENSG00000154451	GBP5	5.62703	7.77443	2547.88	2.54827e-14	7.78631e-12	3.15817	3.12864	3.11352	8.92492	8.77637	8.5185
ENSG00000291077	ENSG00000291077	5.56828	3.32421	1491.24	4.71095e-13	5.33131e-11	-1.0282	-0.93993	-1.0788	4.38766	4.43946	4.20758
ENSG00000124882	EREG	5.49888	1.64202	384.272	7.10192e-10	1.47278e-08	-2.89159	-2.25896	-1.87957	2.82266	2.41639	2.8109
ENSG00000102524	TNFSF13B	5.4886	6.9376	2457.59	3.10229e-14	8.86336e-12	2.50136	2.34127	2.47084	8.10164	7.88259	7.73007
ENSG00000164342	TLR3	5.43457	5.11688	1498.96	4.58049e-13	5.2355e-11	0.935528	0.473898	0.726443	6.31847	6.02395	5.94757
ENSG00000184979	USP18	5.35469	7.50623	5276.55	4.78951e-16	1.8248e-12	3.16338	3.2012	3.03457	8.49863	8.52687	8.40021
ENSG00000179044	EXOC3L1	5.29508	1.44935	320.546	1.86389e-09	3.11011e-08	-2.58139	-1.84513	-2.43176	2.79931	2.40564	2.22082
ENSG00000122643	NT5C3A	5.21519	7.46679	1259.57	1.17913e-12	1.03673e-10	3.20948	2.87248	3.50626	8.635	8.2603	8.37978
ENSG00000137507	LRRC32	5.20864	1.65339	139.796	1.41756e-07	1.07086e-06	-1.46983	-2.52103	-2.43176	2.66796	3.21714	1.93476
ENSG00000188820	CALHM6	5.15912	3.0231	701.257	2.81145e-11	1.1081e-09	-1.0282	-0.93993	-0.8369	4.19831	4.16148	3.71873
ENSG00000111335	OAS2	5.15756	9.25568	1711.62	2.22575e-13	2.92418e-11	5.00611	4.77881	5.33737	10.2326	10.258	10.1599
ENSG00000137198	GMPR	5.15054	6.92392	2357.71	3.88967e-14	1.00584e-11	2.72943	2.6592	2.85665	7.98295	7.99191	7.67646
ENSG00000088827	SIGLEC1	5.13789	9.28845	1196.19	1.56071e-12	1.24556e-10	5.04759	4.75861	5.44241	10.1552	10.315	10.2739
ENSG00000188290	HES4	5.1224	3.61382	971.3	4.82884e-12	2.816e-10	-0.690546	0.0102261	-0.506586	4.72162	4.69688	4.42159
ENSG00000117228	GBP1	5.10957	9.06263	3441.71	4.94045e-15	3.54854e-12	4.93624	4.9999	4.81104	10.0844	10.1012	9.87254
ENSG00000206190	ATP10A	5.09322	4.6055	2340.51	4.04801e-14	1.00584e-11	0.57761	0.544253	0.56726	5.64853	5.66821	5.4525
ENSG00000291236	ENSG00000291236	5.02643	2.42166	624.489	5.25332e-11	1.80317e-09	-1.46983	-0.93993	-1.60217	3.48076	3.57934	3.27088
ENSG00000242258	LINC00996	4.99121	1.95379	333.623	1.50729e-09	2.63429e-08	-1.9211	-1.84513	-1.36961	3.0573	3.25355	2.57027
ENSG00000243649	ENSG00000243649	4.97699	5.14636	993.396	4.27473e-12	2.58843e-10	1.16081	0.906669	1.41297	6.2754	6.23516	5.81368
ENSG00000089127	OAS1	4.97209	8.73379	2298.42	4.46892e-14	1.0868e-11	4.80393	4.51104	4.8243	9.76688	9.76468	9.52768
ENSG00000164136	IL15	4.88957	3.13963	567.361	8.80476e-11	2.78007e-09	-0.480776	-1.14608	-0.339508	4.41353	3.93363	4.04959
ENSG00000182782	HCAR2	4.85853	3.28238	1411.21	6.35824e-13	6.60679e-11	-0.297671	-0.677218	-0.393079	4.3209	4.31579	4.22308
ENSG00000111331	OAS3	4.84626	10.2549	1638.49	2.82266e-13	3.54538e-11	6.34577	6.08495	6.60262	11.1597	11.2724	11.1848
ENSG00000185507	IRF7	4.82617	6.71848	4971.09	6.63417e-16	1.89571e-12	2.84427	2.77344	2.95641	7.69235	7.65599	7.68152
ENSG00000276070	ENSG00000276070	4.81139	5.04953	942.598	5.68084e-12	3.19862e-10	1.47786	1.03438	1.1943	6.14639	6.1684	5.70304
ENSG00000271503	ENSG00000271503	4.80106	6.32073	765.936	1.74594e-11	7.67543e-10	2.67205	2.24949	2.52239	7.50117	7.39452	6.86856
ENSG00000130589	HELZ2	4.76014	8.76668	3364.89	5.58825e-15	3.54854e-12	5.07136	4.89274	4.90698	9.61641	9.69392	9.8309
ENSG00000128284	APOL3	4.7544	5.60188	1256.87	1.193e-12	1.04091e-10	1.66595	1.69071	2.08654	6.6713	6.67562	6.32268
ENSG00000104951	IL4I1	4.69497	6.71268	1728.88	2.10748e-13	2.80099e-11	3.13181	3.07618	2.72455	7.74754	7.74738	7.48718
ENSG00000140280	LYSMD2	4.67918	3.6899	1077.69	2.74876e-12	1.88134e-10	-0.0848815	-0.0403642	0.32336	4.79822	4.72956	4.4924
ENSG00000111913	RIPOR2	4.67761	4.22171	930.796	6.08201e-12	3.35833e-10	0.63879	0.643742	0.480557	5.42647	5.19966	4.93233
ENSG00000153898	MCOLN2	4.62968	3.79134	747.521	1.99126e-11	8.52438e-10	0.184988	0.152151	0.32336	5.04651	4.71222	4.51776
ENSG00000205413	SAMD9	4.59526	8.11325	1510.4	4.39502e-13	5.12603e-11	4.39121	4.23876	4.7162	9.1897	8.93948	9.0338
ENSG00000055955	ITIH4	4.59502	3.47121	547.457	1.06687e-10	3.28687e-09	-0.0362504	0.509504	-0.764509	4.51735	4.52386	4.33291
ENSG00000176046	NUPR1	4.55885	3.75487	291.692	3.07272e-09	4.65181e-08	0.184988	0.544253	0.0296661	4.94554	4.99984	4.10084
ENSG00000010818	HIVEP2	4.51364	4.15462	2405.43	3.4872e-14	9.49017e-12	0.668434	0.675437	0.675309	5.15627	5.13932	5.08946
ENSG00000079263	SP140	4.49561	5.67267	1675.85	2.4968e-13	3.17094e-11	2.36318	1.94592	2.10598	6.67878	6.72291	6.46118
ENSG00000279296	PRAL	4.45423	1.86999	258.741	5.78649e-09	7.88315e-08	-0.690546	-1.38669	-2.22332	2.99014	2.70634	2.9366
ENSG00000289754	ENSG00000289754	4.45342	3.12552	282.184	3.66125e-09	5.42074e-08	-0.297671	-0.0927932	-0.287855	4.3426	4.35262	3.49177
ENSG00000137965	IFI44	4.42174	7.20945	3296.64	6.24948e-15	3.75955e-12	3.74979	3.58596	3.84677	8.20781	8.08724	8.15088
ENSG00000096696	DSP	4.37993	3.86881	725.769	2.33554e-11	9.50007e-10	0.57761	-0.0403642	0.846871	4.67748	4.97461	4.86276
ENSG00000168899	VAMP5	4.37341	4.8773	287.184	3.33656e-09	4.99174e-08	1.46102	1.54391	1.47408	6.20458	5.94915	5.14424
ENSG00000291144	ENSG00000291144	4.3364	3.26452	1211.02	1.45971e-12	1.20032e-10	-0.0362504	0.152151	-0.0979628	4.20129	4.34701	4.18875
ENSG00000100342	APOL1	4.31165	7.9598	3546.43	4.19482e-15	3.54854e-12	4.6434	4.4978	4.60617	8.87239	8.98744	8.81185
ENSG00000136514	RTP4	4.3044	4.70499	927.673	6.19373e-12	3.40357e-10	1.39162	1.03438	1.64329	5.82559	5.67381	5.45775
ENSG00000115267	IFIH1	4.27125	8.60802	2907.72	1.23974e-14	5.90424e-12	5.23385	5.19156	5.3709	9.65242	9.51124	9.44042
ENSG00000132530	XAF1	4.24594	6.88789	2042.14	8.51069e-14	1.51996e-11	3.60016	3.33622	3.76353	7.8726	7.7685	7.82
ENSG00000068079	IFI35	4.22135	7.60519	2082.19	7.65634e-14	1.41148e-11	4.38899	4.24405	4.31398	8.5953	8.65205	8.33589
ENSG00000255398	HCAR3	4.19563	3.85666	623.74	5.28736e-11	1.80402e-09	0.446867	0.736811	0.823576	5.00628	4.91525	4.4847
ENSG00000123685	BATF3	4.17851	2.25917	598.807	6.58643e-11	2.16954e-09	-0.936093	-0.759585	-0.629791	3.29846	3.34637	3.10003
ENSG00000188313	PLSCR1	4.17383	7.26149	2708.66	1.82526e-14	6.95422e-12	4.02079	3.96829	4.06857	8.28041	8.23965	8.03553
ENSG00000105835	NAMPT	4.15401	7.30643	2356.27	3.90261e-14	1.00584e-11	3.9947	4.04309	4.20101	8.37064	8.181	8.13601
ENSG00000144655	CSRNP1	4.14934	4.80812	1859.97	1.41569e-13	2.12913e-11	1.63626	1.50915	1.73354	5.67443	5.87806	5.70193
ENSG00000232810	ENSG00000232810	4.13724	4.22394	1445.39	5.58267e-13	6.01981e-11	1.1398	1.28094	0.823576	5.15474	5.14094	5.23574
ENSG00000149131	SERPING1	4.12719	5.39456	1229.33	1.34545e-12	1.13915e-10	2.25986	2.00948	2.36186	6.40029	6.45953	6.11316
ENSG00000136848	DAB2IP	4.12496	2.1163	386.119	6.92256e-10	1.44388e-08	-1.23218	-0.846942	-0.566874	3.25334	3.18608	2.85137
ENSG00000242779	ZNF702P	4.07988	6.16223	1499.88	4.56524e-13	5.2355e-11	2.87002	2.89285	3.25084	7.2245	7.02712	7.00979
ENSG00000132274	TRIM22	4.05891	7.94659	3860.98	2.63773e-15	3.34991e-12	4.78376	4.81128	4.83454	8.93567	8.88347	8.77393
ENSG00000148926	ADM	3.99783	5.09592	2540.55	2.58862e-14	7.78631e-12	2.06188	1.94592	2.13466	5.97462	6.03706	6.07522
ENSG00000185338	SOCS1	3.98479	3.06666	711.494	2.59992e-11	1.03906e-09	0.184988	-0.0403642	0.220103	4.09981	3.8087	4.16647
ENSG00000198133	TMEM229B	3.98219	5.46497	1399.76	6.64619e-13	6.72265e-11	2.44253	2.12875	2.6404	6.39835	6.46988	6.30822
ENSG00000177721	ANXA2R	3.97082	1.74251	269.474	4.67026e-09	6.59841e-08	-0.690546	-0.93993	-1.60217	2.9412	2.73237	2.46988
ENSG00000117090	SLAMF1	3.96517	2.2519	503.664	1.66953e-10	4.70019e-09	-0.356161	-0.677218	-0.764509	3.10252	3.39063	3.19114
ENSG00000137628	DDX60	3.92266	6.80735	1347.42	8.17549e-13	7.98682e-11	3.67509	3.61485	4.06857	7.74372	7.63544	7.7849
ENSG00000256262	USP30-AS1	3.90948	3.96399	1164.99	1.80141e-12	1.38189e-10	1.18152	0.933132	1.00018	4.91327	5.03686	4.76234
ENSG00000123610	TNFAIP6	3.90941	3.40476	453.797	2.91974e-10	7.35079e-09	0.781271	0.437391	0.289755	4.56197	4.44996	4.00365
ENSG00000164171	ITGA2	3.88773	1.54343	344.726	1.26652e-09	2.29056e-08	-0.936093	-1.52393	-1.0788	2.57017	2.65283	2.33938
ENSG00000229644	NAMPTP1	3.85403	1.62792	324.605	1.74346e-09	2.96985e-08	-1.12659	-1.14608	-0.913115	2.86826	2.41639	2.49052
ENSG00000133321	PLAAT4	3.84268	2.5776	234.974	9.60506e-09	1.19985e-07	0.303086	-0.846942	-0.287855	3.64696	3.75892	3.15279
ENSG00000243696	ENSG00000243696	3.83966	3.55579	784.076	1.53849e-11	6.95059e-10	0.264784	0.852242	0.936462	4.47622	4.54114	4.4924
ENSG00000276085	CCL3L1	3.83901	4.72217	788.752	1.48984e-11	6.81154e-10	2.11667	1.93287	1.39727	5.76058	5.60855	5.57113
ENSG00000135899	SP110	3.82415	7.63112	3429.17	5.03991e-15	3.54854e-12	4.7408	4.73812	4.6696	8.56114	8.59968	8.44503
ENSG00000185201	IFITM2	3.82	5.68434	651.731	4.1735e-11	1.54954e-09	2.83123	2.51774	2.97238	6.69258	6.78952	6.26693
ENSG00000248592	STIMATE-MUSTN1	3.78616	4.21571	964.082	5.02798e-12	2.90251e-10	1.20194	1.72141	1.23017	5.19556	5.18088	5.06041
ENSG00000105559	PLEKHA4	3.78179	2.78555	320.353	1.86984e-09	3.11549e-08	-0.0848815	0.152151	0.0698177	4.02796	3.79642	3.30625
ENSG00000177409	SAMD9L	3.7775	8.8116	1402.77	6.56898e-13	6.72265e-11	5.92618	5.72302	6.12605	9.8031	9.60154	9.72414
ENSG00000139626	ITGB7	3.77649	5.37139	417.168	4.58033e-10	1.03809e-08	2.45108	2.61084	2.51513	6.47035	6.50428	5.77423
ENSG00000183734	ASCL2	3.76142	2.662	572.286	8.40474e-11	2.67759e-09	-0.187357	-0.203738	0.183974	3.72751	3.66293	3.45548
ENSG00000138035	PNPT1	3.75802	6.96597	2686.32	1.90958e-14	7.04082e-12	4.12335	4.06718	4.1551	7.97363	7.75983	7.86689
ENSG00000187764	SEMA4D	3.73168	5.14656	1994.92	9.66749e-14	1.62499e-11	2.43392	2.17383	2.40958	6.00471	6.11086	6.06837
ENSG00000173193	PARP14	3.72432	9.38307	1788.35	1.75309e-13	2.48898e-11	6.53719	6.37526	6.73024	10.2751	10.2347	10.3261
ENSG00000108771	DHX58	3.67128	6.3089	1341.87	8.36085e-13	8.09254e-11	3.59631	3.41812	3.60861	7.26164	7.34653	6.99812
ENSG00000164691	TAGAP	3.67013	5.19395	1242.56	1.26949e-12	1.09926e-10	2.45958	2.68278	2.19036	6.03001	6.13951	6.13872
ENSG00000146192	FGD2	3.63435	6.59592	2922.57	1.20576e-14	5.90424e-12	3.88534	3.91949	3.78781	7.4918	7.55871	7.4225
ENSG00000167207	NOD2	3.62637	1.969	230.645	1.05896e-08	1.29315e-07	-0.297671	-0.262584	-1.26602	2.81492	3.15434	2.78606
ENSG00000205045	SLFN12L	3.60562	2.48806	424.859	4.15415e-10	9.59231e-09	0.303086	-0.262584	-0.339508	3.54768	3.35197	3.40199
ENSG00000239713	APOBEC3G	3.59889	6.30865	981.596	4.5607e-12	2.71504e-10	3.67873	3.64718	3.50991	7.33215	7.32138	6.91988
ENSG00000138496	PARP9	3.59634	8.49233	2217.41	5.43411e-14	1.15596e-11	5.77512	5.66302	5.9046	9.44996	9.39246	9.2933
ENSG00000121594	CD80	3.57962	3.91019	780.139	1.58092e-11	7.05857e-10	1.46102	1.1517	1.23017	4.94731	4.91335	4.60792
ENSG00000187583	PLEKHN1	3.56101	1.70901	111.766	4.40486e-07	2.75575e-06	-0.187357	-2.25896	-0.566874	2.9412	2.65283	2.32795
ENSG00000108679	LGALS3BP	3.54818	7.83383	2746.53	1.69214e-14	6.90756e-12	5.19999	5.13711	5.18118	8.65044	8.83072	8.66901
ENSG00000184588	PDE4B	3.5476	2.35782	375.348	8.04999e-10	1.62278e-08	-0.356161	-0.203738	0.0698177	3.40543	3.43885	3.03123
ENSG00000146411	SLC2A12	3.51341	2.25544	542.454	1.12084e-10	3.43463e-09	-0.187357	-0.1472	-0.287855	3.28171	3.09538	3.21615
ENSG00000137747	TMPRSS13	3.48491	2.06307	159.544	7.19808e-08	6.08536e-07	-0.297671	-0.677218	-0.189787	3.304	3.17347	2.37313
ENSG00000128394	APOBEC3F	3.4824	4.43399	1123.16	2.19681e-12	1.61997e-10	1.88379	1.87944	1.87622	5.47763	5.36131	5.15721
ENSG00000126262	FFAR2	3.47857	1.96995	402.33	5.55817e-10	1.19417e-08	-0.547367	-0.455056	-0.339508	3.07037	2.91014	2.74369
ENSG00000132256	TRIM5	3.46617	6.23204	3387.1	5.3912e-15	3.54854e-12	3.67509	3.66308	3.63562	7.10697	7.09097	7.15225
ENSG00000106804	C5	3.43284	6.13484	1319.61	9.15623e-13	8.70382e-11	3.48826	3.4228	3.81759	7.07654	7.01347	6.96115
ENSG00000187116	ENSG00000187116	3.42578	3.94798	207.87	1.82466e-08	1.98816e-07	1.46102	1.54391	1.38141	5.12374	5.07466	4.18242
ENSG00000196628	TCF4	3.416	4.41577	1422.58	6.08698e-13	6.38296e-11	1.90884	1.97168	1.8875	5.43407	5.23953	5.2615
ENSG00000233975	LINC02574	3.40771	2.06033	277.65	3.98843e-09	5.82964e-08	-0.0362504	-0.262584	-0.629791	2.76758	3.24151	2.95157
ENSG00000115415	STAT1	3.38007	10.6075	2626.09	2.16095e-14	7.19397e-12	8.07462	8.00495	8.20094	11.479	11.4493	11.4985
ENSG00000263069	RNF213-AS1	3.36574	1.8638	148	1.0588e-07	8.41007e-07	-0.936093	-0.262584	-0.237988	2.35214	2.70634	3.22233
ENSG00000066923	STAG3	3.3594	4.47524	533.961	1.22002e-10	3.6697e-09	2.19004	2.08222	1.80664	5.5294	5.47488	5.05175
ENSG00000213533	STIMATE	3.33089	7.11807	2204.49	5.61002e-14	1.16586e-11	4.72325	4.58174	4.66796	8.01413	8.06522	7.87452
ENSG00000169136	ATF5	3.32951	7.55495	784.602	1.53293e-11	6.95059e-10	5.1391	5.11417	5.03165	8.63802	8.4687	8.11018
ENSG00000138642	HERC6	3.32362	6.12901	1622.86	2.97383e-13	3.69466e-11	3.68962	3.49563	3.83808	7.03132	7.02405	6.95001
ENSG00000126709	IFI6	3.30662	9.99331	3576.43	4.00631e-15	3.54854e-12	7.55213	7.57147	7.52319	10.888	10.8578	10.8189
ENSG00000133216	EPHB2	3.30103	5.86523	1744.05	2.00957e-13	2.70228e-11	3.47154	3.30616	3.53881	6.63768	6.76765	6.80456
ENSG00000055332	EIF2AK2	3.30036	7.56337	1953.85	1.08273e-13	1.76887e-11	5.11238	5.02779	5.23845	8.4582	8.32178	8.49825
ENSG00000275302	ENSG00000275302	3.29136	4.61603	1222.31	1.38797e-12	1.16651e-10	2.4078	2.07035	2.18122	5.57136	5.42787	5.49909
ENSG00000140464	PML	3.27492	7.70958	2715.14	1.80162e-14	6.95422e-12	5.3607	5.31366	5.21961	8.5466	8.6336	8.53179
ENSG00000170542	SERPINB9	3.26871	4.85839	1304.6	9.7435e-13	9.12405e-11	2.42527	2.51774	2.50784	5.88503	5.67157	5.64321
ENSG00000232133	IMPDH1P10	3.25942	2.24432	66.092	5.77454e-06	2.43643e-05	0.725956	-1.67561	-0.0116349	2.49465	3.45978	3.37448
ENSG00000050344	NFE2L3	3.23335	4.99582	957.89	5.20661e-12	2.97531e-10	2.64993	2.42756	2.82768	5.98155	5.88097	5.73799
ENSG00000168394	ENSG00000168394	3.22829	9.27891	1889.41	1.29966e-13	2.03834e-11	6.98473	6.88596	6.84495	10.1341	10.2467	10.0113
ENSG00000108702	CCL1	3.22396	2.27157	299.113	2.69005e-09	4.19976e-08	0.446867	-0.262584	-0.143145	3.25906	3.24754	3.04526
ENSG00000197536	IRF1-AS1	3.22269	2.79656	598.896	6.58118e-11	2.16954e-09	0.63879	0.361482	0.59504	3.74392	3.77987	3.58112
ENSG00000243811	APOBEC3D	3.21653	3.59566	963.104	5.05571e-12	2.90386e-10	1.28082	1.34147	1.29935	4.56428	4.53376	4.35841
ENSG00000120217	CD274	3.20519	6.78275	1809.2	1.64593e-13	2.38904e-11	4.44144	4.278	4.57686	7.63607	7.62216	7.66487
ENSG00000002549	LAP3	3.20379	9.5466	2258.84	4.91272e-14	1.1287e-11	7.23586	7.16771	7.18281	10.425	10.4845	10.2798
ENSG00000168016	TRANK1	3.18702	7.94992	2563.3	2.46581e-14	7.78631e-12	5.59389	5.54787	5.70394	8.75314	8.84769	8.80594
ENSG00000173821	RNF213	3.18473	10.1642	738.147	2.13171e-11	8.87634e-10	7.80598	7.69549	7.97396	10.8214	10.9158	11.2668
ENSG00000013374	NUB1	3.17823	7.80058	1808.13	1.65122e-13	2.38904e-11	5.38657	5.46188	5.573	8.73261	8.68699	8.53116
ENSG00000287263	ENSG00000287263	3.17186	4.43294	429.101	3.93919e-10	9.22642e-09	2.19004	2.27039	2.00606	5.48253	5.44633	4.92855
ENSG00000254415	SIGLEC14	3.1708	6.84385	1127.73	2.14887e-12	1.59491e-10	4.46063	4.5963	4.53445	7.78492	7.81391	7.47136
ENSG00000170581	STAT2	3.16399	8.85957	3010.76	1.02523e-14	5.58019e-12	6.53367	6.54893	6.55391	9.63576	9.74576	9.74174
ENSG00000141753	IGFBP4	3.15101	3.42307	145.145	1.1699e-07	9.17143e-07	1.46102	0.984643	1.1005	4.63194	4.50133	3.59071
ENSG00000145016	RUBCN	3.14815	7.03756	2841.63	1.4054e-14	6.42549e-12	4.77186	4.7097	4.74902	7.82618	7.93677	7.90199
ENSG00000135094	SDS	3.14604	8.64769	887.8	7.85694e-12	4.06356e-10	6.34176	6.48105	6.2177	9.54705	9.65313	9.25648
ENSG00000180616	SSTR2	3.14119	2.29715	157.616	7.66314e-08	6.39808e-07	0.225438	0.361482	-0.189787	3.56625	3.21714	2.6822
ENSG00000136816	TOR1B	3.14084	7.1611	2616.85	2.20288e-14	7.19397e-12	4.86602	4.82547	4.92487	8.03302	8.05988	7.93838
ENSG00000137752	CASP1	3.12187	7.86049	1106.88	2.37784e-12	1.70234e-10	5.57738	5.57543	5.60665	8.83842	8.79012	8.46375
ENSG00000221963	APOL6	3.12034	8.20603	2256.16	4.94453e-14	1.1287e-11	5.93611	5.82192	6.0301	9.08012	9.01962	9.05443
ENSG00000043143	JADE2	3.12011	5.96571	1186.6	1.63037e-12	1.2746e-10	3.67873	3.57339	3.84388	6.93551	6.83927	6.67244
ENSG00000234506	LINC01506	3.1103	1.52808	199.322	2.27147e-08	2.37946e-07	-0.617181	-0.203738	-0.8369	2.49465	2.63454	2.14471
ENSG00000006747	SCIN	3.1034	5.1101	302.184	2.54837e-09	4.03992e-08	2.9446	2.87248	2.81592	6.17313	6.17078	5.44986
ENSG00000133101	CCNA1	3.07585	6.6962	421.783	4.31873e-10	9.87261e-09	4.53493	4.4687	4.40311	7.75514	7.6846	7.09778
ENSG00000198785	GRIN3A	3.05984	3.33889	457.209	2.80492e-10	7.12451e-09	1.28082	1.05862	1.23017	4.42628	4.23008	3.9599
ENSG00000146409	SLC18B1	3.03413	4.48054	1071.03	2.8428e-12	1.91632e-10	2.25009	2.36089	2.35376	5.47886	5.2959	5.23268
ENSG00000136231	IGF2BP3	3.00773	4.17137	907.792	6.96461e-12	3.6625e-10	2.14857	2.12875	1.8534	5.10482	5.05245	4.93233
ENSG00000130813	SHFL	2.98585	6.0785	2233.82	5.22012e-14	1.14742e-11	3.86308	3.98103	3.96326	6.87583	6.96627	6.90794
ENSG00000288825	H2AC18	2.96543	5.70741	343.573	1.28928e-09	2.31706e-08	3.54928	3.64318	3.57064	6.93104	6.327	6.28329
ENSG00000117475	BLZF1	2.95947	6.16838	1092.8	2.54886e-12	1.79836e-10	4.07437	4.07314	4.00009	7.16217	7.01037	6.81585
ENSG00000023445	BIRC3	2.9516	4.70824	1120.47	2.22561e-12	1.63068e-10	2.56579	2.48234	2.774	5.62769	5.50414	5.53183
ENSG00000171631	P2RY6	2.94665	1.50487	151.775	9.30465e-08	7.58034e-07	-0.849516	0.0591024	-0.629791	2.64194	2.22186	2.28132
ENSG00000204388	ENSG00000204388	2.9453	5.95889	1118.48	2.2471e-12	1.63595e-10	3.96515	3.83781	3.75432	6.94927	6.7353	6.68089
ENSG00000164116	GUCY1A1	2.9359	3.13304	362.122	9.74573e-10	1.86902e-08	1.09684	0.933132	1.24778	4.20721	4.04168	3.70995
ENSG00000025708	TYMP	2.92867	8.94109	2342.79	4.02663e-14	1.00584e-11	6.9134	6.75395	6.8377	9.78637	9.77547	9.73128
ENSG00000131042	ENSG00000131042	2.91043	5.96493	394.557	6.16834e-10	1.30322e-08	3.97704	3.96509	3.72319	6.94485	6.97629	6.39222
ENSG00000108688	CCL7	2.90424	5.09216	85.6384	1.65194e-06	8.39561e-06	3.42453	2.79525	2.79212	6.49114	5.8916	5.05349
ENSG00000137726	FXYD6	2.89224	4.0175	506.851	1.61396e-10	4.60038e-09	1.92121	2.03413	2.0266	5.00628	4.97824	4.57447
ENSG00000135604	STX11	2.88945	6.52724	2137.98	6.62921e-14	1.2719e-11	4.44359	4.48891	4.46652	7.43548	7.32886	7.28744
ENSG00000240065	ENSG00000240065	2.88436	6.90389	1435.26	5.80028e-13	6.196e-11	4.84508	4.85864	4.83162	7.76497	7.83683	7.56376
ENSG00000160991	ORAI2	2.88388	4.67969	387.867	6.75778e-10	1.41209e-08	2.66471	2.60262	2.67335	5.50074	5.80941	5.17804
ENSG00000117226	GBP3	2.88214	7.03493	2025.27	8.90407e-14	1.56575e-11	4.98859	4.94894	4.99302	7.91509	7.90016	7.74921
ENSG00000101017	CD40	2.87358	7.42441	806.7	1.31922e-11	6.28276e-10	5.45621	5.31869	5.33839	8.35837	8.36106	7.98004
ENSG00000174837	ADGRE1	2.8698	1.40626	72.4749	3.71542e-06	1.67437e-05	-0.617181	-0.677218	-0.189787	2.56094	2.60666	1.39252
ENSG00000173786	CNP	2.867	7.8973	2248.57	5.03619e-14	1.1287e-11	5.85384	5.87918	5.81516	8.72862	8.78093	8.6313
ENSG00000114127	XRN1	2.84833	6.44802	1450.33	5.48013e-13	5.96551e-11	4.43283	4.2985	4.52546	7.3443	7.17325	7.28227
ENSG00000235750	KIAA0040	2.8206	6.54553	1339.97	8.4253e-13	8.09254e-11	4.56282	4.44591	4.61637	7.47193	7.36986	7.23373
ENSG00000181381	DDX60L	2.81906	8.73498	450.22	3.04612e-10	7.61864e-09	6.60678	6.57384	6.96491	9.54142	9.28132	9.77243
ENSG00000166165	CKB	2.80754	3.51145	311.929	2.15378e-09	3.51682e-08	1.76533	1.26019	1.64329	4.51974	4.46297	4.04262
ENSG00000241106	ENSG00000241106	2.79786	1.70482	187.959	3.08296e-08	3.05357e-07	0.100519	-0.759585	0.0698177	2.63316	2.53945	2.55075
ENSG00000156587	UBE2L6	2.77602	8.55626	2110.18	7.11916e-14	1.33397e-11	6.60774	6.54946	6.60091	9.37222	9.43196	9.27622
ENSG00000116514	RNF19B	2.77386	5.47133	1422.69	6.08431e-13	6.38296e-11	3.4924	3.44596	3.61541	6.32326	6.33976	6.19877
ENSG00000166016	ABTB2	2.77337	4.30836	931.872	6.04407e-12	3.35358e-10	2.54197	2.291	2.29569	5.13311	5.20276	5.07586
ENSG00000178685	PARP10	2.77115	7.82767	2051.81	8.29458e-14	1.50487e-11	5.88967	5.85343	5.848	8.66437	8.69501	8.53629
ENSG00000204267	ENSG00000204267	2.75194	7.95991	2146.93	6.47996e-14	1.2719e-11	6.01971	5.95539	6.05906	8.7921	8.80182	8.69273
ENSG00000104972	ENSG00000104972	2.7372	6.78445	427.487	4.01937e-10	9.35671e-09	4.89765	4.91449	4.74902	7.73374	7.76114	7.2063
ENSG00000163644	PPM1K	2.73407	4.6337	850.089	9.93712e-12	4.89891e-10	2.72238	2.6671	2.7981	5.60205	5.30893	5.4353
ENSG00000162896	PIGR	2.73168	2.96536	148.843	1.02842e-07	8.22589e-07	1.29989	1.26019	0.751347	4.14373	3.85288	3.30041
ENSG00000125347	IRF1	2.72366	6.87007	2284.33	4.62126e-14	1.10044e-11	5.0032	4.90783	4.9412	7.66247	7.71021	7.644
ENSG00000155287	SLC25A28	2.72259	5.68508	1605.74	3.1504e-13	3.83075e-11	3.73235	3.86899	3.72947	6.5206	6.5311	6.42678
ENSG00000112773	TENT5A	2.71487	6.82417	1457	5.34514e-13	5.87452e-11	4.82547	4.86552	5.03672	7.68335	7.54837	7.64198
ENSG00000157693	TMEM268	2.71328	5.40764	1276.2	1.09809e-12	9.88285e-11	3.49654	3.42746	3.59836	6.17691	6.31843	6.15175
ENSG00000177989	ODF3B	2.70507	3.66643	505.111	1.64401e-10	4.65125e-09	1.95768	1.95886	1.5037	4.56428	4.42357	4.49495
ENSG00000008441	NFIX	2.69889	2.62877	409.599	5.05116e-10	1.11028e-08	1.00688	0.795681	0.649046	3.48564	3.53072	3.40199
ENSG00000168026	TTC21A	2.69758	2.60495	357.851	1.03813e-09	1.95983e-08	1.0299	0.544253	0.775827	3.41058	3.53072	3.40743
ENSG00000166923	ENSG00000166923	2.6827	5.37236	1401.33	6.60572e-13	6.72265e-11	3.54129	3.36566	3.58456	6.16402	6.1842	6.18696
ENSG00000171051	FPR1	2.68142	2.25919	236.261	9.33357e-09	1.17622e-07	0.546018	0.643742	0.255349	3.23606	3.21714	2.82722
ENSG00000157654	PALM2AKAP2	2.67537	6.57207	1887.36	1.30739e-13	2.03834e-11	4.71617	4.76231	4.61128	7.3971	7.3253	7.38371
ENSG00000141497	ZMYND15	2.67032	4.65717	729.856	2.26578e-11	9.28237e-10	2.87002	2.74385	2.81001	5.50676	5.60621	5.27197
ENSG00000176928	GCNT4	2.66887	2.04289	250.702	6.83284e-09	9.01227e-08	0.48068	0.0102261	0.32336	2.97632	2.71507	2.96638
ENSG00000138385	SSB	2.66618	7.37515	650.339	4.22188e-11	1.55164e-09	5.41636	5.39801	5.67576	8.37574	8.06116	8.04276
ENSG00000228013	IL6R-AS1	2.66033	3.20889	111.707	4.41651e-07	2.76002e-06	1.54332	1.76625	0.799899	4.29887	4.20241	3.47633
ENSG00000070190	DAPP1	2.64311	5.65616	1060.34	3.00174e-12	1.99476e-10	3.7567	3.81309	3.87537	6.60326	6.38764	6.35822
ENSG00000282851	BISPR	2.6356	4.35302	1150.9	1.9244e-12	1.43764e-10	2.57365	2.45521	2.58606	5.19407	5.12466	5.17006
ENSG00000179331	RAB39A	2.62947	3.00824	301.997	2.55676e-09	4.04761e-08	1.52723	0.933132	1.1943	3.9629	3.64933	3.87999
ENSG00000100226	GTPBP1	2.62251	6.577	1302.76	9.81853e-13	9.12405e-11	4.81059	4.69625	4.73192	7.35201	7.4863	7.25236
ENSG00000119508	NR4A3	2.61815	5.1148	1488.12	4.76492e-13	5.33951e-11	3.28797	3.32127	3.3023	5.94478	5.84464	5.94943
ENSG00000137200	CMTR1	2.60644	7.13881	2008.2	9.3243e-14	1.59486e-11	5.32508	5.33242	5.30198	7.90783	7.99707	7.86442
ENSG00000116663	FBXO6	2.60354	6.30457	1297.29	1.00455e-12	9.25965e-11	4.55887	4.42275	4.4926	7.11172	7.18704	6.97174
ENSG00000196189	SEMA4A	2.5939	4.15857	405.512	5.32915e-10	1.15792e-08	2.50136	2.51774	2.12516	4.99776	5.12629	4.74312
ENSG00000100220	RTCB	2.5842	7.87749	1029.84	3.51639e-12	2.24538e-10	6.11362	6.05288	6.05719	8.69659	8.78844	8.4701
ENSG00000072858	SIDT1	2.56102	1.97112	159.486	7.21165e-08	6.09232e-07	0.48068	0.281357	0.146916	3.07685	2.82399	2.42768
ENSG00000182326	C1S	2.5565	1.47353	136.075	1.62678e-07	1.2035e-06	-0.417123	0.0591024	-0.143145	2.40467	2.52958	1.91962
ENSG00000187474	FPR3	2.55242	7.34505	923.699	6.33943e-12	3.45046e-10	5.61212	5.49889	5.59895	8.23671	8.1867	7.92327
ENSG00000152778	IFIT5	2.54094	5.04801	873.467	8.58043e-12	4.36606e-10	3.45462	3.09973	3.32736	5.8169	5.85751	5.83502
ENSG00000205560	CPT1B	2.53374	3.66338	499.199	1.75123e-10	4.90603e-09	1.92121	1.76625	2.13466	4.33721	4.5727	4.48727
ENSG00000196116	TDRD7	2.53317	6.6347	1891.45	1.29207e-13	2.03834e-11	4.8708	4.84825	4.92076	7.42216	7.45798	7.35162
ENSG00000163840	DTX3L	2.49994	7.54657	2135.18	6.67664e-14	1.2719e-11	5.82286	5.76505	5.8595	8.31529	8.30236	8.32802
ENSG00000254838	GVINP1	2.49954	2.69971	62.4585	7.54847e-06	3.07919e-05	-0.0362504	1.08246	1.61643	3.08331	3.91481	3.42898
ENSG00000169583	CLIC3	2.49154	2.48002	229.859	1.07809e-08	1.31371e-07	0.781271	1.03438	0.726443	3.12774	3.55037	3.17209
ENSG00000113532	ST8SIA4	2.48667	4.75183	384.133	7.11564e-10	1.47278e-08	2.96266	2.99686	3.19293	5.80522	5.39972	5.35313
ENSG00000287733	ENSG00000287733	2.48253	1.80004	127.91	2.22858e-07	1.58117e-06	0.340397	-0.203738	0.388308	2.26391	2.90252	2.63661
ENSG00000266028	SRGAP2	2.47756	7.3587	2007.24	9.34872e-14	1.59486e-11	5.66455	5.65211	5.62866	8.06866	8.1733	8.12944
ENSG00000108798	ABI3	2.47001	5.05558	934.563	5.95043e-12	3.31773e-10	3.28797	3.53935	3.2768	5.86455	5.80737	5.8249
ENSG00000130066	SAT1	2.4648	8.67241	1200.11	1.5332e-12	1.24556e-10	6.92304	7.00923	6.97552	9.53319	9.47082	9.28612
ENSG00000073756	PTGS2	2.45694	1.42173	190.477	2.87688e-08	2.88192e-07	-0.241459	-0.203738	0.0296661	2.0694	2.25815	2.3842
ENSG00000290867	ENSG00000290867	2.45605	2.34354	321.114	1.84646e-09	3.09458e-08	0.725956	0.643742	0.846871	3.23025	3.18608	3.03826
ENSG00000156804	FBXO32	2.44854	4.54297	295.491	2.86932e-09	4.40219e-08	2.99227	2.97155	2.67985	5.40472	5.52538	4.97873
ENSG00000069011	PITX1	2.44709	1.98099	247.413	7.32455e-09	9.53526e-08	0.446867	0.152151	0.56726	2.86076	2.74947	2.76926
ENSG00000106829	TLE4	2.4448	4.53439	907.388	6.98143e-12	3.6625e-10	2.90156	2.8793	2.85665	5.29352	5.42255	5.21573
ENSG00000186806	VSIG10L	2.4419	3.08707	341.884	1.32351e-09	2.3674e-08	1.16081	1.50915	1.68266	3.97337	3.86861	3.80779
ENSG00000185404	SP140L	2.43583	5.99814	1702.43	2.2919e-13	2.97686e-11	4.38453	4.33617	4.27157	6.76368	6.74332	6.78118
ENSG00000072163	LIMS2	2.4321	2.87882	369.073	8.8069e-10	1.73058e-08	1.40928	1.08246	1.31614	3.53831	3.75045	3.74044
ENSG00000173801	JUP	2.43152	7.87322	1211.03	1.45962e-12	1.20032e-10	6.34348	6.09524	6.14966	8.62825	8.65772	8.60551
ENSG00000273604	ENSG00000273604	2.42948	5.51238	1017.45	3.75484e-12	2.33249e-10	3.95916	3.71356	3.8782	6.33819	6.29169	6.20503
ENSG00000108387	SEPTIN4	2.40948	3.07622	179.43	3.92314e-08	3.70898e-07	1.46102	1.54391	1.45905	3.89108	4.18051	3.43964
ENSG00000149218	ENDOD1	2.38988	4.70104	286.965	3.35006e-09	5.00539e-08	2.9446	3.2012	3.10871	5.65722	5.5885	5.09621
ENSG00000173200	PARP15	2.38631	3.98761	643.399	4.47322e-11	1.60279e-09	2.35408	2.52646	2.29569	4.65814	4.79277	4.83478
ENSG00000250264	ENSG00000250264	2.38364	4.27938	374.847	8.10758e-10	1.62578e-08	2.79809	2.84487	2.36993	4.95261	5.20586	4.98056
ENSG00000291143	ENSG00000291143	2.38141	3.08337	111.363	4.48551e-07	2.79702e-06	1.7925	1.80974	0.775827	4.07733	3.56009	3.9224
ENSG00000118503	TNFAIP3	2.3809	5.97994	1193.47	1.58011e-12	1.24556e-10	4.34836	4.29085	4.43035	6.71926	6.82875	6.65483
ENSG00000272941	ENSG00000272941	2.3794	3.52901	214.346	1.5544e-08	1.74624e-07	2.16945	1.36109	2.15346	4.21606	4.3693	4.3443
ENSG00000137842	TMEM62	2.3783	5.46227	1152.61	1.90899e-12	1.43551e-10	3.76702	3.84828	3.92273	6.24763	6.27334	6.13954
ENSG00000124201	ZNFX1	2.37528	9.1675	1786.35	1.76385e-13	2.48898e-11	7.58456	7.50935	7.52342	9.86052	9.96716	9.91343
ENSG00000167851	CD300A	2.37481	4.24701	701.371	2.80899e-11	1.1081e-09	2.61229	2.63522	2.71192	5.06621	5.1032	4.87263
ENSG00000139174	PRICKLE1	2.37277	3.52063	319.882	1.8845e-09	3.13079e-08	1.98149	1.73651	2.08654	4.50297	4.08946	4.27756
ENSG00000196814	MVB12B	2.36428	5.36978	853.753	9.70858e-12	4.84581e-10	3.85988	3.72875	3.71372	6.04498	6.06294	6.26393
ENSG00000123609	NMI	2.35819	6.0951	643.656	4.4636e-11	1.60279e-09	4.43283	4.39208	4.63322	7.00987	6.81816	6.6943
ENSG00000163874	ZC3H12A	2.35127	5.70004	735.462	2.17407e-11	8.93871e-10	4.13136	4.22811	3.95256	6.39641	6.58448	6.36732
ENSG00000277443	MARCKS	2.35054	4.08157	164.106	6.22465e-08	5.3859e-07	2.58146	2.49127	2.46332	5.27671	4.58942	4.55745
ENSG00000110057	UNC93B1	2.33269	7.49733	1771.6	1.84525e-13	2.51131e-11	5.85786	5.97542	5.88925	8.25148	8.24116	8.22571
ENSG00000204138	PHACTR4	2.33135	5.79027	1359.32	7.79414e-13	7.7467e-11	4.20147	4.23611	4.19875	6.55644	6.59988	6.45725
ENSG00000172818	OVOL1	2.32909	4.37158	390.6	6.50924e-10	1.36766e-08	2.77783	2.96515	2.69918	4.87655	5.24406	5.24943
ENSG00000146425	DYNLT1	2.32078	5.95473	689.808	3.07261e-11	1.19455e-09	4.25619	4.47996	4.40703	6.82999	6.72507	6.53074
ENSG00000096968	JAK2	2.31858	6.17138	1000.89	4.10421e-12	2.53574e-10	4.57657	4.50664	4.70668	7.00264	6.81765	6.92179
ENSG00000156966	B3GNT7	2.31352	3.31511	512.24	1.52487e-10	4.41248e-09	1.7925	1.87944	1.72099	3.99065	4.17736	4.09074
ENSG00000197208	SLC22A4	2.31178	1.82487	173.327	4.69316e-08	4.30175e-07	0.513719	0.196518	0.356199	2.69351	2.76637	2.35072
ENSG00000076067	RBMS2	2.30943	4.71967	583.345	7.58232e-11	2.4621e-09	3.19428	3.07023	3.24208	5.55635	5.56696	5.27941
ENSG00000184678	H2BC21	2.3073	3.71853	530.679	1.26112e-10	3.77345e-09	2.10587	2.19586	2.27007	4.55966	4.54849	4.33291
ENSG00000140853	NLRC5	2.30195	7.27181	1216.14	1.42666e-12	1.19027e-10	5.7424	5.70008	5.68387	7.88421	8.09562	8.04036
ENSG00000148175	STOM	2.29739	7.84804	1079.96	2.71768e-12	1.87863e-10	6.27588	6.265	6.31956	8.69211	8.60688	8.4404
ENSG00000135148	TRAFD1	2.29505	6.86558	844.408	1.03042e-11	5.03322e-10	5.3765	5.31743	5.23404	7.69736	7.66699	7.43021
ENSG00000082269	FAM135A	2.29393	3.77198	354.283	1.09501e-09	2.03843e-08	2.17978	2.17383	2.39385	4.69656	4.29556	4.5817
ENSG00000162645	GBP2	2.29235	7.51324	993.167	4.28009e-12	2.58843e-10	5.96626	5.93589	5.96971	8.31821	8.33228	8.08176
ENSG00000123240	OPTN	2.29081	7.99385	924.395	6.31361e-12	3.45046e-10	6.44117	6.44874	6.42441	8.79309	8.82721	8.54788
ENSG00000106078	COBL	2.28373	5.14664	864.6	9.06756e-12	4.56573e-10	3.66409	3.59427	3.58456	5.99189	5.91167	5.7626
ENSG00000238000	PSME2P1	2.28372	1.6909	152.158	9.18496e-08	7.49886e-07	0.264784	0.437391	0.0698177	2.54231	2.65283	2.1959
ENSG00000056558	TRAF1	2.27485	5.51645	907.294	6.98534e-12	3.6625e-10	4.00925	3.91949	4.02838	6.21565	6.38354	6.16465
ENSG00000160932	ENSG00000160932	2.27425	8.56206	1555.22	3.74874e-13	4.51033e-11	7.03039	7.02892	6.99748	9.21418	9.3623	9.29761
ENSG00000171943	SRGAP2C	2.27033	4.95803	715.573	2.52092e-11	1.0159e-09	3.37145	3.59012	3.35199	5.76058	5.59443	5.7466
ENSG00000184014	DENND5A	2.26862	5.26981	511.674	1.53395e-10	4.41639e-09	3.77044	3.89278	3.57413	6.13167	6.05436	5.82997
ENSG00000291100	ENSG00000291100	2.26566	6.05606	1044.63	3.25472e-12	2.08997e-10	4.46908	4.55855	4.55934	6.84147	6.86107	6.66565
ENSG00000136286	MYO1G	2.262	1.89586	115.627	3.71309e-07	2.39195e-06	0.546018	-0.0403642	0.751347	2.6065	2.92527	2.45944
ENSG00000266074	BAHCC1	2.25184	3.87943	562.087	9.25826e-11	2.89923e-09	2.23035	2.45521	2.48575	4.55269	4.64529	4.69944
ENSG00000197121	PGAP1	2.2486	1.8889	126.342	2.37249e-07	1.66467e-06	0.143372	0.437391	0.751347	2.75953	2.35069	2.84337
ENSG00000110492	MDK	2.24642	3.3578	160.471	6.98645e-08	5.92397e-07	2.01649	1.91969	1.73354	4.16825	4.41019	3.6788
ENSG00000258659	TRIM34	2.23511	5.28641	995.259	4.23155e-12	2.58645e-10	3.79416	3.69048	3.88102	5.98587	6.08078	5.99891
ENSG00000182179	UBA7	2.23445	7.42243	1543.28	3.90918e-13	4.65437e-11	5.94446	5.91944	5.88011	8.08243	8.20734	8.15149
ENSG00000130303	BST2	2.23098	8.00629	1161.55	1.83059e-12	1.39491e-10	6.58752	6.4911	6.41665	8.74055	8.79926	8.64619
ENSG00000184988	TMEM106A	2.22666	5.66604	760.625	1.81283e-11	7.93893e-10	4.17073	4.24669	4.10767	6.386	6.53357	6.25943
ENSG00000175356	SCUBE2	2.22006	3.05045	376.597	7.90866e-10	1.59993e-08	1.76533	1.61101	1.45905	3.78412	3.89957	3.74044
ENSG00000175147	TMEM51-AS1	2.21825	2.23324	93.8073	1.05482e-06	5.78403e-06	0.303086	0.706451	1.26518	3.17689	3.1087	2.66414
ENSG00000164327	RICTOR	2.2171	5.0004	416.909	4.59555e-10	1.03809e-08	3.39381	3.35101	3.77572	5.71451	5.63983	5.84608
ENSG00000181649	ENSG00000181649	2.20446	3.54147	425.783	4.10615e-10	9.53928e-09	2.06188	2.28073	1.96406	4.39547	4.24221	4.22616
ENSG00000198604	BAZ1A	2.20389	7.03318	1058.57	3.02905e-12	2.00128e-10	5.48252	5.49223	5.67088	7.81773	7.69015	7.75242
ENSG00000110218	PANX1	2.20252	5.43632	1049.67	3.171e-12	2.04771e-10	3.93497	3.89278	4.06361	6.21418	6.13464	6.14525
ENSG00000106560	GIMAP2	2.20171	5.46118	623.956	5.27752e-11	1.80402e-09	4.02079	3.94897	4.00528	6.3253	6.22984	5.99259
ENSG00000119782	FKBP1B	2.20153	1.94617	116.009	3.65194e-07	2.35962e-06	0.63879	0.473898	0.56726	2.97632	2.80776	2.25742
ENSG00000171115	GIMAP8	2.20057	5.87799	563.392	9.14353e-11	2.87117e-09	4.50649	4.40868	4.29928	6.73062	6.65932	6.39838
ENSG00000174791	RIN1	2.19896	4.09851	375.558	8.026e-10	1.6208e-08	2.74342	2.68278	2.5296	4.93486	4.95632	4.59844
ENSG00000231528	FAM225A	2.19738	4.53793	1025.49	3.59807e-12	2.25966e-10	3.09408	3.0821	3.07951	5.26823	5.29298	5.25999
ENSG00000105287	PRKD2	2.19459	4.65907	737.402	2.14337e-11	8.87634e-10	3.14241	3.13435	3.32736	5.36153	5.47488	5.34039
ENSG00000003400	CASP10	2.19396	6.53354	1234.33	1.31618e-12	1.13113e-10	5.14438	5.04306	4.99823	7.25199	7.31314	7.19612
ENSG00000038210	PI4K2B	2.18785	5.52925	849.988	9.94354e-12	4.89891e-10	4.08265	4.14848	3.98179	6.34156	6.14113	6.2729
ENSG00000125355	TMEM255A	2.18183	3.71683	434.514	3.6837e-10	8.7718e-09	2.095	2.44605	2.32086	4.35867	4.49374	4.52278
ENSG00000184545	ENSG00000184545	2.18168	1.5277	136.15	1.62221e-07	1.20102e-06	0.100519	0.509504	-0.0979628	2.16993	2.40564	2.30482
ENSG00000196247	ZNF107	2.18083	3.49116	304.187	2.46072e-09	3.92274e-08	1.99326	1.87944	2.29569	4.23359	4.08609	4.37793
ENSG00000189058	APOD	2.17625	2.39924	114.774	3.85418e-07	2.46659e-06	0.86046	1.26019	0.91458	3.51461	3.0547	2.80267
ENSG00000159228	CBR1	2.16702	7.51342	1318.08	9.21402e-13	8.70382e-11	6.06916	6.07533	6.03771	8.28847	8.2575	8.12883
ENSG00000172936	MYD88	2.16659	9.5521	1608.92	3.11669e-13	3.83051e-11	8.10204	8.10544	8.0819	10.2773	10.3056	10.2036
ENSG00000196141	SPATS2L	2.16274	6.66089	1071.61	2.83454e-12	1.91632e-10	5.22265	5.2493	5.17314	7.45647	7.40636	7.25651
ENSG00000160791	CCR5	2.16139	6.01799	971.825	4.81474e-12	2.816e-10	4.5309	4.62296	4.57686	6.80822	6.77967	6.61013
ENSG00000172123	SLFN12	2.1611	3.76695	593.501	6.90967e-11	2.26297e-09	2.31713	2.45521	2.30413	4.56428	4.43682	4.5102
ENSG00000020633	RUNX3	2.15169	5.68986	1089.92	2.58559e-12	1.81308e-10	4.32992	4.17089	4.27157	6.38338	6.3753	6.46249
ENSG00000151466	SCLT1	2.1494	4.28912	591.041	7.0659e-11	2.30752e-09	2.80478	2.83087	2.98818	5.12687	4.99626	4.92476
ENSG00000151651	ADAM8	2.13971	5.04771	650.814	4.20528e-11	1.55053e-09	3.69323	3.69048	3.51719	5.62769	5.83466	5.83199
ENSG00000136867	SLC31A2	2.1334	5.69861	793.544	1.44185e-11	6.65696e-10	4.31828	4.23078	4.29717	6.54068	6.39852	6.28698
ENSG00000234127	ENSG00000234127	2.12688	6.71405	894.55	7.54131e-12	3.91805e-10	5.43157	5.24403	5.20616	7.42884	7.48215	7.35198
ENSG00000169228	RAB24	2.12011	5.04912	445.743	3.21353e-10	7.86523e-09	3.50478	3.7697	3.66867	5.897	5.81348	5.56385
ENSG00000121060	TRIM25	2.12003	8.14936	967.321	4.93746e-12	2.86473e-10	6.75749	6.6967	6.74504	8.78147	8.77728	8.98927
ENSG00000110324	IL10RA	2.1136	8.01082	800.027	1.3798e-11	6.48553e-10	6.68953	6.56541	6.54192	8.81509	8.74927	8.56334
ENSG00000272886	DCP1A	2.11247	5.54646	1198.16	1.54682e-12	1.24556e-10	4.15249	4.13714	4.15743	6.22736	6.22527	6.31836
ENSG00000137947	GTF2B	2.10864	6.13641	846.262	1.01827e-11	4.99521e-10	4.7408	4.74933	4.72251	6.96685	6.84276	6.70814
ENSG00000127311	HELB	2.08897	2.03857	208.514	1.79542e-08	1.96191e-07	0.86046	0.643742	0.701103	2.84564	2.83204	2.66414
ENSG00000153094	BCL2L11	2.08829	3.30219	369.083	8.80563e-10	1.73058e-08	1.89637	1.93287	2.04686	4.17733	3.99226	3.91096
ENSG00000100596	SPTLC2	2.08676	6.4751	805.233	1.33226e-11	6.31856e-10	5.1562	4.92111	5.18003	7.23033	7.14527	7.15225
ENSG00000145555	MYO10	2.08665	3.59248	328.419	1.63858e-09	2.81215e-08	2.23035	2.11726	2.36993	4.46142	4.34982	4.12085
ENSG00000152558	TMEM123	2.08203	8.10212	517.305	1.44641e-10	4.22825e-09	6.65709	6.56752	6.90306	8.92963	8.69735	8.75805
ENSG00000234883	MIR155HG	2.08092	2.0871	129.879	2.06225e-07	1.47414e-06	0.668434	0.766546	0.91458	3.14018	2.62531	2.65502
ENSG00000104067	ENSG00000104067	2.08008	4.12473	518.79	1.42431e-10	4.19584e-09	2.90779	2.68278	2.71825	4.91508	4.87102	4.73449
ENSG00000214717	ZBED1	2.07388	6.2061	1280.05	1.08024e-12	9.79929e-11	4.88666	4.84302	4.77354	6.91166	6.93345	6.872
ENSG00000292345	ENSG00000292345	2.07388	6.2061	1280.05	1.08024e-12	9.79929e-11	4.88666	4.84302	4.77354	6.91166	6.93345	6.872
ENSG00000164430	CGAS	2.06946	3.26917	301.49	2.57959e-09	4.07248e-08	1.92121	1.95886	1.95337	4.19831	3.82895	3.92998
ENSG00000100911	ENSG00000100911	2.0625	8.21603	808.381	1.30444e-11	6.23841e-10	6.88803	6.8443	6.80611	8.96318	9.00379	8.74468
ENSG00000125826	RBCK1	2.06156	6.79865	1079.17	2.72837e-12	1.87863e-10	5.50632	5.45276	5.33942	7.54541	7.49836	7.43521
ENSG00000099860	GADD45B	2.06002	3.60056	448.424	3.112e-10	7.65615e-09	2.30774	2.22827	2.2872	4.42882	4.33574	4.18559
ENSG00000182197	EXT1	2.05193	2.13857	125.795	2.42526e-07	1.69235e-06	1.09684	0.706451	0.751347	3.07685	2.94024	2.55075
ENSG00000291237	SOD2	2.04957	9.41198	650.994	4.19901e-11	1.55053e-09	8.02051	7.96503	8.16099	10.215	10.1337	9.93971
ENSG00000136492	BRIP1	2.04646	3.79374	238.05	8.97103e-09	1.13704e-07	2.38119	2.40882	2.61349	4.75639	4.46038	4.26263
ENSG00000180061	TMEM150B	2.04149	4.10092	631.569	4.9437e-11	1.71752e-09	2.70818	2.78801	2.83934	4.73604	4.84341	4.85283
ENSG00000167083	GNGT2	2.03736	3.32246	286.035	3.40808e-09	5.08542e-08	1.83233	2.14016	2.07672	4.03797	4.19307	3.87608
ENSG00000136689	IL1RN	2.03726	11.3948	1273.53	1.11061e-12	9.91742e-11	10.0658	10.0302	10.0337	12.0817	12.1484	12.0079
ENSG00000005059	MCUB	2.03663	3.69102	151.612	9.3562e-08	7.61149e-07	2.30774	2.31132	2.50784	4.72576	4.3858	4.01081
ENSG00000160179	ABCG1	2.03436	5.20841	354.386	1.09332e-09	2.03843e-08	3.89478	3.90286	3.83517	5.62105	6.00717	6.05543
ENSG00000003402	CFLAR	2.03371	8.24605	1261.77	1.16801e-12	1.03491e-10	6.86781	6.89314	6.93669	8.88954	9.01067	8.89466
ENSG00000170175	ENSG00000170175	2.03159	3.02552	274.852	4.2076e-09	6.10316e-08	1.83233	1.70614	1.66966	3.92384	3.71172	3.58112
ENSG00000204397	CARD16	2.02799	4.84209	283.71	3.55836e-09	5.28896e-08	3.51298	3.56072	3.48785	5.76561	5.57298	5.23574
ENSG00000117461	PIK3R3	2.02769	3.83619	388.65	6.68547e-10	1.39954e-08	2.60465	2.51774	2.47084	4.71123	4.51138	4.3972
ENSG00000197635	DPP4	2.02742	4.04276	253.302	6.47165e-09	8.635e-08	2.75729	2.64326	2.79212	4.82159	4.94338	4.44029
ENSG00000095397	WHRN	2.02592	2.47708	177.234	4.18165e-08	3.91452e-07	1.05256	1.26019	1.29935	3.26476	3.36867	2.9441
ENSG00000152749	GPR180	2.02559	4.2812	328.879	1.62643e-09	2.79551e-08	2.97458	2.69829	3.17923	5.0531	4.87297	5.02723
ENSG00000112343	TRIM38	2.01727	6.99054	738.822	2.1212e-11	8.87634e-10	5.70086	5.67581	5.60409	7.76998	7.73402	7.51137
ENSG00000125148	MT2A	2.01691	7.11494	323.003	1.78986e-09	3.03533e-08	5.8936	5.75767	5.69675	8.03615	7.79319	7.52613
ENSG00000275023	ENSG00000275023	2.01261	6.45369	1050.49	3.15748e-12	2.04771e-10	5.18084	5.05967	5.14523	7.16674	7.19213	7.059
ENSG00000105639	JAK3	2.01133	3.68751	255.9	6.13311e-09	8.28623e-08	2.39898	2.35111	2.44053	4.49814	4.55093	4.09748
ENSG00000146859	TMEM140	2.00837	7.064	1051.34	3.14377e-12	2.04771e-10	5.80212	5.75303	5.66516	7.66704	7.80346	7.76968
ENSG00000067221	STOML1	2.0003	3.69029	246.347	7.49283e-09	9.7101e-08	2.54995	2.51774	2.14409	4.51735	4.45778	4.19191
ENSG00000102921	N4BP1	1.99557	6.2375	956.148	5.2582e-12	2.97531e-10	4.86761	4.89611	5.01504	6.98938	6.85516	6.9175
ENSG00000185880	TRIM69	1.99423	6.18421	1019.19	3.72026e-12	2.32364e-10	4.91939	4.78609	4.91802	6.91302	6.88205	6.80816
ENSG00000225131	PSME2P2	1.98682	2.52654	267.117	4.89181e-09	6.83057e-08	1.2615	1.28094	1.31614	3.29846	3.28906	3.13978
ENSG00000259431	THTPA	1.9833	5.1505	469.784	2.42541e-10	6.35836e-09	3.9258	3.94247	3.70737	5.92514	5.90406	5.67174
ENSG00000160767	ENSG00000160767	1.97962	4.49273	373.536	8.26035e-10	1.64487e-08	3.38491	3.22281	3.01927	5.15013	5.31755	5.07927
ENSG00000285492	ENSG00000285492	1.97337	4.10422	214.323	1.55526e-08	1.74624e-07	2.87638	2.78075	2.85091	4.51735	4.74242	5.08777
ENSG00000176510	ENSG00000176510	1.96608	2.05094	98.003	8.49181e-07	4.80027e-06	1.1398	0.879712	0.450458	2.86826	2.92527	2.46988
ENSG00000177469	CAVIN1	1.94794	5.14271	852.105	9.81062e-12	4.87545e-10	3.92272	3.79156	3.91999	5.81787	5.85849	5.79409
ENSG00000196550	FAM72A	1.94769	2.95374	162.229	6.60514e-08	5.66367e-07	1.54332	1.83803	1.79471	3.92743	3.58411	3.40743
ENSG00000111912	NCOA7	1.94128	5.78396	999.366	4.13815e-12	2.54296e-10	4.59018	4.4619	4.5073	6.47158	6.41334	6.49159
ENSG00000162946	DISC1	1.93633	4.19185	329.082	1.62113e-09	2.79266e-08	2.81806	2.99057	3.03457	5.01476	4.93219	4.6658
ENSG00000159202	UBE2Z	1.93466	8.01145	786.535	1.51268e-11	6.88842e-10	6.76737	6.72727	6.73805	8.71178	8.7821	8.52945
ENSG00000125384	PTGER2	1.92779	2.77101	219.648	1.36789e-08	1.5873e-07	1.77898	1.34147	1.54701	3.54768	3.47013	3.39653
ENSG00000138166	DUSP5	1.92772	6.80712	1106.44	2.38297e-12	1.70234e-10	5.48044	5.60865	5.55543	7.42471	7.49646	7.50314
ENSG00000118507	AKAP7	1.92075	2.50808	167.93	5.52692e-08	4.90091e-07	1.16081	1.19608	1.54701	3.36889	3.16712	3.07973
ENSG00000143384	MCL1	1.92004	7.95068	1112.53	2.31307e-12	1.67332e-10	6.66539	6.69235	6.7271	8.64676	8.52873	8.66462
ENSG00000067066	SP100	1.91265	6.88801	907.563	6.97413e-12	3.6625e-10	5.59582	5.57543	5.74482	7.58663	7.57947	7.49006
ENSG00000141682	PMAIP1	1.91169	3.33898	305.587	2.40155e-09	3.8445e-08	2.14857	2.03413	2.20845	4.19235	3.93363	3.94875
ENSG00000196369	SRGAP2B	1.91085	5.03774	467.829	2.48024e-10	6.45766e-09	3.94712	3.8202	3.63896	5.6343	5.67717	5.81675
ENSG00000133574	GIMAP4	1.90821	6.27147	908.781	6.92367e-12	3.6625e-10	4.97975	4.99363	5.11436	7.00051	6.93812	6.87053
ENSG00000154511	DIPK1A	1.90811	4.01015	226.012	1.17782e-08	1.40089e-07	2.54197	2.7661	3.02439	4.74829	4.49374	4.81854
ENSG00000149577	SIDT2	1.90628	7.44635	644.43	4.43479e-11	1.59904e-09	6.26379	6.22941	6.1123	8.2004	8.16097	7.95077
ENSG00000187097	ENTPD5	1.90433	4.99115	773.95	1.65046e-11	7.31194e-10	3.7147	3.72497	3.84677	5.69882	5.62138	5.67061
ENSG00000138378	STAT4	1.89839	1.96837	126.095	2.39613e-07	1.67509e-06	0.668434	0.736811	1.00018	2.45535	2.87941	2.65502
ENSG00000133874	RNF122	1.89419	2.64945	188.861	3.00717e-08	2.98886e-07	1.44398	1.72141	1.24778	3.28731	3.32372	3.42362
ENSG00000156500	PABIR3	1.89267	2.562	211.101	1.68343e-08	1.87723e-07	1.4945	1.39955	1.28237	3.28731	3.36867	3.10673
ENSG00000103966	EHD4	1.89245	7.61702	1080.5	2.71029e-12	1.87863e-10	6.38257	6.40392	6.36565	8.29509	8.33882	8.18888
ENSG00000136147	PHF11	1.88896	4.45377	356.481	1.05955e-09	1.99517e-08	3.10496	3.19575	3.41179	5.27247	5.07805	5.02015
ENSG00000104973	MED25	1.88635	6.39766	793.287	1.44438e-11	6.65696e-10	5.2645	5.1583	5.09504	7.06108	7.13554	6.97358
ENSG00000105967	TFEC	1.88369	7.16727	601.952	6.40331e-11	2.12761e-09	5.91694	5.85516	6.04654	7.96754	7.74259	7.75348
ENSG00000107593	PKD2L1	1.88092	2.86294	129.671	2.07907e-07	1.48524e-06	1.60594	1.9064	1.56117	3.47586	3.84892	3.27683
ENSG00000155363	MOV10	1.87775	7.0827	979.551	4.61252e-12	2.73167e-10	5.88573	5.83601	5.86592	7.74142	7.82176	7.64974
ENSG00000096996	IL12RB1	1.87659	1.40935	129.95	2.05647e-07	1.47093e-06	0.303086	0.281357	0.289755	2.13305	2.24616	1.93476
ENSG00000196371	FUT4	1.87656	5.34456	977.479	4.66575e-12	2.74894e-10	4.1045	4.17921	4.12445	6.01065	6.0045	6.01057
ENSG00000106588	PSMA2	1.87639	6.853	265.041	5.09734e-09	7.0707e-08	5.63763	5.62497	5.64204	7.71671	7.589	7.16836
ENSG00000175130	MARCKSL1	1.87181	2.03793	166.688	5.74289e-08	5.04932e-07	0.935528	0.795681	0.958016	2.63316	2.87941	2.6822
ENSG00000158373	H2BC5	1.86769	3.12214	393.695	6.24076e-10	1.31609e-08	1.96964	1.95886	1.9426	3.8155	3.80052	3.80368
ENSG00000026751	SLAMF7	1.85499	10.2359	437.521	3.55022e-10	8.50712e-09	9.02892	9.00387	9.05477	11.0316	10.9487	10.6442
ENSG00000183092	BEGAIN	1.83981	1.70809	98.2924	8.36837e-07	4.74221e-06	0.57761	0.706451	0.538934	2.13305	2.69756	2.31644
ENSG00000120539	MASTL	1.8373	5.15981	756.366	1.86866e-11	8.12122e-10	3.95315	4.01549	3.98179	5.8878	5.7448	5.81265
ENSG00000213928	ENSG00000213928	1.83381	5.7188	956.837	5.23771e-12	2.97531e-10	4.50854	4.56491	4.54695	6.39965	6.39919	6.31257
ENSG00000171109	MFN1	1.83338	6.64484	700.245	2.83344e-11	1.11293e-09	5.34931	5.47207	5.55366	7.34363	7.19681	7.33424
ENSG00000204217	BMPR2	1.83284	6.44155	571.372	8.47735e-11	2.69156e-09	5.20632	5.18744	5.37391	7.03924	7.00104	7.22181
ENSG00000146426	TIAM2	1.83237	1.47154	106.356	5.64862e-07	3.40113e-06	0.143372	0.281357	0.649046	2.24099	2.03928	2.1959
ENSG00000171860	C3AR1	1.83001	6.18836	149.64	1.00065e-07	8.0319e-07	5.09339	5.04154	4.88885	7.13095	6.88737	6.39906
ENSG00000172613	RAD9A	1.82571	4.23947	431.716	3.81324e-10	9.00524e-09	2.97458	3.25464	3.01414	4.90235	4.93406	4.86672
ENSG00000196812	ZSCAN16	1.81668	1.62212	97.7275	8.61135e-07	4.85583e-06	0.513719	0.795681	0.289755	2.48492	2.31668	2.09164
ENSG00000284194	SCO2	1.80995	4.66182	261.853	5.4332e-09	7.46257e-08	3.60016	3.49118	3.4427	5.43912	5.43845	5.03252
ENSG00000158406	H4C8	1.80978	2.82528	164.887	6.07403e-08	5.28778e-07	1.54332	1.73651	1.83021	3.60268	3.62637	3.23462
ENSG00000213689	TREX1	1.80901	5.37887	648.892	4.27289e-11	1.56536e-09	4.31828	4.20387	4.14103	6.00896	6.10589	5.96427
ENSG00000127951	FGL2	1.80674	7.03679	366.007	9.20716e-10	1.78976e-08	5.91849	5.73716	5.95035	7.86137	7.66559	7.48171
ENSG00000060491	OGFR	1.80556	7.21123	989.544	4.36569e-12	2.6263e-10	6.05731	6.10981	5.97236	7.84673	7.89297	7.81412
ENSG00000128335	APOL2	1.80038	8.03612	1168.13	1.77529e-12	1.37105e-10	6.89118	6.89188	6.83915	8.64581	8.71894	8.65608
ENSG00000197646	PDCD1LG2	1.79986	3.83999	459.675	2.72524e-10	6.96856e-09	2.73644	2.68278	2.71192	4.51018	4.5727	4.41351
ENSG00000041357	PSMA4	1.79807	7.45097	452.436	2.96706e-10	7.43716e-09	6.24054	6.28889	6.34432	8.2638	8.07923	7.90175
ENSG00000160710	ADAR	1.79681	9.36701	1069.36	2.86694e-12	1.91632e-10	8.24046	8.15248	8.22434	9.96346	10.0539	9.98986
ENSG00000223960	CHROMR	1.7963	4.41195	339.95	1.36404e-09	2.4361e-08	3.16858	3.24411	3.40003	5.18208	4.89041	5.10795
ENSG00000106785	TRIM14	1.79625	7.49968	984.887	4.47873e-12	2.68021e-10	6.33426	6.35277	6.3392	8.06356	8.12744	8.21742
ENSG00000065427	KARS1	1.79296	7.86988	688.305	3.10896e-11	1.20459e-09	6.74145	6.72443	6.67559	8.55345	8.5957	8.3587
ENSG00000172780	RAB43	1.79109	5.74994	431.857	3.80657e-10	9.00524e-09	4.76501	4.39922	4.62145	6.46356	6.36771	6.3434
ENSG00000198087	CD2AP	1.78466	5.01146	628.691	5.06688e-11	1.75498e-09	3.95014	3.86212	3.81759	5.7197	5.67269	5.57476
ENSG00000164308	ERAP2	1.78173	7.92996	608.104	6.06212e-11	2.02603e-09	6.7536	6.6802	6.90375	8.65058	8.56916	8.46571
ENSG00000165806	CASP7	1.78164	5.40821	503.937	1.66468e-10	4.6981e-09	4.18105	4.32622	4.3056	6.16021	6.07231	5.90687
ENSG00000205730	ITPRIPL2	1.78138	6.06247	466.668	2.51346e-10	6.51449e-09	4.89608	4.89106	4.97595	6.78513	6.50239	6.79732
ENSG00000157306	ZFHX2-AS1	1.78038	2.82298	174.16	4.57812e-08	4.2166e-07	1.54332	1.80974	1.81848	3.52888	3.64019	3.27683
ENSG00000169403	PTAFR	1.78022	6.78277	632.131	4.9201e-11	1.71453e-09	5.67827	5.64412	5.59638	7.39289	7.55294	7.29846
ENSG00000270882	H4C14	1.77972	2.2774	30.3478	0.000186882	0.000500717	1.52723	1.6273	0.0296661	3.31502	2.79958	2.63661
ENSG00000133639	BTG1	1.77773	3.38783	95.9228	9.44552e-07	5.25876e-06	2.44253	1.98439	2.36993	4.24227	4.22397	3.58112
ENSG00000172432	GTPBP2	1.77501	6.64823	904.491	7.10333e-12	3.70735e-10	5.50529	5.58276	5.43954	7.25879	7.33241	7.25726
ENSG00000136436	CALCOCO2	1.77455	6.91211	537.449	1.17808e-10	3.58124e-09	5.88416	5.69042	5.73705	7.57465	7.6486	7.40494
ENSG00000132109	TRIM21	1.77322	6.40989	750.631	1.9471e-11	8.36667e-10	5.33782	5.20926	5.27111	7.08139	7.10598	6.94348
ENSG00000133561	GIMAP6	1.77178	5.20085	227.471	1.13877e-08	1.36437e-07	4.2266	4.04612	3.93908	5.99874	5.93428	5.55284
ENSG00000104312	RIPK2	1.77098	6.11842	809.398	1.29561e-11	6.23354e-10	4.95891	4.93918	5.05434	6.83047	6.70878	6.7213
ENSG00000169871	TRIM56	1.76873	6.4947	873.201	8.59461e-12	4.36606e-10	5.32625	5.4239	5.33428	7.0668	7.12002	7.1969
ENSG00000277632	ENSG00000277632	1.76636	6.60681	737.547	2.14109e-11	8.87634e-10	5.52162	5.50552	5.39678	7.33925	7.17878	7.19612
ENSG00000150510	FAM124A	1.76293	2.7742	198.635	2.31271e-08	2.4075e-07	1.76533	1.85196	1.45905	3.47586	3.43358	3.40199
ENSG00000166920	C15orf48	1.75566	7.63587	364.008	9.47969e-10	1.83029e-08	6.45983	6.53819	6.52847	8.42933	8.31408	8.01831
ENSG00000104518	ENSG00000104518	1.75465	6.00616	687.632	3.12542e-11	1.20688e-09	4.91011	4.95056	4.79765	6.68304	6.68509	6.54376
ENSG00000139567	ACVRL1	1.75423	3.53464	192.154	2.74871e-08	2.78391e-07	2.45958	2.51774	2.36186	4.13443	4.42889	3.9599
ENSG00000136643	RPS6KC1	1.75267	5.15128	522.521	1.37055e-10	4.05838e-09	4.01215	3.97786	4.12206	5.90066	5.76806	5.68859
ENSG00000008130	NADK	1.75267	8.14415	1158.48	1.85705e-12	1.4057e-10	7.02753	7.01969	7.00947	8.74527	8.81546	8.75138
ENSG00000168685	IL7R	1.74876	5.216	395.331	6.10411e-10	1.29204e-08	4.16554	3.90286	4.22566	5.75452	5.91357	5.88461
ENSG00000130363	RSPH3	1.74468	5.78935	429.474	3.92094e-10	9.20253e-09	4.73556	4.6025	4.69389	6.42212	6.57312	6.24962
ENSG00000100368	CSF2RB	1.73701	7.32632	937.475	5.851e-12	3.27828e-10	6.19161	6.17709	6.27302	7.96863	7.99483	7.88723
ENSG00000030110	BAK1	1.73658	7.84421	525.233	1.33297e-10	3.97802e-09	6.72126	6.76964	6.70417	8.53443	8.56977	8.28231
ENSG00000138688	BLTP1	1.73564	6.72677	416.305	4.63131e-10	1.0441e-08	5.55969	5.51649	5.7633	7.29053	7.25109	7.50378
ENSG00000123130	ACOT9	1.73375	6.86242	714.92	2.53338e-11	1.01602e-09	5.74674	5.78698	5.7308	7.55241	7.54225	7.35901
ENSG00000112308	C6orf62	1.73363	8.4641	633.354	4.8691e-11	1.70195e-09	7.29674	7.28021	7.47331	9.15868	8.9991	9.0966
ENSG00000163565	IFI16	1.73181	7.90269	626.166	5.17793e-11	1.78803e-09	6.77548	6.7334	6.86862	8.65383	8.44758	8.46457
ENSG00000166750	SLFN5	1.72818	5.87631	624.828	5.23796e-11	1.80317e-09	4.74776	4.69044	4.88464	6.5726	6.43266	6.50243
ENSG00000163823	CCR1	1.7229	7.93491	1027.85	3.55345e-12	2.25644e-10	6.76308	6.86292	6.87004	8.55781	8.551	8.55678
ENSG00000188811	NHLRC3	1.722	6.43571	856.858	9.51974e-12	4.7724e-10	5.33782	5.29975	5.37691	7.13173	7.04497	6.99767
ENSG00000185608	MRPL40	1.72118	6.35476	411.18	4.94824e-10	1.09397e-08	5.31575	5.24799	5.21178	7.03591	7.10805	6.76908
ENSG00000155592	ZKSCAN2	1.72006	3.79985	302.44	2.53695e-09	4.02741e-08	2.60465	2.85874	2.72455	4.36133	4.38306	4.57205
ENSG00000086065	CHMP5	1.71829	6.44091	640.649	4.5777e-11	1.63e-09	5.32508	5.39444	5.32082	7.17659	7.05575	6.94861
ENSG00000105939	ZC3HAV1	1.71623	7.33695	695.349	2.94277e-11	1.15191e-09	6.1865	6.19974	6.33199	7.93799	7.87993	8.04734
ENSG00000288851	ENSG00000288851	1.71397	2.84262	202.507	2.09132e-08	2.22983e-07	1.8059	1.6273	1.93175	3.57085	3.53072	3.36892
ENSG00000178199	ZC3H12D	1.71176	3.20503	210.676	1.70123e-08	1.88932e-07	2.30774	2.14016	2.00606	3.8837	3.97055	3.68329
ENSG00000106605	BLVRA	1.7117	6.98522	568.957	8.67276e-11	2.74597e-09	5.88889	5.87918	5.91359	7.68015	7.68321	7.43687
ENSG00000183741	CBX6	1.70035	7.22646	811.314	1.27916e-11	6.19523e-10	6.24731	6.0967	6.0801	7.85808	7.84307	7.82661
ENSG00000204642	ENSG00000204642	1.69879	7.37152	493.59	1.86069e-10	5.17461e-09	6.32615	6.34478	6.19291	8.08726	8.037	7.82305
ENSG00000164463	CREBRF	1.69638	3.92423	171.405	4.97179e-08	4.49229e-07	2.76417	2.90627	2.93483	4.83122	4.47072	4.32143
ENSG00000111801	BTN3A3	1.696	5.42408	491.92	1.89483e-10	5.21878e-09	4.47538	4.30611	4.27157	6.07121	6.11992	5.94102
ENSG00000137869	CYP19A1	1.69429	3.34585	82.9137	1.93508e-06	9.65007e-06	2.29829	2.39936	2.21742	4.25377	4.13245	3.43964
ENSG00000141664	ZCCHC2	1.69328	7.1683	638.664	4.6549e-11	1.6453e-09	6.04747	5.99125	6.22104	7.73759	7.7937	7.81693
ENSG00000132792	CTNNBL1	1.69099	6.29756	453.096	2.944e-10	7.39559e-09	5.17051	5.30735	5.19486	6.98032	7.01037	6.73596
ENSG00000001629	ANKIB1	1.68994	6.01084	913.13	6.74703e-12	3.62059e-10	4.9619	4.9095	4.94929	6.6713	6.61453	6.59828
ENSG00000139178	ENSG00000139178	1.68962	2.23798	92.4438	1.13398e-06	6.13702e-06	1.1398	1.41841	1.11976	2.62433	3.17979	2.8109
ENSG00000100600	LGMN	1.68946	8.03728	309.39	2.24916e-09	3.63619e-08	7.02359	7.00027	6.85288	8.75933	8.76512	8.39338
ENSG00000197265	GTF2E2	1.68712	5.46687	332.807	1.52703e-09	2.66344e-08	4.45851	4.35097	4.39523	6.24835	6.11498	5.86992
ENSG00000154330	PGM5	1.68604	1.70465	109.045	4.98481e-07	3.0649e-06	0.57761	0.824239	0.726443	2.44535	2.45859	2.14471
ENSG00000136051	WASHC4	1.68598	7.19143	205.077	1.95817e-08	2.11287e-07	6.02114	5.93426	6.36212	7.8856	7.57078	7.93108
ENSG00000125844	RRBP1	1.68563	8.45809	1025.49	3.59802e-12	2.25966e-10	7.4113	7.40303	7.336	9.04022	9.10231	9.06371
ENSG00000155313	USP25	1.68467	6.55596	916.543	6.61208e-12	3.56491e-10	5.46574	5.44244	5.54923	7.19199	7.14041	7.17793
ENSG00000233621	ZC3H12A-DT	1.68379	4.14088	269.039	4.71023e-09	6.63847e-08	3.23447	2.99057	3.04468	4.82159	4.88655	4.58411
ENSG00000124208	PEDS1-UBE2V1	1.68368	1.68561	56.7102	1.18692e-05	4.52819e-05	0.910936	0.736811	0.419717	1.933	2.70634	2.28132
ENSG00000163872	YEATS2	1.68368	6.48133	645.975	4.37792e-11	1.59362e-09	5.46363	5.38967	5.38588	7.07775	7.20613	6.99496
ENSG00000130940	CASZ1	1.68238	3.16072	281.817	3.68653e-09	5.44406e-08	2.13801	2.19586	2.06684	3.78412	3.8919	3.71873
ENSG00000069399	BCL3	1.67919	3.31583	164.046	6.23634e-08	5.39193e-07	2.20022	2.45521	2.19943	4.02125	4.11276	3.68777
ENSG00000166278	ENSG00000166278	1.67258	3.84603	257.231	5.96782e-09	8.08782e-08	2.8572	2.94579	2.62701	4.48357	4.58466	4.34713
ENSG00000169429	CXCL8	1.67011	2.57655	90.4981	1.25946e-06	6.70499e-06	1.75154	1.39955	1.53272	3.5002	2.86379	3.21615
ENSG00000196562	SULF2	1.6652	2.66102	89.0503	1.36356e-06	7.15259e-06	1.69505	1.97168	1.24778	3.10252	3.48041	3.30041
ENSG00000128891	CCDC32	1.66138	5.93195	321.357	1.83906e-09	3.08671e-08	4.87875	4.88937	4.88323	6.69099	6.61103	6.29654
ENSG00000165185	KIAA1958	1.66015	3.3211	268.499	4.7604e-09	6.68188e-08	2.43392	2.17383	2.29569	3.87255	4.01365	3.97096
ENSG00000225684	FAM225B	1.65992	2.58299	77.4044	2.70398e-06	1.28063e-05	1.2615	1.70614	1.73354	3.25906	3.49569	2.83532
ENSG00000186063	AIDA	1.6543	6.39825	472.381	2.35479e-10	6.23476e-09	5.27658	5.27926	5.48943	7.11409	6.92548	6.97083
ENSG00000153147	SMARCA5	1.65343	7.25733	868.725	8.83697e-12	4.46932e-10	6.17428	6.20925	6.24425	7.93442	7.82781	7.82152
ENSG00000074964	ARHGEF10L	1.65108	5.26855	448.892	3.09467e-10	7.645e-09	4.26592	4.31117	4.11967	5.77262	5.98026	5.88169
ENSG00000149591	TAGLN	1.64987	3.49436	195.602	2.50572e-08	2.58487e-07	2.32646	2.69829	2.40958	4.1188	4.25424	3.97829
ENSG00000204389	ENSG00000204389	1.648	7.8209	578.848	7.90473e-11	2.55229e-09	6.83224	6.71778	6.77571	8.51962	8.45395	8.28693
ENSG00000204516	ENSG00000204516	1.64556	5.29605	490.117	1.93254e-10	5.28442e-09	4.25375	4.35097	4.18739	5.95098	5.97118	5.78993
ENSG00000104320	NBN	1.64475	6.7598	440.51	3.42323e-10	8.3141e-09	5.71336	5.59938	5.83568	7.49574	7.27416	7.31157
ENSG00000174456	C12orf76	1.64394	2.8478	115.155	3.79036e-07	2.43119e-06	1.90884	1.93287	1.72099	3.65131	3.60305	3.12665
ENSG00000100490	CDKL1	1.64333	3.01665	125.698	2.43477e-07	1.69588e-06	2.34493	1.69071	1.9426	3.67288	3.56009	3.70554
ENSG00000023318	ERP44	1.63456	6.56198	509.889	1.563e-10	4.48871e-09	5.50015	5.42156	5.65777	7.24876	7.1505	7.0885
ENSG00000261884	ENSG00000261884	1.63419	2.61526	180.776	3.77403e-08	3.59177e-07	1.72357	1.69071	1.48897	3.17083	3.318	3.25286
ENSG00000157657	ZNF618	1.63319	6.20917	799.526	1.38449e-11	6.48553e-10	5.15358	5.14563	5.23955	6.76669	6.81105	6.85767
ENSG00000116668	SWT1	1.63225	3.35754	180.298	3.82624e-08	3.62938e-07	2.2792	2.14016	2.60668	4.00773	3.8919	4.04262
ENSG00000289750	ENSG00000289750	1.62822	1.41173	32.6234	0.000138276	0.000385017	0.935528	-0.599301	0.622296	1.85965	2.18464	2.09164
ENSG00000238045	MVP-DT	1.62706	2.15906	61.6599	8.0207e-06	3.24979e-05	0.608524	1.21777	1.57518	2.65066	2.87162	2.85137
ENSG00000112419	PHACTR2	1.62691	6.03799	479.118	2.18266e-10	5.89783e-09	5.02771	4.8809	5.12274	6.73062	6.56288	6.62187
ENSG00000135047	CTSL	1.62513	10.4079	325.517	1.71767e-09	2.93907e-08	9.3421	9.43997	9.35045	11.1054	11.1194	10.7562
ENSG00000253958	ENSG00000253958	1.62018	6.23184	728.69	2.28544e-11	9.32948e-10	5.14702	5.25587	5.23404	6.83861	6.76608	6.88717
ENSG00000102034	ELF4	1.61706	7.01419	750.723	1.94581e-11	8.36667e-10	5.95953	6.01545	6.00831	7.58122	7.70062	7.54569
ENSG00000186818	ENSG00000186818	1.61463	9.55989	590.269	7.11582e-11	2.3172e-09	8.58236	8.53899	8.49254	10.1628	10.2588	10.0276
ENSG00000103671	TRIP4	1.61427	5.62806	495.232	1.82784e-10	5.09567e-09	4.69652	4.51979	4.62818	6.28244	6.28365	6.11399
ENSG00000130775	THEMIS2	1.61272	7.37734	783.333	1.5464e-11	6.9588e-10	6.43525	6.36557	6.27571	7.97385	7.99572	7.94587
ENSG00000204264	ENSG00000204264	1.61062	7.55191	491.965	1.89391e-10	5.21878e-09	6.58266	6.52575	6.49799	8.20836	8.23776	7.97707
ENSG00000159314	ENSG00000159314	1.60877	6.24341	739.178	2.11571e-11	8.87634e-10	5.20253	5.32245	5.17199	6.84528	6.85219	6.82248
ENSG00000168918	ENSG00000168918	1.60865	7.70736	708.994	2.6498e-11	1.0553e-09	6.75878	6.63305	6.68248	8.34416	8.34058	8.21276
ENSG00000169660	HEXD	1.60638	4.35762	319.065	1.91025e-09	3.15523e-08	3.28319	3.54365	3.25954	5.03489	4.94709	4.90951
ENSG00000062194	GPBP1	1.60354	5.88046	374.884	8.10323e-10	1.62578e-08	4.84993	4.73248	5.02528	6.56512	6.36424	6.49606
ENSG00000165997	ARL5B	1.60217	3.21399	81.3403	2.1247e-06	1.04678e-05	2.20022	2.12875	2.37795	3.99065	3.33509	4.06344
ENSG00000163412	EIF4E3	1.60196	5.44327	255.757	6.15119e-09	8.30084e-08	4.37332	4.36561	4.57512	6.25122	5.95561	5.89239
ENSG00000290792	ENSG00000290792	1.6005	1.72752	107.612	5.32624e-07	3.24341e-06	0.608524	0.959117	0.799899	2.45535	2.29355	2.31644
ENSG00000130202	NECTIN2	1.59929	7.12413	679.146	3.34196e-11	1.28183e-09	6.18522	6.0783	6.08685	7.74015	7.77973	7.6234
ENSG00000129667	RHBDF2	1.59777	7.28691	793.623	1.44108e-11	6.65696e-10	6.26924	6.32118	6.25245	7.79872	7.90661	7.92564
ENSG00000128886	ELL3	1.59569	1.54174	53.9141	1.50057e-05	5.53989e-05	0.725956	0.196518	0.823576	2.10793	2.47923	1.85739
ENSG00000124357	NAGK	1.59451	7.99962	653.647	4.10797e-11	1.53445e-09	6.96918	7.06077	6.95255	8.63458	8.64336	8.48271
ENSG00000023902	PLEKHO1	1.59333	7.7105	470.351	2.4098e-10	6.33197e-09	6.70705	6.73151	6.68248	8.36468	8.39762	8.1214
ENSG00000198355	PIM3	1.59315	6.21722	736.316	2.1605e-11	8.91498e-10	5.22265	5.24799	5.18576	6.73114	6.85516	6.84119
ENSG00000131669	NINJ1	1.59295	6.37534	329.036	1.62233e-09	2.79266e-08	5.41527	5.38489	5.32808	6.78265	7.16013	6.9355
ENSG00000134627	PIWIL4	1.5792	3.0211	86.9238	1.53554e-06	7.90953e-06	2.29829	2.03413	1.8534	3.8155	3.7757	3.24073
ENSG00000104689	TNFRSF10A	1.57735	5.08956	390.355	6.5311e-10	1.36973e-08	3.99762	4.27283	4.05113	5.6299	5.70592	5.71515
ENSG00000171729	TMEM51	1.57705	5.01453	466.905	2.50664e-10	6.51157e-09	4.04359	4.13999	3.92273	5.65938	5.58255	5.5844
ENSG00000135842	NIBAN1	1.57527	8.1589	560.306	9.41769e-11	2.93808e-09	7.15309	7.08088	7.26401	8.83783	8.70969	8.67663
ENSG00000196776	CD47	1.57497	6.60624	253.445	6.45241e-09	8.62585e-08	5.47834	5.56595	5.79284	7.38376	7.09557	7.07959
ENSG00000116863	ADPRS	1.57428	5.76135	488.914	1.95816e-10	5.34171e-09	4.82547	4.81306	4.6987	6.24187	6.45432	6.35048
ENSG00000102871	TRADD	1.5711	5.03732	509.127	1.57559e-10	4.51354e-09	4.14724	4.08204	3.95792	5.6099	5.66145	5.61997
ENSG00000222009	BTBD19	1.56669	1.9999	116.311	3.60431e-07	2.33413e-06	1.05256	1.21777	0.979253	2.58845	2.74947	2.51088
ENSG00000100292	HMOX1	1.56657	8.4896	382.891	7.2397e-10	1.49099e-08	7.56942	7.47459	7.46886	9.18595	9.13653	8.87173
ENSG00000143554	ENSG00000143554	1.56379	8.33185	579.486	7.85802e-11	2.5444e-09	7.43494	7.34416	7.26482	8.93556	8.98033	8.81799
ENSG00000111615	KRR1	1.55871	4.79236	310.3	2.21442e-09	3.6004e-08	3.73235	3.85867	3.89226	5.54001	5.24858	5.34748
ENSG00000287839	ENSG00000287839	1.55823	2.82373	123.996	2.60885e-07	1.79094e-06	1.92121	1.99699	1.75832	3.67716	3.26548	3.31785
ENSG00000213064	SFT2D2	1.556	7.17179	474.997	2.28612e-10	6.09099e-09	6.13832	6.12136	6.32216	7.74244	7.6639	7.84601
ENSG00000171132	PRKCE	1.55528	2.85115	204.233	2.00077e-08	2.15135e-07	1.81918	1.89298	2.03677	3.48076	3.40688	3.49177
ENSG00000160326	ENSG00000160326	1.55255	4.94903	262.949	5.31482e-09	7.32792e-08	4.11261	3.94572	3.90342	5.60879	5.65125	5.33326
ENSG00000143344	RGL1	1.55185	5.9483	537.13	1.18184e-10	3.58314e-09	5.04052	4.88768	5.01117	6.62335	6.48718	6.48002
ENSG00000119522	DENND1A	1.54702	5.35575	654.351	4.0842e-11	1.53445e-09	4.44144	4.40396	4.34499	5.92873	5.96479	5.92878
ENSG00000184675	AMER1	1.54627	2.72985	146.457	1.11721e-07	8.78849e-07	1.88379	1.65936	1.86486	3.50982	3.22938	3.25286
ENSG00000270872	SRGAP2D	1.54613	2.57882	149.537	1.00417e-07	8.04623e-07	1.57497	1.59452	1.79471	3.24761	3.25355	3.05222
ENSG00000179750	APOBEC3B	1.54523	4.70129	130.47	2.01515e-07	1.44537e-06	3.79416	3.82374	3.62891	5.46656	5.43184	4.90375
ENSG00000171236	LRG1	1.5443	2.56576	63.662	6.89742e-06	2.84817e-05	1.60594	1.47353	1.83021	3.31502	3.41762	2.6822
ENSG00000059378	PARP12	1.54402	7.7546	741.987	2.07281e-11	8.84036e-10	6.83265	6.72774	6.8009	8.27213	8.38844	8.33124
ENSG00000114166	KAT2B	1.53868	5.56168	385.247	7.00657e-10	1.45609e-08	4.52888	4.57965	4.70509	6.27611	6.0388	6.10481
ENSG00000106392	C1GALT1	1.53639	3.95555	198.104	2.34522e-08	2.43469e-07	2.97458	3.02173	3.05971	4.76245	4.35541	4.49495
ENSG00000092964	DPYSL2	1.53481	7.29388	560.128	9.43373e-11	2.93808e-09	6.39924	6.19292	6.40149	7.88027	7.84829	7.87844
ENSG00000196911	KPNA5	1.53388	2.00912	85.8381	1.63319e-06	8.3188e-06	1.07487	0.824239	1.36537	2.70193	2.46894	2.6732
ENSG00000168310	IRF2	1.5305	5.96075	445.559	3.22062e-10	7.86575e-09	5.08791	4.90115	5.03292	6.63878	6.53295	6.43679
ENSG00000092330	ENSG00000092330	1.52766	6.94838	282.714	3.62514e-09	5.37424e-08	6.04747	6.00457	5.93344	7.62947	7.63343	7.27522
ENSG00000163249	CCNYL1	1.52763	5.40768	413.256	4.81689e-10	1.07324e-08	4.38006	4.45963	4.54161	6.08656	5.86831	5.99891
ENSG00000254413	CHKB-CPT1B	1.52682	3.23265	61.6373	8.03454e-06	3.25425e-05	1.99326	2.78075	2.06684	3.59817	4.07257	3.7829
ENSG00000167173	C15orf39	1.52336	5.34363	364.204	9.45252e-10	1.82813e-08	4.39121	4.50884	4.30349	5.97723	5.99557	5.78471
ENSG00000102081	FMR1	1.52306	4.97603	500.393	1.72893e-10	4.85546e-09	4.0716	3.9968	4.04359	5.58281	5.47231	5.61293
ENSG00000076108	BAZ2A	1.52283	7.18144	778.518	1.59879e-11	7.11058e-10	6.26622	6.23141	6.19688	7.7013	7.80907	7.74867
ENSG00000169504	CLIC4	1.5202	8.08135	359.225	1.01715e-09	1.93445e-08	7.07707	7.05964	7.24988	8.8101	8.56238	8.5679
ENSG00000054219	LY75	1.51984	3.34225	127.817	2.23678e-07	1.58601e-06	2.15905	2.6592	2.43286	3.79597	3.88418	4.11421
ENSG00000169084	DHRSX	1.51629	4.54917	378.556	7.69288e-10	1.57298e-08	3.66777	3.59427	3.59836	5.12374	5.23802	5.02546
ENSG00000292338	ENSG00000292338	1.51629	4.54917	378.556	7.69288e-10	1.57298e-08	3.66777	3.59427	3.59836	5.12374	5.23802	5.02546
ENSG00000120063	GNA13	1.51314	7.3541	288.591	3.25146e-09	4.8708e-08	6.38536	6.23207	6.5906	7.95702	7.79936	8.00649
ENSG00000285103	ENSG00000285103	1.51297	2.63665	164.852	6.08079e-08	5.28945e-07	1.70938	1.79539	1.72099	3.35827	3.16074	3.17847
ENSG00000080561	MID2	1.51259	3.46119	199.037	2.28849e-08	2.39099e-07	2.31713	2.60262	2.69918	4.09662	4.0207	4.03912
ENSG00000161921	CXCL16	1.51154	8.13646	706.419	2.70234e-11	1.07249e-09	7.23152	7.17604	7.17132	8.65965	8.78715	8.66249
ENSG00000154305	MIA3	1.50566	6.43135	738.301	2.12931e-11	8.87634e-10	5.50632	5.44244	5.53854	6.98723	6.97402	7.04118
ENSG00000114439	BBX	1.50512	5.29088	272.978	4.36241e-09	6.25625e-08	4.33686	4.32372	4.42456	6.06061	5.80123	5.70965
ENSG00000258727	AP1G2-AS1	1.50378	3.77673	153.403	8.80844e-08	7.2276e-07	2.87002	2.85182	2.87943	4.26518	4.62459	4.15681
ENSG00000138785	INTS12	1.50151	4.52234	505.559	1.63621e-10	4.64067e-09	3.61926	3.58178	3.61202	5.08081	5.12138	5.10125
ENSG00000105404	RABAC1	1.50038	4.90953	332.627	1.53142e-09	2.66344e-08	3.9947	4.04612	3.92547	5.59076	5.52414	5.3261
ENSG00000143156	NME7	1.4993	2.39067	86.224	1.59766e-06	8.17426e-06	1.40928	1.28094	1.77056	3.17689	2.94024	2.81909
ENSG00000215068	ANXA2R-AS1	1.49484	2.32262	105.211	5.96277e-07	3.56084e-06	1.59054	1.54391	1.1943	2.85322	3.04088	2.85933
ENSG00000185722	ANKFY1	1.49256	7.40084	715.4	2.5242e-11	1.0159e-09	6.46723	6.41863	6.52982	7.91396	7.96838	8.01051
ENSG00000181804	SLC9A9	1.49175	3.70962	268.949	4.71859e-09	6.64205e-08	2.77101	2.69829	2.94025	4.3426	4.28681	4.24755
ENSG00000205220	PSMB10	1.4914	6.15797	524.674	1.34061e-10	3.9904e-09	5.24741	5.28826	5.16852	6.73473	6.80646	6.62712
ENSG00000151726	ACSL1	1.49111	8.93122	873.378	8.58517e-12	4.36606e-10	7.99057	8.0164	7.99952	9.45767	9.50567	9.51521
ENSG00000163659	TIPARP	1.49076	5.4434	193.764	2.63189e-08	2.69074e-07	4.51875	4.40396	4.63823	6.25122	5.83866	5.91453
ENSG00000083799	CYLD	1.48886	6.32687	644.884	4.41798e-11	1.59802e-09	5.35615	5.39444	5.4614	6.95677	6.87135	6.8467
ENSG00000175352	NRIP3	1.48362	7.29774	360.81	9.93585e-10	1.89911e-08	6.3406	6.37465	6.41324	7.70811	7.82125	8.0307
ENSG00000171155	ENSG00000171155	1.4834	4.9992	139.401	1.43822e-07	1.08292e-06	4.00054	3.99993	4.2477	5.84378	5.48512	5.32897
ENSG00000129354	AP1M2	1.47441	2.55719	86.3306	1.58802e-06	8.13583e-06	1.54332	1.69071	1.81848	3.14018	3.39607	2.85137
ENSG00000164211	STARD4	1.47223	5.64592	369.859	8.70756e-10	1.71895e-08	4.67112	4.71734	4.8243	6.30334	6.06379	6.25113
ENSG00000120526	NUDCD1	1.47192	3.79617	171.133	5.01279e-08	4.51182e-07	3.00394	2.83789	2.87943	4.57119	4.35262	4.16326
ENSG00000007944	MYLIP	1.47169	3.0037	175.324	4.42295e-08	4.10344e-07	2.095	2.03413	2.24398	3.71509	3.49061	3.54703
ENSG00000152061	RABGAP1L	1.47093	6.08792	339.733	1.36869e-09	2.44057e-08	5.16402	5.13711	5.23625	6.8126	6.61628	6.50179
ENSG00000115165	CYTIP	1.47016	5.35555	402.643	5.53514e-10	1.1927e-08	4.34147	4.56491	4.44569	5.99703	5.87124	5.88851
ENSG00000111224	PARP11	1.46946	4.46449	288.766	3.24102e-09	4.86153e-08	3.59631	3.41343	3.68169	5.12843	4.97279	4.99869
ENSG00000185245	GP1BA	1.46672	2.1695	126.193	2.38675e-07	1.6716e-06	1.40928	1.21777	1.31614	2.7269	2.75794	2.79439
ENSG00000173846	PLK3	1.46635	4.7801	310.574	2.20409e-09	3.58871e-08	3.91037	3.89615	3.84966	5.31288	5.49909	5.21573
ENSG00000101596	SMCHD1	1.46603	5.85047	251.728	6.68755e-09	8.8676e-08	4.82876	4.83603	5.14874	6.39381	6.3091	6.52512
ENSG00000086061	DNAJA1	1.45911	8.06958	492.414	1.88466e-10	5.21591e-09	7.16678	7.121	7.20552	8.71231	8.65913	8.49026
ENSG00000116977	LGALS8	1.45763	7.44728	670.217	3.58924e-11	1.3675e-09	6.49386	6.50881	6.62722	8.03031	7.98155	7.99321
ENSG00000179021	C3orf38	1.45682	5.32393	312.29	2.14061e-09	3.50031e-08	4.38676	4.37288	4.52546	6.04	5.8043	5.7972
ENSG00000251136	RIPK2-DT	1.45485	1.77649	48.0694	2.53747e-05	8.70968e-05	1.22207	0.675437	0.869796	2.37338	2.66189	1.97927
ENSG00000204577	ENSG00000204577	1.45472	7.05718	619.159	5.50156e-11	1.86596e-09	6.15085	6.20247	6.11949	7.55067	7.69484	7.58552
ENSG00000158470	B4GALT5	1.45408	6.9137	769.977	1.697e-11	7.48909e-10	5.98993	6.00145	6.05282	7.48388	7.48694	7.43354
ENSG00000061938	TNK2	1.44364	5.72795	383.078	7.22088e-10	1.4898e-08	4.88192	4.94894	4.68745	6.24187	6.33693	6.26991
ENSG00000287151	C2orf27A	1.43625	1.48061	35.5464	9.60907e-05	0.000279612	0.57761	0.361482	0.958016	2.38389	2.13346	1.53846
ENSG00000160285	ENSG00000160285	1.436	7.37392	542.123	1.12451e-10	3.43667e-09	6.53367	6.45046	6.47668	7.88952	8.02673	7.84576
ENSG00000137275	RIPK1	1.43103	6.13308	653.742	4.10476e-11	1.53445e-09	5.30281	5.19567	5.26139	6.70833	6.67506	6.66735
ENSG00000124795	DEK	1.42986	6.89334	270.573	4.571e-09	6.4822e-08	5.96551	5.92357	6.13732	7.622	7.34863	7.33495
ENSG00000167461	RAB8A	1.42934	6.90296	572.221	8.40992e-11	2.67759e-09	6.01467	6.08495	5.96639	7.48815	7.49298	7.36776
ENSG00000092098	ENSG00000092098	1.4255	5.5575	477.036	2.23423e-10	5.98062e-09	4.6601	4.73436	4.66305	6.01319	6.1779	6.13135
ENSG00000271913	TAGAP-AS1	1.42424	1.42991	62.8301	7.33999e-06	3.00811e-05	0.910936	0.437391	0.480557	2.15774	1.92354	1.93476
ENSG00000170837	GPR27	1.42102	1.59548	72.4577	3.71965e-06	1.67516e-05	0.834544	0.984643	0.538934	2.04313	2.27005	2.20841
ENSG00000180817	PPA1	1.42037	4.93146	163.592	6.32626e-08	5.4573e-07	4.00345	4.12572	4.07352	5.69777	5.50665	5.2064
ENSG00000168610	STAT3	1.41688	7.52334	594.789	6.82957e-11	2.24316e-09	6.68863	6.63255	6.62932	8.11392	8.10955	7.97203
ENSG00000146776	ATXN7L1	1.41615	3.88882	122.98	2.71985e-07	1.856e-06	3.17376	2.96515	2.97238	4.61421	4.55093	4.13403
ENSG00000135378	PRRG4	1.41523	3.22502	120.079	3.06878e-07	2.04407e-06	2.15905	2.56081	2.41738	3.95587	3.78817	3.60498
ENSG00000196954	CASP4	1.41515	6.38277	325.634	1.7144e-09	2.93788e-08	5.54778	5.51102	5.48387	7.02923	7.00282	6.7338
ENSG00000139921	TMX1	1.41515	5.72678	455.904	2.84818e-10	7.20237e-09	4.87717	4.85691	4.85047	6.38273	6.25251	6.18062
ENSG00000254087	LYN	1.41496	7.29056	465.109	2.55895e-10	6.58676e-09	6.41791	6.44012	6.4005	7.91871	7.87895	7.69353
ENSG00000179627	ZBTB42	1.41471	3.57011	176.846	4.22933e-08	3.95268e-07	2.83777	2.50897	2.80407	4.05779	4.23918	4.09748
ENSG00000100084	HIRA	1.41325	5.86879	471.661	2.37415e-10	6.26709e-09	4.95741	4.9952	5.05684	6.3123	6.48463	6.44475
ENSG00000134028	ADAMDEC1	1.41272	5.41559	228.754	1.10567e-08	1.33596e-07	4.56873	4.42275	4.65647	6.10493	5.99915	5.7679
ENSG00000180530	NRIP1	1.41222	4.84068	422.445	4.28263e-10	9.80972e-09	4.00054	3.97786	3.97388	5.47149	5.31468	5.38656
ENSG00000151748	SAV1	1.41142	5.13863	472.32	2.35645e-10	6.23476e-09	4.24885	4.25982	4.32853	5.75553	5.65466	5.6524
ENSG00000148429	USP6NL	1.4106	4.47053	218.346	1.41112e-08	1.62265e-07	3.57299	3.58178	3.69459	5.20447	4.98367	4.86276
ENSG00000171621	SPSB1	1.40822	6.95441	618.633	5.5268e-11	1.86897e-09	6.13634	6.08273	6.04717	7.46515	7.45603	7.56559
ENSG00000105329	TGFB1	1.40809	8.17598	574.813	8.20791e-11	2.62791e-09	7.33537	7.32243	7.26671	8.61813	8.77272	8.75272
ENSG00000020577	SAMD4A	1.40748	5.17543	539.616	1.15287e-10	3.51396e-09	4.29472	4.34112	4.32231	5.75856	5.70263	5.70965
ENSG00000106346	USP42	1.40712	3.22884	209.312	1.75997e-08	1.93328e-07	2.50136	2.39936	2.2872	3.83859	3.76313	3.77451
ENSG00000287168	ENSG00000287168	1.40597	1.80953	80.3928	2.2495e-06	1.09692e-05	0.885919	1.17406	0.958016	2.37338	2.22186	2.54088
ENSG00000204592	ENSG00000204592	1.4036	10.1813	492.753	1.87771e-10	5.20929e-09	9.34626	9.30575	9.29416	10.7631	10.794	10.5919
ENSG00000108622	ICAM2	1.40333	3.27513	127.572	2.25867e-07	1.59855e-06	2.58923	2.49127	2.24398	3.79597	4.01718	3.6788
ENSG00000163297	ANTXR2	1.40113	6.61344	356.266	1.06296e-09	1.99829e-08	5.75713	5.70105	5.80181	7.31269	7.06602	7.06976
ENSG00000140105	WARS1	1.39809	10.3457	517.938	1.43695e-10	4.22218e-09	9.51421	9.46101	9.47615	10.9204	10.953	10.7656
ENSG00000108021	TASOR2	1.39439	5.61496	564.143	9.07827e-11	2.85853e-09	4.74602	4.72493	4.82137	6.13478	6.15081	6.18696
ENSG00000089041	P2RX7	1.39038	6.83127	430.055	3.89268e-10	9.155e-09	6.04958	5.88343	5.9986	7.44177	7.39656	7.2614
ENSG00000021355	SERPINB1	1.38963	6.75121	289.775	3.18177e-09	4.79704e-08	5.80128	5.92769	5.96506	7.43327	7.29833	7.11617
ENSG00000120280	TASL	1.38937	4.50586	199.437	2.26466e-08	2.37695e-07	3.4924	3.71356	3.78178	5.21039	4.94894	4.98602
ENSG00000107290	SETX	1.38888	7.21523	402.564	5.5409e-10	1.1927e-08	6.33253	6.25126	6.49338	7.77896	7.67959	7.79324
ENSG00000122641	INHBA	1.38825	3.04338	83.7647	1.84089e-06	9.23274e-06	2.20022	2.35111	2.13466	3.27608	3.59834	3.87999
ENSG00000105402	NAPA	1.38714	7.95494	511.992	1.52884e-10	4.4128e-09	7.12363	7.13389	7.04986	8.44948	8.59304	8.42002
ENSG00000146373	RNF217	1.38571	3.46892	253.554	6.43784e-09	8.61645e-08	2.56579	2.6671	2.70557	4.03797	4.0207	4.01438
ENSG00000090339	ICAM1	1.38561	6.97846	399.522	5.76996e-10	1.23042e-08	6.16326	6.13568	6.08868	7.51318	7.63831	7.37922
ENSG00000163328	GPR155	1.3851	3.56388	159.303	7.25443e-08	6.1149e-07	2.72943	2.69829	2.79212	4.32363	3.9669	4.03561
ENSG00000153933	DGKE	1.38441	1.97123	87.1013	1.52024e-06	7.8378e-06	0.983487	1.17406	1.34914	2.47513	2.49958	2.63661
ENSG00000134575	ACP2	1.38254	8.74867	559.5	9.49088e-11	2.94785e-09	7.91935	7.88363	7.89375	9.18951	9.36577	9.28326
ENSG00000132669	RIN2	1.38073	6.88374	516.173	1.46352e-10	4.26737e-09	6.10212	6.00145	6.00961	7.50719	7.3843	7.35866
ENSG00000162772	ATF3	1.37891	9.17735	756.65	1.86489e-11	8.12122e-10	8.32578	8.33875	8.32536	9.67498	9.73226	9.71827
ENSG00000198839	ZNF277	1.37591	3.77586	121.086	2.94199e-07	1.97457e-06	2.80478	2.78075	3.2244	4.47131	4.24522	4.24755
ENSG00000144802	NFKBIZ	1.37573	2.91368	139.44	1.43612e-07	1.08206e-06	2.17978	2.15147	1.99567	3.57085	3.52577	3.30041
ENSG00000279861	ENSG00000279861	1.37336	1.61873	46.9052	2.83521e-05	9.61331e-05	0.412243	1.05862	0.979253	2.0952	1.99696	2.42768
ENSG00000119900	OGFRL1	1.37306	6.69055	498.613	1.76231e-10	4.92498e-09	5.85867	5.77331	5.91703	7.26697	7.14203	7.25801
ENSG00000187257	RSBN1L	1.37235	4.45042	229.372	1.09015e-08	1.32276e-07	3.62305	3.46422	3.76659	5.08885	4.90193	4.9842
ENSG00000127666	TICAM1	1.37213	5.18643	308.505	2.28358e-09	3.67107e-08	4.45851	4.37046	4.23231	5.61771	5.78888	5.7626
ENSG00000231925	ENSG00000231925	1.36223	8.69961	686.708	3.14819e-11	1.21157e-09	7.90366	7.83775	7.85155	9.1896	9.26227	9.22699
ENSG00000136193	SCRN1	1.36134	5.85061	490.459	1.9253e-10	5.2797e-09	5.05743	4.98575	5.02528	6.29362	6.42669	6.42477
ENSG00000166523	CLEC4E	1.35959	3.1951	81.2563	2.13542e-06	1.05071e-05	2.2792	2.36089	2.5296	3.92384	3.8803	3.36333
ENSG00000226067	LINC00623	1.35711	1.82218	66.029	5.80079e-06	2.44661e-05	0.983487	1.1517	1.02081	2.64194	2.19715	2.25742
ENSG00000067082	KLF6	1.35685	7.535	397.956	5.89224e-10	1.25416e-08	6.70794	6.60504	6.79567	8.16354	7.98606	8.02937
ENSG00000034677	RNF19A	1.35677	6.33474	222.159	1.28886e-08	1.5094e-07	5.44019	5.39325	5.67251	7.0179	6.72237	6.83616
ENSG00000178860	MSC	1.35645	5.59373	344.438	1.27215e-09	2.2971e-08	4.86761	4.7306	4.71145	6.00301	6.1897	6.17744
ENSG00000128245	YWHAH	1.35547	7.07393	296.446	2.82068e-09	4.33922e-08	6.17944	6.26109	6.29542	7.69973	7.67736	7.40765
ENSG00000180628	PCGF5	1.35318	5.91059	416.959	4.59262e-10	1.03809e-08	5.06162	5.05365	5.14757	6.54595	6.36007	6.40791
ENSG00000136874	STX17	1.35179	5.41623	273.176	4.34573e-09	6.24016e-08	4.61894	4.41103	4.73972	5.93856	5.90406	5.99981
ENSG00000186994	KANK3	1.35101	2.78164	104.897	6.05244e-07	3.60729e-06	2.05066	2.00948	1.93175	3.17689	3.56493	3.22849
ENSG00000269243	ENSG00000269243	1.35074	5.54427	261.32	5.49183e-09	7.52657e-08	4.75123	4.80949	4.61468	6.08817	6.20372	5.91739
ENSG00000160888	IER2	1.34917	5.1986	425.48	4.12182e-10	9.55626e-09	4.35976	4.42509	4.36731	5.81107	5.68163	5.69416
ENSG00000163162	RNF149	1.3477	6.76659	464.924	2.5644e-10	6.58676e-09	5.86188	5.96263	6.00702	7.36466	7.21424	7.29333
ENSG00000105499	PLA2G4C	1.34732	5.40923	203.895	2.01814e-08	2.16188e-07	4.55887	4.53067	4.68584	6.05651	6.02921	5.70635
ENSG00000185482	STAC3	1.34513	5.88389	272.601	4.39436e-09	6.29418e-08	5.02771	5.1611	5.01246	6.56281	6.39173	6.26243
ENSG00000076685	NT5C2	1.34034	7.20973	638.437	4.66383e-11	1.6453e-09	6.37247	6.36618	6.43742	7.77672	7.71783	7.70102
ENSG00000189114	BLOC1S3	1.33948	5.02134	319.371	1.90056e-09	3.14376e-08	4.1964	4.2572	4.19195	5.41243	5.61673	5.61645
ENSG00000124226	RNF114	1.33719	6.74367	300.315	2.63353e-09	4.13479e-08	5.94143	5.86979	5.97566	7.42407	7.23979	7.11783
ENSG00000118707	TGIF2	1.33629	4.69072	351.174	1.1476e-09	2.11907e-08	3.85666	3.82374	3.97916	5.19407	5.27391	5.19701
ENSG00000122557	HERPUD2	1.33238	4.94058	321.507	1.83451e-09	3.08359e-08	4.13667	4.037	4.23452	5.54001	5.46586	5.39753
ENSG00000176087	SLC35A4	1.3307	6.87068	457.496	2.79551e-10	7.1164e-09	6.05591	6.06564	6.06218	7.29297	7.49836	7.37471
ENSG00000176994	ENSG00000176994	1.33042	7.61728	651.673	4.17549e-11	1.54954e-09	6.82115	6.78106	6.81647	8.09926	8.1865	8.12181
ENSG00000026950	BTN3A1	1.32686	6.21433	448.351	3.11471e-10	7.65615e-09	5.45727	5.37406	5.39678	6.75308	6.81156	6.63584
ENSG00000105726	ATP13A1	1.32669	7.08525	421.451	4.33691e-10	9.89438e-09	6.32673	6.30987	6.19518	7.49543	7.64003	7.67081
ENSG00000162496	DHRS3	1.32609	5.31152	236.683	9.24659e-09	1.16654e-07	4.55887	4.56914	4.40703	5.8878	5.94915	5.65354
ENSG00000105369	CD79A	1.32577	1.84504	53.8023	1.51503e-05	5.57886e-05	0.935528	1.00973	1.29935	2.38389	2.64371	2.10509
ENSG00000246582	ENSG00000246582	1.32462	2.55231	115.925	3.66529e-07	2.36691e-06	1.83233	1.89298	1.64329	3.04412	3.06156	3.18482
ENSG00000125952	MAX	1.3241	6.59824	614.161	5.74704e-11	1.93202e-09	5.80212	5.76781	5.8122	7.15529	7.06943	7.1261
ENSG00000188921	HACD4	1.32379	5.16446	149.663	9.99833e-08	8.0319e-07	4.28039	4.17644	4.60275	5.83615	5.60033	5.6188
ENSG00000247121	ENSG00000247121	1.3193	1.90223	77.1227	2.75217e-06	1.29922e-05	1.29989	1.00973	1.13876	2.57934	2.44815	2.30482
ENSG00000105699	LSR	1.31886	4.37147	309.524	2.24402e-09	3.63303e-08	3.65301	3.49118	3.6052	4.91689	4.93406	4.84684
ENSG00000168404	MLKL	1.31836	6.55846	535.123	1.20585e-10	3.63665e-09	5.75281	5.79872	5.72453	7.04999	7.14728	7.028
ENSG00000100418	DESI1	1.31809	5.56229	423.531	4.22426e-10	9.71494e-09	4.73905	4.84998	4.71145	6.09538	6.12975	6.02214
ENSG00000289161	ENSG00000289161	1.31542	2.53304	126.074	2.39822e-07	1.67553e-06	1.81918	1.76625	1.74598	3.01738	3.03392	3.17209
ENSG00000158773	USF1	1.31387	6.15953	472.526	2.35093e-10	6.23476e-09	5.38434	5.41454	5.29353	6.67183	6.73905	6.61718
ENSG00000186907	RTN4RL2	1.31382	2.67577	115.755	3.69252e-07	2.38315e-06	1.94562	1.95886	1.8534	3.03748	3.31226	3.28867
ENSG00000163512	AZI2	1.30574	5.12087	264.68	5.13415e-09	7.11313e-08	4.30655	4.24405	4.4495	5.7636	5.57658	5.57234
ENSG00000101608	MYL12A	1.30527	8.85388	414.893	4.71619e-10	1.05906e-08	7.99588	8.07773	8.10261	9.42966	9.4139	9.24267
ENSG00000285446	ENSG00000285446	1.30509	1.95953	31.5677	0.000158685	0.000433276	1.24192	1.08246	1.31614	2.86076	1.86198	2.59908
ENSG00000111012	CYP27B1	1.30505	8.17657	490.417	1.92619e-10	5.2797e-09	7.42819	7.36527	7.35441	8.60697	8.77416	8.67705
ENSG00000136052	SLC41A2	1.3046	5.59877	232.709	1.01061e-08	1.25013e-07	4.90545	4.61685	4.89445	6.21418	6.10672	6.01948
ENSG00000211459	MT-RNR1	1.30335	10.6211	167.628	5.57859e-08	4.93798e-07	9.81152	9.87672	9.79249	11.2625	11.2575	10.8308
ENSG00000105829	BET1	1.30255	3.92504	174.496	4.53275e-08	4.1883e-07	3.31634	3.04618	3.08931	4.57349	4.35262	4.4189
ENSG00000101986	ABCD1	1.30205	8.14695	439.948	3.44669e-10	8.34653e-09	7.37552	7.40362	7.28522	8.57939	8.75272	8.63406
ENSG00000145780	FEM1C	1.30126	5.23023	434.967	3.66323e-10	8.74127e-09	4.41108	4.44361	4.49075	5.76058	5.69382	5.78784
ENSG00000198842	STYXL2	1.30008	1.57536	43.1504	4.12132e-05	0.000132995	0.697482	1.10591	0.726443	2.24099	2.30516	1.74159
ENSG00000123146	ADGRE5	1.29888	9.0254	603.483	6.31633e-11	2.10483e-09	8.27475	8.22956	8.20108	9.53245	9.57811	9.49044
ENSG00000124508	BTN2A2	1.29411	4.28906	291.942	3.05879e-09	4.63686e-08	3.45887	3.50006	3.59836	4.7864	4.87297	4.77081
ENSG00000134070	IRAK2	1.29065	2.37919	111.313	4.49563e-07	2.8018e-06	1.60594	1.56098	1.74598	2.87572	2.92527	2.9441
ENSG00000180573	H2AC6	1.29021	4.09043	81.9642	2.04699e-06	1.01374e-05	3.22453	3.00935	3.65224	4.77047	4.51138	4.54022
ENSG00000095739	BAMBI	1.28879	1.72012	59.4347	9.53284e-06	3.76635e-05	1.24192	0.824239	0.892362	2.39431	2.09385	2.26942
ENSG00000175073	VCPIP1	1.28641	5.44242	413.665	4.79148e-10	1.06966e-08	4.64527	4.67288	4.69228	6.04	5.91641	5.90302
ENSG00000180596	H2BC4	1.28457	2.89107	79.9935	2.30467e-06	1.11792e-05	2.14857	2.18489	2.1156	3.50502	3.62174	3.07973
ENSG00000105339	DENND3	1.28403	4.82923	329.706	1.60489e-09	2.77098e-08	3.98	4.1084	4.09799	5.39826	5.36131	5.26899
ENSG00000163545	NUAK2	1.28372	3.04406	157.242	7.7573e-08	6.46725e-07	2.25986	2.20674	2.41738	3.5336	3.55037	3.63311
ENSG00000108691	CCL2	1.28123	5.52218	44.4393	3.61417e-05	0.000118707	4.8467	4.81484	4.589	6.51881	5.79198	5.61645
ENSG00000064012	CASP8	1.28013	5.70838	427.641	4.01163e-10	9.35671e-09	4.9163	4.97941	4.92213	6.28524	6.22679	6.13627
ENSG00000169418	NPR1	1.2793	7.13494	438.316	3.5159e-10	8.49613e-09	6.39648	6.29973	6.38517	7.53897	7.70474	7.6711
ENSG00000124406	ATP8A1	1.27846	3.62092	110.135	4.74226e-07	2.9347e-06	2.92631	2.6592	2.99862	4.07733	3.98145	4.34713
ENSG00000124151	NCOA3	1.2784	6.64437	535.573	1.20042e-10	3.62986e-09	5.83599	5.84997	5.92936	7.17433	7.17246	7.1024
ENSG00000232453	LINC02777	1.27756	4.77365	235.538	9.48493e-09	1.18743e-07	3.95014	4.05819	4.02838	5.2236	5.44239	5.18122
ENSG00000100225	FBXO7	1.27739	7.43904	365.531	9.27117e-10	1.79914e-08	6.6841	6.68701	6.6268	7.99649	8.02454	7.79713
ENSG00000228192	ZNF691-DT	1.27657	1.93065	41.8916	4.6999e-05	0.000148809	1.29989	1.45539	0.846871	2.27524	2.75794	2.31644
ENSG00000183549	ACSM5	1.2759	3.23756	97.3222	8.79085e-07	4.93999e-06	2.43392	2.61901	2.43286	3.95939	3.7923	3.49177
ENSG00000188215	DCUN1D3	1.27409	3.975	130.667	1.99976e-07	1.43666e-06	3.20948	3.07618	3.36415	4.69234	4.41019	4.34996
ENSG00000163563	MNDA	1.27319	8.28514	108.763	5.04986e-07	3.09656e-06	7.42846	7.37193	7.71619	9.06051	8.60747	8.64763
ENSG00000092010	ENSG00000092010	1.27312	6.28563	184.532	3.39209e-08	3.28852e-07	5.59967	5.58485	5.36284	6.89844	6.87477	6.57612
ENSG00000197122	SRC	1.27154	7.94154	408.385	5.13191e-10	1.12371e-08	7.20395	7.16422	7.14719	8.3206	8.53151	8.46929
ENSG00000114450	GNB4	1.2711	6.40221	184.707	3.37539e-08	3.27788e-07	5.6479	5.47432	5.76865	7.08461	6.76923	6.8462
ENSG00000144445	KANSL1L	1.26922	1.9927	58.4063	1.03445e-05	4.03129e-05	1.2615	1.1517	1.39727	2.65066	2.20956	2.66414
ENSG00000155189	ENSG00000155189	1.26872	4.26136	192.139	2.74981e-08	2.78391e-07	3.40706	3.46875	3.64229	4.906	4.70567	4.70387
ENSG00000033178	UBA6	1.26758	5.7633	106.637	5.57458e-07	3.36418e-06	4.83857	4.77699	5.31978	6.34156	6.15483	6.30385
ENSG00000227766	ENSG00000227766	1.26656	3.75495	50.9054	1.95413e-05	6.94304e-05	3.19428	2.82381	2.99341	3.95235	4.07935	4.6816
ENSG00000135587	SMPD2	1.26635	4.07954	219.115	1.38539e-08	1.60111e-07	3.22453	3.4228	3.34792	4.49814	4.67244	4.60792
ENSG00000066084	DIP2B	1.26115	6.33978	521.132	1.39027e-10	4.10615e-09	5.58323	5.53064	5.62698	6.80285	6.84624	6.87397
ENSG00000057657	PRDM1	1.26103	4.66012	201.6	2.14085e-08	2.27839e-07	3.95014	3.74378	4.02072	5.05803	5.17139	5.27197
ENSG00000165914	TTC7B	1.26098	5.93897	361.643	9.81458e-10	1.87907e-08	5.19745	5.18056	5.16852	6.45984	6.53727	6.31908
ENSG00000254703	SENCR	1.26029	1.94563	70.2412	4.31801e-06	1.89899e-05	0.983487	1.41841	1.28237	2.49465	2.43764	2.49052
ENSG00000143499	SMYD2	1.26026	4.62349	177.892	4.10209e-08	3.85266e-07	3.86308	3.95866	3.80575	5.19257	5.25906	4.92286
ENSG00000184182	UBE2F	1.25974	6.3522	177.938	4.09666e-08	3.85167e-07	5.56856	5.53928	5.67088	7.02421	6.89555	6.60836
ENSG00000170909	ENSG00000170909	1.25629	7.71753	440.442	3.42602e-10	8.3141e-09	6.96209	7.03045	6.88136	8.15168	8.279	8.21102
ENSG00000155465	SLC7A7	1.25619	8.20318	346.828	1.22621e-09	2.24608e-08	7.4344	7.48385	7.41338	8.74984	8.78793	8.55096
ENSG00000086300	SNX10	1.25477	8.18351	336.552	1.43886e-09	2.53052e-08	7.40911	7.34908	7.51276	8.78865	8.57532	8.66774
ENSG00000257433	RPAP3-DT	1.25468	3.0377	150.366	9.76091e-08	7.88461e-07	2.39011	2.35111	2.19943	3.62499	3.49569	3.54703
ENSG00000158457	TSPAN33	1.25462	5.70943	208.523	1.79503e-08	1.96191e-07	5.00611	4.90449	4.96135	6.37814	6.21607	6.01503
ENSG00000115904	SOS1	1.25372	6.37345	271.558	4.48417e-09	6.39877e-08	5.51959	5.54251	5.78004	6.91619	6.79055	6.90794
ENSG00000177738	ANXA2R-OT1	1.25281	2.95752	97.6002	8.66727e-07	4.88014e-06	2.28878	2.32137	2.09629	3.67716	3.3007	3.42362
ENSG00000100883	SRP54	1.25255	6.59713	437.727	3.54131e-10	8.50712e-09	5.81211	5.82192	5.89485	7.16217	7.11219	7.0071
ENSG00000181374	CCL13	1.25211	2.22559	44.0729	3.75041e-05	0.000122303	1.69505	1.49145	1.34914	3.10887	2.48944	2.56054
ENSG00000291122	ENSG00000291122	1.25096	1.38945	57.0022	1.15886e-05	4.43312e-05	0.608524	0.736811	0.751347	1.70069	1.98257	2.05052
ENSG00000131779	PEX11B	1.25084	5.04503	148.543	1.03911e-07	8.28821e-07	4.2166	4.30104	4.37734	5.69144	5.63524	5.28533
ENSG00000122783	CYREN	1.25063	5.72213	255.152	6.22832e-09	8.37526e-08	4.90077	5.05967	4.95734	6.0704	6.34046	6.24431
ENSG00000025434	NR1H3	1.25019	9.25966	409.929	5.02948e-10	1.10765e-08	8.50141	8.5363	8.47361	9.64193	9.76855	9.84437
ENSG00000162616	DNAJB4	1.25014	3.99446	114.536	3.89465e-07	2.48692e-06	3.0776	3.15136	3.5026	4.62088	4.36654	4.51525
ENSG00000289470	ENSG00000289470	1.24986	2.36597	70.8595	4.14031e-06	1.83212e-05	1.55923	1.75146	1.65653	2.88315	3.10206	2.64585
ENSG00000160233	LRRC3	1.24779	3.4464	202.708	2.08052e-08	2.22111e-07	2.73644	2.6592	2.7618	3.9803	3.99942	3.89942
ENSG00000146386	ABRACL	1.24736	5.61939	226.954	1.15243e-08	1.37641e-07	4.858	4.83953	4.92076	6.29571	6.06635	5.9753
ENSG00000180611	MB21D2	1.24666	2.39728	110.421	4.68086e-07	2.903e-06	1.75154	1.65936	1.65653	2.96238	2.88715	2.90619
ENSG00000096872	IFT74	1.2448	3.52334	162.264	6.59777e-08	5.6616e-07	2.69384	2.78801	2.90184	4.15604	3.97419	3.96728
ENSG00000175550	DRAP1	1.2429	6.52305	315.931	2.01297e-09	3.31054e-08	5.78446	5.86465	5.67658	7.11527	7.01568	6.91703
ENSG00000126561	STAT5A	1.24167	7.23097	381.25	7.4074e-10	1.52278e-08	6.49386	6.51648	6.43981	7.74652	7.81467	7.60459
ENSG00000204103	MAFB	1.2407	6.02325	350.85	1.15325e-09	2.12266e-08	5.33551	5.1984	5.30198	6.61724	6.44517	6.49031
ENSG00000213719	ENSG00000213719	1.23953	8.77622	213.574	1.58399e-08	1.7766e-07	8.04438	8.05475	7.985	9.37312	9.36983	9.03424
ENSG00000043462	LCP2	1.23833	6.96701	427.652	4.01109e-10	9.35671e-09	6.20242	6.28247	6.1815	7.47899	7.52529	7.37159
ENSG00000107863	ARHGAP21	1.23699	5.3114	271.184	4.51694e-09	6.42946e-08	4.65825	4.41103	4.63823	5.76461	5.84563	5.81777
ENSG00000267680	ZNF224	1.23676	4.51373	216.119	1.48885e-08	1.69004e-07	3.61165	3.8894	3.83517	5.02821	4.95632	5.06213
ENSG00000136451	VEZF1	1.23667	3.94648	231.491	1.03881e-08	1.27616e-07	3.14241	3.27029	3.25084	4.46637	4.51138	4.37793
ENSG00000213516	RBMXL1	1.23448	4.20976	165.793	5.90465e-08	5.1677e-07	3.51298	3.30109	3.61202	4.80019	4.59179	4.74096
ENSG00000068784	SRBD1	1.23226	5.02589	171.627	4.9386e-08	4.47647e-07	4.42634	4.12858	4.30979	5.58622	5.61789	5.35313
ENSG00000259856	RAB43P1	1.23148	2.55342	101.567	7.10941e-07	4.1354e-06	1.87109	1.78089	1.89869	3.18892	3.06839	2.9366
ENSG00000163635	ATXN7	1.23095	5.15116	377.857	7.7691e-10	1.5829e-08	4.45426	4.38491	4.41874	5.58395	5.68496	5.674
ENSG00000143178	TBX19	1.23016	1.53157	54.5638	1.41972e-05	5.28062e-05	0.808153	0.824239	0.91458	2.26391	1.83019	2.02244
ENSG00000135535	CD164	1.2292	8.79767	222.396	1.28169e-08	1.50253e-07	7.91549	8.00923	8.22767	9.36437	9.1752	9.31191
ENSG00000041988	THAP3	1.22919	3.37148	133.079	1.82214e-07	1.32487e-06	2.80478	2.50897	2.64705	3.83477	4.00299	3.7954
ENSG00000121274	TENT4B	1.2237	4.85821	148.069	1.05629e-07	8.40181e-07	4.14196	3.8995	4.32023	5.37475	5.24557	5.43796
ENSG00000174600	CMKLR1	1.22199	3.62099	62.531	7.50724e-06	3.06505e-05	3.09953	2.91293	2.69918	4.43641	4.02422	3.84435
ENSG00000133313	CNDP2	1.22094	8.81023	401.063	5.65258e-10	1.20764e-08	8.07687	8.10235	8.04634	9.30593	9.38701	9.18831
ENSG00000169155	ZBTB43	1.22063	5.80818	357.841	1.03828e-09	1.95983e-08	5.09612	5.00458	5.13462	6.2397	6.26964	6.38466
ENSG00000132694	ARHGEF11	1.22048	7.79709	430.736	3.85984e-10	9.09649e-09	7.05585	7.09925	7.03504	8.30393	8.35567	8.18592
ENSG00000100567	PSMA3	1.21916	6.47081	290.457	3.14246e-09	4.7511e-08	5.63388	5.70777	5.86948	7.04669	6.90512	6.92179
ENSG00000290793	ENSG00000290793	1.21814	1.53076	28.2277	0.00025138	0.00064918	0.885919	0.706451	0.958016	2.34141	1.44574	2.1959
ENSG00000149633	KIAA1755	1.21621	1.47557	50.8736	1.95974e-05	6.95864e-05	0.86046	0.959117	0.59504	2.12054	2.03928	1.79236
ENSG00000099968	BCL2L13	1.21535	6.79424	308.684	2.27657e-09	3.66496e-08	6.0333	6.07533	6.08929	7.34598	7.36015	7.12403
ENSG00000221914	PPP2R2A	1.21478	5.99346	182.818	3.56042e-08	3.43134e-07	5.18725	5.12998	5.4614	6.60101	6.43001	6.40723
ENSG00000186352	ANKRD37	1.21384	1.42433	57.0287	1.15636e-05	4.42638e-05	0.808153	0.766546	0.701103	1.98912	2.06682	1.74159
ENSG00000137936	BCAR3	1.21001	4.25936	199.127	2.28313e-08	2.38757e-07	3.6493	3.53935	3.45791	4.63414	4.7845	4.84082
ENSG00000244482	ENSG00000244482	1.20859	6.14798	320.777	1.85676e-09	3.10274e-08	5.45195	5.40866	5.41929	6.50324	6.73798	6.65197
ENSG00000074660	ENSG00000074660	1.20609	4.43634	313.977	2.0803e-09	3.40657e-08	3.69683	3.74751	3.73884	4.89869	4.92844	4.9622
ENSG00000172738	TMEM217	1.20371	3.51494	173.772	4.6313e-08	4.26198e-07	2.72943	2.91293	2.81001	4.09022	3.95221	3.99645
ENSG00000280734	LINC01232	1.20225	1.83569	50.7416	1.98319e-05	7.03314e-05	0.885919	1.45539	1.11976	2.44535	2.33944	2.24533
ENSG00000140563	MCTP2	1.20165	1.89725	62.6188	7.45765e-06	3.04758e-05	1.2615	1.36109	1.06121	2.56094	2.28185	2.36197
ENSG00000174749	FAM241A	1.2005	1.93632	56.6739	1.19045e-05	4.53865e-05	1.07487	1.32157	1.38141	2.65066	2.37292	2.28132
ENSG00000112941	TENT4A	1.20036	4.89181	315.129	2.0403e-09	3.35066e-08	4.14196	4.27283	4.13395	5.40472	5.39021	5.34606
ENSG00000272711	HK2-DT	1.19872	1.70092	65.539	6.00977e-06	2.5245e-05	1.07487	1.10591	0.936462	2.33059	2.19715	2.09164
ENSG00000205659	LIN52	1.19849	3.61361	148.88	1.02712e-07	8.2213e-07	2.86362	3.00312	2.89068	4.21017	4.16148	3.94502
ENSG00000135334	AKIRIN2	1.19842	6.06268	310.042	2.22423e-09	3.61121e-08	5.24496	5.37165	5.42317	6.60831	6.44845	6.57612
ENSG00000147996	ZNG1E	1.19679	4.29101	207.558	1.839e-08	1.99998e-07	3.48409	3.53935	3.72947	4.83122	4.76782	4.74741
ENSG00000140396	NCOA2	1.19615	5.6828	332.551	1.53328e-09	2.66344e-08	4.94837	4.88599	5.07298	6.21271	6.12321	6.16304
ENSG00000128512	DOCK4	1.19231	6.18432	226.824	1.15588e-08	1.37766e-07	5.54279	5.41922	5.45762	6.52535	6.62557	6.82908
ENSG00000225614	ZNF469	1.19211	2.70634	70.133	4.35003e-06	1.90867e-05	2.20022	2.04631	1.83021	3.00382	3.39607	3.20369
ENSG00000107443	CCNJ	1.1918	3.50754	138.237	1.50111e-07	1.12362e-06	2.64248	2.81672	2.97238	4.02461	3.93737	4.04611
ENSG00000254470	AP5B1	1.18971	7.41633	481.286	2.13046e-10	5.77041e-09	6.6936	6.7249	6.69577	7.82305	7.94862	7.90752
ENSG00000161638	ITGA5	1.18941	7.70985	335.992	1.45167e-09	2.54836e-08	7.01352	7.01505	6.96525	8.18715	8.29946	8.06487
ENSG00000117091	CD48	1.18912	7.24242	144.559	1.19438e-07	9.32497e-07	6.5139	6.53604	6.54459	7.90145	7.78544	7.43287
ENSG00000125648	SLC25A23	1.18884	5.94647	345.17	1.25787e-09	2.28214e-08	5.22015	5.23475	5.26355	6.33481	6.52986	6.41062
ENSG00000132475	H3-3B	1.18774	8.37748	304.434	2.45018e-09	3.91139e-08	7.66742	7.62318	7.70607	8.98781	8.82431	8.73701
ENSG00000143106	PSMA5	1.18583	7.00192	173.647	4.64862e-08	4.2712e-07	6.31974	6.28376	6.27785	7.60218	7.58097	7.22297
ENSG00000106070	GRB10	1.18324	1.6324	70.5413	4.23067e-06	1.86489e-05	0.959706	0.959117	1.02081	2.10793	2.12037	2.18327
ENSG00000186652	PRG2	1.18101	1.49638	34.0446	0.000115498	0.000328229	0.834544	0.643742	1.02081	2.31969	1.93852	1.65279
ENSG00000104974	ENSG00000104974	1.18003	3.44075	125.152	2.48909e-07	1.72635e-06	2.80478	2.89957	2.57215	3.87255	4.02773	3.89556
ENSG00000180233	ZNRF2	1.1795	4.01509	158.739	7.38809e-08	6.20926e-07	3.44609	3.30616	3.22884	4.64072	4.42357	4.4323
ENSG00000235770	LINC00607	1.17867	1.97288	57.4054	1.12141e-05	4.323e-05	1.00688	1.47353	1.42849	2.43529	2.46894	2.52095
ENSG00000143367	TUFT1	1.17797	2.27434	76.9499	2.78224e-06	1.30922e-05	1.59054	1.70614	1.54701	2.87572	2.82399	2.60856
ENSG00000111737	RAB35	1.17757	6.85723	346.129	1.23945e-09	2.26309e-08	6.21126	6.17501	6.07703	7.36995	7.39044	7.23028
ENSG00000073849	ST6GAL1	1.17756	6.88086	166.5	5.77652e-08	5.07499e-07	6.24792	6.0649	6.21602	7.54424	7.33666	7.15992
ENSG00000143515	ATP8B2	1.17584	3.18928	93.1395	1.09274e-06	5.93916e-06	2.37221	2.59435	2.57215	3.4461	3.79642	3.7829
ENSG00000107099	DOCK8	1.17444	8.13715	420.114	4.41122e-10	1.00439e-08	7.48317	7.39561	7.42527	8.63692	8.6628	8.52445
ENSG00000137462	TLR2	1.17421	4.31528	179.6	3.90387e-08	3.69381e-07	3.62305	3.61893	3.64561	4.96491	4.70347	4.71268
ENSG00000166128	RAB8B	1.17044	5.50376	274.129	4.26659e-09	6.1497e-08	4.73556	4.77881	4.91251	6.0524	5.88967	5.9944
ENSG00000154310	TNIK	1.16774	6.60352	392.951	6.30411e-10	1.327e-08	5.94825	5.8281	5.94631	7.07452	7.02053	7.13063
ENSG00000107864	CPEB3	1.1663	1.96808	50.7831	1.97578e-05	7.01122e-05	1.54332	1.21777	1.17602	2.65066	2.44815	2.26942
ENSG00000138670	RASGEF1B	1.1646	6.91361	338.405	1.39748e-09	2.48804e-08	6.22004	6.16946	6.26926	7.49574	7.32209	7.32816
ENSG00000049449	RCN1	1.16449	4.99392	187.893	3.08855e-08	3.05382e-07	4.14196	4.28315	4.47775	5.42774	5.4736	5.51177
ENSG00000159256	MORC3	1.16295	5.37513	191.645	2.78682e-08	2.81639e-07	4.59212	4.60456	4.85047	5.91793	5.73411	5.89142
ENSG00000253276	CCDC71L	1.16055	4.06342	210.033	1.72863e-08	1.91085e-07	3.39381	3.3608	3.41179	4.64946	4.4988	4.47955
ENSG00000156345	CDK20	1.15884	2.38117	83.0792	1.91633e-06	9.56269e-06	1.66595	1.79539	1.73354	2.79144	3.01283	2.8109
ENSG00000183726	TMEM50A	1.15721	6.96143	274.667	4.22263e-09	6.1172e-08	6.27347	6.22941	6.31487	7.546	7.44721	7.28375
ENSG00000268500	ENSG00000268500	1.15701	2.03366	39.5088	6.08141e-05	0.000187223	1.63626	1.41841	1.08099	2.77558	2.46894	2.29312
ENSG00000213024	NUP62	1.15693	7.25686	369.034	8.81187e-10	1.73058e-08	6.62438	6.58536	6.49246	7.72989	7.79293	7.64716
ENSG00000135655	USP15	1.15664	7.50975	220.667	1.33515e-08	1.5604e-07	6.77164	6.70152	6.97387	8.07738	7.88453	7.96282
ENSG00000171100	MTM1	1.15659	4.88402	253.635	6.42703e-09	8.61207e-08	4.20401	4.11709	4.28656	5.44164	5.31468	5.31746
ENSG00000121281	ADCY7	1.15654	8.26325	476.072	2.25859e-10	6.0317e-09	7.5814	7.58692	7.55205	8.77724	8.74368	8.66604
ENSG00000137414	FAM8A1	1.15636	4.56241	124.545	2.55119e-07	1.75982e-06	3.8885	3.72497	4.02328	5.16086	4.83142	5.10461
ENSG00000134986	NREP	1.15622	3.53574	52.1885	1.74325e-05	6.29356e-05	2.9446	2.82381	2.83934	4.39027	3.8803	3.68777
ENSG00000123737	EXOSC9	1.15526	4.7476	246.449	7.47655e-09	9.7e-08	4.00054	4.15412	4.05613	5.31151	5.17614	5.17645
ENSG00000186854	TRABD2A	1.15485	3.35913	137.887	1.52065e-07	1.13676e-06	2.6199	2.62714	2.82768	3.79203	3.92989	3.80779
ENSG00000065243	PKN2	1.15457	3.81754	96.9866	8.94284e-07	5.018e-06	2.99227	3.02788	3.38419	4.40582	4.14542	4.33291
ENSG00000118482	PHF3	1.15325	5.91258	210.725	1.69916e-08	1.88924e-07	5.16012	5.14563	5.3709	6.47588	6.4046	6.25792
ENSG00000038945	MSR1	1.15279	9.05415	177.681	4.12745e-08	3.87012e-07	8.31747	8.36222	8.41758	9.71186	9.4966	9.32194
ENSG00000180957	PITPNB	1.14936	6.04539	407.994	5.15827e-10	1.12732e-08	5.34472	5.35339	5.39678	6.55818	6.53172	6.44805
ENSG00000164597	ENSG00000164597	1.14794	5.54852	181.934	3.65112e-08	3.50397e-07	4.75123	4.84302	5.00601	6.15868	5.97118	5.91166
ENSG00000163293	NIPAL1	1.14589	1.76563	44.042	3.76219e-05	0.000122617	0.959706	1.26019	1.17602	2.00281	2.23406	2.50074
ENSG00000139410	SDSL	1.14582	6.41466	162.68	6.5113e-08	5.59581e-07	5.79458	5.75025	5.66023	6.9207	7.04064	6.65311
ENSG00000114933	ENSG00000114933	1.14517	4.76206	209.625	1.74628e-08	1.92315e-07	4.01503	4.03395	4.21451	5.19257	5.17772	5.32897
ENSG00000121064	SCPEP1	1.14497	7.73376	325.16	1.72769e-09	2.9481e-08	7.06144	7.06564	7.0306	8.22763	8.28762	8.06723
ENSG00000049249	TNFRSF9	1.1438	2.39769	75.8032	2.99196e-06	1.39584e-05	1.63626	1.93287	1.69555	2.94829	2.91772	2.78606
ENSG00000233223	ENSG00000233223	1.14367	5.79572	177.929	4.09766e-08	3.85167e-07	5.20758	5.18744	4.95734	6.16402	6.40662	6.20581
ENSG00000160883	HK3	1.14264	10.5842	414.032	4.7688e-10	1.06668e-08	9.95918	9.89949	9.84793	11.0199	11.1066	11.008
ENSG00000172159	FRMD3	1.14206	2.79332	73.1493	3.55342e-06	1.61301e-05	2.00492	2.22827	2.19943	3.48076	3.25355	3.06604
ENSG00000106591	MRPL32	1.14152	4.98586	148.483	1.04126e-07	8.29958e-07	4.35748	4.35342	4.23893	5.59529	5.51292	5.23268
ENSG00000197586	ENTPD6	1.14136	5.4387	277.722	3.98301e-09	5.82964e-08	4.73205	4.86895	4.6971	5.87669	5.98026	5.85904
ENSG00000271303	SRXN1	1.14134	7.9524	102.192	6.89543e-07	4.03463e-06	7.31706	7.21059	7.29027	8.06601	8.53043	8.59229
ENSG00000147654	EBAG9	1.14003	3.94464	162.271	6.59631e-08	5.6616e-07	3.35331	3.22281	3.2768	4.55269	4.31004	4.38622
ENSG00000176390	CRLF3	1.13866	3.91732	102.274	6.86771e-07	4.02469e-06	3.12648	3.18478	3.43887	4.49572	4.47587	4.18559
ENSG00000170525	PFKFB3	1.13813	8.32049	239.193	8.7482e-09	1.11848e-07	7.63611	7.6836	7.60957	8.68973	8.68893	8.94917
ENSG00000123992	DNPEP	1.1369	5.94371	296.095	2.83847e-09	4.36072e-08	5.32275	5.27668	5.21738	6.38338	6.51369	6.32052
ENSG00000122417	ODF2L	1.1364	2.17468	27.6265	0.000274261	0.000700671	1.28082	1.41841	1.84185	3.04412	2.52958	2.29312
ENSG00000161642	ZNF385A	1.13599	8.75351	419.897	4.42346e-10	1.00517e-08	8.10543	8.09064	8.03561	9.15878	9.2859	9.19216
ENSG00000196588	MRTFA	1.13532	6.6334	322.052	1.81807e-09	3.06497e-08	6.01467	6.01699	5.84655	7.07046	7.15452	7.05943
ENSG00000198692	EIF1AY	1.13527	4.25648	80.0692	2.29409e-06	1.11391e-05	3.48826	3.47776	3.79381	4.94021	4.74029	4.46397
ENSG00000189060	H1-0	1.13317	5.0831	212.074	1.64346e-08	1.83625e-07	4.43283	4.35342	4.46652	5.46902	5.69272	5.47728
ENSG00000125651	GTF2F1	1.12994	6.69538	355.422	1.07646e-09	2.02035e-08	6.10212	6.01079	5.96373	7.21827	7.15171	7.09399
ENSG00000133606	MKRN1	1.12985	6.91907	432.599	3.77177e-10	8.94427e-09	6.2956	6.19223	6.25898	7.34799	7.41978	7.3681
ENSG00000082074	FYB1	1.12965	7.98468	404.815	5.37837e-10	1.16429e-08	7.31384	7.29016	7.33652	8.52467	8.42398	8.37632
ENSG00000147050	KDM6A	1.12906	4.37738	196.239	2.4636e-08	2.54372e-07	3.73235	3.67488	3.75432	4.88582	4.93406	4.71049
ENSG00000136156	ITM2B	1.12887	7.97505	220.038	1.35524e-08	1.57678e-07	7.24879	7.20212	7.44973	8.54514	8.36297	8.38444
ENSG00000125304	TM9SF2	1.12834	8.16083	207.649	1.83481e-08	1.99732e-07	7.45288	7.37616	7.62986	8.73274	8.50313	8.61082
ENSG00000142396	ERVK3-1	1.12799	5.1365	114.51	3.89902e-07	2.48832e-06	4.39121	4.54146	4.49075	5.75452	5.69161	5.3189
ENSG00000122068	FYTTD1	1.12799	6.73101	336.817	1.43287e-09	2.52742e-08	6.04182	6.00066	6.14262	7.26128	7.11961	7.18745
ENSG00000115935	WIPF1	1.12586	8.54499	449.012	3.09026e-10	7.645e-09	7.90425	7.83643	7.88657	9.0345	9.02566	8.94321
ENSG00000164164	OTUD4	1.12583	6.75392	374.72	8.12221e-10	1.62586e-08	6.06081	6.01931	6.17692	7.19386	7.20226	7.24212
ENSG00000065060	BLTP3A	1.12423	6.89763	466.413	2.52085e-10	6.51886e-09	6.23188	6.19086	6.27195	7.34194	7.34407	7.38095
ENSG00000168000	BSCL2	1.12418	5.55634	343.259	1.29556e-09	2.3219e-08	4.83694	4.93591	4.91251	5.99703	6.07486	5.98078
ENSG00000121486	TRMT1L	1.12386	5.47072	196.262	2.46211e-08	2.54372e-07	4.74428	4.69044	4.97595	5.96504	5.85751	5.97347
ENSG00000181026	AEN	1.12273	4.31057	197.544	2.38004e-08	2.46635e-07	3.72884	3.67488	3.57413	4.79626	4.85333	4.67935
ENSG00000159131	ENSG00000159131	1.12241	6.1692	238.948	8.79533e-09	1.12325e-07	5.50632	5.49112	5.52326	6.70624	6.70659	6.45791
ENSG00000242048	PRKAG2-AS2	1.12214	2.13757	70.1678	4.33969e-06	1.90633e-05	1.40928	1.50915	1.61643	2.56094	2.71507	2.57994
ENSG00000288990	ENSG00000288990	1.12155	3.71938	138.377	1.49336e-07	1.12002e-06	3.07207	2.95873	3.17923	4.31543	4.12592	4.12085
ENSG00000135605	TEC	1.11881	2.87854	93.2379	1.08705e-06	5.91386e-06	2.17978	2.38026	2.18122	3.23025	3.34074	3.48664
ENSG00000138018	SELENOI	1.11816	4.41431	178.411	4.04061e-08	3.81057e-07	3.68237	3.69048	3.90619	4.86722	4.81527	4.95479
ENSG00000104856	RELB	1.11735	4.93035	175.248	4.43293e-08	4.10936e-07	4.38229	4.30864	4.13631	5.45041	5.45678	5.2615
ENSG00000134758	RNF138	1.11346	3.23969	134.064	1.755e-07	1.28505e-06	2.64248	2.50015	2.66682	3.74392	3.63099	3.75757
ENSG00000263528	IKBKE	1.11261	6.1531	284.075	3.53429e-09	5.26001e-08	5.54179	5.49112	5.45951	6.67504	6.66271	6.48131
ENSG00000282988	ENSG00000282988	1.11111	2.46581	72.8304	3.62895e-06	1.64208e-05	1.85829	1.94592	1.73354	3.07037	2.95505	2.78606
ENSG00000168495	POLR3D	1.11012	4.44115	244.125	7.85846e-09	1.01494e-07	3.74284	3.80595	3.84098	4.84269	4.94523	4.92286
ENSG00000157191	NECAP2	1.10932	7.37309	238.327	8.91641e-09	1.13491e-07	6.74971	6.7154	6.68491	7.91645	7.89369	7.65204
ENSG00000095485	CWF19L1	1.10921	4.77616	224.474	1.22072e-08	1.44439e-07	4.06046	4.24405	4.08336	5.17151	5.28714	5.24943
ENSG00000270149	ENSG00000270149	1.10906	5.30707	130.613	2.00401e-07	1.43881e-06	4.86121	4.60456	4.4852	5.64307	5.87124	5.77212
ENSG00000101109	STK4	1.10832	7.24895	463.033	2.62102e-10	6.7171e-09	6.5729	6.56118	6.64477	7.71359	7.69263	7.69798
ENSG00000163877	SNIP1	1.10624	4.43219	168.145	5.49041e-08	4.87232e-07	3.82739	3.7697	3.77572	5.02821	4.8981	4.73881
ENSG00000160216	AGPAT3	1.10586	7.37052	459.255	2.73861e-10	6.98713e-09	6.69269	6.72585	6.73102	7.81701	7.86652	7.78124
ENSG00000244509	APOBEC3C	1.10504	7.05799	231.494	1.03874e-08	1.27616e-07	6.48035	6.37345	6.35908	7.60414	7.56234	7.34951
ENSG00000136250	AOAH	1.10465	4.6466	184.172	3.42661e-08	3.31636e-07	3.99762	4.09088	3.92547	5.13932	5.1981	4.97141
ENSG00000159873	CCDC117	1.10382	4.60304	243.419	7.97888e-09	1.02933e-07	3.89478	3.99993	3.98966	5.13155	5.01051	5.04304
ENSG00000151470	C4orf33	1.10261	3.80846	83.0757	1.91672e-06	9.56269e-06	3.03272	3.09388	3.36818	4.43641	4.30427	4.04959
ENSG00000167208	SNX20	1.10043	5.65252	204.002	2.01259e-08	2.15999e-07	5.0769	5.01546	4.92761	6.22809	6.11581	5.9615
ENSG00000188739	RBM34	1.09968	4.50633	168.417	5.44482e-08	4.83561e-07	3.89478	3.79517	3.91172	5.08725	4.98005	4.81445
ENSG00000136010	ALDH1L2	1.09944	3.23227	70.8687	4.13775e-06	1.8317e-05	2.38119	2.72882	2.69277	3.49051	3.69857	3.8878
ENSG00000136213	CHST12	1.09932	4.34423	184.802	3.3664e-08	3.27193e-07	3.62683	3.69048	3.79979	4.88212	4.70347	4.82058
ENSG00000196843	ARID5A	1.09904	6.12102	354.438	1.09246e-09	2.03843e-08	5.55375	5.4063	5.46046	6.58744	6.58388	6.54685
ENSG00000132854	KANK4	1.09879	2.82297	50.7706	1.978e-05	7.01694e-05	2.00492	2.41822	2.17203	3.31502	3.51581	3.00277
ENSG00000177674	AGTRAP	1.09826	5.68629	300.079	2.64452e-09	4.14635e-08	5.05603	5.02164	5.04933	6.05158	6.2306	6.13053
ENSG00000171223	JUNB	1.09801	8.32066	362.75	9.65618e-10	1.85808e-08	7.71879	7.69331	7.59825	8.82041	8.69983	8.78311
ENSG00000172530	BANP	1.09755	3.33701	144.61	1.19226e-07	9.32114e-07	2.74342	2.75872	2.6404	3.73574	3.86077	3.8119
ENSG00000215784	FAM72D	1.09661	1.65954	11.3413	0.00631757	0.011281	1.22207	1.54391	0.146916	2.61544	1.81403	1.8089
ENSG00000110925	CSRNP2	1.09401	5.08817	235.866	9.41595e-09	1.18063e-07	4.42199	4.34605	4.56988	5.53059	5.53774	5.55897
ENSG00000166822	TMEM170A	1.09333	3.88065	114.632	3.87831e-07	2.4787e-06	3.15293	3.1229	3.45032	4.42374	4.25424	4.34146
ENSG00000033327	GAB2	1.09193	5.59597	367.871	8.96127e-10	1.7569e-08	4.96788	4.95218	4.95064	6.0233	6.09506	6.02214
ENSG00000118804	STBD1	1.09121	4.70525	126.485	2.35888e-07	1.6592e-06	4.00345	4.04005	4.1644	5.2963	5.2228	4.93609
ENSG00000005810	MYCBP2	1.09107	7.27077	241.551	8.30864e-09	1.07066e-07	6.6258	6.51648	6.72985	7.638	7.6871	7.82203
ENSG00000135636	DYSF	1.09105	4.69927	93.2921	1.08394e-06	5.90535e-06	4.02079	4.22276	3.94718	5.32928	5.20276	4.89409
ENSG00000100906	NFKBIA	1.09098	6.01311	354.428	1.09263e-09	2.03843e-08	5.4032	5.32993	5.38389	6.51762	6.46924	6.39838
ENSG00000108424	KPNB1	1.08873	8.43845	370.454	8.63337e-10	1.70726e-08	7.84159	7.79623	7.74554	8.90967	8.93178	8.80568
ENSG00000139192	TAPBPL	1.08804	5.60065	267.367	4.86774e-09	6.81006e-08	4.9544	4.981	4.95734	6.05733	6.14759	5.93914
ENSG00000010671	BTK	1.08782	7.50239	232.359	1.01861e-08	1.25596e-07	6.88409	6.90447	6.79118	8.00374	8.03895	7.7883
ENSG00000176170	SPHK1	1.08718	7.12789	346.614	1.23026e-09	2.24989e-08	6.52812	6.47318	6.45931	7.53897	7.66502	7.51263
ENSG00000047365	ARAP2	1.08701	6.07355	171.131	5.01313e-08	4.51182e-07	5.32741	5.34971	5.60921	6.56339	6.40864	6.58694
ENSG00000168961	LGALS9	1.08621	9.6766	345.873	1.24434e-09	2.26636e-08	9.09394	9.03475	8.97111	10.058	10.1913	10.1082
ENSG00000139636	LMBR1L	1.08577	5.08242	106.814	5.52856e-07	3.34346e-06	4.50649	4.43438	4.40899	5.64417	5.67381	5.24336
ENSG00000136560	TANK	1.08509	6.31806	303.61	2.48561e-09	3.9569e-08	5.68644	5.6709	5.68468	6.8693	6.74599	6.67188
ENSG00000188706	ZDHHC9	1.08451	4.80058	218.092	1.41972e-08	1.62926e-07	4.27799	4.10259	4.12683	5.2597	5.31037	5.18597
ENSG00000154237	LRRK1	1.08427	6.27171	354.379	1.09343e-09	2.03843e-08	5.67827	5.57123	5.65282	6.66539	6.7202	6.76803
ENSG00000261512	ENSG00000261512	1.08417	3.31466	138.549	1.48393e-07	1.11444e-06	2.66471	2.80244	2.63372	3.79203	3.80052	3.73612
ENSG00000226822	ENSG00000226822	1.0835	2.08692	69.7353	4.47012e-06	1.95386e-05	1.44398	1.49145	1.53272	2.62433	2.54924	2.49052
ENSG00000107854	TNKS2	1.08309	6.55859	363.281	9.58117e-10	1.84676e-08	5.93153	5.86722	5.96439	7.01748	6.94045	7.0525
ENSG00000110852	CLEC2B	1.08264	5.13881	39.8973	5.82627e-05	0.000180766	4.37782	4.49558	4.63656	6.0275	5.32327	5.28533
ENSG00000206418	RAB12	1.08247	4.90036	199.773	2.24489e-08	2.36011e-07	4.20906	4.22544	4.37133	5.45912	5.29735	5.29122
ENSG00000108984	MAP2K6	1.08071	2.95663	76.4721	2.86745e-06	1.34544e-05	2.22038	2.21755	2.56515	3.50982	3.30649	3.43432
ENSG00000091317	CMTM6	1.07897	7.83476	126.444	2.36279e-07	1.66093e-06	7.12563	7.10617	7.34957	8.4833	8.13071	8.19204
ENSG00000107968	MAP3K8	1.07883	2.41748	54.0653	1.48128e-05	5.47754e-05	1.68058	2.10567	1.64329	2.89053	2.94024	2.81909
ENSG00000081189	MEF2C	1.07654	2.47152	45.441	3.27052e-05	0.000108574	1.77898	2.09399	1.73354	3.17083	2.91014	2.6822
ENSG00000150457	LATS2	1.0754	4.53842	209.923	1.73336e-08	1.91423e-07	3.8175	3.8995	4.02328	4.98056	5.01051	4.97691
ENSG00000186283	TOR3A	1.07538	6.31533	365.393	9.28985e-10	1.79971e-08	5.6673	5.72112	5.66516	6.76217	6.81562	6.69652
ENSG00000136810	TXN	1.07493	8.35594	298.134	2.73716e-09	4.25657e-08	7.70344	7.7211	7.74069	8.6835	8.90115	8.7969
ENSG00000075426	FOSL2	1.07459	5.70735	300.389	2.63009e-09	4.13479e-08	5.08654	5.08644	5.06555	6.05487	6.21222	6.18617
ENSG00000166889	PATL1	1.07424	6.875	407.055	5.22211e-10	1.1391e-08	6.20179	6.23341	6.2933	7.28179	7.34125	7.3278
ENSG00000148356	LRSAM1	1.07401	4.86972	262.195	5.39589e-09	7.42179e-08	4.25619	4.29085	4.19422	5.28093	5.37927	5.29269
ENSG00000110756	ENSG00000110756	1.07341	7.0467	296.927	2.79658e-09	4.31958e-08	6.35606	6.36254	6.52035	7.54775	7.43769	7.47719
ENSG00000140750	ENSG00000140750	1.07178	7.13224	448.835	3.09679e-10	7.645e-09	6.50263	6.49389	6.50898	7.53485	7.58007	7.6037
ENSG00000139899	CBLN3	1.071	1.92853	50.5761	2.01305e-05	7.12357e-05	1.46102	1.26019	1.29935	2.41495	2.54924	2.1959
ENSG00000187741	FANCA	1.0697	5.9007	335.905	1.45366e-09	2.54836e-08	5.23756	5.34726	5.23955	6.37748	6.34258	6.30967
ENSG00000166451	CENPN	1.06915	4.95306	268.457	4.76442e-09	6.68188e-08	4.28518	4.38011	4.33266	5.44665	5.40647	5.34323
ENSG00000139597	N4BP2L1	1.06605	3.91118	127.348	2.27893e-07	1.6099e-06	3.2639	3.16258	3.45412	4.44396	4.28094	4.35841
ENSG00000115525	ST3GAL5	1.06596	6.59068	338.005	1.4063e-09	2.49984e-08	5.90687	5.93671	6.0478	7.05534	6.98759	7.04816
ENSG00000064763	FAR2	1.0647	4.39683	159.062	7.31123e-08	6.15824e-07	3.72531	3.78067	3.84098	4.98402	4.80917	4.72798
ENSG00000005302	MSL3	1.06429	5.28323	274.49	4.237e-09	6.13024e-08	4.60175	4.7001	4.68906	5.79444	5.67493	5.70745
ENSG00000126947	ARMCX1	1.06127	4.37291	184.55	3.39034e-08	3.28852e-07	3.7147	3.72118	3.84388	4.90782	4.736	4.81035
ENSG00000072694	FCGR2B	1.06096	3.12892	84.4683	1.76708e-06	8.92127e-06	2.54995	2.56081	2.48575	3.76817	3.56975	3.38555
ENSG00000173039	RELA	1.0605	6.15075	228.707	1.10687e-08	1.33596e-07	5.58226	5.60967	5.39283	6.54244	6.66721	6.55667
ENSG00000019485	PRDM11	1.06044	1.9824	44.5982	3.55691e-05	0.000116957	1.37373	1.23913	1.56117	2.43529	2.63454	2.23313
ENSG00000214900	LINC01588	1.05956	2.36907	47.706	2.62624e-05	8.9804e-05	1.92121	1.9064	1.5037	2.85322	2.96971	2.64585
ENSG00000136758	YME1L1	1.05773	8.07855	337.178	1.42472e-09	2.52246e-08	7.4656	7.38517	7.51481	8.56576	8.4484	8.52477
ENSG00000137055	PLAA	1.05597	5.71551	194.466	2.5828e-08	2.64923e-07	5.02914	5.06865	5.19486	6.28594	6.11581	6.0511
ENSG00000198900	TOP1	1.05556	6.76513	405.375	5.33878e-10	1.15792e-08	6.14493	6.12854	6.16538	7.22705	7.22497	7.15063
ENSG00000138600	SPPL2A	1.05502	7.51501	157.309	7.74023e-08	6.45772e-07	6.78692	6.78652	7.08916	8.02654	7.85989	7.95866
ENSG00000102699	PARP4	1.05488	8.19562	350.946	1.15158e-09	2.12266e-08	7.59546	7.51182	7.61594	8.59445	8.59467	8.69801
ENSG00000205629	LCMT1	1.05251	4.84483	289.712	3.18544e-09	4.79704e-08	4.25619	4.24141	4.21227	5.28514	5.28274	5.29122
ENSG00000117525	F3	1.05161	5.16735	91.1732	1.21414e-06	6.50007e-06	4.50854	4.54789	4.61298	5.48741	5.41185	5.87875
ENSG00000255639	ENSG00000255639	1.0515	4.54579	118.393	3.29583e-07	2.1613e-06	3.92886	4.06419	3.82347	5.08081	5.07296	4.79176
ENSG00000196072	BLOC1S2	1.05099	6.63553	297.876	2.74976e-09	4.27035e-08	5.94673	6.00145	6.10688	7.13406	7.04237	7.03284
ENSG00000135363	LMO2	1.05075	6.42068	236.037	9.38018e-09	1.18063e-07	5.78022	5.82722	5.81072	6.99367	6.81156	6.75102
ENSG00000162909	CAPN2	1.04932	6.99775	406.528	5.25842e-10	1.14483e-08	6.36514	6.34909	6.43213	7.41193	7.43075	7.45175
ENSG00000114745	GORASP1	1.04736	6.21089	343.693	1.28688e-09	2.31641e-08	5.60639	5.62294	5.56863	6.63384	6.70987	6.59054
ENSG00000146872	TLK2	1.04592	5.36899	317.871	1.94865e-09	3.20937e-08	4.75986	4.75491	4.7705	5.83519	5.75648	5.8249
ENSG00000206337	ENSG00000206337	1.04405	5.82625	158.111	7.5403e-08	6.31397e-07	5.24987	5.24403	5.16041	6.15255	6.44976	6.16063
ENSG00000172869	DMXL1	1.04392	7.40567	126.418	2.36528e-07	1.66165e-06	6.67637	6.70008	6.98211	7.78442	7.71918	7.99366
ENSG00000142599	RERE	1.04302	6.32298	216.704	1.46796e-08	1.67453e-07	5.74674	5.64612	5.74559	6.63163	6.74226	6.88376
ENSG00000013364	MVP	1.04178	8.58092	367.328	9.03209e-10	1.76473e-08	8.01854	7.96001	7.92709	9.00663	9.06386	8.95939
ENSG00000223552	CCR5AS	1.0416	3.46371	111.688	4.42037e-07	2.76092e-06	2.68661	2.95873	2.96175	3.93816	3.87642	3.91478
ENSG00000141540	TTYH2	1.04088	4.88223	124.943	2.51028e-07	1.73788e-06	4.25619	4.30358	4.28443	5.08564	5.44108	5.40842
ENSG00000105821	DNAJC2	1.03942	4.4053	105.375	5.91643e-07	3.53872e-06	3.78742	3.82727	3.81168	5.02988	4.86122	4.61028
ENSG00000163683	SMIM14	1.03933	6.44668	223.126	1.25986e-08	1.48303e-07	5.81626	5.78789	5.91083	7.00902	6.78797	6.82756
ENSG00000124214	STAU1	1.03886	6.44514	320.206	1.8744e-09	3.11854e-08	5.85947	5.78426	5.86948	6.91393	6.91463	6.79784
ENSG00000150459	SAP18	1.03876	6.91591	165.354	5.986e-08	5.2229e-07	6.29975	6.32306	6.30176	7.48083	7.40096	7.13432
ENSG00000108091	CCDC6	1.03637	6.4373	233.365	9.95782e-09	1.23313e-07	5.76143	5.79782	5.93072	6.90256	6.76029	6.93503
ENSG00000259341	ENSG00000259341	1.03587	5.3232	156.954	7.83073e-08	6.51054e-07	4.72678	4.80233	4.63823	5.6043	5.89832	5.75409
ENSG00000097021	ACOT7	1.03566	7.1338	223.977	1.235e-08	1.45676e-07	6.55813	6.54839	6.47575	7.617	7.65145	7.40799
ENSG00000139572	GPR84	1.03176	2.43155	31.9387	0.00015113	0.000415246	2.15905	1.73651	1.64329	3.17083	2.79135	2.61797
ENSG00000170142	UBE2E1	1.03104	5.84412	102.268	6.8698e-07	4.02469e-06	5.13247	5.20655	5.38091	6.49962	6.1779	6.11482
ENSG00000087074	PPP1R15A	1.02942	6.34503	299.544	2.66961e-09	4.17423e-08	5.71957	5.80947	5.70474	6.69469	6.80646	6.81636
ENSG00000114013	CD86	1.02881	6.91172	187	3.16592e-08	3.11953e-07	6.31154	6.20383	6.40786	7.44303	7.36502	7.19769
ENSG00000144647	POMGNT2	1.02782	4.73948	133.268	1.80899e-07	1.31615e-06	4.16814	4.21469	4.06112	5.10323	5.34734	5.05175
ENSG00000134352	IL6ST	1.02513	5.00158	130.211	2.03562e-07	1.45876e-06	4.39343	4.28058	4.53982	5.53295	5.26947	5.48373
ENSG00000179583	CIITA	1.02494	4.41853	89.3507	1.34115e-06	7.04798e-06	3.84697	3.85522	3.79381	4.62973	4.80304	5.09115
ENSG00000112739	PRPF4B	1.02379	6.6956	296.74	2.80593e-09	4.32818e-08	6.07954	6.03237	6.17806	7.14143	7.05876	7.16234
ENSG00000261371	PECAM1	1.02252	8.40146	412.747	4.84869e-10	1.07822e-08	7.79405	7.8157	7.79802	8.79776	8.8091	8.86692
ENSG00000107738	VSIR	1.02214	7.10855	325.146	1.72811e-09	2.9481e-08	6.53769	6.47093	6.52487	7.45211	7.59463	7.54938
ENSG00000174032	SLC25A30	1.0217	5.52035	185.103	3.33812e-08	3.25252e-07	4.80059	4.97941	4.99693	5.89241	5.88967	6.05803
ENSG00000075234	TTC38	1.02134	4.95555	230.886	1.05316e-08	1.28882e-07	4.38006	4.40159	4.32023	5.30738	5.45026	5.39753
ENSG00000245571	FAM111A-DT	1.02067	1.42246	34.4	0.000110515	0.000316587	0.808153	0.933132	0.892362	1.59616	1.89309	2.09164
ENSG00000204172	AGAP9	1.01958	2.16121	51.2035	1.90256e-05	6.7943e-05	1.42673	1.65936	1.70832	2.54231	2.51965	2.75227
ENSG00000224631	RPS27AP16	1.01778	1.61259	22.7919	0.000584437	0.00136301	0.935528	1.23913	1.02081	1.54092	2.22186	2.31644
ENSG00000285283	ENSG00000285283	1.01689	1.97703	16.214	0.00201196	0.00404302	1.68058	1.64342	0.846871	2.0694	2.84005	2.25742
ENSG00000224470	ATXN1L	1.01564	5.88031	235.441	9.50546e-09	1.1887e-07	5.3087	5.27797	5.28609	6.19343	6.41401	6.30093
ENSG00000162231	NXF1	1.01282	6.02072	218.986	1.38968e-08	1.60444e-07	5.31575	5.55747	5.41637	6.47158	6.39716	6.46314
ENSG00000283761	ENSG00000283761	1.01151	3.72427	37.1591	7.93953e-05	0.000236633	2.83123	3.0821	3.45791	4.43389	4.08273	3.90328
ENSG00000288587	ENSG00000288587	1.01125	1.43766	23.9885	0.000479782	0.00114367	0.668434	1.12898	0.869796	2.05633	2.05312	1.45688
ENSG00000118495	PLAGL1	1.01097	4.94827	214.899	1.53361e-08	1.73039e-07	4.46275	4.30358	4.32853	5.42266	5.36547	5.33612
ENSG00000173402	DAG1	1.0106	6.86362	375.057	8.08334e-10	1.62578e-08	6.31448	6.22941	6.27892	7.27122	7.3099	7.27299
ENSG00000023171	GRAMD1B	1.01055	3.57626	73.0279	3.58194e-06	1.62402e-05	2.99227	3.13435	2.89068	4.04461	4.1868	3.77029
ENSG00000226328	NUP50-DT	1.01033	2.43098	68.9359	4.72363e-06	2.05211e-05	1.93347	1.83803	1.8534	2.97632	2.86379	2.76926
ENSG00000113272	THG1L	1.00984	2.34552	59.069	9.81257e-06	3.85289e-05	1.77898	1.85196	1.74598	2.95535	2.68872	2.70004
ENSG00000185436	IFNLR1	1.00731	4.66178	214.652	1.54285e-08	1.73571e-07	4.13402	4.09088	4.02838	5.11273	5.12793	5.0237
ENSG00000112144	CILK1	1.00655	3.4292	88.4512	1.4096e-06	7.34353e-06	2.66471	3.02788	2.87943	3.94882	3.83297	3.80368
ENSG00000205302	SNX2	1.00497	7.78825	218.72	1.39853e-08	1.61304e-07	7.20332	7.1691	7.23175	8.3512	8.14309	8.11268
ENSG00000144843	ADPRH	1.00326	6.94092	263.959	5.20852e-09	7.20743e-08	6.28188	6.32681	6.45505	7.40808	7.37021	7.29809
ENSG00000188157	AGRN	0.99963	7.67677	175.414	4.41119e-08	4.09585e-07	7.17067	7.05212	7.05581	7.96119	8.05236	8.25089
ENSG00000198382	UVRAG	0.9995	5.28494	232.413	1.01737e-08	1.25596e-07	4.66562	4.72493	4.73505	5.79641	5.64212	5.67625
ENSG00000159399	HK2	0.999134	9.18094	274.341	4.24917e-09	6.14007e-08	8.61126	8.56077	8.61886	9.49796	9.59298	9.69135
ENSG00000166546	BEAN1	0.99869	2.38391	45.2706	3.32615e-05	0.000110261	1.92121	1.86577	1.72099	3.03748	2.8159	2.57027
ENSG00000108510	MED13	0.997752	6.27815	161.468	6.76716e-08	5.76945e-07	5.63482	5.58902	5.85663	6.64425	6.64054	6.79888
ENSG00000204209	ENSG00000204209	0.997268	5.73128	167.301	5.63514e-08	4.97756e-07	5.25598	5.05365	5.1464	6.18369	6.24574	6.01236
ENSG00000154065	ANKRD29	0.99677	1.72289	35.0867	0.00010159	0.000294042	0.983487	1.43702	1.11976	1.97529	2.27005	2.23313
ENSG00000100991	TRPC4AP	0.995225	7.1604	235.88	9.41286e-09	1.18063e-07	6.59477	6.62547	6.52216	7.58065	7.67764	7.46126
ENSG00000148824	MTG1	0.994474	3.84244	74.0812	3.34311e-06	1.53215e-05	3.34416	3.35591	3.13734	4.46142	4.278	4.03561
ENSG00000179144	GIMAP7	0.994473	2.15614	22.8615	0.000577657	0.00135023	1.83233	1.52663	1.45905	2.96937	2.53945	2.14471
ENSG00000054267	ARID4B	0.993843	5.16169	161.46	6.76888e-08	5.76945e-07	4.61514	4.48668	4.65977	5.71035	5.53528	5.49015
ENSG00000154262	ABCA6	0.993487	2.08321	26.7247	0.000313382	0.000786723	1.39162	1.72141	1.5037	2.86826	2.43764	2.15768
ENSG00000245556	SCAMP1-AS1	0.993112	2.09535	50.9856	1.9401e-05	6.9039e-05	1.47786	1.61101	1.57518	2.69351	2.45859	2.42768
ENSG00000166532	RIMKLB	0.992198	2.2583	55.9094	1.26807e-05	4.793e-05	1.57497	1.80974	1.75832	2.57934	2.77474	2.72639
ENSG00000188610	FAM72B	0.989723	1.95569	44.7978	3.48647e-05	0.000115075	1.28082	1.38045	1.57518	2.24099	2.49958	2.42768
ENSG00000161091	MFSD12	0.988633	10.6063	277.689	3.98548e-09	5.82964e-08	10.0191	10.0741	9.9932	10.9292	11.1014	11.0176
ENSG00000008283	CYB561	0.987482	3.84018	157.912	7.58953e-08	6.34589e-07	3.23942	3.33622	3.2725	4.28493	4.29556	4.2138
ENSG00000184730	APOBR	0.987198	8.60189	275.01	4.19491e-09	6.09248e-08	8.04562	7.9985	8.03466	8.91205	9.02017	9.10195
ENSG00000131446	MGAT1	0.986296	9.71898	357.79	1.03907e-09	1.95983e-08	9.16788	9.13735	9.12523	10.1086	10.1846	10.0946
ENSG00000197324	LRP10	0.985692	8.52676	250.874	6.8083e-09	9.00681e-08	8.01872	7.92005	7.91595	8.83615	9.02435	8.94695
ENSG00000102226	USP11	0.983733	5.11579	109.686	4.84025e-07	2.98565e-06	4.60175	4.6351	4.41095	5.40987	5.71682	5.4525
ENSG00000038274	MAT2B	0.983521	6.69702	234.287	9.75373e-09	1.21444e-07	6.16391	6.11054	6.10447	7.2245	7.08635	7.00845
ENSG00000160753	RUSC1	0.983202	4.41167	96.6734	9.08749e-07	5.08917e-06	3.84697	3.93267	3.77572	5.01137	4.83142	4.62436
ENSG00000137824	RMDN3	0.982956	7.21034	156.048	8.06765e-08	6.66758e-07	6.65107	6.71015	6.55303	7.59231	7.78181	7.47395
ENSG00000267100	ILF3-DT	0.98216	1.4187	39.7606	5.91458e-05	0.00018291	0.959706	0.959117	0.775827	1.84452	1.96803	1.74159
ENSG00000187210	GCNT1	0.981656	3.27881	77.0866	2.75843e-06	1.30016e-05	2.81806	2.83087	2.53678	3.67288	3.60305	3.83226
ENSG00000155561	NUP205	0.980761	6.09513	301.912	2.56057e-09	4.04804e-08	5.51144	5.57753	5.49497	6.53421	6.5348	6.45266
ENSG00000107036	RIC1	0.979371	5.45443	257.138	5.97918e-09	8.08782e-08	4.93166	4.90449	4.83599	5.87762	5.91357	5.81265
ENSG00000248672	LY75-CD302	0.979367	3.70297	102.077	6.93404e-07	4.04781e-06	3.28797	2.96515	3.17923	4.10617	4.1868	4.08396
ENSG00000151414	NEK7	0.978826	5.35459	108.094	5.20826e-07	3.18174e-06	4.69652	4.65908	4.99041	5.87017	5.64555	5.78262
ENSG00000072121	ZFYVE26	0.978718	7.96125	240.478	8.50537e-09	1.09109e-07	7.3881	7.39769	7.39003	8.23526	8.41998	8.44701
ENSG00000143545	RAB13	0.978564	7.19682	189.199	2.97937e-08	2.96639e-07	6.70213	6.61324	6.56756	7.65463	7.69952	7.45405
ENSG00000072401	UBE2D1	0.978172	4.07672	50.1665	2.08927e-05	7.3705e-05	3.46733	3.296	3.75432	4.70077	4.21785	4.53028
ENSG00000161955	TNFSF13	0.977058	5.91414	217.663	1.43445e-08	1.64122e-07	5.29214	5.42506	5.33119	6.40481	6.34258	6.22442
ENSG00000135046	ANXA1	0.976859	8.7862	93.4817	1.07311e-06	5.86314e-06	8.22558	8.22873	8.19797	9.39892	9.23778	8.90202
ENSG00000178927	CYBC1	0.976565	7.16611	277.57	3.99452e-09	5.83108e-08	6.63239	6.6112	6.55347	7.57092	7.6574	7.49294
ENSG00000122122	SASH3	0.975506	8.23769	252.407	6.59342e-09	8.75294e-08	7.71613	7.68141	7.61148	8.61005	8.74821	8.5723
ENSG00000117010	ZNF684	0.975498	1.88873	36.039	9.05851e-05	0.000265348	1.42673	1.17406	1.45905	2.43529	2.43764	2.05052
ENSG00000197608	ZNF841	0.975074	4.09933	112.735	4.21778e-07	2.65909e-06	3.4924	3.48225	3.65554	4.64946	4.50636	4.38622
ENSG00000250138	ENSG00000250138	0.974759	1.81197	38.6068	6.72647e-05	0.000204532	1.18152	1.38045	1.29935	2.27524	2.0112	2.41693
ENSG00000134371	CDC73	0.974642	5.96482	250.68	6.83608e-09	9.01227e-08	5.38099	5.41805	5.40759	6.45112	6.39445	6.27587
ENSG00000204439	ENSG00000204439	0.973974	5.24929	216.312	1.48192e-08	1.68541e-07	4.6434	4.68656	4.73816	5.6332	5.75012	5.59992
ENSG00000163389	POGLUT1	0.973637	3.8156	113.199	4.13156e-07	2.61338e-06	3.11576	3.31625	3.35606	4.31543	4.16148	4.22616
ENSG00000149932	TMEM219	0.973542	6.97789	294.385	2.92682e-09	4.46642e-08	6.3926	6.42389	6.42344	7.38179	7.46446	7.30867
ENSG00000134780	DAGLA	0.971631	6.97927	188.295	3.05441e-08	3.02792e-07	6.48243	6.30164	6.45647	7.26306	7.4706	7.42015
ENSG00000151694	ADAM17	0.970529	5.85519	191.729	2.78048e-08	2.81247e-07	5.34013	5.25062	5.29459	6.3873	6.25101	6.14606
ENSG00000125779	PANK2	0.970469	5.7942	199.982	2.23266e-08	2.35418e-07	5.12045	5.25979	5.31666	6.27046	6.1273	6.21126
ENSG00000136869	TLR4	0.969595	7.28054	154.831	8.39905e-08	6.91153e-07	6.69269	6.58849	6.85862	7.74601	7.56083	7.74733
ENSG00000185339	TCN2	0.969423	4.59608	135.021	1.69255e-07	1.2433e-06	4.05205	4.16811	3.90619	5.00288	5.09319	4.93044
ENSG00000139083	ETV6	0.968277	5.62703	300.979	2.60291e-09	4.10363e-08	5.07275	5.08938	5.04807	6.04166	6.06208	6.0061
ENSG00000053747	LAMA3	0.967182	1.99314	16.2004	0.00201774	0.00405249	1.60594	1.56098	1.23017	2.84564	2.42705	1.79236
ENSG00000108106	UBE2S	0.967066	4.9905	164.609	6.12712e-08	5.31761e-07	4.54495	4.4687	4.29081	5.42901	5.37514	5.40163
ENSG00000132952	USPL1	0.96536	4.82047	128.094	2.21234e-07	1.57062e-06	4.21911	4.22008	4.36126	5.36683	5.07805	5.23727
ENSG00000160190	SLC37A1	0.965107	4.88653	150.004	9.88235e-08	7.9602e-07	4.35521	4.35831	4.29293	5.36815	5.37652	5.13607
ENSG00000110446	SLC15A3	0.964578	10.3007	259.183	5.73477e-09	7.82201e-08	9.77435	9.77307	9.66871	10.6251	10.7817	10.7011
ENSG00000135070	ISCA1	0.964328	4.70771	130.464	2.01568e-07	1.44537e-06	4.13667	4.09382	4.23672	5.2753	5.02287	5.04653
ENSG00000115504	EHBP1	0.96405	2.46467	53.2526	1.58856e-05	5.80474e-05	2.02797	1.93287	1.8534	2.82266	2.75794	3.0729
ENSG00000148339	SLC25A25	0.963823	5.13229	185.22	3.3272e-08	3.25042e-07	4.52888	4.64514	4.56638	5.5211	5.64327	5.45644
ENSG00000122224	LY9	0.963753	4.3362	91.068	1.22108e-06	6.53108e-06	3.75325	3.9261	3.68492	4.8616	4.82337	4.54269
ENSG00000204315	ENSG00000204315	0.963714	1.87407	50.9863	1.93999e-05	6.9039e-05	1.35562	1.39955	1.31614	2.3628	2.22186	2.31644
ENSG00000139291	TMEM19	0.963035	5.86743	115.301	3.76632e-07	2.41849e-06	5.27898	5.14421	5.48943	6.37419	6.15162	6.28993
ENSG00000139718	SETD1B	0.961975	5.39902	230.977	1.05099e-08	1.28754e-07	4.88666	4.84477	4.80956	5.73517	5.8043	5.87973
ENSG00000087253	LPCAT2	0.961398	6.36122	171.37	4.9771e-08	4.49354e-07	5.80546	5.70297	5.90112	6.89431	6.69174	6.70483
ENSG00000112139	MDGA1	0.96083	2.39934	53.9369	1.49765e-05	5.53268e-05	1.96964	1.80974	1.84185	2.87572	2.93277	2.64585
ENSG00000115520	COQ10B	0.960048	4.73824	76.9083	2.78955e-06	1.31212e-05	4.07989	4.1142	4.35721	5.36815	4.99984	5.04827
ENSG00000151090	THRB	0.959633	2.94569	69.2039	4.63681e-06	2.01946e-05	2.52586	2.3012	2.40958	3.19489	3.43885	3.45548
ENSG00000145416	MARCHF1	0.958706	5.78715	103.658	6.42253e-07	3.79574e-06	5.14042	5.1011	5.43667	6.25909	6.04833	6.26243
ENSG00000127837	AAMP	0.958319	6.67733	216.572	1.47264e-08	1.67819e-07	6.13302	6.15688	6.0801	7.05205	7.20031	6.98226
ENSG00000196975	ANXA4	0.9575	7.20685	192.847	2.6977e-08	2.7433e-07	6.6963	6.59834	6.66088	7.70811	7.64917	7.45963
ENSG00000163251	FZD5	0.957324	3.85622	135.313	1.674e-07	1.23126e-06	3.36241	3.22817	3.35606	4.25949	4.21169	4.33862
ENSG00000184384	MAML2	0.956286	6.17254	305.216	2.41708e-09	3.86395e-08	5.66455	5.61274	5.58603	6.58289	6.53727	6.60895
ENSG00000176463	SLCO3A1	0.95444	4.54934	198.953	2.29349e-08	2.39403e-07	4.03793	4.01858	3.96592	4.90782	4.97461	4.99327
ENSG00000136986	DERL1	0.954277	6.80672	255.24	6.21708e-09	8.36999e-08	6.23498	6.17847	6.34586	7.25163	7.16571	7.20824
ENSG00000060749	QSER1	0.953849	5.70473	93.5607	1.06864e-06	5.84429e-06	5.06859	5.06267	5.31978	6.06225	5.94545	6.29874
ENSG00000189190	ZNF600	0.953213	3.6078	70.5613	4.22491e-06	1.86379e-05	2.89531	3.05223	3.24646	4.1282	3.84495	4.07715
ENSG00000109756	RAPGEF2	0.953115	5.83904	238.885	8.80753e-09	1.12355e-07	5.2957	5.29465	5.2829	6.33548	6.22527	6.16224
ENSG00000115902	SLC1A4	0.953038	8.78075	201.049	2.17159e-08	2.30467e-07	8.26189	8.22053	8.20024	9.26975	9.2319	9.02874
ENSG00000203446	SUGCT-AS1	0.951903	3.66201	84.1663	1.79832e-06	9.04303e-06	3.02128	3.14004	3.21548	4.25377	3.99226	3.9599
ENSG00000100949	ENSG00000100949	0.951744	6.02879	206.272	1.89968e-08	2.06009e-07	5.43265	5.59938	5.40563	6.47527	6.44517	6.3722
ENSG00000107175	CREB3	0.951621	5.40196	202.695	2.0812e-08	2.22111e-07	4.89608	4.83603	4.83745	5.85609	5.86439	5.69305
ENSG00000183578	TNFAIP8L3	0.950194	3.49343	116.726	3.54021e-07	2.30043e-06	2.88903	3.06425	2.93483	3.93102	3.91481	3.87608
ENSG00000105697	HAMP	0.95004	3.44475	34.0267	0.000115756	0.000328882	2.83777	3.16816	2.71825	3.46601	4.06235	3.98558
ENSG00000101347	SAMHD1	0.949977	9.4747	250.11	6.91842e-09	9.06852e-08	8.91296	8.88203	8.9736	9.83819	9.80433	9.9719
ENSG00000289234	ZNF496-DT	0.949699	2.19054	42.021	4.63617e-05	0.000147035	1.75154	1.82395	1.44385	2.66796	2.67983	2.48024
ENSG00000115414	FN1	0.948275	7.99814	32.1398	0.000147213	0.000405751	7.73179	7.36527	7.19761	8.75035	8.3094	8.0397
ENSG00000120341	SEC16B	0.948097	1.60942	7.28975	0.0207353	0.0328533	-0.241459	1.3014	1.62992	2.05633	1.65981	2.30482
ENSG00000185475	TMEM179B	0.946476	5.28216	196.88	2.42213e-08	2.50542e-07	4.77527	4.78972	4.65647	5.64307	5.76596	5.64436
ENSG00000170545	SMAGP	0.945894	1.50355	32.8067	0.000135056	0.00037697	1.05256	1.17406	0.775827	1.78235	2.0112	1.97927
ENSG00000168405	CMAHP	0.945258	1.83431	38.9494	6.47235e-05	0.000198017	1.42673	1.1517	1.38141	2.35214	2.31668	2.07807
ENSG00000243749	TMEM35B	0.940038	2.68981	52.6132	1.67946e-05	6.10375e-05	2.32646	2.17383	2.01637	3.12774	3.23546	2.9366
ENSG00000115839	RAB3GAP1	0.939412	6.71413	322.884	1.79335e-09	3.03674e-08	6.16131	6.13923	6.21546	7.13988	7.09474	7.09904
ENSG00000164329	TENT2	0.939034	6.46484	184.388	3.40583e-08	3.29903e-07	5.86588	5.88003	6.01989	6.9699	6.76398	6.8457
ENSG00000164603	BMT2	0.938405	3.54928	83.986	1.81729e-06	9.12636e-06	2.90779	2.94579	3.19747	4.02461	3.85683	3.98921
ENSG00000144848	ATG3	0.93808	6.17403	139.877	1.41338e-07	1.07057e-06	5.60351	5.68654	5.61346	6.71459	6.59338	6.3881
ENSG00000132478	UNK	0.938042	5.18241	234.304	9.75001e-09	1.21444e-07	4.64899	4.68656	4.60617	5.5482	5.6237	5.57718
ENSG00000068305	MEF2A	0.936261	6.95051	237.272	9.12651e-09	1.15394e-07	6.38648	6.38248	6.46073	7.38604	7.23942	7.40765
ENSG00000152457	DCLRE1C	0.93596	4.11554	130.751	1.99325e-07	1.43378e-06	3.56513	3.50888	3.68169	4.55269	4.42889	4.57688
ENSG00000116001	TIA1	0.935612	4.83899	156.949	7.83201e-08	6.51054e-07	4.29234	4.29085	4.33678	5.36815	5.15063	5.19229
ENSG00000243056	EIF4EBP3	0.935019	1.90848	27.4287	0.000282321	0.000717413	1.40928	1.56098	1.24778	2.63316	2.18464	2.09164
ENSG00000177542	SLC25A22	0.934093	3.66431	116.024	3.64955e-07	2.35941e-06	3.08861	3.07618	3.25084	4.02125	4.10946	4.08396
ENSG00000012822	CALCOCO1	0.933866	7.3614	300.513	2.62436e-09	4.13175e-08	6.80581	6.85947	6.80127	7.71619	7.82075	7.72817
ENSG00000133028	SCO1	0.933434	5.80484	172.478	4.81389e-08	4.38778e-07	5.26813	5.24667	5.29353	6.33142	6.19048	6.07179
ENSG00000198814	GK	0.933136	4.61135	89.9445	1.29812e-06	6.86602e-06	3.98295	4.13999	4.11967	5.18958	5.01759	4.80418
ENSG00000067057	PFKP	0.932264	6.9337	254.506	6.31204e-09	8.47786e-08	6.47302	6.36982	6.3433	7.32943	7.38396	7.26851
ENSG00000141506	PIK3R5	0.93198	6.44321	261.159	5.50968e-09	7.542e-08	5.96402	5.84649	5.90806	6.8486	6.88641	6.77803
ENSG00000256087	ZNF432	0.931923	2.79444	53.069	1.61406e-05	5.88663e-05	2.08404	2.34127	2.40173	3.27608	3.3007	3.02417
ENSG00000258644	SYNJ2BP-COX16	0.930778	2.54854	38.2722	6.98609e-05	0.000211582	1.99326	2.291	1.81848	3.12774	2.94024	2.79439
ENSG00000185022	MAFF	0.930406	6.51982	119.091	3.19951e-07	2.10781e-06	5.98479	5.9881	5.98094	6.68888	6.95848	7.07019
ENSG00000116350	SRSF4	0.929852	6.4022	240.708	8.4627e-09	1.08684e-07	5.91926	5.79422	5.88574	6.78067	6.86793	6.73866
ENSG00000137101	CD72	0.929393	3.72919	84.7421	1.73931e-06	8.80441e-06	3.21452	3.17926	3.23327	4.32636	4.05549	3.99645
ENSG00000082397	EPB41L3	0.928074	6.04845	210.645	1.70253e-08	1.88932e-07	5.54279	5.49334	5.51146	6.5576	6.3849	6.37913
ENSG00000141447	OSBPL1A	0.92522	6.60794	331.2	1.5668e-09	2.71754e-08	6.06916	6.09451	6.06404	7.02505	6.98218	6.99361
ENSG00000153113	CAST	0.925015	8.0863	199.361	2.26919e-08	2.37946e-07	7.54366	7.57935	7.53332	8.55025	8.53968	8.33035
ENSG00000066926	FECH	0.924471	5.94274	266.819	4.92075e-09	6.85904e-08	5.41308	5.46755	5.35778	6.30817	6.36424	6.33629
ENSG00000162714	ZNF496	0.92317	4.52675	189.227	2.97704e-08	2.96639e-07	4.00054	4.00929	4.00528	4.89869	4.98186	4.89409
ENSG00000198848	ENSG00000198848	0.922737	6.84818	59.3803	9.57387e-06	3.77603e-05	6.39648	6.22807	6.32164	6.8735	7.34793	7.43687
ENSG00000133597	ADCK2	0.92214	6.77091	141.032	1.35525e-07	1.03684e-06	6.26318	6.28504	6.17174	7.28108	7.21077	6.97633
ENSG00000162613	FUBP1	0.92112	5.30867	136.858	1.57988e-07	1.17718e-06	4.83531	4.77516	4.73972	5.79345	5.7712	5.52934
ENSG00000225792	SNX10-AS1	0.920819	1.42556	30.8946	0.000173566	0.000468775	0.781271	0.933132	1.08099	1.98912	1.65981	1.84141
ENSG00000108669	CYTH1	0.919512	7.58544	267.091	4.89434e-09	6.83057e-08	7.03644	7.13994	6.98638	7.95922	7.99997	7.96421
ENSG00000164465	DCBLD1	0.919411	3.43107	77.9173	2.61874e-06	1.24458e-05	2.81143	3.07618	2.86808	3.95939	3.77987	3.75331
ENSG00000184898	RBM43	0.919365	4.83275	95.3803	9.71472e-07	5.3955e-06	4.23653	4.19022	4.48334	5.34684	5.09152	5.23574
ENSG00000172243	CLEC7A	0.91845	6.80333	228.124	1.12178e-08	1.34781e-07	6.28547	6.23341	6.30544	7.28949	7.17839	7.10533
ENSG00000183864	TOB2	0.917811	4.64842	173.417	4.68059e-08	4.29367e-07	4.20401	4.08794	4.09313	5.07757	5.07126	4.98238
ENSG00000151012	SLC7A11	0.917654	5.2734	18.2903	0.00131971	0.00278617	4.71972	4.47096	5.00342	5.14859	5.51042	6.16063
ENSG00000143390	RFX5	0.917467	5.33291	253.226	6.48192e-09	8.635e-08	4.81557	4.83427	4.78112	5.73619	5.73088	5.71075
ENSG00000145349	CAMK2D	0.917023	5.79061	224.906	1.2085e-08	1.4329e-07	5.29689	5.29082	5.21066	6.24691	6.18813	6.10732
ENSG00000164543	STK17A	0.914071	4.49353	81.9817	2.04487e-06	1.01313e-05	3.87267	3.83781	4.18739	4.95437	4.76362	4.94173
ENSG00000170222	ADPRM	0.913673	1.61201	33.4463	0.0001245	0.000351377	1.22207	1.05862	1.1005	1.96134	1.86198	2.22082
ENSG00000136770	DNAJC1	0.913363	5.53664	119.606	3.13056e-07	2.07565e-06	4.96788	5.02933	5.04807	6.06388	5.96936	5.72825
ENSG00000290292	HOMEZ	0.913271	5.10192	160.636	6.94973e-08	5.89721e-07	4.55491	4.47322	4.70668	5.49227	5.51542	5.47598
ENSG00000170365	SMAD1	0.911513	3.27938	68.7826	4.77416e-06	2.06934e-05	2.60465	2.78801	2.91292	3.60717	3.81277	3.61442
ENSG00000115590	IL1R2	0.911411	2.63265	51.291	1.88774e-05	6.75121e-05	2.22038	2.04631	2.13466	3.15865	2.83204	3.10003
ENSG00000268858	ENSG00000268858	0.910186	3.52325	101.512	7.12879e-07	4.14456e-06	2.9805	3.07023	3.00381	4.03131	3.8919	3.8363
ENSG00000111276	CDKN1B	0.909778	3.74123	69.7064	4.47901e-06	1.957e-05	3.21452	3.40873	3.06964	4.29331	4.06917	4.03912
ENSG00000134215	VAV3	0.909398	4.03002	58.7784	1.00417e-05	3.93207e-05	3.48409	3.49563	3.57762	4.69445	4.32437	4.21069
ENSG00000290712	ENSG00000290712	0.908912	2.15608	43.8814	3.82404e-05	0.000124279	1.72357	1.70614	1.57518	2.62433	2.39482	2.65502
ENSG00000092068	SLC7A8	0.907587	8.24661	210.261	1.71886e-08	1.9019e-07	7.7748	7.68968	7.70528	8.50901	8.69818	8.67888
ENSG00000168778	TCTN2	0.907523	3.39148	100.17	7.61718e-07	4.3839e-06	2.88272	2.91293	2.87377	3.73574	3.89574	3.73612
ENSG00000134285	FKBP11	0.907331	1.41431	32.2196	0.000145693	0.000402142	0.781271	1.12898	0.892362	1.88944	1.83019	1.74159
ENSG00000206503	ENSG00000206503	0.906585	10.8463	276.999	4.03825e-09	5.8874e-08	10.3584	10.3409	10.2686	11.2112	11.2847	11.1915
ENSG00000114030	KPNA1	0.906309	6.48926	227.899	1.1276e-08	1.35241e-07	5.93839	5.95781	6.01154	6.95765	6.87574	6.78745
ENSG00000134297	PLEKHA8P1	0.906008	1.91566	34.1623	0.000113819	0.000324346	1.59054	1.17406	1.48897	2.28648	2.44815	2.22082
ENSG00000106100	NOD1	0.905922	4.35861	117.017	3.49608e-07	2.27564e-06	3.87902	3.86899	3.79979	4.77047	4.86906	4.60319
ENSG00000115652	UXS1	0.903849	5.65003	205.051	1.95944e-08	2.11287e-07	5.02771	5.19293	5.17774	6.01065	6.05522	6.04587
ENSG00000106524	ANKMY2	0.90356	4.67212	149.918	9.9116e-08	7.97814e-07	4.16814	4.04915	4.25643	5.09845	5.07466	5.01481
ENSG00000229474	ENSG00000229474	0.903507	2.34503	41.0109	5.16229e-05	0.000161657	1.81918	1.70614	2.01637	2.71863	2.91014	2.59908
ENSG00000232533	FAM131B-AS2	0.903329	4.24445	82.4068	1.99391e-06	9.90885e-06	3.77044	3.84828	3.58802	4.77247	4.65666	4.46397
ENSG00000116698	SMG7	0.90274	6.76684	247.182	7.36059e-09	9.57128e-08	6.29916	6.26304	6.18322	7.08542	7.19603	7.16996
ENSG00000168769	TET2	0.899064	5.26646	207.44	1.84449e-08	2.00405e-07	4.79051	4.70587	4.76898	5.70617	5.59561	5.65583
ENSG00000173145	NOC3L	0.8988	3.55281	57.6298	1.10118e-05	4.25649e-05	2.88903	2.97155	3.26388	4.10617	3.82492	3.89556
ENSG00000135926	TMBIM1	0.898217	9.34317	215.665	1.50532e-08	1.70355e-07	8.82901	8.8641	8.78325	9.69982	9.82848	9.63676
ENSG00000166448	TMEM130	0.89778	2.66534	19.0223	0.00114601	0.00246127	2.12738	1.99699	2.36993	2.70193	2.84005	3.52217
ENSG00000185947	ZNF267	0.897613	5.16996	68.6395	4.82194e-06	2.08847e-05	4.46697	4.60456	4.87476	5.56561	5.38748	5.70082
ENSG00000139370	SLC15A4	0.896766	5.30641	208.232	1.80815e-08	1.97394e-07	4.85155	4.74561	4.79166	5.74641	5.66821	5.66039
ENSG00000101290	CDS2	0.896763	7.07736	258.621	5.80074e-09	7.89316e-08	6.57094	6.52684	6.58974	7.48845	7.50687	7.37887
ENSG00000124831	LRRFIP1	0.896761	8.32443	270.579	4.57051e-09	6.4822e-08	7.81222	7.7933	7.81989	8.72333	8.76289	8.62563
ENSG00000243302	ENSG00000243302	0.89568	2.23096	17.2658	0.00161827	0.00333095	1.40928	2.19586	1.54701	2.43529	2.48944	2.92906
ENSG00000196659	TTC30B	0.895544	2.25224	24.1251	0.000469308	0.00112222	1.62118	1.64342	1.99567	2.96937	2.54924	2.36197
ENSG00000148841	ITPRIP	0.89502	6.71076	228.167	1.12066e-08	1.34781e-07	6.23931	6.24335	6.10869	7.05616	7.15131	7.06804
ENSG00000140598	EFL1	0.893965	5.07306	138.311	1.49699e-07	1.122e-06	4.59791	4.58591	4.5164	5.50074	5.55364	5.31022
ENSG00000014164	ENSG00000014164	0.892784	4.84915	148.268	1.04903e-07	8.34986e-07	4.36429	4.3777	4.29293	5.11273	5.30604	5.28089
ENSG00000134802	SLC43A3	0.89129	7.33538	149.619	1.00136e-07	8.03195e-07	6.85578	6.8685	6.74543	7.67722	7.86186	7.5924
ENSG00000056972	TRAF3IP2	0.891129	4.26084	122.058	2.82538e-07	1.91429e-06	3.77385	3.84131	3.66867	4.55734	4.7274	4.65898
ENSG00000198160	MIER1	0.890622	4.43736	111.224	4.51374e-07	2.81018e-06	3.98	3.7697	4.04106	4.88951	4.81527	4.76658
ENSG00000090924	PLEKHG2	0.890039	2.8347	36.287	8.79548e-05	0.000258637	2.20022	2.51774	2.32086	2.997	3.50074	3.15279
ENSG00000104756	KCTD9	0.888928	6.80704	119.777	3.10813e-07	2.06426e-06	6.18522	6.22205	6.46826	7.29193	7.10058	7.16033
ENSG00000085449	WDFY1	0.888408	7.11966	172.1	4.86885e-08	4.42376e-07	6.60007	6.51703	6.70696	7.60386	7.44426	7.44118
ENSG00000158195	WASF2	0.888353	9.18231	293.763	2.95979e-09	4.51072e-08	8.70766	8.64985	8.65601	9.54354	9.6069	9.52729
ENSG00000158042	MRPL17	0.888207	5.4057	116.191	3.6232e-07	2.34503e-06	4.90389	4.91615	4.88464	5.92604	5.8236	5.59397
ENSG00000100902	PSMA6	0.885378	7.06932	142.34	1.29277e-07	9.97731e-07	6.51237	6.5548	6.61709	7.55619	7.49805	7.2715
ENSG00000196214	ZNF766	0.884759	3.50721	36.4177	8.66047e-05	0.00025539	3.20948	2.61901	3.14205	4.00773	3.97055	3.69223
ENSG00000256043	ENSG00000256043	0.884499	4.90433	122.181	2.81107e-07	1.90573e-06	4.38453	4.28572	4.52906	5.37607	5.20432	5.27644
ENSG00000068366	ACSL4	0.884474	7.44382	199.292	2.27329e-08	2.37946e-07	6.95759	6.88002	6.97056	7.92546	7.8055	7.72436
ENSG00000141446	ESCO1	0.883549	4.98266	53.4417	1.5628e-05	5.71805e-05	4.32992	4.27283	4.78112	5.47395	5.26205	5.35172
ENSG00000173120	KDM2A	0.883035	7.27201	229.268	1.09274e-08	1.32449e-07	6.80539	6.72585	6.76581	7.55561	7.7162	7.66997
ENSG00000197142	ACSL5	0.882982	5.85101	221.464	1.31019e-08	1.5328e-07	5.30163	5.37044	5.3719	6.23028	6.29388	6.16385
ENSG00000104714	ENSG00000104714	0.88221	3.56064	47.2941	2.73137e-05	9.30539e-05	3.12648	2.88609	3.17923	4.14373	3.98867	3.6743
ENSG00000107262	BAG1	0.882123	5.90959	200.777	2.18696e-08	2.31883e-07	5.46257	5.43436	5.3229	6.31642	6.32842	6.21747
ENSG00000151883	PARP8	0.882044	5.45781	171.42	4.96947e-08	4.49229e-07	5.01479	4.84825	5.00083	5.90066	5.78163	5.82896
ENSG00000004455	AK2	0.880953	6.23786	171.553	4.94962e-08	4.48289e-07	5.73541	5.74559	5.72531	6.73217	6.61744	6.48581
ENSG00000129465	ENSG00000129465	0.880664	5.15572	171.254	4.9945e-08	4.5057e-07	4.62083	4.67288	4.67774	5.59529	5.57658	5.4313
ENSG00000146463	ZMYM4	0.880546	6.14794	176.856	4.22814e-08	3.95268e-07	5.62918	5.53173	5.76483	6.51045	6.51056	6.55606
ENSG00000150990	DHX37	0.880278	5.21853	117.779	3.38357e-07	2.21122e-06	4.75469	4.7715	4.63322	5.42901	5.67269	5.68187
ENSG00000145901	TNIP1	0.878069	7.46436	200.006	2.23126e-08	2.35418e-07	6.98509	6.94729	6.95154	7.77697	7.96014	7.77231
ENSG00000164674	SYTL3	0.877624	4.11272	113.054	4.15824e-07	2.62589e-06	3.61926	3.69048	3.56011	4.38243	4.52137	4.5817
ENSG00000169118	CSNK1G1	0.877291	5.6955	241.021	8.40514e-09	1.08066e-07	5.19363	5.1569	5.23845	6.04828	6.06891	6.1023
ENSG00000126821	ENSG00000126821	0.876776	5.88254	153.892	8.66576e-08	7.11564e-07	5.36975	5.36194	5.41832	6.40029	6.15723	6.20893
ENSG00000070214	SLC44A1	0.876558	6.44065	180.972	3.7529e-08	3.5806e-07	5.94219	5.84562	6.02628	6.83143	6.73154	6.88229
ENSG00000170915	PAQR8	0.876092	5.94706	250.492	6.86313e-09	9.02773e-08	5.44019	5.44474	5.46046	6.38011	6.30115	6.28772
ENSG00000021762	OSBPL5	0.87524	4.38702	161.1	6.8472e-08	5.82141e-07	3.92272	3.86556	3.90064	4.8119	4.76782	4.7258
ENSG00000181788	SIAH2	0.874928	4.25133	140.907	1.3614e-07	1.03946e-06	3.80087	3.6866	3.79381	4.68387	4.59179	4.62436
ENSG00000137944	KYAT3	0.87464	5.00221	61.3934	8.18597e-06	3.30387e-05	4.37107	4.34359	4.76287	5.44665	5.22738	5.45906
ENSG00000168884	TNIP2	0.87443	4.73093	129.304	2.10928e-07	1.50212e-06	4.22909	4.17644	4.3056	5.05967	5.23347	5.03252
ENSG00000170633	RNF34	0.874298	4.51432	134.359	1.73547e-07	1.27157e-06	4.0854	3.95866	4.02328	4.95261	4.9378	4.78967
ENSG00000104964	TLE5	0.873768	8.8233	289.373	3.20525e-09	4.81419e-08	8.3365	8.31049	8.31887	9.20801	9.23522	9.14206
ENSG00000148832	PAOX	0.873172	2.73453	64.7316	6.37397e-06	2.65795e-05	2.2792	2.35111	2.15346	3.14018	3.13495	3.10003
ENSG00000048028	USP28	0.873022	5.21361	164.219	6.20259e-08	5.37088e-07	4.76844	4.61276	4.7705	5.64198	5.59443	5.53556
ENSG00000189266	PNRC2	0.872522	6.08107	155.983	8.08492e-08	6.67225e-07	5.5587	5.49223	5.69274	6.52831	6.35868	6.47614
ENSG00000162695	SLC30A7	0.872486	4.74113	91.4064	1.19894e-06	6.43374e-06	4.1759	4.15973	4.3972	5.26539	5.00696	5.07586
ENSG00000121797	CCRL2	0.87215	6.47816	275.135	4.18483e-09	6.08994e-08	5.95051	5.97781	6.01283	6.81939	6.8835	6.8532
ENSG00000108107	RPL28	0.870836	7.58016	194.36	2.59014e-08	2.65281e-07	7.10037	7.17639	6.96125	7.96404	7.97384	7.91804
ENSG00000204520	ENSG00000204520	0.870818	3.56625	86.4796	1.57464e-06	8.07815e-06	3.00394	3.14571	3.10389	3.92743	4.07257	3.84435
ENSG00000077254	USP33	0.870495	5.91214	151.468	9.40184e-08	7.63774e-07	5.35615	5.3349	5.54834	6.32598	6.20914	6.32268
ENSG00000182957	ENSG00000182957	0.869908	6.14922	186.797	3.18385e-08	3.13179e-07	5.61498	5.57753	5.761	6.54478	6.46988	6.55361
ENSG00000139180	NDUFA9	0.869645	6.57236	192.971	2.68868e-08	2.73968e-07	5.99506	6.17085	6.05844	6.92296	7.01303	6.89735
ENSG00000138760	SCARB2	0.869262	9.75129	158.641	7.41152e-08	6.2198e-07	9.2118	9.22103	9.32209	10.246	10.1124	9.99596
ENSG00000107771	CCSER2	0.869229	5.59389	111.222	4.51399e-07	2.81018e-06	4.99445	5.04154	5.25051	5.94567	5.86831	6.08543
ENSG00000124783	SSR1	0.868621	6.94751	147.735	1.06856e-07	8.47583e-07	6.38815	6.39324	6.56449	7.43989	7.24809	7.26252
ENSG00000152689	RASGRP3	0.868046	7.07772	280.218	3.79909e-09	5.58862e-08	6.59526	6.56171	6.58801	7.48967	7.39893	7.45799
ENSG00000076053	RBM7	0.867015	3.61021	76.203	2.9168e-06	1.36515e-05	3.18918	3.04618	3.15144	4.1591	3.90721	3.89556
ENSG00000176476	SGF29	0.865062	2.71473	47.4401	2.69355e-05	9.19296e-05	2.42527	2.1627	2.13466	3.23606	3.0478	3.00994
ENSG00000135776	ABCB10	0.86428	5.11224	113.107	4.14844e-07	2.62116e-06	4.51059	4.69044	4.66633	5.62658	5.42919	5.39343
ENSG00000079999	KEAP1	0.862994	6.38909	235.924	9.40384e-09	1.18063e-07	5.94143	5.89441	5.85663	6.76217	6.8141	6.70151
ENSG00000137309	HMGA1	0.862842	7.35425	172.146	4.8621e-08	4.42114e-07	6.86661	6.89777	6.81868	7.65923	7.85694	7.64515
ENSG00000127191	TRAF2	0.86194	4.65669	156.403	7.97372e-08	6.60911e-07	4.13402	4.24141	4.14338	5.05967	5.06616	4.96957
ENSG00000138835	RGS3	0.860049	4.47651	135.697	1.64997e-07	1.21908e-06	4.03508	3.87583	4.06361	4.85595	4.83743	4.86474
ENSG00000102755	FLT1	0.858727	5.99571	120.202	3.05294e-07	2.03827e-06	5.4087	5.61989	5.48943	6.38076	6.48016	6.22519
ENSG00000106299	WASL	0.858488	3.53571	62.4456	7.55581e-06	3.08109e-05	2.90156	3.05223	3.211	4.06433	3.80462	3.86426
ENSG00000140406	TLNRD1	0.857665	4.65818	109.132	4.96471e-07	3.05418e-06	4.10991	4.22811	4.19195	4.89686	5.02287	5.16686
ENSG00000157514	TSC22D3	0.857404	4.20298	88.9014	1.37483e-06	7.19522e-06	3.72884	3.74003	3.70737	4.71955	4.60359	4.39446
ENSG00000177119	ANO6	0.856584	6.83167	238.072	8.96666e-09	1.13704e-07	6.33657	6.30923	6.38318	7.26555	7.18626	7.14413
ENSG00000151327	FAM177A1	0.856569	4.2032	84.6513	1.74846e-06	8.83506e-06	3.72178	3.6827	3.76964	4.71955	4.61062	4.38622
ENSG00000120708	TGFBI	0.855022	8.26989	157.72	7.63721e-08	6.38109e-07	7.91007	7.75209	7.67082	8.70382	8.61521	8.58571
ENSG00000163219	ARHGAP25	0.854464	8.18681	262.495	5.36351e-09	7.38613e-08	7.7128	7.71134	7.67061	8.56518	8.59954	8.4909
ENSG00000109332	UBE2D3	0.853448	7.41994	80.9615	2.17359e-06	1.06673e-05	6.8083	6.86807	7.10373	7.95218	7.61226	7.77337
ENSG00000184060	ADAP2	0.85317	6.26857	80.686	2.20997e-06	1.08041e-05	5.78277	5.88597	5.67739	6.75864	6.73047	6.39016
ENSG00000148737	TCF7L2	0.853121	3.7246	89.7619	1.31117e-06	6.92227e-06	3.38936	3.20664	3.15611	4.12507	4.0382	4.14058
ENSG00000111679	PTPN6	0.85224	9.23484	224.265	1.2267e-08	1.44847e-07	8.80377	8.71742	8.71881	9.60614	9.66345	9.52518
ENSG00000166949	SMAD3	0.852139	2.8886	35.7788	9.34456e-05	0.000272818	2.41656	2.43683	2.42514	3.35827	2.91772	3.47633
ENSG00000178104	PDE4DIP	0.850486	8.70463	209.038	1.77204e-08	1.9438e-07	8.24723	8.21177	8.19571	8.96066	9.11113	9.12864
ENSG00000110619	ENSG00000110619	0.850123	5.31472	140.94	1.35975e-07	1.0389e-06	4.91476	4.84477	4.74283	5.61214	5.78163	5.6524
ENSG00000127481	UBR4	0.849359	7.26778	203.907	2.0175e-08	2.16188e-07	6.76007	6.74137	6.8464	7.53926	7.68654	7.6677
ENSG00000138246	DNAJC13	0.84895	7.26355	182.37	3.606e-08	3.46358e-07	6.76093	6.69283	6.87783	7.65001	7.55416	7.67758
ENSG00000157379	ENSG00000157379	0.848845	4.72494	119.426	3.15442e-07	2.08652e-06	4.27317	4.24669	4.22788	5.13155	5.19654	4.94734
ENSG00000132357	CARD6	0.84847	6.22338	136.777	1.58462e-07	1.17983e-06	5.79205	5.68264	5.74792	6.65784	6.67002	6.42745
ENSG00000169926	ENSG00000169926	0.847211	6.93911	267.551	4.85013e-09	6.79375e-08	6.47982	6.42272	6.46685	7.31304	7.26305	7.33352
ENSG00000173960	UBXN2A	0.846363	3.41713	63.0709	7.20849e-06	2.96165e-05	2.79809	2.88609	3.14205	3.74392	3.76733	3.86821
ENSG00000145685	LHFPL2	0.84616	8.98428	215.834	1.49918e-08	1.69997e-07	8.48758	8.42227	8.58711	9.31907	9.33778	9.38265
ENSG00000113583	C5orf15	0.845877	5.20048	164.703	6.10919e-08	5.30609e-07	4.7303	4.7097	4.73192	5.66692	5.51042	5.52184
ENSG00000069943	PIGB	0.845874	3.30999	48.6557	2.40157e-05	8.30308e-05	2.92017	2.54373	3.01927	3.75205	3.6356	3.66978
ENSG00000165092	ALDH1A1	0.845669	7.20503	197.388	2.38987e-08	2.4743e-07	6.70392	6.77742	6.68733	7.56401	7.65655	7.47945
ENSG00000166922	ENSG00000166922	0.845356	4.81942	112.039	4.35115e-07	2.73262e-06	4.28279	4.34605	4.40311	5.28373	5.23499	5.03428
ENSG00000079308	TNS1	0.844424	7.88936	135.654	1.65264e-07	1.22003e-06	7.47455	7.32055	7.4231	8.12473	8.23149	8.3872
ENSG00000168003	SLC3A2	0.843423	8.14374	210.955	1.68954e-08	1.88037e-07	7.73442	7.66201	7.58727	8.45975	8.56615	8.48882
ENSG00000160691	SHC1	0.842945	6.69248	194.024	2.61359e-08	2.67442e-07	6.24054	6.24401	6.15434	7.04545	7.14203	6.9745
ENSG00000131023	LATS1	0.841879	4.47576	77.1027	2.75564e-06	1.29968e-05	3.87267	3.94247	4.17824	4.77047	4.77827	4.97873
ENSG00000243753	ENSG00000243753	0.840498	2.81357	50.4094	2.04365e-05	7.22154e-05	2.4931	2.17383	2.38592	3.12774	3.29489	3.1463
ENSG00000153560	UBP1	0.839436	5.76637	203.322	2.04797e-08	2.18974e-07	5.29808	5.24271	5.33222	6.19194	6.09255	6.10397
ENSG00000110330	BIRC2	0.839074	5.72724	100.985	7.31595e-07	4.23185e-06	5.19236	5.14986	5.40072	6.17465	5.94637	6.14199
ENSG00000115956	PLEK	0.838826	10.4508	253.233	6.48103e-09	8.635e-08	9.96977	9.97893	9.96583	10.8369	10.8481	10.7437
ENSG00000291158	ENSG00000291158	0.836935	1.76353	24.4548	0.000445119	0.00107065	1.35562	1.23913	1.36537	2.34141	2.22186	1.8089
ENSG00000173404	INSM1	0.836636	1.42355	15.7705	0.00221148	0.00440983	1.05256	0.959117	0.958016	1.31806	1.84618	2.14471
ENSG00000136960	ENPP2	0.83522	3.80085	54.1933	1.46517e-05	5.42323e-05	3.4924	3.26509	3.25084	4.37456	4.11276	3.99645
ENSG00000204632	ENSG00000204632	0.83495	1.7772	31.1083	0.000168668	0.00045771	1.47786	1.28094	1.24778	2.29763	2.13346	2.02244
ENSG00000206341	ENSG00000206341	0.834771	5.11936	100.382	7.53732e-07	4.34232e-06	4.62273	4.6768	4.65152	5.60093	5.54142	5.28828
ENSG00000123595	RAB9A	0.834441	4.92949	72.7266	3.65395e-06	1.65236e-05	4.37107	4.48668	4.52184	5.49832	5.25458	5.09958
ENSG00000156787	TBC1D31	0.834002	3.21606	64.2278	6.61447e-06	2.74124e-05	2.62747	2.89285	2.75566	3.62941	3.48041	3.65156
ENSG00000047932	GOPC	0.833664	4.71773	51.7187	1.81719e-05	6.5275e-05	4.19385	4.08499	4.44378	5.28793	4.87686	5.05349
ENSG00000231535	LINC00278	0.832575	1.44802	12.9952	0.00416483	0.00777971	0.412243	1.38045	1.1005	1.88944	1.98257	1.57759
ENSG00000157227	MMP14	0.831785	8.37717	134.001	1.75919e-07	1.28647e-06	7.98598	7.87149	7.84812	8.76033	8.84608	8.58556
ENSG00000006607	FARP2	0.831695	5.04222	167.61	5.58168e-08	4.93798e-07	4.57265	4.52197	4.62818	5.43028	5.43449	5.35031
ENSG00000147065	MSN	0.831405	10.0903	191.338	2.81022e-08	2.83252e-07	9.67042	9.61048	9.56471	10.4424	10.5325	10.3615
ENSG00000183023	SLC8A1	0.830809	6.56338	165.449	5.96835e-08	5.21147e-07	6.09668	6.0574	6.12128	7.02295	6.93438	6.80094
ENSG00000088256	GNA11	0.830441	5.91241	220.013	1.35605e-08	1.57678e-07	5.45089	5.48442	5.39381	6.28594	6.23516	6.29581
ENSG00000180891	CUEDC1	0.830341	5.50437	158.883	7.35362e-08	6.18939e-07	5.08654	5.05666	4.96535	5.7796	5.87319	5.94008
ENSG00000240370	RPL13P5	0.830221	2.55043	37.4099	7.71197e-05	0.000230452	2.28878	2.04631	1.96406	3.04412	2.9624	2.75227
ENSG00000197019	SERTAD1	0.829806	4.96214	97.5365	8.69537e-07	4.88874e-06	4.46063	4.54146	4.4889	5.39177	5.43184	5.13279
ENSG00000197555	SIPA1L1	0.829534	4.50428	141.818	1.31726e-07	1.01321e-06	4.00345	4.07612	4.0461	4.85406	4.93593	4.81445
ENSG00000082212	ME2	0.829398	7.01826	172.797	4.76806e-08	4.35991e-07	6.5392	6.53334	6.56844	7.47991	7.3819	7.25764
ENSG00000153827	TRIP12	0.829352	8.51515	240.12	8.57212e-09	1.09842e-07	8.04879	7.9869	8.08985	8.82764	8.8774	8.90911
ENSG00000143891	GALM	0.827966	7.92756	65.4906	6.03089e-06	2.52966e-05	7.48656	7.45959	7.42213	8.46703	8.3628	7.97707
ENSG00000179820	MYADM	0.827118	7.11693	185.872	3.26702e-08	3.20533e-07	6.58994	6.68312	6.66662	7.37654	7.48439	7.55521
ENSG00000139318	DUSP6	0.82562	4.96252	97.9775	8.50281e-07	4.80174e-06	4.51875	4.55643	4.42456	5.44665	5.15384	5.35454
ENSG00000181885	ENSG00000181885	0.825064	2.28755	29.8389	0.000200373	0.000532123	1.83233	1.64342	2.0266	2.70193	2.80776	2.44893
ENSG00000123352	SPATS2	0.825028	5.46583	195.183	2.53384e-08	2.60683e-07	5.06022	4.97623	4.96668	5.82848	5.85059	5.79616
ENSG00000150991	UBC	0.8246	10.3452	183.633	3.47917e-08	3.36154e-07	9.88674	9.86919	9.86906	10.7007	10.7988	10.5917
ENSG00000105856	ENSG00000105856	0.821666	6.12675	156.536	7.93896e-08	6.58835e-07	5.66271	5.61581	5.70633	6.59707	6.45432	6.39016
ENSG00000112893	MAN2A1	0.821465	6.41473	86.2089	1.59904e-06	8.17763e-06	5.85545	5.8228	6.14556	6.84337	6.6474	6.8138
ENSG00000095585	BLNK	0.821184	4.98546	140.855	1.36396e-07	1.03997e-06	4.56085	4.50664	4.50912	5.40729	5.23499	5.38656
ENSG00000091831	ESR1	0.820245	3.44092	76.7566	2.81635e-06	1.32309e-05	2.85075	3.04011	3.07459	3.85	3.75892	3.8119
ENSG00000144468	RHBDD1	0.81923	4.66775	143.854	1.22467e-07	9.53542e-07	4.18874	4.16811	4.27157	4.96665	5.06786	5.04827
ENSG00000085514	PILRA	0.818817	8.31959	189.539	2.95164e-08	2.94649e-07	7.86578	7.87342	7.82191	8.58736	8.77337	8.6505
ENSG00000169398	PTK2	0.818521	4.88339	141.869	1.31486e-07	1.01204e-06	4.46063	4.35342	4.45898	5.27106	5.16185	5.29122
ENSG00000164305	CASP3	0.817542	5.62299	95.09	9.86252e-07	5.45901e-06	5.10969	5.13427	5.23955	6.14871	5.81956	5.94943
ENSG00000171823	FBXL14	0.817231	3.00401	71.0684	4.08226e-06	1.81486e-05	2.6199	2.52646	2.53678	3.42591	3.31226	3.37448
ENSG00000139163	ETNK1	0.816115	5.9587	173.202	4.71068e-08	4.3109e-07	5.46679	5.47094	5.55455	6.34559	6.21914	6.3715
ENSG00000289293	ENSG00000289293	0.815875	1.42803	14.5133	0.00291869	0.00565897	1.33728	1.08246	0.51004	1.7174	1.67778	1.9938
ENSG00000177426	TGIF1	0.815679	4.50268	109.985	4.77473e-07	2.95023e-06	4.10991	4.1113	3.92273	4.8293	4.93032	4.82465
ENSG00000073921	PICALM	0.815601	7.62933	100.871	7.35724e-07	4.25143e-06	7.09116	7.05325	7.33626	8.06499	7.86456	8.00783
ENSG00000073169	SELENOO	0.815342	4.75623	133.933	1.76375e-07	1.28898e-06	4.34377	4.28829	4.27157	5.13932	5.18402	5.01481
ENSG00000111671	SPSB2	0.815022	2.07903	20.4911	0.000872699	0.00193463	1.54332	1.43702	1.89869	2.62433	2.54924	2.11842
ENSG00000111846	ENSG00000111846	0.814774	4.49003	98.7835	8.1637e-07	4.64928e-06	4.02366	3.94247	4.13395	4.95613	4.74881	4.83478
ENSG00000177485	ZBTB33	0.81416	4.90764	57.5055	1.11233e-05	4.29525e-05	4.33917	4.28058	4.69389	5.3252	5.12629	5.33469
ENSG00000103540	CCP110	0.814007	3.63701	76.9716	2.77846e-06	1.30798e-05	3.24435	3.2335	3.09419	4.07733	4.04514	3.86821
ENSG00000181896	ZNF101	0.813667	4.25272	94.4798	1.01819e-06	5.61135e-06	3.69683	3.79156	3.90619	4.70496	4.59888	4.52779
ENSG00000116954	RRAGC	0.813499	5.88731	79.8477	2.32522e-06	1.12711e-05	5.36184	5.2741	5.62277	6.30886	6.11251	6.29507
ENSG00000113360	DROSHA	0.813425	5.57347	167.138	5.6635e-08	4.99875e-07	5.19745	5.06566	5.0816	5.87017	5.93894	5.97438
ENSG00000110514	MADD	0.812428	7.29191	158.356	7.48043e-08	6.27303e-07	6.82444	6.87534	6.79305	7.50989	7.68848	7.72273
ENSG00000183735	TBK1	0.812077	5.39537	87.9453	1.44991e-06	7.51587e-06	4.91166	4.80592	5.08283	5.87669	5.62601	5.73691
ENSG00000141646	SMAD4	0.810292	4.64271	126.813	2.32811e-07	1.63856e-06	4.13136	4.14848	4.28656	5.04816	5.00162	4.94734
ENSG00000128604	IRF5	0.810261	7.33531	225.533	1.19101e-08	1.41509e-07	6.89706	6.89819	6.83188	7.70707	7.72649	7.62165
ENSG00000175197	DDIT3	0.810178	3.9928	76.3966	2.88119e-06	1.35133e-05	3.47992	3.61076	3.54594	4.42119	4.44734	4.17287
ENSG00000100865	CINP	0.80936	5.38572	106.302	5.66293e-07	3.4067e-06	4.9544	4.97782	4.86195	5.84947	5.78059	5.57355
ENSG00000030066	NUP160	0.809052	5.56184	181.378	3.70955e-08	3.5511e-07	5.10292	5.14845	5.07051	5.95009	5.94637	5.84608
ENSG00000134531	EMP1	0.808506	9.66301	250.735	6.82813e-09	9.01227e-08	9.18392	9.22313	9.20239	10.0551	9.97326	10.0054
ENSG00000099290	WASHC2A	0.807759	6.34804	192.91	2.6931e-08	2.74106e-07	5.89438	5.87577	5.90529	6.74648	6.74172	6.60422
ENSG00000163935	SFMBT1	0.807644	4.13825	95.3231	9.74363e-07	5.40892e-06	3.61546	3.63916	3.80872	4.47131	4.5727	4.44294
ENSG00000115421	PAPOLG	0.807426	3.7276	68.2344	4.96019e-06	2.13702e-05	3.23447	3.15136	3.4427	4.18035	4.01365	4.06344
ENSG00000102572	STK24	0.806978	7.2042	237.146	9.15208e-09	1.15589e-07	6.75274	6.71206	6.77533	7.54892	7.50969	7.60103
ENSG00000123505	AMD1	0.806566	7.41297	150.79	9.6208e-08	7.79899e-07	6.89628	6.88087	7.08059	7.7869	7.69346	7.80359
ENSG00000126067	PSMB2	0.805572	6.91543	217.261	1.44837e-08	1.65549e-07	6.4331	6.50385	6.44125	7.257	7.32316	7.21175
ENSG00000172661	WASHC2C	0.805003	6.33081	101.867	7.00556e-07	4.0833e-06	5.9123	5.91447	5.80106	6.75763	6.78071	6.48517
ENSG00000203797	DDO	0.804365	4.77426	147.015	1.09569e-07	8.64898e-07	4.35293	4.32871	4.29717	5.05475	5.16504	5.16365
ENSG00000188603	CLN3	0.803522	6.67712	214.788	1.53774e-08	1.73166e-07	6.23622	6.24599	6.18665	6.95809	7.0609	7.05684
ENSG00000213859	ENSG00000213859	0.803487	3.23856	60.7629	8.59342e-06	3.44641e-05	2.72943	2.86563	2.81001	3.62055	3.72042	3.44494
ENSG00000184293	CLECL1P	0.802271	3.08796	45.4761	3.25918e-05	0.000108292	2.64993	2.56927	2.73083	3.65998	3.36867	3.28867
ENSG00000175054	ATR	0.800774	6.00365	101.721	7.05584e-07	4.10633e-06	5.55077	5.40748	5.68387	6.36362	6.24197	6.44607
ENSG00000204525	ENSG00000204525	0.800636	9.9045	197.863	2.36009e-08	2.44789e-07	9.41926	9.50274	9.42556	10.2368	10.325	10.1854
ENSG00000120910	PPP3CC	0.800523	4.10839	95.2035	9.80442e-07	5.43212e-06	3.73935	3.56072	3.69137	4.55269	4.41824	4.41621
ENSG00000105617	ENSG00000105617	0.800487	2.27885	33.2733	0.000127255	0.00035773	1.76533	1.9064	1.8875	2.62433	2.82399	2.45944
ENSG00000231721	LINC-PINT	0.800391	1.66802	20.8156	0.0008232	0.00183953	1.00688	1.43702	1.28237	2.12054	1.76443	2.18327
ENSG00000017260	ATP2C1	0.799831	6.95032	182.575	3.58508e-08	3.44928e-07	6.53518	6.41863	6.53656	7.37226	7.25109	7.26589
ENSG00000204427	ENSG00000204427	0.798882	6.41326	122.347	2.7918e-07	1.89603e-06	6.03045	5.94649	5.90875	6.81115	6.85516	6.60362
ENSG00000126003	PLAGL2	0.798091	4.3881	78.8121	2.47755e-06	1.18835e-05	3.9258	4.1142	3.78781	4.70915	4.81121	4.70166
ENSG00000275131	PDE4DIPP2	0.79657	3.77694	55.9688	1.26182e-05	4.77413e-05	3.32101	3.39927	3.3023	3.89108	4.27209	4.21069
ENSG00000281887	GIMAP1-GIMAP5	0.795515	2.6242	24.142	0.000468026	0.00111962	2.16945	2.50015	1.8875	2.85322	2.92527	3.16569
ENSG00000117360	PRPF3	0.795171	5.33534	76.1975	2.91781e-06	1.36515e-05	4.84183	5.0077	4.81695	5.73414	5.81652	5.47986
ENSG00000052795	FNIP2	0.795005	8.63776	204.252	1.99977e-08	2.15135e-07	8.15257	8.19222	8.21528	8.90796	8.98146	9.05247
ENSG00000174720	LARP7	0.794986	5.37388	50.0168	2.11797e-05	7.46483e-05	4.88508	4.87409	5.02017	5.98759	5.65466	5.47598
ENSG00000108639	SYNGR2	0.794312	7.87867	127.776	2.24051e-07	1.5872e-06	7.45102	7.42912	7.40604	8.29544	8.30778	8.05104
ENSG00000113441	LNPEP	0.790972	6.44389	102.713	6.72273e-07	3.95272e-06	5.95051	5.88935	6.14026	6.90301	6.69064	6.76379
ENSG00000084733	RAB10	0.790309	7.37981	145.963	1.13673e-07	8.92362e-07	6.86101	6.87491	7.05393	7.74448	7.65059	7.77126
ENSG00000182208	MOB2	0.790103	4.12511	120.945	2.95934e-07	1.98156e-06	3.71824	3.65515	3.69459	4.49814	4.4912	4.44029
ENSG00000143575	HAX1	0.789249	5.89151	88.7947	1.38298e-06	7.22792e-06	5.45621	5.52522	5.36082	6.34626	6.30549	6.03801
ENSG00000169230	PRELID1	0.788576	7.06461	91.462	1.19535e-06	6.42051e-06	6.61727	6.67433	6.56493	7.52628	7.48279	7.19021
ENSG00000152518	ZFP36L2	0.787937	7.10314	140.236	1.39497e-07	1.05803e-06	6.61108	6.66991	6.69216	7.47163	7.3081	7.54723
ENSG00000178719	GRINA	0.787758	8.10587	146.348	1.12151e-07	8.81627e-07	7.65959	7.68312	7.63697	8.30186	8.51521	8.51535
ENSG00000178950	GAK	0.787266	7.90732	229.131	1.09617e-08	1.32725e-07	7.48604	7.48999	7.40849	8.23163	8.28432	8.23013
ENSG00000135211	TMEM60	0.786987	3.30775	32.2422	0.000145265	0.000401262	2.83777	2.73636	3.03963	3.94172	3.5208	3.47114
ENSG00000138767	CNOT6L	0.786239	5.5835	124.233	2.58379e-07	1.77801e-06	5.10563	5.07905	5.23735	6.01994	5.83065	5.92783
ENSG00000216490	IFI30	0.785876	10.4059	145.105	1.17156e-07	9.17814e-07	9.99389	10.0141	9.86893	10.6748	10.853	10.7044
ENSG00000135720	DYNC1LI2	0.785039	6.31909	217.976	1.4237e-08	1.63219e-07	5.85867	5.91032	5.86307	6.69469	6.62151	6.66792
ENSG00000186470	BTN3A2	0.784655	6.68711	175.073	4.45586e-08	4.12727e-07	6.25099	6.22874	6.25463	7.0309	7.11632	6.93409
ENSG00000150977	RILPL2	0.784395	5.41906	145.831	1.14201e-07	8.95893e-07	4.93624	5.05063	4.95332	5.71555	5.84464	5.72716
ENSG00000174125	TLR1	0.783988	5.64811	97.1726	8.85821e-07	4.97295e-06	5.11911	5.13996	5.3527	6.08737	5.88097	5.99981
ENSG00000148110	MFSD14B	0.783365	6.82694	134.481	1.7274e-07	1.26647e-06	6.3452	6.37827	6.43069	7.27228	7.19291	7.02844
ENSG00000204406	MBD5	0.782709	3.5844	82.2367	2.01411e-06	9.99619e-06	3.13712	3.10556	3.2244	3.85378	3.99226	3.9599
ENSG00000160584	SIK3	0.78173	5.03616	150.95	9.56861e-08	7.76219e-07	4.54695	4.59215	4.65977	5.34415	5.41319	5.38518
ENSG00000147044	CASK	0.781685	3.04318	46.374	2.98472e-05	0.000100546	2.54995	2.51774	2.774	3.47094	3.23546	3.47114
ENSG00000081237	ENSG00000081237	0.781575	8.77293	121.171	2.93162e-07	1.96992e-06	8.32054	8.271	8.39702	9.25651	9.06738	8.99955
ENSG00000179855	GIPC3	0.781258	3.2265	34.8659	0.000104363	0.000301535	2.63499	2.74385	2.99862	3.33681	3.63099	3.74474
ENSG00000139679	LPAR6	0.780445	4.50415	22.9157	0.000572438	0.0013394	3.92886	3.94572	4.30139	5.22214	4.54359	4.69055
ENSG00000102158	MAGT1	0.780347	6.48631	174.62	4.51608e-08	4.17628e-07	6.02831	5.98415	6.12427	6.88602	6.8085	6.78432
ENSG00000114098	ARMC8	0.779773	5.57486	123.589	2.65272e-07	1.81778e-06	5.18084	5.01391	5.21066	5.94123	5.97118	5.83603
ENSG00000068697	LAPTM4A	0.779103	6.83391	68.1255	4.99816e-06	2.14955e-05	6.3174	6.29336	6.557	7.36632	7.05403	7.07873
ENSG00000080823	MOK	0.779073	1.67273	32.0156	0.000149617	0.000411484	1.22207	1.28094	1.29935	2.00281	2.05312	2.03655
ENSG00000172939	OXSR1	0.778852	6.38816	180.165	3.84082e-08	3.64018e-07	5.93915	5.89357	6.01411	6.77669	6.66721	6.7392
ENSG00000166825	ANPEP	0.777913	8.62013	194.755	2.56295e-08	2.6344e-07	8.24339	8.13904	8.15575	9.01794	8.94714	8.90635
ENSG00000166439	RNF169	0.77469	4.91602	133.324	1.80517e-07	1.31505e-06	4.47538	4.44591	4.53266	5.18358	5.26502	5.32466
ENSG00000109320	NFKB1	0.773593	5.72717	141.887	1.31402e-07	1.01204e-06	5.36184	5.23475	5.2829	6.14408	6.07231	5.97896
ENSG00000146457	WTAP	0.77322	5.69314	89.8052	1.30806e-06	6.91111e-06	5.28258	5.17225	5.32082	6.20384	5.95653	5.92024
ENSG00000130449	ZSWIM6	0.77314	4.74316	61.599	8.05808e-06	3.26031e-05	4.45426	4.33617	4.14103	4.95965	5.03512	5.24792
ENSG00000196428	TSC22D2	0.7704	4.56972	102.186	6.89734e-07	4.03463e-06	4.21158	4.15973	4.05863	4.93486	4.81121	4.9842
ENSG00000183696	UPP1	0.770297	6.44497	114.449	3.90946e-07	2.49353e-06	5.94067	6.08347	6.00961	6.71511	6.92454	6.69485
ENSG00000165312	OTUD1	0.770026	2.64399	39.8823	5.83588e-05	0.000180966	2.21034	2.20674	2.27866	3.17083	2.91772	2.87512
ENSG00000133805	AMPD3	0.769927	7.4831	181.206	3.72785e-08	3.56563e-07	7.03715	7.00417	7.10343	7.75337	7.80652	7.89281
ENSG00000123427	EEF1AKMT3	0.76937	4.62389	130.775	1.99139e-07	1.43335e-06	4.15773	4.16253	4.26942	4.94554	4.98367	4.96773
ENSG00000011243	AKAP8L	0.768817	5.7586	175.55	4.39358e-08	4.08613e-07	5.33205	5.33614	5.3177	6.02162	6.13138	6.13381
ENSG00000154359	ENSG00000154359	0.767443	3.62723	83.9318	1.82304e-06	9.15122e-06	3.13181	3.22817	3.26388	3.96988	4.0207	3.92619
ENSG00000129566	TEP1	0.767183	6.34616	180.668	3.78572e-08	3.59691e-07	5.89517	5.89441	5.95571	6.63658	6.6491	6.75795
ENSG00000166801	FAM111A	0.766252	6.30179	140.458	1.38375e-07	1.05021e-06	5.77768	5.89945	5.93344	6.66969	6.54341	6.69485
ENSG00000024048	UBR2	0.76596	6.07615	121.519	2.8893e-07	1.94606e-06	5.63857	5.52304	5.76636	6.40996	6.35729	6.46771
ENSG00000205808	PLPP6	0.765951	1.79178	21.7206	0.000701798	0.00159919	1.22207	1.38045	1.54701	2.33059	2.15927	1.90431
ENSG00000278053	ENSG00000278053	0.765746	5.28922	144.573	1.19383e-07	9.32497e-07	4.82712	4.84302	4.91526	5.69039	5.5585	5.62931
ENSG00000230530	LIMD1-AS1	0.765729	4.54129	99.8349	7.74504e-07	4.42851e-06	4.05486	4.06419	4.22566	4.95965	4.82941	4.85283
ENSG00000145246	ATP10D	0.765613	4.97687	106.206	5.68867e-07	3.41679e-06	4.5309	4.42741	4.68099	5.31151	5.31325	5.32323
ENSG00000240857	RDH14	0.765047	3.5831	68.043	5.02716e-06	2.15936e-05	3.25416	3.05826	3.17923	4.01788	3.92989	3.82821
ENSG00000184277	TM2D3	0.764128	4.53343	112.954	4.17677e-07	2.63614e-06	4.12068	4.07314	4.13867	4.96665	4.81324	4.83478
ENSG00000168994	PXDC1	0.764	4.8085	140.617	1.37578e-07	1.04556e-06	4.37332	4.33865	4.43996	5.13622	5.12956	5.17645
ENSG00000100591	AHSA1	0.762195	6.22102	141.257	1.34424e-07	1.02925e-06	5.82369	5.81482	5.74249	6.54887	6.65592	6.45397
ENSG00000146112	ENSG00000146112	0.76131	8.18921	156.521	7.94291e-08	6.58835e-07	7.81056	7.77787	7.68886	8.50811	8.60937	8.44056
ENSG00000183773	AIFM3	0.760952	1.61894	18.1848	0.00134724	0.00283425	1.39162	1.19608	1.08099	1.79815	2.25815	1.8089
ENSG00000162924	REL	0.76066	5.87882	152.064	9.2142e-08	7.51736e-07	5.44126	5.37286	5.53943	6.21565	6.17237	6.25113
ENSG00000104660	LEPROTL1	0.759918	5.36784	106.671	5.56569e-07	3.36058e-06	4.97827	4.84651	5.00212	5.81787	5.61206	5.67174
ENSG00000072818	ENSG00000072818	0.758766	4.01675	103.167	6.57651e-07	3.87472e-06	3.61926	3.61893	3.56714	4.39027	4.38032	4.2982
ENSG00000184831	APOO	0.758723	4.90332	112.39	4.28324e-07	2.69441e-06	4.49413	4.38251	4.56286	5.29073	5.25757	5.16846
ENSG00000129226	CD68	0.758578	11.5505	188.795	3.01261e-08	2.99167e-07	11.1215	11.1339	11.1107	11.7972	11.9302	11.9109
ENSG00000197933	ZNF823	0.757831	1.9465	18.9259	0.00116727	0.00250035	1.44398	1.78089	1.41297	2.54231	2.25815	2.03655
ENSG00000141452	RMC1	0.757557	5.02622	123.43	2.66999e-07	1.82852e-06	4.66929	4.58591	4.5611	5.42138	5.38611	5.27346
ENSG00000156853	ZNF689	0.757271	3.182	55.3252	1.33142e-05	4.9961e-05	2.79137	2.79525	2.73708	3.64696	3.54058	3.37448
ENSG00000123096	SSPN	0.757233	2.30049	22.6282	0.000600776	0.00139712	1.75154	1.78089	2.12516	2.5975	2.44815	2.86725
ENSG00000100888	CHD8	0.756966	6.54291	168.481	5.43411e-08	4.83361e-07	6.16846	6.0438	6.13909	6.8934	6.91888	6.8097
ENSG00000105248	YJU2	0.756507	3.70426	43.0513	4.16368e-05	0.000134172	3.42887	3.35101	3.08442	4.13132	4.13895	3.84435
ENSG00000215301	DDX3X	0.756436	8.35278	96.1754	9.3232e-07	5.19825e-06	7.87137	7.87406	8.02783	8.64785	8.54993	8.83574
ENSG00000198431	TXNRD1	0.75407	9.69847	18.9331	0.00116566	0.00249784	9.21376	9.25797	9.34432	9.46804	10.0468	10.4141
ENSG00000103121	CMC2	0.753937	4.62472	70.6314	4.20486e-06	1.85637e-05	4.27558	4.19842	4.15042	5.14396	4.86515	4.85084
ENSG00000173706	HEG1	0.753882	5.85339	69.9331	4.40992e-06	1.93198e-05	5.41745	5.37165	5.50324	6.399	6.06037	6.06922
ENSG00000093167	LRRFIP2	0.753809	5.2741	123.103	2.70613e-07	1.84884e-06	4.73905	4.92935	4.89026	5.64526	5.60621	5.56992
ENSG00000120675	DNAJC15	0.753647	4.77004	79.3854	2.39181e-06	1.15498e-05	4.35748	4.40159	4.30139	5.27388	5.03512	4.98784
ENSG00000164307	ERAP1	0.753646	8.25904	161.863	6.68237e-08	5.72131e-07	7.85212	7.75232	7.89497	8.55214	8.54627	8.66263
ENSG00000243961	PARAL1	0.753585	2.38939	23.1622	0.000549398	0.00129104	2.17978	1.83803	1.93175	2.89053	2.83204	2.43834
ENSG00000213203	GIMAP1	0.753522	3.07123	42.3288	4.48866e-05	0.000143111	2.47644	2.78801	2.71825	3.51938	3.43885	3.27088
ENSG00000143622	RIT1	0.752776	5.90413	89.3848	1.33863e-06	7.04297e-06	5.49912	5.34726	5.59122	6.09618	6.27924	6.32268
ENSG00000289692	ENSG00000289692	0.752373	1.78851	7.69511	0.0181688	0.029204	1.66595	0.643742	1.62992	2.47513	2.14642	1.65279
ENSG00000115232	ITGA4	0.752131	2.59988	30.0602	0.000194369	0.000518469	2.25986	2.20674	2.13466	3.17083	2.72375	2.89848
ENSG00000115368	WDR75	0.751407	4.22499	64.5138	6.47662e-06	2.69192e-05	3.67873	3.74378	3.98966	4.61643	4.59179	4.47178
ENSG00000162512	SDC3	0.750909	6.85558	150.558	9.69709e-08	7.84414e-07	6.50418	6.43492	6.3606	7.09664	7.22688	7.22682
ENSG00000281593	ENSG00000281593	0.750592	1.38478	19.6197	0.0010241	0.00223258	0.910936	0.879712	1.17602	1.52202	1.84618	1.8089
ENSG00000214212	C19orf38	0.750192	5.86558	93.2177	1.08822e-06	5.9174e-06	5.37763	5.54358	5.4154	6.03834	6.30476	6.23287
ENSG00000159840	ENSG00000159840	0.75001	10.1259	147.098	1.09249e-07	8.62973e-07	9.72737	9.75383	9.62443	10.3547	10.5188	10.4801
ENSG00000156875	MFSD14A	0.749761	5.51062	168.96	5.35502e-08	4.77897e-07	5.14438	5.05967	5.07422	5.86455	5.82259	5.83805
ENSG00000106034	CPED1	0.749477	3.90568	40.8226	5.26797e-05	0.000164831	3.51298	3.56918	3.40788	4.47377	4.22091	3.98921
ENSG00000138459	SLC35A5	0.7493	4.62921	38.9904	6.44268e-05	0.000197161	4.21409	4.06419	4.34907	5.22652	4.86318	4.75383
ENSG00000127507	ADGRE2	0.748521	7.08071	168.954	5.35595e-08	4.77897e-07	6.6945	6.61017	6.67518	7.4493	7.45277	7.31989
ENSG00000133104	SPART	0.748138	6.45926	169.646	5.24402e-08	4.69007e-07	6.01899	6.08863	6.01283	6.82181	6.83026	6.70814
ENSG00000089248	ERP29	0.748044	7.65089	164.886	6.07423e-08	5.28778e-07	7.22779	7.24533	7.21785	8.02571	8.03286	7.86985
ENSG00000248905	FMN1	0.747694	4.96228	103.382	6.50855e-07	3.83863e-06	4.60367	4.47996	4.55758	5.37607	5.17456	5.32466
ENSG00000018610	STEEP1	0.747244	4.45251	71.4232	3.98582e-06	1.77614e-05	3.93802	4.04309	4.13395	4.90235	4.81121	4.63135
ENSG00000092820	EZR	0.74641	6.8006	200.358	2.21092e-08	2.33773e-07	6.36401	6.41746	6.36464	7.15721	7.14809	7.07745
ENSG00000233369	GTF2IP4	0.745744	4.5523	122.958	2.72235e-07	1.85659e-06	4.12603	4.18472	4.11488	4.87096	4.84937	4.93421
ENSG00000125730	C3	0.745451	5.02995	68.124	4.9987e-06	2.14955e-05	4.7303	4.67485	4.4342	5.25541	5.48385	5.33469
ENSG00000196187	TMEM63A	0.744421	7.87922	136.665	1.59127e-07	1.18259e-06	7.48941	7.50219	7.38829	8.09407	8.29382	8.21993
ENSG00000166902	MRPL16	0.744322	5.64072	85.7293	1.64338e-06	8.36325e-06	5.19363	5.2741	5.21066	6.02666	6.08668	5.77633
ENSG00000197405	C5AR1	0.744286	7.9537	93.2419	1.08683e-06	5.91386e-06	7.53111	7.55133	7.52319	8.08746	8.30507	8.42556
ENSG00000148400	NOTCH1	0.744139	4.66704	79.0123	2.4472e-06	1.17775e-05	4.32295	4.28572	4.15975	4.91689	4.9228	5.14586
ENSG00000166166	TRMT61A	0.744067	3.33599	61.303	8.24295e-06	3.31867e-05	2.9446	3.01555	2.84513	3.71092	3.73336	3.57146
ENSG00000034693	PEX3	0.743736	3.10048	51.0815	1.92348e-05	6.85545e-05	2.54995	2.84487	2.69918	3.47586	3.41226	3.42898
ENSG00000080802	CNOT4	0.74346	4.56567	61.6619	8.01945e-06	3.24979e-05	4.24147	3.90953	4.28229	4.88027	4.87492	4.93797
ENSG00000290871	ENSG00000290871	0.743351	3.96433	58.0508	1.06439e-05	4.13105e-05	3.686	3.55221	3.43119	4.28773	4.16467	4.4323
ENSG00000134109	EDEM1	0.743042	6.7964	204.047	2.0103e-08	2.15956e-07	6.35035	6.36071	6.42731	7.09703	7.13554	7.13514
ENSG00000106052	TAX1BP1	0.742493	7.40567	121.939	2.83935e-07	1.92148e-06	6.96657	6.95256	7.04515	7.84484	7.73831	7.59925
ENSG00000068724	TTC7A	0.742007	6.91577	180.707	3.78152e-08	3.5959e-07	6.5392	6.51375	6.44555	7.24048	7.29433	7.18745
ENSG00000106178	CCL24	0.741835	4.94324	35.2791	9.92442e-05	0.000287836	4.56479	4.5436	4.49075	5.41243	5.45156	4.88827
ENSG00000168906	MAT2A	0.741416	7.93131	91.1088	1.21838e-06	6.51971e-06	7.33479	7.58744	7.60595	8.15609	8.27808	8.3282
ENSG00000235568	NFAM1	0.741391	7.86446	127.518	2.26353e-07	1.601e-06	7.5374	7.33023	7.46792	8.20318	8.10934	8.25108
ENSG00000046651	OFD1	0.741331	3.71598	56.4549	1.2121e-05	4.61042e-05	3.31165	3.2909	3.33562	4.23359	3.98506	3.91096
ENSG00000068120	COASY	0.740705	6.90384	172.422	4.82203e-08	4.3917e-07	6.53266	6.49832	6.43406	7.16179	7.283	7.23984
ENSG00000277972	ENSG00000277972	0.7401	4.07505	75.0253	3.14489e-06	1.45649e-05	3.78742	3.60254	3.61541	4.33179	4.50385	4.38346
ENSG00000106617	PRKAG2	0.740097	5.75142	111.817	4.39471e-07	2.7509e-06	5.28258	5.35094	5.3819	6.0785	5.95561	6.19169
ENSG00000197713	RPE	0.740054	5.68317	146.522	1.11469e-07	8.7747e-07	5.30753	5.26631	5.23955	6.08978	5.99378	5.94289
ENSG00000080815	PSEN1	0.739612	7.39121	161.746	6.70744e-08	5.73848e-07	6.93223	6.92851	7.06298	7.77073	7.70062	7.67336
ENSG00000281162	LINC01127	0.739518	2.78151	35.0321	0.000102268	0.000295854	2.25986	2.54373	2.35376	2.95535	3.13495	3.25889
ENSG00000181031	ENSG00000181031	0.739514	2.46321	38.0114	7.19676e-05	0.000216975	2.095	2.15147	1.97468	2.73513	2.88715	2.78606
ENSG00000028116	VRK2	0.738661	4.36015	73.4735	3.47852e-06	1.58531e-05	3.81087	4.00617	4.036	4.7864	4.69025	4.5889
ENSG00000134046	MBD2	0.7376	6.26003	124.683	2.53692e-07	1.75213e-06	5.86748	5.75489	5.91565	6.63878	6.63019	6.48066
ENSG00000138594	TMOD3	0.737296	6.21303	127.298	2.28353e-07	1.61215e-06	5.87067	5.68362	5.84149	6.60607	6.51744	6.48774
ENSG00000102908	NFAT5	0.737007	4.74718	54.1969	1.46473e-05	5.42323e-05	4.17848	4.24141	4.56462	5.02654	5.02638	5.17166
ENSG00000112335	SNX3	0.736752	7.65496	73.7312	3.42033e-06	1.5644e-05	7.16549	7.12567	7.4146	8.10383	7.852	7.96697
ENSG00000116711	PLA2G4A	0.736198	4.98623	57.1125	1.14847e-05	4.4065e-05	4.45426	4.51979	4.74283	5.46408	5.31037	5.14911
ENSG00000131037	EPS8L1	0.736183	2.58519	32.5718	0.000139199	0.000387325	2.14857	2.22827	2.20845	3.01062	3.04088	2.69115
ENSG00000179542	SLITRK4	0.735853	3.05872	48.4595	2.44607e-05	8.42635e-05	2.66471	2.55229	2.7618	3.50982	3.36313	3.30041
ENSG00000130305	NSUN5	0.734829	3.89395	62.9348	7.28245e-06	2.98667e-05	3.5808	3.42746	3.46921	4.15298	4.37758	4.13403
ENSG00000147459	DOCK5	0.734377	6.19903	165.45	5.96811e-08	5.21147e-07	5.72927	5.79331	5.84221	6.52475	6.56771	6.47485
ENSG00000077150	NFKB2	0.734243	6.15117	140.766	1.36839e-07	1.04132e-06	5.74848	5.82103	5.65199	6.48567	6.51993	6.41738
ENSG00000185753	CXorf38	0.733989	5.07799	93.7432	1.05839e-06	5.79654e-06	4.53694	4.65312	4.80956	5.41115	5.38884	5.41384
ENSG00000158691	ZSCAN12	0.733611	1.64446	18.7914	0.0011977	0.00255883	1.29989	1.41841	1.08099	1.76639	1.96803	2.1959
ENSG00000105851	PIK3CG	0.732902	6.56879	113.11	4.14807e-07	2.62116e-06	6.15609	6.02239	6.2848	6.84907	6.90035	6.92463
ENSG00000131381	RBSN	0.732661	5.1385	135.636	1.65375e-07	1.22003e-06	4.6766	4.71924	4.79915	5.4529	5.4953	5.44458
ENSG00000153975	ZUP1	0.732489	3.24285	40.2823	5.58584e-05	0.000173873	2.74342	2.91956	2.87943	3.73163	3.61709	3.35209
ENSG00000116815	CD58	0.732376	4.11775	18.5715	0.00124953	0.00265318	3.60016	3.60254	3.91724	4.82738	4.05205	4.34996
ENSG00000164096	C4orf3	0.732188	6.36137	90.3353	1.27068e-06	6.75216e-06	5.93535	5.87065	6.04466	6.83191	6.55803	6.64853
ENSG00000127084	FGD3	0.732103	4.55028	58.7788	1.00414e-05	3.93207e-05	4.1759	4.1113	4.1551	4.99262	4.97461	4.63831
ENSG00000155629	PIK3AP1	0.732033	9.55977	185.752	3.27798e-08	3.21057e-07	9.12751	9.10171	9.21287	9.86726	9.85624	9.9163
ENSG00000116044	NFE2L2	0.731719	7.22916	119.279	3.17419e-07	2.09475e-06	6.8108	6.77742	6.86755	7.63854	7.597	7.40562
ENSG00000109790	KLHL5	0.731379	5.46799	151.541	9.37871e-08	7.62437e-07	5.04759	5.01081	5.12393	5.77262	5.78681	5.81777
ENSG00000165156	ZHX1	0.731257	5.14923	84.9062	1.72291e-06	8.74008e-06	4.74602	4.6351	4.8418	5.58963	5.3627	5.46168
ENSG00000073737	DHRS9	0.730942	4.98107	44.4061	3.62626e-05	0.000118986	4.57069	4.6025	4.55934	5.45664	5.42919	4.98602
ENSG00000141582	CBX4	0.730538	4.06847	96.9278	8.96976e-07	5.03064e-06	3.70042	3.61485	3.69137	4.44396	4.38306	4.36402
ENSG00000197948	FCHSD1	0.730213	4.02823	54.7715	1.39497e-05	5.19533e-05	3.4924	3.74378	3.64561	4.3426	4.50385	4.21069
ENSG00000158106	RHPN1	0.729738	4.38398	87.4497	1.49073e-06	7.70649e-06	3.9947	4.08499	3.8697	4.76446	4.69688	4.67033
ENSG00000004866	ST7	0.727904	5.23014	117.153	3.47561e-07	2.26489e-06	4.79724	4.82724	4.85622	5.51155	5.65919	5.48501
ENSG00000158769	F11R	0.727842	7.10454	159.394	7.23313e-08	6.10451e-07	6.64782	6.7092	6.73298	7.3406	7.49076	7.43886
ENSG00000076928	ARHGEF1	0.727608	7.20502	170.114	5.17e-08	4.63112e-07	6.74624	6.88087	6.76275	7.53926	7.54256	7.4923
ENSG00000080345	RIF1	0.727286	5.29897	58.1199	1.05849e-05	4.10985e-05	4.81225	4.80949	5.04933	5.69039	5.42121	5.73583
ENSG00000120690	ELF1	0.727098	6.91378	167.421	5.61415e-08	4.96286e-07	6.48816	6.51867	6.51445	7.29506	7.25484	7.14738
ENSG00000272758	WDR5B-DT	0.726753	4.45743	62.9966	7.24874e-06	2.97498e-05	3.94106	4.00929	4.20778	4.66891	4.76991	4.90375
ENSG00000163820	FYCO1	0.726637	6.16061	126.162	2.38969e-07	1.67215e-06	5.81709	5.72112	5.72688	6.40481	6.4432	6.59054
ENSG00000143801	PSEN2	0.726632	6.36937	111.46	4.46585e-07	2.78628e-06	5.96998	5.97781	5.94428	6.80285	6.7126	6.54191
ENSG00000164933	SLC25A32	0.726514	3.863	73.4799	3.47707e-06	1.58528e-05	3.34416	3.54365	3.50991	4.18936	4.13895	4.24451
ENSG00000145214	DGKQ	0.726165	5.70972	118.358	3.30078e-07	2.16206e-06	5.31692	5.36559	5.23514	6.00301	6.13138	5.95409
ENSG00000160908	ZNF394	0.726137	4.18074	48.1287	2.5233e-05	8.66886e-05	3.70042	3.80953	3.83808	4.43893	4.7274	4.32719
ENSG00000119514	GALNT12	0.726023	7.58778	114.632	3.87818e-07	2.4787e-06	7.17164	7.1994	7.1719	8.02947	7.91681	7.76121
ENSG00000245060	LINC00847	0.725892	5.47189	93.9558	1.0466e-06	5.74572e-06	5.12447	5.05214	5.03038	5.89883	5.83165	5.63859
ENSG00000068400	GRIPAP1	0.725345	6.37467	188.51	3.0364e-08	3.01268e-07	6.01033	5.93426	5.96439	6.68145	6.72453	6.67808
ENSG00000231389	ENSG00000231389	0.725056	8.15817	190.144	2.90319e-08	2.90573e-07	7.75486	7.69573	7.80175	8.45182	8.46967	8.5073
ENSG00000064961	HMG20B	0.723029	7.57741	186.968	3.16877e-08	3.11965e-07	7.16028	7.20246	7.1545	7.87842	7.956	7.84927
ENSG00000134153	EMC7	0.722686	6.21612	125.715	2.43309e-07	1.69574e-06	5.81626	5.80679	5.81737	6.61278	6.5809	6.40383
ENSG00000154760	SLFN13	0.721525	3.23432	44.7058	3.51873e-05	0.000116039	2.7153	3.04618	2.76791	3.60268	3.51081	3.57629
ENSG00000000457	SCYL3	0.721498	2.66572	31.3855	0.000162557	0.000442599	2.31713	2.31132	2.22633	2.86076	3.21714	2.89074
ENSG00000164733	ENSG00000164733	0.721396	13.3811	190.822	2.84996e-08	2.85997e-07	12.996	12.9848	12.9462	13.6681	13.7406	13.6819
ENSG00000176102	CSTF3	0.7207	4.74178	106.208	5.68796e-07	3.41679e-06	4.32295	4.30864	4.40114	5.06621	4.98367	5.13934
ENSG00000135124	P2RX4	0.720152	5.9083	109.726	4.83153e-07	2.98188e-06	5.54878	5.55641	5.41637	6.19268	6.33623	6.14606
ENSG00000168300	PCMTD1	0.719516	4.70625	52.4445	1.70447e-05	6.18282e-05	4.24639	4.16811	4.49075	5.18057	4.90955	4.98056
ENSG00000123342	MMP19	0.718563	7.98191	72.2956	3.75994e-06	1.69064e-05	7.53237	7.67015	7.53175	8.09047	8.44676	8.33375
ENSG00000204152	TIMM23B	0.718063	1.55113	23.1554	0.000550013	0.00129195	1.1398	1.17406	1.23017	1.96134	1.95335	1.72426
ENSG00000136682	ZNG1B	0.716871	4.61642	80.6147	2.21951e-06	1.08368e-05	4.27317	4.08794	4.29505	5.02988	4.87297	4.90567
ENSG00000137075	RNF38	0.716821	5.28786	130.705	1.99681e-07	1.43544e-06	4.83531	4.90115	4.93578	5.5998	5.55486	5.66494
ENSG00000101888	NXT2	0.715572	3.11834	27.2079	0.000291655	0.000738505	2.54995	2.69829	2.92392	3.68568	3.30649	3.30625
ENSG00000166888	STAT6	0.715336	8.4008	128.334	2.19146e-07	1.55677e-06	8.01295	8.02123	7.96551	8.76436	8.79012	8.5824
ENSG00000137767	SQOR	0.715276	8.83982	125.117	2.49262e-07	1.72776e-06	8.49548	8.43939	8.37965	9.17475	9.24326	9.03655
ENSG00000104450	SPAG1	0.71403	2.07376	28.069	0.000257192	0.000662395	1.81918	1.57785	1.69555	2.48492	2.35069	2.37313
ENSG00000178015	GPR150	0.7139	2.09505	19.1099	0.0011271	0.00242476	1.76533	1.89298	1.5037	2.39431	2.20956	2.64585
ENSG00000178974	FBXO34	0.713559	4.56158	110.179	4.73265e-07	2.93194e-06	4.14196	4.14282	4.22344	4.84839	4.93406	4.86276
ENSG00000109046	WSB1	0.712482	6.70215	162.797	6.48718e-08	5.58347e-07	6.26318	6.35705	6.2933	7.07654	7.00549	6.96623
ENSG00000093072	ADA2	0.711419	8.42625	125.488	2.45553e-07	1.7093e-06	8.01926	8.02546	8.03893	8.61382	8.74582	8.84855
ENSG00000143162	CREG1	0.711208	8.97244	63.2463	7.11448e-06	2.92618e-05	8.48015	8.45816	8.76272	9.36776	9.13134	9.34471
ENSG00000143862	ARL8A	0.711081	5.01872	108.843	5.03116e-07	3.09173e-06	4.63404	4.65511	4.59245	5.31974	5.43052	5.25397
ENSG00000174738	NR1D2	0.710692	4.11322	94.7001	1.00652e-06	5.55508e-06	3.76702	3.66702	3.74195	4.42119	4.46556	4.41621
ENSG00000186074	CD300LF	0.710361	5.83159	88.5467	1.40214e-06	7.31133e-06	5.37426	5.55321	5.37991	6.07608	6.27556	6.08033
ENSG00000044574	HSPA5	0.7088	8.93176	111.75	4.40789e-07	2.75614e-06	8.55037	8.52574	8.52822	9.08637	9.30337	9.32885
ENSG00000109436	TBC1D9	0.707919	6.52097	175.445	4.40725e-08	4.09552e-07	6.13899	6.11776	6.12367	6.78414	6.82725	6.8896
ENSG00000111266	ENSG00000111266	0.706508	4.15871	80.3636	2.25348e-06	1.09839e-05	3.84047	3.75123	3.72947	4.53395	4.51888	4.37516
ENSG00000124762	CDKN1A	0.705946	9.09829	165.184	6.01792e-08	5.24675e-07	8.72242	8.71146	8.67495	9.33853	9.47973	9.40508
ENSG00000254979	ENSG00000254979	0.705435	2.27155	14.9039	0.00267342	0.00522248	1.69505	1.86577	2.10598	2.5329	2.91772	2.26942
ENSG00000101160	CTSZ	0.704148	10.7363	172.277	4.84302e-08	4.4073e-07	10.3543	10.3508	10.3203	11.0516	11.1032	10.9805
ENSG00000072274	TFRC	0.703575	11.0644	100.435	7.51745e-07	4.33646e-06	10.6076	10.6147	10.7816	11.3068	11.3162	11.491
ENSG00000285901	ENSG00000285901	0.702684	5.91912	64.5588	6.45526e-06	2.68695e-05	5.39768	5.41454	5.74482	6.26975	6.20527	6.21902
ENSG00000060971	ACAA1	0.701672	7.68388	112.714	4.22172e-07	2.6601e-06	7.31384	7.34939	7.21001	8.04093	8.06394	7.86763
ENSG00000070614	NDST1	0.701648	7.50976	156.026	8.07343e-08	6.66758e-07	7.15832	7.12853	7.06639	7.74193	7.84704	7.86664
ENSG00000005238	ATOSB	0.699675	6.73614	83.6241	1.85607e-06	9.30068e-06	6.35947	6.43608	6.23931	7.06435	7.16332	6.89735
ENSG00000090061	CCNK	0.699447	5.99034	134.572	1.72149e-07	1.26375e-06	5.59485	5.53821	5.67006	6.26123	6.36632	6.27439
ENSG00000107897	ACBD5	0.699175	5.54087	122.25	2.80303e-07	1.9014e-06	5.17051	5.07609	5.21178	5.90522	5.86144	5.78889
ENSG00000264772	ENSG00000264772	0.699111	6.06741	147.967	1.06002e-07	8.41393e-07	5.7319	5.69042	5.61516	6.38534	6.41535	6.33201
ENSG00000259399	TGIF2-RAB5IF	0.698385	1.4645	14.2705	0.0030846	0.00594353	1.11848	1.12898	1.08099	1.78235	2.0804	1.43575
ENSG00000122862	SRGN	0.698058	7.98093	185.783	3.27512e-08	3.21052e-07	7.56918	7.56989	7.63321	8.31803	8.29546	8.25278
ENSG00000175354	PTPN2	0.697564	4.57509	58.7448	1.00686e-05	3.93989e-05	4.13402	4.21199	4.23231	5.08081	4.79277	4.77081
ENSG00000135116	HRK	0.697419	1.59709	13.9583	0.00331471	0.00632823	1.31871	1.28094	1.11976	2.25249	1.79769	1.63435
ENSG00000196182	STK40	0.696123	6.24102	172.621	4.79328e-08	4.37248e-07	5.88967	5.85516	5.81884	6.5442	6.52924	6.57672
ENSG00000272980	ENSG00000272980	0.69601	1.46027	19.1949	0.00110911	0.00239236	0.959706	1.10591	1.23017	1.88944	1.62317	1.82524
ENSG00000143337	TOR1AIP1	0.695935	5.97587	101.281	7.20986e-07	4.18318e-06	5.52669	5.51977	5.71348	6.30679	6.20682	6.33985
ENSG00000138190	EXOC6	0.695353	5.63074	49.5313	2.21433e-05	7.75185e-05	5.20379	5.08349	5.42607	6.116	5.84663	5.84207
ENSG00000104880	ARHGEF18	0.694785	6.49219	140.857	1.36387e-07	1.03997e-06	6.17944	6.0967	6.03961	6.75914	6.7833	6.85718
ENSG00000019582	CD74	0.694477	10.3333	122.755	2.74515e-07	1.86908e-06	10.0286	9.90999	9.89225	10.5389	10.6903	10.6838
ENSG00000129534	MIS18BP1	0.694126	4.78277	33.5005	0.000123651	0.00034949	4.25619	4.25982	4.64655	5.28233	4.91525	5.06213
ENSG00000196743	GM2A	0.694051	12.933	148.599	1.03712e-07	8.28388e-07	12.5373	12.5263	12.57	13.1526	13.2543	13.305
ENSG00000155158	TTC39B	0.69223	7.06439	161.522	6.75545e-08	5.76945e-07	6.63427	6.68507	6.71647	7.32023	7.36085	7.42987
ENSG00000100401	RANGAP1	0.691953	7.08186	118.675	3.25651e-07	2.13919e-06	6.77505	6.65756	6.65429	7.33857	7.4933	7.32708
ENSG00000128016	ZFP36	0.691683	4.17052	67.5125	5.21844e-06	2.23062e-05	3.82739	3.83431	3.72319	4.61643	4.4075	4.41621
ENSG00000085491	ENSG00000085491	0.690414	5.6209	106.42	5.63153e-07	3.39481e-06	5.20885	5.24799	5.26139	6.04828	5.84861	5.88169
ENSG00000126804	ZBTB1	0.690107	5.99267	55.0072	1.36749e-05	5.11466e-05	5.51857	5.45847	5.82325	6.38338	6.18891	6.32124
ENSG00000178409	BEND3	0.689554	2.81283	30.9022	0.000173389	0.000468481	2.33572	2.37061	2.61349	2.98325	3.12843	3.27088
ENSG00000134001	EIF2S1	0.689381	6.45233	135.579	1.65731e-07	1.22056e-06	6.07678	6.02162	6.10869	6.8448	6.731	6.69541
ENSG00000165359	INTS6L	0.688295	2.91005	28.953	0.000226716	0.000593396	2.50958	2.39936	2.69918	3.40027	3.22327	3.03123
ENSG00000158711	ELK4	0.688193	5.24556	53.4577	1.56064e-05	5.71552e-05	4.76158	4.77333	5.04304	5.58963	5.39293	5.66608
ENSG00000101363	MANBAL	0.687491	4.4838	66.1261	5.7604e-06	2.43226e-05	4.1964	4.07612	4.05113	4.82545	4.90193	4.64293
ENSG00000155744	HYCC2	0.68736	4.51591	54.9897	1.36951e-05	5.12054e-05	4.06882	4.01239	4.31607	4.7864	4.75094	4.93609
ENSG00000140157	NIPA2	0.687244	6.35428	90.114	1.28613e-06	6.80892e-06	5.92771	5.86121	6.1159	6.67878	6.58388	6.71418
ENSG00000170802	FOXN2	0.687199	3.81719	44.4045	3.62684e-05	0.000118986	3.38043	3.38974	3.55658	4.31268	3.98145	4.07374
ENSG00000180257	ZNF816	0.686908	3.17776	50.0941	2.10309e-05	7.41693e-05	2.70818	2.80244	2.91292	3.55235	3.45978	3.46594
ENSG00000118680	MYL12B	0.686464	8.11728	72.3372	3.74955e-06	1.68663e-05	7.7108	7.71015	7.7813	8.57739	8.44315	8.21935
ENSG00000076513	ANKRD13A	0.686375	6.19033	117.897	3.36646e-07	2.20255e-06	5.85867	5.72869	5.83859	6.58687	6.44845	6.44739
ENSG00000153815	CMIP	0.686273	5.23219	66.6065	5.56539e-06	2.36039e-05	4.8467	4.93918	4.77658	5.37607	5.54388	5.68411
ENSG00000075539	FRYL	0.686155	5.63865	107.376	5.38505e-07	3.274e-06	5.20506	5.18744	5.37691	5.94832	5.91262	5.97438
ENSG00000136026	CKAP4	0.685961	6.56604	104.916	6.04695e-07	3.60729e-06	6.22192	6.23074	6.10084	6.87304	6.97083	6.76061
ENSG00000105127	AKAP8	0.685831	4.59017	77.5994	2.6712e-06	1.26793e-05	4.25619	4.27024	4.11967	4.9277	4.97643	4.78759
ENSG00000105983	LMBR1	0.685032	4.22996	45.2035	3.34837e-05	0.000110901	3.70042	3.83781	4.01302	4.68599	4.39398	4.52529
ENSG00000148634	HERC4	0.685016	6.21696	106.93	5.49845e-07	3.32878e-06	5.83435	5.75025	5.92115	6.61835	6.47503	6.46705
ENSG00000169018	FEM1B	0.685015	7.40841	123.819	2.62785e-07	1.8029e-06	7.02324	6.93425	7.11727	7.71749	7.64917	7.76677
ENSG00000142961	MOB3C	0.684625	5.02499	127.21	2.2915e-07	1.61578e-06	4.63966	4.68071	4.62818	5.31426	5.3627	5.32035
ENSG00000119383	PTPA	0.68457	7.65536	154.881	8.38489e-08	6.90484e-07	7.30354	7.28182	7.23644	7.95085	8.02739	7.89402
ENSG00000103222	ENSG00000103222	0.684079	7.61576	65.7786	5.90651e-06	2.48569e-05	7.2448	7.23606	7.2237	7.71046	7.91539	8.10392
ENSG00000242588	ENSG00000242588	0.684025	5.83588	51.309	1.8847e-05	6.74246e-05	5.32159	5.54251	5.50049	5.94034	6.12975	6.32843
ENSG00000130522	JUND	0.683728	5.90743	136.759	1.58573e-07	1.17983e-06	5.54279	5.54894	5.49681	6.16326	6.18184	6.28919
ENSG00000082512	TRAF5	0.683313	2.08676	28.5015	0.000241714	0.000627973	1.75154	1.78089	1.66966	2.3628	2.45859	2.39519
ENSG00000185344	ATP6V0A2	0.683172	5.66388	94.0104	1.04359e-06	5.73199e-06	5.1834	5.30988	5.36082	6.03834	6.00093	5.86201
ENSG00000168259	DNAJC7	0.68309	6.63628	101.839	7.01535e-07	4.08604e-06	6.23931	6.27214	6.26007	6.99453	7.02712	6.78589
ENSG00000059758	CDK17	0.681413	4.79241	110.144	4.74011e-07	2.9347e-06	4.39565	4.40868	4.4533	5.08885	5.05245	5.15559
ENSG00000162894	FCMR	0.681362	8.07069	79.1961	2.41973e-06	1.16698e-05	7.65798	7.79127	7.6189	8.21205	8.49634	8.3944
ENSG00000198876	DCAF12	0.68108	6.16113	146.129	1.13014e-07	8.87804e-07	5.75454	5.76321	5.83276	6.40417	6.49734	6.49095
ENSG00000030582	GRN	0.680869	11.1921	119.164	3.18966e-07	2.10374e-06	10.8509	10.8315	10.7517	11.3863	11.5802	11.5055
ENSG00000069482	GAL	0.680709	8.82928	93.5197	1.07096e-06	5.85416e-06	8.42138	8.53697	8.38675	8.9862	9.17322	9.22111
ENSG00000152413	HOMER1	0.680635	3.60117	53.8785	1.50516e-05	5.55145e-05	3.15293	3.17926	3.36011	3.94172	3.82088	3.97096
ENSG00000132294	EFR3A	0.680491	7.28285	115.705	3.70049e-07	2.3867e-06	6.87299	6.83205	7.00203	7.59315	7.50435	7.6529
ENSG00000135722	FBXL8	0.680393	1.98142	21.1992	0.000768922	0.00173383	1.69505	1.73651	1.45905	2.13305	2.33944	2.41693
ENSG00000100997	ABHD12	0.680376	7.66667	177.369	4.16512e-08	3.90224e-07	7.27251	7.27731	7.31371	7.91893	7.99169	7.99276
ENSG00000284879	ENSG00000284879	0.679961	3.02846	32.6789	0.000137292	0.000382931	2.55789	2.6592	2.774	3.21268	3.54058	3.25286
ENSG00000101084	RAB5IF	0.679872	8.06676	128.97	2.13714e-07	1.52102e-06	7.67131	7.67383	7.71856	8.4554	8.38023	8.26107
ENSG00000117758	STX12	0.679099	5.80093	117.744	3.38861e-07	2.21253e-06	5.37088	5.41336	5.49035	6.17993	6.03532	6.09389
ENSG00000242802	AP5Z1	0.677686	5.22714	63.453	7.00555e-06	2.8897e-05	4.84508	4.98258	4.73036	5.38916	5.55486	5.63975
ENSG00000175643	RMI2	0.67755	2.7169	31.0057	0.000170999	0.000462828	2.25009	2.38026	2.44053	3.11518	3.11531	2.84337
ENSG00000152601	MBNL1	0.677539	7.30453	74.4029	3.27395e-06	1.50831e-05	6.87657	6.83775	7.05862	7.65625	7.45114	7.69659
ENSG00000075568	TMEM131	0.6773	6.17569	77.3946	2.70563e-06	1.28063e-05	5.78361	5.67874	5.92731	6.448	6.3849	6.59292
ENSG00000135317	SNX14	0.676628	6.07964	51.2801	1.88957e-05	6.75565e-05	5.6728	5.54143	5.87869	6.51404	6.21761	6.3977
ENSG00000104885	DOT1L	0.676206	7.00026	166.919	5.702e-08	5.02404e-07	6.60726	6.6421	6.62511	7.2502	7.29905	7.35127
ENSG00000136930	PSMB7	0.676143	6.16198	72.9867	3.5917e-06	1.6278e-05	5.80546	5.83689	5.72059	6.4881	6.60164	6.28255
ENSG00000197417	SHPK	0.675657	5.43373	96.5938	9.12468e-07	5.105e-06	5.06998	5.15268	4.96002	5.69672	5.80941	5.70082
ENSG00000204261	ENSG00000204261	0.675343	2.99726	38.1221	7.10643e-05	0.000214714	2.75729	2.63522	2.52239	3.30952	3.19235	3.41825
ENSG00000109971	HSPA8	0.674969	11.2849	138.568	1.48285e-07	1.11444e-06	10.9194	10.8996	10.9061	11.6294	11.6326	11.4829
ENSG00000132603	NIP7	0.674668	4.41493	81.95	2.04873e-06	1.01416e-05	4.10721	4.05217	3.98442	4.70496	4.80304	4.64983
ENSG00000172345	STARD5	0.674197	3.42683	44.0449	3.7611e-05	0.000122617	2.86362	3.13435	3.17923	3.72338	3.77152	3.71434
ENSG00000040531	CTNS	0.6741	6.8483	119.056	3.20429e-07	2.10974e-06	6.48556	6.51429	6.42247	7.10062	7.25521	7.08214
ENSG00000152818	UTRN	0.674068	6.86898	125.937	2.41144e-07	1.68373e-06	6.50725	6.44243	6.53342	7.11921	7.11549	7.26664
ENSG00000215695	RSC1A1	0.673862	4.21853	90.9829	1.22672e-06	6.55513e-06	3.84373	3.87583	3.84098	4.57349	4.50636	4.4924
ENSG00000114978	MOB1A	0.673782	7.49949	55.5517	1.30642e-05	4.9181e-05	7.0698	6.97978	7.30427	7.94665	7.68015	7.75562
ENSG00000130962	PRRG1	0.673666	2.06633	13.9629	0.00331116	0.00632356	1.68058	1.43702	1.96406	2.48492	2.06682	2.54088
ENSG00000169635	HIC2	0.673609	5.37298	87.2437	1.5081e-06	7.7822e-06	5.02914	4.98575	4.99302	5.54118	5.68163	5.79305
ENSG00000180448	ARHGAP45	0.673227	5.8938	132.323	1.87572e-07	1.35862e-06	5.58128	5.51977	5.46423	6.22517	6.21607	6.14117
ENSG00000187514	PTMA	0.672385	9.13455	46.3333	2.99655e-05	0.000100881	8.76699	8.75011	8.76282	9.67985	9.37888	9.19619
ENSG00000099377	HSD3B7	0.671992	7.76827	142.952	1.2647e-07	9.78048e-07	7.43089	7.34015	7.41118	8.04899	8.13924	8.00805
ENSG00000101574	METTL4	0.67197	2.66063	25.717	0.000365187	0.000901463	2.26956	2.15147	2.47084	3.09615	2.78307	3.01707
ENSG00000179344	ENSG00000179344	0.671901	4.34144	59.5807	9.42388e-06	3.73103e-05	4.09635	3.97468	3.85254	4.54335	4.74669	4.64293
ENSG00000010244	ZNF207	0.671781	7.17354	156.234	8.01829e-08	6.63643e-07	6.80205	6.74278	6.85432	7.43579	7.50656	7.47331
ENSG00000291233	ENSG00000291233	0.67131	4.59143	51.8083	1.80281e-05	6.48604e-05	4.21409	4.36561	4.09069	4.73604	5.00162	4.93609
ENSG00000117266	CDK18	0.671277	6.35111	82.223	2.01574e-06	9.99998e-06	5.93459	6.07012	5.9314	6.50264	6.67226	6.76485
ENSG00000116584	ARHGEF2	0.670978	7.51263	95.0392	9.88868e-07	5.4682e-06	7.20078	7.18467	7.02869	7.71124	7.9161	7.79713
ENSG00000260267	ENSG00000260267	0.670886	1.68882	13.5286	0.00366568	0.0069254	1.0299	1.64342	1.31614	1.82922	2.0112	2.15768
ENSG00000048405	ZNF800	0.670621	3.96039	34.4622	0.00010967	0.000314403	3.48826	3.44596	3.82053	4.29887	4.10282	4.38346
ENSG00000101187	SLCO4A1	0.670377	3.27015	32.063	0.000148695	0.000409391	2.8572	2.85182	3.01927	3.39509	3.5208	3.7954
ENSG00000198677	SKIC3	0.670233	6.9776	151.735	9.31727e-08	7.58522e-07	6.60583	6.54357	6.66498	7.28739	7.23979	7.29956
ENSG00000183397	TEKTIP1	0.668527	2.62729	29.8458	0.000200183	0.00053178	2.16945	2.37061	2.2872	2.79144	2.94766	3.06604
ENSG00000253522	MIR3142HG	0.66839	3.71467	32.6564	0.00013769	0.000383664	3.06093	3.50448	3.46169	4.06106	3.91481	4.08056
ENSG00000082213	C5orf22	0.668345	4.41932	56.2706	1.23068e-05	4.6671e-05	4.01791	3.91286	4.21451	4.73604	4.63613	4.79176
ENSG00000173221	GLRX	0.66816	7.64086	101.903	6.99344e-07	4.07832e-06	7.27462	7.21296	7.31919	8.05845	7.91941	7.82534
ENSG00000172493	AFF1	0.667762	7.0652	120.77	2.98112e-07	1.99381e-06	6.68183	6.6411	6.75854	7.29819	7.32779	7.45635
ENSG00000136754	ABI1	0.666496	6.91707	75.1246	3.12487e-06	1.45015e-05	6.53719	6.51429	6.59017	7.34933	7.24696	7.02623
ENSG00000136021	SCYL2	0.665448	6.0143	66.207	5.72697e-06	2.42083e-05	5.61212	5.52195	5.79134	6.40996	6.17948	6.337
ENSG00000214106	PAXIP1-AS2	0.665199	3.97609	66.7883	5.4936e-06	2.3334e-05	3.60016	3.56496	3.68169	4.23938	4.21785	4.37793
ENSG00000151611	MMAA	0.665132	4.28078	64.3117	6.57366e-06	2.72729e-05	3.91965	3.8202	4.01044	4.66891	4.59888	4.47437
ENSG00000141504	SAT2	0.664985	5.3556	119.845	3.09911e-07	2.05947e-06	5.01046	5.04002	4.92076	5.67977	5.63524	5.64781
ENSG00000105656	ELL	0.664104	3.78466	66.6327	5.55497e-06	2.35684e-05	3.38936	3.38496	3.5026	4.09981	4.1357	4.02857
ENSG00000198771	RCSD1	0.664085	4.00528	45.7579	3.16996e-05	0.000105696	3.686	3.61485	3.63896	4.49087	4.28387	4.12415
ENSG00000135679	MDM2	0.663478	6.43625	108.721	5.05964e-07	3.1009e-06	6.0233	5.98889	6.18665	6.76568	6.6934	6.73758
ENSG00000139350	NEDD1	0.663266	4.23111	79.4189	2.3869e-06	1.15359e-05	3.86629	3.79517	3.94718	4.56659	4.49374	4.53774
ENSG00000122692	SMU1	0.663097	5.76492	101.462	7.14627e-07	4.1505e-06	5.4043	5.36801	5.42607	6.10573	6.13545	5.93726
ENSG00000120899	PTK2B	0.662752	7.70054	167.694	5.56721e-08	4.9328e-07	7.34027	7.36921	7.28761	8.02067	7.99617	7.96812
ENSG00000127314	RAP1B	0.661523	7.55558	34.589	0.00010797	0.000310234	7.08431	6.9936	7.44521	8.00544	7.68488	7.8415
ENSG00000138032	PPM1B	0.661163	5.83003	109.983	4.77508e-07	2.95023e-06	5.46151	5.46755	5.46893	6.1852	6.17632	6.01057
ENSG00000164054	SHISA5	0.661018	7.33575	78.9974	2.44944e-06	1.17833e-05	6.97919	6.94972	6.97849	7.44867	7.65967	7.76439
ENSG00000129003	VPS13C	0.660861	6.90929	52.1123	1.75501e-05	6.328e-05	6.51441	6.368	6.72318	7.17319	7.08677	7.34065
ENSG00000144815	NXPE3	0.660652	4.10579	49.3627	2.24901e-05	7.84683e-05	3.89478	3.65912	3.68169	4.54101	4.3442	4.32431
ENSG00000143167	GPA33	0.660585	2.34131	26.044	0.000347338	0.000862498	2.06188	2.04631	1.8875	2.57017	2.79135	2.57994
ENSG00000153767	GTF2E1	0.660527	4.61382	88.9391	1.37197e-06	7.19012e-06	4.23653	4.18747	4.33266	4.8616	4.93593	4.94173
ENSG00000196396	PTPN1	0.659897	7.43247	172.736	4.77679e-08	4.3644e-07	7.04247	7.09083	7.06608	7.69394	7.75454	7.72953
ENSG00000143889	HNRNPLL	0.659776	5.25891	57.3742	1.12425e-05	4.33217e-05	4.86442	4.84477	4.97727	5.71659	5.37238	5.55774
ENSG00000264522	OTUD7B	0.658805	2.88715	43.0255	4.17482e-05	0.000134493	2.59696	2.49127	2.5296	3.18291	3.14145	3.25286
ENSG00000102181	CD99L2	0.658557	6.40967	116.535	3.56957e-07	2.31425e-06	6.08368	5.9991	6.05344	6.70677	6.789	6.61072
ENSG00000142583	SLC2A5	0.657859	6.70334	99.9918	7.6848e-07	4.41172e-06	6.29857	6.45504	6.25898	6.93907	6.97856	7.07019
ENSG00000188906	LRRK2	0.656444	4.69509	53.7599	1.52056e-05	5.59267e-05	4.26106	4.25196	4.48334	4.92231	4.91145	5.13443
ENSG00000018189	RUFY3	0.656041	4.67002	91.6348	1.18427e-06	6.36696e-06	4.27799	4.35586	4.3056	4.90964	4.94709	5.04304
ENSG00000088298	EDEM2	0.656033	6.30755	107.802	5.27947e-07	3.22008e-06	5.95578	5.96664	5.91428	6.56512	6.71477	6.51571
ENSG00000154655	L3MBTL4	0.655703	3.13033	36.4108	8.66758e-05	0.000255507	2.90779	2.79525	2.6404	3.48076	3.51081	3.30041
ENSG00000156162	DPY19L4	0.655521	3.46602	20.9358	0.000805721	0.00180682	2.93853	3.02788	3.33973	3.85756	3.45458	3.94502
ENSG00000177556	ATOX1	0.65427	5.99514	89.3719	1.33958e-06	7.04297e-06	5.65625	5.69526	5.551	6.30748	6.3808	6.16866
ENSG00000042429	MED17	0.653628	4.52572	50.9073	1.95381e-05	6.94304e-05	4.03224	4.16532	4.29928	4.91508	4.67019	4.87066
ENSG00000204745	ENSG00000204745	0.653615	2.04098	21.3353	0.000750689	0.00169687	1.81918	1.49145	1.77056	2.41495	2.29355	2.32795
ENSG00000151131	NOPCHAP1	0.652939	3.4292	34.0466	0.000115469	0.000328229	3.14241	3.0821	3.01927	3.87628	3.79642	3.48664
ENSG00000184216	IRAK1	0.652506	7.22975	114.435	3.912e-07	2.49353e-06	6.84892	6.93056	6.82456	7.42979	7.60934	7.51767
ENSG00000124659	TBCC	0.651798	3.88187	58.6651	1.01328e-05	3.95959e-05	3.5808	3.46422	3.54594	4.20129	4.26913	4.06344
ENSG00000140403	DNAJA4	0.651607	4.81406	72.9156	3.60859e-06	1.63416e-05	4.45213	4.48221	4.44378	5.20595	5.14902	4.96035
ENSG00000232629	ENSG00000232629	0.651412	1.75976	20.528	0.000866891	0.00192325	1.42673	1.50915	1.34914	2.12054	2.14642	1.91962
ENSG00000130592	ENSG00000130592	0.651395	10.3506	121.856	2.84915e-07	1.92577e-06	10.0402	10.018	9.90423	10.5857	10.7077	10.624
ENSG00000100242	SUN2	0.650591	7.0878	110.053	4.76e-07	2.94409e-06	6.83306	6.70632	6.63811	7.37786	7.42477	7.33031
ENSG00000169180	XPO6	0.650254	6.76076	149.526	1.00455e-07	8.04623e-07	6.35435	6.42854	6.42054	7.0141	7.09306	7.04598
ENSG00000196943	ENSG00000196943	0.649892	6.47708	158.071	7.55025e-08	6.31767e-07	6.14031	6.1228	6.09234	6.77918	6.789	6.73488
ENSG00000151553	FHIP2A	0.649725	5.25388	78.3424	2.55051e-06	1.21773e-05	4.8708	4.78972	5.02145	5.48008	5.56334	5.59635
ENSG00000120913	PDLIM2	0.649471	5.31831	95.2176	9.79723e-07	5.43076e-06	5.05883	4.94081	4.88464	5.55983	5.62138	5.65125
ENSG00000130529	TRPM4	0.648947	3.19292	45.7798	3.16313e-05	0.000105592	2.84427	2.91956	2.7861	3.39509	3.55524	3.52718
ENSG00000291131	ENSG00000291131	0.648578	3.19629	33.1517	0.000129237	0.000362584	2.81143	2.86563	2.87943	3.61164	3.25953	3.59071
ENSG00000141699	RETREG3	0.648127	6.14435	106.974	5.48729e-07	3.32607e-06	5.77342	5.80679	5.78231	6.49175	6.491	6.31474
ENSG00000189319	FAM53B	0.64791	5.61019	115.326	3.76211e-07	2.41714e-06	5.31575	5.21467	5.23183	5.92514	5.93801	5.84006
ENSG00000124313	IQSEC2	0.647499	5.14154	100.095	7.64541e-07	4.39794e-06	4.84832	4.81306	4.7003	5.43786	5.45808	5.40571
ENSG00000021574	SPAST	0.646634	4.2413	50.698	1.991e-05	7.05865e-05	3.82081	3.79517	4.04106	4.61866	4.41824	4.56477
ENSG00000162889	MAPKAPK2	0.645981	6.49383	120.079	3.06879e-07	2.04407e-06	6.15085	6.11776	6.1438	6.74444	6.8806	6.71911
ENSG00000104325	DECR1	0.645902	7.2483	98.7077	8.1949e-07	4.66008e-06	6.89588	6.83117	6.94346	7.63553	7.54959	7.41645
ENSG00000149177	PTPRJ	0.644817	7.54409	127.16	2.29608e-07	1.61802e-06	7.26313	7.10035	7.19336	7.8141	7.86921	7.81156
ENSG00000084073	ZMPSTE24	0.644737	6.21932	70.6633	4.19574e-06	1.85348e-05	5.87147	5.74372	5.96705	6.56915	6.36563	6.58094
ENSG00000163319	MRPS18C	0.643662	4.42797	47.8883	2.58126e-05	8.84407e-05	3.97408	4.05819	4.19422	4.86722	4.71222	4.5672
ENSG00000179761	PIPOX	0.643246	2.15643	13.0016	0.00415836	0.00777143	2.08404	1.75146	1.60281	2.68505	2.47923	2.15768
ENSG00000140386	SCAPER	0.642414	3.49135	44.339	3.65087e-05	0.000119637	3.04971	3.14571	3.24208	3.90208	3.68086	3.77029
ENSG00000131725	WDR44	0.641116	4.20142	78.3155	2.55477e-06	1.21925e-05	3.8175	3.83431	3.91172	4.51496	4.44734	4.52028
ENSG00000160211	G6PD	0.640445	9.75135	68.1671	4.98362e-06	2.14605e-05	9.45796	9.36253	9.36596	9.85304	10.0584	10.1796
ENSG00000166710	ENSG00000166710	0.640226	11.849	98.2697	8.37798e-07	4.74531e-06	11.469	11.4641	11.5465	12.2462	12.1214	12.0257
ENSG00000162222	TTC9C	0.640155	3.96536	34.3426	0.000111303	0.000318207	3.63811	3.55221	3.66867	4.45147	4.28094	4.00723
ENSG00000172534	HCFC1	0.640033	6.55297	134.015	1.75822e-07	1.28647e-06	6.23992	6.16388	6.19575	6.77319	6.87282	6.87151
ENSG00000112799	LY86	0.638967	5.61295	116.099	3.63766e-07	2.35305e-06	5.23385	5.31492	5.23955	5.93945	5.92019	5.84107
ENSG00000131378	RFTN1	0.638568	6.69477	46.3187	3.00081e-05	0.00010094	6.32789	6.35644	6.34381	7.14684	7.04973	6.70979
ENSG00000184209	SNRNP35	0.637977	4.53872	87.2809	1.50494e-06	7.77293e-06	4.24639	4.18472	4.14808	4.85595	4.85333	4.77712
ENSG00000157106	SMG1	0.637705	6.66875	72.1753	3.79016e-06	1.70155e-05	6.21942	6.25258	6.46544	6.91935	6.88641	7.05294
ENSG00000172943	PHF8	0.637167	4.56154	59.356	9.59224e-06	3.78197e-05	4.20401	4.35097	4.08825	4.77646	4.9228	4.85283
ENSG00000113369	ARRDC3	0.637035	4.82859	48.7528	2.37991e-05	8.24064e-05	4.40228	4.43206	4.60104	5.28793	5.06445	4.98238
ENSG00000129103	SUMF2	0.636669	7.26096	133.553	1.7894e-07	1.30606e-06	6.90836	6.93875	6.88066	7.55764	7.60641	7.46974
ENSG00000290862	ENSG00000290862	0.63656	2.0039	18.628	0.00123596	0.00262878	1.72357	1.75146	1.56117	2.10793	2.31668	2.46988
ENSG00000221955	SLC12A8	0.636406	4.21354	48.7763	2.37471e-05	8.22761e-05	4.00345	3.78067	3.81759	4.63853	4.41556	4.44822
ENSG00000182568	SATB1	0.635714	2.86324	32.3998	0.000142326	0.000394277	2.50958	2.38026	2.67335	3.18291	3.09538	3.19743
ENSG00000013583	HEBP1	0.635005	6.15918	140.955	1.359e-07	1.0389e-06	5.83435	5.83338	5.76254	6.42339	6.45953	6.45068
ENSG00000163624	CDS1	0.63454	3.04467	28.1317	0.000254879	0.000656889	2.51774	2.80244	2.79212	3.48076	3.17979	3.34077
ENSG00000001036	FUCA2	0.633814	7.50364	97.5551	8.68718e-07	4.88699e-06	7.14784	7.14348	7.16902	7.83506	7.87019	7.64601
ENSG00000133812	SBF2	0.633003	5.18565	83.2404	1.89826e-06	9.48716e-06	4.84508	4.76046	4.90974	5.50796	5.37789	5.52684
ENSG00000160602	NEK8	0.632446	2.23328	22.7883	0.00058479	0.00136356	1.76533	1.94592	1.99567	2.61544	2.54924	2.41693
ENSG00000234745	ENSG00000234745	0.631289	12.013	120.986	2.95425e-07	1.97931e-06	11.6736	11.7022	11.6122	12.2612	12.3749	12.2436
ENSG00000134982	APC	0.631116	5.73952	69.7477	4.46631e-06	1.95294e-05	5.30399	5.36194	5.50598	5.97982	5.93801	6.14688
ENSG00000198252	STYX	0.630863	3.96809	29.6673	0.000205181	0.000543127	3.66041	3.44596	3.7574	4.41353	4.01718	4.31277
ENSG00000156232	WHAMM	0.630546	4.2991	67.8088	5.11056e-06	2.19271e-05	4.00635	4.00929	3.86114	4.52686	4.64757	4.58651
ENSG00000144791	LIMD1	0.630327	5.34209	77.0565	2.76366e-06	1.30209e-05	4.95891	5.01546	5.01889	5.52348	5.59088	5.75835
ENSG00000129933	MAU2	0.630106	5.5158	99.1161	8.02842e-07	4.5768e-06	5.20253	5.12998	5.18003	5.74437	5.89256	5.76048
ENSG00000181004	BBS12	0.629733	1.77762	9.81997	0.0095658	0.0164714	1.44398	1.1517	1.69555	2.37338	2.03928	1.72426
ENSG00000119899	SLC17A5	0.629315	6.79157	88.4321	1.41109e-06	7.34798e-06	6.3926	6.37042	6.56273	7.15797	7.03455	7.02535
ENSG00000087152	ATXN7L3	0.628872	6.13658	97.788	8.58495e-07	4.84334e-06	5.82862	5.78244	5.76254	6.42148	6.51682	6.3133
ENSG00000157224	CLDN12	0.628691	4.18109	64.483	6.49133e-06	2.69705e-05	3.8175	3.78431	3.91999	4.49572	4.38032	4.52779
ENSG00000163660	CCNL1	0.628501	5.63845	65.1195	6.19583e-06	2.58745e-05	5.15751	5.41922	5.29671	5.86923	5.86341	6.02833
ENSG00000123892	RAB38	0.627918	4.5851	61.4543	8.14783e-06	3.2908e-05	4.14196	4.25982	4.32646	4.94908	4.90575	4.75169
ENSG00000162971	TYW5	0.627439	2.66656	24.1275	0.000469126	0.00112202	2.15905	2.39936	2.44053	3.08331	2.79958	2.98105
ENSG00000041880	PARP3	0.627378	3.23531	35.712	9.41966e-05	0.000274806	3.06651	2.86563	2.76791	3.55235	3.57934	3.44494
ENSG00000158290	CUL4B	0.626137	5.46426	29.8924	0.000198901	0.000528583	5.1298	4.88599	5.31353	5.89883	5.5229	5.79512
ENSG00000110696	C11orf58	0.625852	6.3377	59.9492	9.15517e-06	3.63725e-05	6.02974	5.96904	5.98225	6.79795	6.58923	6.44805
ENSG00000138433	CIR1	0.625757	9.35135	123.191	2.69633e-07	1.84324e-06	8.93199	9.07346	9.0067	9.63926	9.6695	9.5825
ENSG00000129515	SNX6	0.625586	6.62304	43.8393	3.84046e-05	0.000124777	6.22192	6.16039	6.43742	7.08542	6.73852	6.86658
ENSG00000115216	NRBP1	0.625346	8.55939	99.2693	7.96703e-07	4.54407e-06	8.20202	8.26418	8.17371	8.82029	8.94853	8.74038
ENSG00000198000	NOL8	0.624908	5.58692	74.6494	3.22211e-06	1.48623e-05	5.29333	5.15549	5.28183	5.96504	5.8916	5.7423
ENSG00000065911	MTHFD2	0.624726	7.07823	108.008	5.22921e-07	3.19113e-06	6.72259	6.71206	6.76658	7.45988	7.33807	7.27075
ENSG00000067167	TRAM1	0.624542	6.8358	33.0944	0.000130183	0.000364793	6.39924	6.2991	6.73727	7.2502	6.95018	7.13268
ENSG00000235863	ENSG00000235863	0.623568	3.98162	45.9557	3.10904e-05	0.00010412	3.62305	3.64318	3.6752	4.24515	4.42889	4.11421
ENSG00000108651	UTP6	0.623149	6.07777	79.1174	2.43144e-06	1.17066e-05	5.76057	5.68557	5.76024	6.47834	6.36355	6.22211
ENSG00000106069	CHN2	0.623031	3.59466	53.4943	1.55572e-05	5.70475e-05	3.30695	3.21205	3.2682	3.86882	3.81277	3.96359
ENSG00000229124	VIM-AS1	0.622886	1.80463	12.6438	0.00453808	0.00839869	1.07487	1.59452	1.70832	2.0694	2.12037	2.10509
ENSG00000100647	SUSD6	0.622303	7.73455	100.671	7.43016e-07	4.2914e-06	7.42764	7.34416	7.4004	7.97927	8.1254	7.92801
ENSG00000234284	ZNF879	0.62177	1.5039	13.8181	0.00342463	0.00652392	1.09684	0.984643	1.42849	1.75024	1.73039	1.90431
ENSG00000153790	C7orf31	0.621622	2.79049	25.2422	0.00039308	0.000958385	2.58923	2.21755	2.55104	3.15252	3.01989	3.06604
ENSG00000196821	ILRUN	0.621412	7.8196	120.988	2.9541e-07	1.97931e-06	7.51386	7.44616	7.46933	8.01202	8.16277	8.11518
ENSG00000141562	NARF	0.621365	4.99809	64.5211	6.47315e-06	2.69146e-05	4.60367	4.73812	4.63823	5.36683	5.32755	5.13607
ENSG00000251201	TMED7-TICAM2	0.621188	3.71008	54.8123	1.39016e-05	5.18081e-05	3.37595	3.45967	3.3023	3.94527	4.05549	3.98921
ENSG00000184083	FAM120C	0.620931	2.75493	18.4623	0.00127623	0.00270558	2.46804	2.10567	2.64705	3.13397	2.90252	3.08653
ENSG00000229809	ZNF688	0.620791	2.02027	21.0533	0.00078906	0.00177259	1.66595	1.85196	1.58906	2.3087	2.31668	2.31644
ENSG00000124222	STX16	0.620668	6.14833	87.8605	1.4568e-06	7.54817e-06	5.68825	5.84126	5.88644	6.38011	6.4046	6.49734
ENSG00000034152	MAP2K3	0.619903	7.12258	101.202	7.23819e-07	4.19323e-06	6.78481	6.79466	6.76428	7.27581	7.44262	7.47654
ENSG00000101336	HCK	0.619796	7.56655	102.113	6.92214e-07	4.04309e-06	7.28153	7.23273	7.158	7.92029	7.86137	7.74599
ENSG00000157303	SUSD3	0.619793	4.07405	25.3689	0.000385398	0.000942268	3.77044	3.80595	3.64893	4.10299	4.63383	4.29233
ENSG00000107362	ABHD17B	0.619439	2.92911	28.1512	0.000254164	0.000655483	2.39898	2.65125	2.73708	3.30952	3.14145	3.19743
ENSG00000178385	ENSG00000178385	0.619399	4.66475	40.5803	5.40781e-05	0.000168837	4.26106	4.32622	4.3972	4.72988	4.96	5.12786
ENSG00000197170	PSMD12	0.618695	5.47213	45.7985	3.15735e-05	0.000105429	5.06162	5.0077	5.31144	5.83615	5.59915	5.8106
ENSG00000131389	SLC6A6	0.61843	8.83749	74.7323	3.20488e-06	1.47948e-05	8.52957	8.44414	8.51248	8.96219	9.11567	9.25063
ENSG00000095564	BTAF1	0.618161	5.59589	91.7874	1.17458e-06	6.32382e-06	5.22888	5.20926	5.33222	5.84947	5.81652	5.9578
ENSG00000128805	ARHGAP22	0.617931	5.46196	117.285	3.45599e-07	2.25339e-06	5.12847	5.1625	5.08405	5.75351	5.73946	5.73258
ENSG00000099194	SCD	0.617817	9.53803	41.2421	5.03585e-05	0.000158349	9.20857	9.19094	9.19028	9.54113	9.85099	10.0122
ENSG00000180758	GPR157	0.617785	2.6876	25.4064	0.000383163	0.000938008	2.31713	2.43683	2.3456	2.78353	3.01283	3.12004
ENSG00000109390	NDUFC1	0.617767	4.25874	31.1877	0.000166892	0.000453321	3.88219	3.97149	3.92547	4.7864	4.48355	4.31277
ENSG00000181284	ENSG00000181284	0.617645	4.53226	61.9408	7.85067e-06	3.18881e-05	4.33224	4.09088	4.16208	4.79822	4.78657	4.8588
ENSG00000279196	ENSG00000279196	0.617583	3.77755	43.1153	4.13629e-05	0.000133327	3.43751	3.44136	3.46545	3.89108	4.20241	4.08056
ENSG00000171914	TLN2	0.617518	6.53196	106.708	5.55598e-07	3.35649e-06	6.22379	6.16807	6.18608	6.90392	6.79261	6.72729
ENSG00000008086	CDKL5	0.617255	2.35674	19.5421	0.00103904	0.00225998	2.10587	1.78089	2.18122	2.66796	2.71507	2.55075
ENSG00000134815	DHX34	0.617202	4.4812	57.2564	1.13508e-05	4.3654e-05	4.16814	4.23611	4.03854	4.68599	4.87297	4.7258
ENSG00000139990	DCAF5	0.616332	6.07263	92.0709	1.15684e-06	6.24298e-06	5.69907	5.83776	5.66434	6.36494	6.40122	6.28329
ENSG00000248360	LINC00504	0.616259	4.56883	83.1436	1.90909e-06	9.53711e-06	4.1964	4.25458	4.25643	4.85406	4.90193	4.79383
ENSG00000011198	ABHD5	0.616029	5.14933	101.337	7.19007e-07	4.17382e-06	4.79051	4.79152	4.85909	5.46408	5.38748	5.4353
ENSG00000165527	ARF6	0.615816	6.48447	97.9403	8.51885e-07	4.80842e-06	6.08574	6.14703	6.20367	6.83047	6.66101	6.78849
ENSG00000139629	GALNT6	0.61509	7.3648	126.154	2.39046e-07	1.67215e-06	7.05304	7.02007	7.00494	7.62117	7.7162	7.58222
ENSG00000110651	CD81	0.614964	9.22491	112.254	4.30947e-07	2.70793e-06	8.93685	8.8798	8.83758	9.41869	9.57391	9.50383
ENSG00000172469	MANEA	0.614367	3.52672	23.6718	0.000505154	0.00119791	3.10496	3.04011	3.41569	3.98376	3.60774	3.816
ENSG00000103642	LACTB	0.61421	6.98056	77.9332	2.61616e-06	1.24439e-05	6.58946	6.57227	6.75815	7.35835	7.16849	7.23678
ENSG00000268001	CARD8-AS1	0.614186	3.76699	38.9311	6.48564e-05	0.00019837	3.42453	3.45967	3.43503	4.24227	3.93737	3.94875
ENSG00000138111	MFSD13A	0.614122	3.53204	43.92	3.80907e-05	0.000123863	3.27839	3.25464	3.08442	3.73163	3.88804	3.82821
ENSG00000120265	PCMT1	0.613582	6.45868	108.779	5.0461e-07	3.09592e-06	6.1028	6.09084	6.17058	6.81697	6.71858	6.66565
ENSG00000103978	TMEM87A	0.613332	5.60713	79.484	2.37742e-06	1.15095e-05	5.29095	5.15549	5.36082	5.92424	5.91736	5.8106
ENSG00000197102	DYNC1H1	0.612863	8.14054	56.9509	1.16373e-05	4.44715e-05	7.80013	7.74207	7.86284	8.27953	8.33794	8.60728
ENSG00000068308	OTUD5	0.612534	5.35754	92.7253	1.11707e-06	6.05699e-06	5.05743	5.04912	4.96535	5.6299	5.70482	5.56871
ENSG00000156273	BACH1	0.612497	5.5041	52.4085	1.70987e-05	6.19847e-05	5.13645	5.14138	5.22962	5.65722	5.69493	5.97347
ENSG00000146416	AIG1	0.612036	1.45629	12.8406	0.00432432	0.00804607	0.834544	1.28094	1.28237	1.82922	1.74751	1.65279
ENSG00000109787	KLF3	0.611875	3.86325	51.022	1.93378e-05	6.88571e-05	3.50888	3.48225	3.61202	4.18035	4.22091	4.02857
ENSG00000170571	EMB	0.611855	3.07979	22.1142	0.000655696	0.00150504	2.72238	2.55229	2.95641	3.54301	3.21098	3.31785
ENSG00000079215	SLC1A3	0.611521	7.83703	148.038	1.0574e-07	8.40482e-07	7.48786	7.47205	7.53937	8.10085	8.0975	8.13581
ENSG00000186635	ARAP1	0.611351	9.23595	108.222	5.17762e-07	3.16641e-06	8.92337	8.9007	8.87108	9.40425	9.53639	9.58295
ENSG00000184602	SNN	0.610839	6.57769	132.004	1.89893e-07	1.37271e-06	6.18522	6.25323	6.28693	6.87024	6.84922	6.83918
ENSG00000020129	NCDN	0.609978	4.63392	78.7637	2.48495e-06	1.1904e-05	4.32295	4.32871	4.26294	4.88212	4.99088	4.86276
ENSG00000132670	PTPRA	0.609782	7.22668	119.605	3.13072e-07	2.07565e-06	6.90525	6.87917	6.88945	7.55241	7.53611	7.40969
ENSG00000198668	CALM1	0.609509	8.48793	155.119	8.31917e-08	6.86062e-07	8.16025	8.13032	8.16476	8.77025	8.74035	8.773
ENSG00000011638	ENSG00000011638	0.60933	4.02272	56.9834	1.16064e-05	4.43685e-05	3.58857	3.72118	3.77268	4.26233	4.36099	4.28644
ENSG00000196998	WDR45	0.60927	4.45787	58.3328	1.04056e-05	4.04956e-05	4.17332	4.15973	4.05613	4.75639	4.83543	4.61028
ENSG00000113580	NR3C1	0.609186	6.24544	99.9635	7.69561e-07	4.41519e-06	5.91153	5.84039	5.97896	6.58687	6.51869	6.45266
ENSG00000256683	ZNF350	0.60917	3.72603	46.1584	3.04803e-05	0.000102407	3.47154	3.38496	3.34792	4.12507	3.99226	3.89556
ENSG00000112658	SRF	0.609163	5.29355	75.4539	3.05952e-06	1.42156e-05	4.91939	5.05666	4.90836	5.52229	5.66483	5.51933
ENSG00000105438	KDELR1	0.609049	7.11477	149.641	1.00059e-07	8.0319e-07	6.79703	6.7655	6.77722	7.38506	7.41677	7.36391
ENSG00000138119	MYOF	0.608786	9.62115	137.819	1.52447e-07	1.13813e-06	9.3362	9.23647	9.28113	9.88989	9.87614	9.91546
ENSG00000104133	SPG11	0.608261	6.31419	76.841	2.8014e-06	1.31661e-05	6.0517	5.86465	6.01861	6.55121	6.51682	6.69263
ENSG00000169499	PLEKHA2	0.607989	6.99246	92.9924	1.10131e-06	5.98003e-06	6.62485	6.5864	6.75738	7.32671	7.189	7.27931
ENSG00000134970	TMED7	0.607855	4.69998	36.6531	8.4235e-05	0.000249496	4.32992	4.23611	4.52726	5.11431	4.7845	5.01481
ENSG00000112245	PTP4A1	0.607174	6.46561	87.6401	1.47489e-06	7.63497e-06	6.07954	6.09304	6.22048	6.76066	6.63997	6.81278
ENSG00000278619	ENSG00000278619	0.606807	2.50309	24.2656	0.000458809	0.0011001	2.17978	2.20674	2.18122	2.85322	2.88715	2.60856
ENSG00000175931	UBE2O	0.606772	4.53816	53.2368	1.59074e-05	5.81085e-05	4.31594	4.19569	4.11728	4.77247	4.93966	4.72798
ENSG00000050327	ENSG00000050327	0.606617	2.21086	11.0713	0.00678413	0.0120314	1.99326	1.97168	1.73354	2.05633	2.72375	2.63661
ENSG00000213047	DENND1B	0.606537	5.20644	49.5248	2.21567e-05	7.75417e-05	4.80727	4.82016	4.99302	5.64635	5.41185	5.37272
ENSG00000065491	TBC1D22B	0.605975	4.60524	73.7744	3.41069e-06	1.56062e-05	4.26592	4.31369	4.25643	4.81384	4.85728	4.97324
ENSG00000145354	CISD2	0.605652	4.41711	55.9527	1.26352e-05	4.77895e-05	4.07989	4.03089	4.15743	4.82545	4.61296	4.63599
ENSG00000143870	PDIA6	0.60565	8.12777	139.783	1.41825e-07	1.07086e-06	7.79237	7.7847	7.80547	8.35654	8.45281	8.38823
ENSG00000099917	MED15	0.605174	6.81023	92.6043	1.1243e-06	6.09042e-06	6.5093	6.52194	6.401	6.98895	7.16889	7.08553
ENSG00000164031	DNAJB14	0.605026	4.67799	52.8782	1.64107e-05	5.96799e-05	4.27558	4.28315	4.48148	5.05967	4.85333	4.9436
ENSG00000125657	TNFSF9	0.604766	1.66884	14.5126	0.0029191	0.00565897	1.24192	1.54391	1.29935	1.78235	1.96803	2.10509
ENSG00000155962	CLIC2	0.604535	5.08917	70.6946	4.18684e-06	1.85056e-05	4.74602	4.64714	4.87759	5.38786	5.32897	5.37689
ENSG00000174227	PIGG	0.604491	5.41312	81.1238	2.15248e-06	1.0583e-05	5.09612	4.98733	5.16157	5.7093	5.73518	5.61645
ENSG00000101846	STS	0.604027	5.08246	65.9396	5.83827e-06	2.46151e-05	4.6434	4.80233	4.81252	5.25398	5.38611	5.42862
ENSG00000119714	GPR68	0.603599	5.90508	86.1324	1.60602e-06	8.20965e-06	5.65347	5.45391	5.61006	6.14099	6.17395	6.21979
ENSG00000266962	HSD17B1-AS1	0.60343	3.16644	30.6133	0.000180269	0.000485502	2.85075	2.85874	2.83934	3.43604	3.62174	3.2649
ENSG00000290146	ENSG00000290146	0.603226	2.88483	17.1756	0.00164817	0.0033867	2.76417	2.6592	2.25273	3.3422	3.08195	3.05914
ENSG00000115084	SLC35F5	0.603012	5.59235	60.7368	8.61074e-06	3.44949e-05	5.18212	5.22407	5.37591	5.99789	5.80839	5.78158
ENSG00000149418	ST14	0.602531	8.78169	137.229	1.55821e-07	1.1618e-06	8.47387	8.444	8.43101	9.02415	9.10585	9.02499
ENSG00000185591	SP1	0.602375	6.7709	119.477	3.14768e-07	2.08326e-06	6.46354	6.36254	6.49154	7.04958	7.05961	7.01825
ENSG00000034510	TMSB10	0.602239	10.564	72.4708	3.71643e-06	1.67437e-05	10.2378	10.2736	10.1826	10.9422	10.8744	10.672
ENSG00000204257	ENSG00000204257	0.602206	6.77634	88.1487	1.43354e-06	7.44112e-06	6.43471	6.41511	6.48691	6.91664	7.11837	7.10072
ENSG00000136603	SKIL	0.602022	3.57458	39.2529	6.25663e-05	0.000191982	3.29749	3.1229	3.3315	3.97337	3.80052	3.77871
ENSG00000198189	HSD17B11	0.601743	5.3195	71.5122	3.96206e-06	1.769e-05	4.91784	5.00926	5.04682	5.70721	5.51167	5.55284
ENSG00000186141	POLR3C	0.601294	5.18391	94.3594	1.02464e-06	5.64414e-06	4.89608	4.88768	4.78866	5.46037	5.48001	5.43263
ENSG00000100258	LMF2	0.601215	5.79232	70.1347	4.34953e-06	1.90867e-05	5.53375	5.53497	5.31666	6.09298	6.10506	5.9935
ENSG00000159110	IFNAR2	0.600583	4.35771	30.2573	0.000189199	0.000506333	3.86948	3.90953	4.28015	4.73809	4.5775	4.5793
ENSG00000162885	ENSG00000162885	0.600482	4.96805	56.4307	1.21452e-05	4.61708e-05	4.66194	4.48221	4.76593	5.20002	5.21973	5.30586
ENSG00000175348	TMEM9B	0.600274	6.41464	85.8225	1.63465e-06	8.32251e-06	6.08436	6.01235	6.15667	6.78958	6.63652	6.62538
ENSG00000113273	ARSB	0.600112	7.1686	135.915	1.63656e-07	1.20996e-06	6.87458	6.83425	6.80797	7.47715	7.43306	7.40562
ENSG00000119535	CSF3R	0.599894	6.50854	59.71	9.32854e-06	3.69585e-05	6.22442	6.20179	6.1123	6.59707	6.81664	6.90794
ENSG00000102575	ACP5	0.599659	10.7296	94.7891	1.00185e-06	5.53731e-06	10.4148	10.3767	10.4052	10.883	11.0107	11.0944
ENSG00000185989	ENSG00000185989	0.599607	5.49433	109.552	4.87011e-07	3.00245e-06	5.19618	5.14138	5.16621	5.74029	5.75118	5.80855
ENSG00000117362	APH1A	0.599576	7.50965	111.959	4.36673e-07	2.73929e-06	7.18837	7.18777	7.16439	7.82184	7.83082	7.68096
ENSG00000185896	LAMP1	0.599104	9.20244	92.1205	1.15377e-06	6.22937e-06	8.87115	8.87267	8.87338	9.34257	9.49897	9.56397
ENSG00000137673	MMP7	0.599033	7.89057	44.674	3.52995e-05	0.000116308	7.7199	7.42213	7.52522	8.30462	8.16157	7.99727
ENSG00000073614	KDM5A	0.598733	6.28323	116.468	3.57999e-07	2.31969e-06	5.98552	5.93508	5.94631	6.49478	6.61336	6.55177
ENSG00000085832	EPS15	0.598388	6.01785	104.902	6.05103e-07	3.60729e-06	5.72575	5.66302	5.68387	6.3253	6.33198	6.20581
ENSG00000215861	ENSG00000215861	0.597014	4.60513	43.8917	3.82005e-05	0.000124184	4.36881	4.11997	4.34499	4.9684	4.92468	4.73232
ENSG00000147905	ZCCHC7	0.596707	3.08582	24.1535	0.00046716	0.00111778	2.87002	2.64326	2.79212	3.52414	3.40688	3.13323
ENSG00000106366	SERPINE1	0.596538	4.07834	35.6754	9.46117e-05	0.000275941	3.94409	3.59427	3.71688	4.28493	4.30715	4.46397
ENSG00000135828	RNASEL	0.595524	6.00474	123.733	2.63711e-07	1.80817e-06	5.68825	5.66696	5.68387	6.24115	6.26742	6.31474
ENSG00000178607	ERN1	0.595479	4.20597	66.5225	5.5989e-06	2.37108e-05	3.87585	3.9228	3.864	4.40839	4.52634	4.50514
ENSG00000144118	RALB	0.595292	7.96283	79.2397	2.41326e-06	1.16436e-05	7.61889	7.62394	7.66345	8.34969	8.24078	8.08982
ENSG00000109854	HTATIP2	0.595137	6.35141	127.373	2.27664e-07	1.60927e-06	6.0125	6.01002	6.05469	6.66216	6.58983	6.60895
ENSG00000120694	HSPH1	0.594856	7.33536	114.425	3.91373e-07	2.49353e-06	6.98325	6.96503	7.07536	7.63745	7.62766	7.54353
ENSG00000113763	UNC5A	0.59476	1.83149	10.7377	0.00741884	0.0130578	1.37373	1.50915	1.68266	1.85965	1.98257	2.43834
ENSG00000111358	GTF2H3	0.594601	5.06725	74.2357	3.30969e-06	1.51927e-05	4.72678	4.71352	4.79316	5.39436	5.38748	5.22808
ENSG00000145936	KCNMB1	0.594116	1.78554	13.5609	0.00363782	0.00687732	1.18152	1.6273	1.60281	2.00281	2.02531	2.17053
ENSG00000169783	LINGO1	0.593956	4.12262	28.6991	0.000235011	0.000612862	3.8175	3.84828	3.75124	4.10617	4.53869	4.5102
ENSG00000147119	CHST7	0.593685	3.15068	34.3841	0.000110733	0.000317054	2.83777	2.91956	2.7618	3.48564	3.49569	3.29455
ENSG00000080845	DLGAP4	0.592917	7.03658	136.745	1.58653e-07	1.17983e-06	6.71506	6.70344	6.71608	7.26199	7.34019	7.3094
ENSG00000284691	ENSG00000284691	0.592262	4.33203	74.2565	3.30522e-06	1.51876e-05	3.98884	4.05519	4.00009	4.59625	4.63613	4.5817
ENSG00000143322	ABL2	0.592098	7.22713	72.7241	3.65456e-06	1.65236e-05	6.89706	6.81348	6.99031	7.38212	7.48821	7.60429
ENSG00000089847	ANKRD24	0.591275	1.53934	11.9696	0.00537172	0.00976598	1.35562	1.36109	1.00018	2.01638	1.73039	1.68897
ENSG00000115159	GPD2	0.590759	6.85695	95.0703	9.87264e-07	5.46197e-06	6.5407	6.4453	6.6086	7.15606	7.05317	7.15992
ENSG00000134871	COL4A2	0.590735	1.88087	16.7118	0.0018129	0.00369038	1.63626	1.72141	1.38141	2.16993	2.18464	2.13163
ENSG00000125149	PHAF1	0.590107	5.83951	115.389	3.75174e-07	2.41183e-06	5.53476	5.47207	5.54568	6.11521	6.08331	6.12393
ENSG00000116205	TCEANC2	0.590001	4.43127	63.1268	7.17837e-06	2.95139e-05	4.10991	4.13429	4.10042	4.70496	4.60124	4.79591
ENSG00000196850	PPTC7	0.589991	5.34396	86.397	1.58203e-06	8.11244e-06	4.95591	5.01081	5.09989	5.56561	5.62601	5.64666
ENSG00000110172	ENSG00000110172	0.589254	4.23811	31.0402	0.00017021	0.000461128	3.9947	3.70207	4.04106	4.66891	4.44209	4.40266
ENSG00000133316	WDR74	0.58872	3.92635	42.5165	4.40144e-05	0.000140605	3.67509	3.63514	3.52804	4.30993	4.22091	4.05306
ENSG00000135677	GNS	0.588524	10.5565	125.342	2.47e-07	1.71728e-06	10.2345	10.1758	10.2853	10.8093	10.8416	10.8121
ENSG00000176809	ENSG00000176809	0.58819	2.87282	27.5099	0.000278981	0.000710664	2.72238	2.53512	2.43286	3.07685	3.18608	3.18482
ENSG00000165029	ABCA1	0.587645	7.05281	46.4794	2.95432e-05	9.96638e-05	6.7458	6.58953	6.84459	7.20686	7.23942	7.49198
ENSG00000132963	POMP	0.587336	6.41871	50.0244	2.11651e-05	7.46198e-05	6.01755	6.07459	6.19462	6.86556	6.60576	6.56338
ENSG00000108061	SHOC2	0.587251	5.37795	35.658	9.48098e-05	0.000276307	5.08242	4.86724	5.20391	5.81593	5.51792	5.5856
ENSG00000155090	KLF10	0.587004	5.57104	72.2809	3.76362e-06	1.69096e-05	5.32973	5.17225	5.24942	5.74029	5.84464	5.92499
ENSG00000186517	ARHGAP30	0.587001	7.62415	111.884	4.38154e-07	2.74416e-06	7.34372	7.25749	7.30375	7.85996	7.96266	7.84125
ENSG00000122694	GLIPR2	0.586882	7.31541	72.0054	3.83337e-06	1.71892e-05	7.03893	6.97701	6.96425	7.68255	7.62303	7.4225
ENSG00000159363	ATP13A2	0.586842	5.50908	72.6758	3.66626e-06	1.65627e-05	5.19236	5.26631	5.11076	5.69987	5.87319	5.75088
ENSG00000171940	ZNF217	0.586499	5.23893	80.8683	2.18581e-06	1.07135e-05	5.00029	4.84477	4.91389	5.50676	5.46068	5.55162
ENSG00000146070	PLA2G7	0.586369	8.9664	85.9638	1.62152e-06	8.27779e-06	8.57418	8.58314	8.76636	9.25883	9.18092	9.25016
ENSG00000159023	EPB41	0.586357	5.83108	106.076	5.72354e-07	3.43412e-06	5.50426	5.47207	5.5572	6.06388	6.14679	6.08118
ENSG00000128789	PSMG2	0.585856	5.04797	74.7386	3.20359e-06	1.47948e-05	4.74776	4.66895	4.77354	5.40343	5.28128	5.25849
ENSG00000005893	LAMP2	0.585512	8.5377	62.8105	7.35081e-06	3.0093e-05	8.14962	8.11034	8.3734	8.84829	8.71677	8.83574
ENSG00000095794	CREM	0.584155	3.99284	55.0426	1.36342e-05	5.10111e-05	3.71824	3.64718	3.67845	4.35333	4.23918	4.19191
ENSG00000198933	TBKBP1	0.58394	3.81055	36.5524	8.52391e-05	0.000251948	3.52922	3.37051	3.58802	3.92384	4.15508	4.15681
ENSG00000159322	ADPGK	0.583927	7.18166	97.2384	8.82851e-07	4.95872e-06	6.84852	6.9007	6.83588	7.46143	7.52436	7.34491
ENSG00000229132	EIF4A1P10	0.583861	1.96611	13.4556	0.00372968	0.00703586	1.4945	1.75146	1.74598	2.29763	2.41639	1.97927
ENSG00000214013	GANC	0.583406	4.80147	67.1854	5.34064e-06	2.27774e-05	4.54095	4.47996	4.43996	4.98574	5.16344	5.05349
ENSG00000136279	DBNL	0.583326	7.55562	110.491	4.66597e-07	2.89691e-06	7.28303	7.21902	7.20439	7.80338	7.89008	7.76041
ENSG00000114573	ATP6V1A	0.582685	8.63443	88.9085	1.3743e-06	7.19522e-06	8.27188	8.24631	8.41868	8.86678	8.85734	8.96458
ENSG00000170385	SLC30A1	0.582133	6.91989	37.5964	7.54767e-05	0.000226551	6.57534	6.50109	6.71805	7.38212	6.97538	7.16314
ENSG00000117523	PRRC2C	0.581916	7.8277	89.7141	1.31461e-06	6.93722e-06	7.53237	7.44127	7.54939	7.98187	8.13132	8.1521
ENSG00000011566	MAP4K3	0.581172	4.85799	51.0952	1.92112e-05	6.85128e-05	4.45	4.50002	4.67123	5.21774	5.01582	5.13279
ENSG00000136273	HUS1	0.580957	4.34222	49.2456	2.27347e-05	7.92006e-05	3.90416	4.04915	4.1292	4.60526	4.52882	4.69278
ENSG00000115271	GCA	0.580367	4.98553	59.7919	9.26875e-06	3.67726e-05	4.64527	4.60456	4.7598	5.3602	5.22585	5.16043
ENSG00000168591	TMUB2	0.580168	5.30191	44.2479	3.68462e-05	0.000120536	5.03342	5.07609	4.84759	5.58736	5.69382	5.40435
ENSG00000180867	PDIA3P1	0.580126	3.28244	31.3483	0.000163362	0.000444578	2.8572	2.93274	3.1231	3.61164	3.59834	3.44494
ENSG00000165264	NDUFB6	0.579669	5.74883	36.92	8.16403e-05	0.000242581	5.32042	5.39682	5.57038	6.20976	5.85751	5.94663
ENSG00000151929	BAG3	0.579465	5.875	97.6657	8.63845e-07	4.86631e-06	5.63951	5.50882	5.52777	6.15562	6.15081	6.10899
ENSG00000213906	ENSG00000213906	0.579446	2.45762	15.9266	0.00213867	0.00427735	1.88379	2.36089	2.19943	2.62433	2.848	2.71766
ENSG00000270800	RPS10-NUDT3	0.578889	4.00536	22.7201	0.000591543	0.00137762	3.61926	3.73628	3.7326	4.53159	4.23918	3.99645
ENSG00000237541	ENSG00000237541	0.578629	5.02873	73.8529	3.39324e-06	1.55388e-05	4.73556	4.69044	4.72251	5.25398	5.39293	5.22961
ENSG00000147202	DIAPH2	0.578043	4.25884	40.2004	5.63602e-05	0.00017534	3.88219	3.86556	4.08581	4.65814	4.43154	4.47696
ENSG00000114354	TFG	0.577657	5.86528	62.0548	7.78294e-06	3.16243e-05	5.56364	5.41571	5.66105	6.21271	6.05522	6.11232
ENSG00000111530	CAND1	0.577646	6.96291	53.5042	1.55439e-05	5.70175e-05	6.6338	6.49555	6.79455	7.32875	7.14688	7.1914
ENSG00000181396	OGFOD3	0.57727	4.83143	77.2541	2.72957e-06	1.29082e-05	4.54295	4.55643	4.46275	5.06294	5.07296	5.15236
ENSG00000277969	ENSG00000277969	0.576401	2.27633	20.6173	0.00085304	0.00189804	1.94562	2.04631	1.95337	2.58845	2.63454	2.41693
ENSG00000134250	NOTCH2	0.576365	8.11169	96.7741	9.04066e-07	5.06791e-06	7.78224	7.723	7.87723	8.30704	8.40489	8.40192
ENSG00000271605	MILR1	0.576059	4.45013	64.1766	6.63948e-06	2.75061e-05	4.17848	4.1113	4.13395	4.73604	4.78035	4.6267
ENSG00000159069	FBXW5	0.576023	7.3903	121.843	2.85074e-07	1.92577e-06	7.0611	7.0956	7.06825	7.5889	7.67401	7.68768
ENSG00000107929	LARP4B	0.574718	6.53807	89.7997	1.30846e-06	6.91111e-06	6.23931	6.18261	6.25027	6.701	6.80595	6.88425
ENSG00000232956	SNHG15	0.574555	1.75484	12.7622	0.00440798	0.00818175	1.33728	1.56098	1.48897	2.26391	1.86198	1.91962
ENSG00000272899	ATP6V1FNB	0.574239	3.70704	16.7341	0.00180457	0.00367761	3.04407	3.59841	3.50991	3.81937	3.92989	4.15681
ENSG00000125354	SEPTIN6	0.572676	4.91932	56.2817	1.22955e-05	4.66436e-05	4.68206	4.55855	4.589	5.17151	5.30025	5.06558
ENSG00000101000	PROCR	0.572666	2.45964	13.8765	0.00337832	0.00644	2.26956	2.18489	2.03677	3.00382	2.65283	2.48024
ENSG00000132510	KDM6B	0.572132	4.03576	19.5673	0.00103416	0.00225071	3.82739	3.67488	3.68815	3.9629	4.33856	4.54763
ENSG00000124688	MAD2L1BP	0.57158	4.85368	58.9898	9.87439e-06	3.87583e-05	4.56873	4.5628	4.5073	5.16695	5.19499	4.97691
ENSG00000151304	SRFBP1	0.570982	3.58202	37.3173	7.79505e-05	0.00023263	3.16338	3.25987	3.40396	3.89108	3.76313	3.8878
ENSG00000181481	RNF135	0.570602	5.75873	68.0927	5.00969e-06	2.15347e-05	5.44555	5.53497	5.36385	5.95802	6.12321	5.9698
ENSG00000100299	ARSA	0.570562	6.19555	74.9012	3.17014e-06	1.4664e-05	5.89752	5.96824	5.78532	6.37814	6.5311	6.452
ENSG00000138660	AP1AR	0.570166	3.8095	31.0225	0.000170614	0.000462005	3.46733	3.32127	3.69779	4.13443	4.0101	4.07715
ENSG00000120314	WDR55	0.569916	5.58002	57.8762	1.07947e-05	4.18358e-05	5.34013	5.28184	5.18918	5.77062	5.98026	5.75942
ENSG00000139218	SCAF11	0.569706	7.70752	62.5289	7.50843e-06	3.06505e-05	7.35772	7.30512	7.51526	8.08081	7.87628	7.93084
ENSG00000076641	PAG1	0.569472	4.79762	70.1527	4.34418e-06	1.90757e-05	4.44359	4.47096	4.55581	5.07596	4.99088	5.10962
ENSG00000161960	EIF4A1	0.569449	10.1454	84.7781	1.7357e-06	8.79001e-06	9.82905	9.88267	9.78544	10.3871	10.5042	10.3089
ENSG00000168938	PPIC	0.569362	5.13572	49.6801	2.18425e-05	7.66063e-05	4.91939	4.73812	4.82137	5.46532	5.4736	5.2388
ENSG00000155545	MIER3	0.569023	3.46394	44.3635	3.64186e-05	0.000119443	3.17376	3.17926	3.14205	3.78412	3.65387	3.74903
ENSG00000125505	ENSG00000125505	0.568877	6.2912	89.4014	1.33741e-06	7.04127e-06	6.0125	6.03084	5.89903	6.48262	6.56348	6.60125
ENSG00000164134	NAA15	0.568837	5.86475	55.5947	1.30175e-05	4.90569e-05	5.49808	5.44589	5.70713	6.16554	6.03532	6.16786
ENSG00000149781	FERMT3	0.56871	9.25235	109.283	4.93053e-07	3.03642e-06	8.98652	8.95164	8.88151	9.47058	9.56315	9.49212
ENSG00000100288	CHKB	0.568644	5.36879	75.6616	3.01913e-06	1.40565e-05	5.02485	5.1569	4.99953	5.668	5.63983	5.57718
ENSG00000122515	ZMIZ2	0.568641	6.16197	88.3209	1.41985e-06	7.38012e-06	5.80212	5.94486	5.80776	6.38861	6.47246	6.39975
ENSG00000133398	MED10	0.567979	4.06911	43.2191	4.09225e-05	0.000132157	3.66777	3.8894	3.73884	4.29609	4.42889	4.26862
ENSG00000134644	PUM1	0.566709	6.25546	101.833	7.01741e-07	4.08604e-06	6.00017	5.92357	5.91634	6.49841	6.56951	6.47031
ENSG00000160712	IL6R	0.566701	7.45429	124.405	2.56572e-07	1.76877e-06	7.13097	7.16527	7.13719	7.68148	7.69236	7.75802
ENSG00000080573	COL5A3	0.565886	1.93499	16.8605	0.00175806	0.0035909	1.75154	1.50915	1.66966	2.13305	2.20956	2.26942
ENSG00000006638	TBXA2R	0.565311	1.98917	14.7593	0.00276127	0.00537947	1.70938	1.82395	1.57518	2.3087	2.38391	2.06436
ENSG00000174004	NRROS	0.564908	6.6929	84.9164	1.72191e-06	8.73952e-06	6.46565	6.39918	6.28533	6.94396	7.00104	6.90169
ENSG00000165097	KDM1B	0.56473	5.41353	67.9675	5.05386e-06	2.17001e-05	5.10156	5.06715	5.15342	5.78456	5.58136	5.64206
ENSG00000122741	DCAF10	0.564588	4.06308	37.8759	7.30915e-05	0.000220083	3.76359	3.623	3.88384	4.44145	4.27209	4.2536
ENSG00000110080	ST3GAL4	0.564145	4.09312	31.5629	0.000158785	0.00043336	3.95616	3.70207	3.70737	4.37719	4.47844	4.19505
ENSG00000167004	PDIA3	0.564065	8.39905	125.089	2.49548e-07	1.72868e-06	8.10881	8.05532	8.10593	8.65139	8.68699	8.62358
ENSG00000105058	FAM32A	0.564025	6.76059	57.3699	1.12465e-05	4.33217e-05	6.53869	6.40451	6.41226	7.04628	7.1331	6.85718
ENSG00000105887	MTPN	0.563974	8.31898	70.0219	4.38318e-06	1.92248e-05	7.99405	7.91943	8.11045	8.67737	8.49682	8.54202
ENSG00000198001	IRAK4	0.56346	4.14329	46.1935	3.03762e-05	0.000102088	3.90416	3.78794	3.83517	4.50297	4.42357	4.27756
ENSG00000117984	CTSD	0.563444	12.9878	82.3618	1.99922e-06	9.93094e-06	12.7153	12.7167	12.6015	13.1422	13.2979	13.2815
ENSG00000122042	UBL3	0.563294	5.7947	61.5891	8.06418e-06	3.26163e-05	5.48877	5.43667	5.53943	6.1625	5.90882	6.07265
ENSG00000048392	RRM2B	0.562808	5.78523	37.8284	7.34905e-05	0.000221226	5.46363	5.32245	5.63369	6.19343	5.90787	6.01057
ENSG00000122257	RBBP6	0.562797	5.65365	43.5936	3.93795e-05	0.000127618	5.28617	5.35462	5.40268	5.87576	5.7416	6.09389
ENSG00000161021	ENSG00000161021	0.561991	4.78911	71.5653	3.94795e-06	1.76408e-05	4.52888	4.40632	4.52184	5.02654	5.08143	5.03604
ENSG00000012983	MAP4K5	0.560648	4.3575	36.8366	8.2441e-05	0.000244563	4.02079	3.94247	4.19422	4.55734	4.52386	4.76022
ENSG00000139687	RB1	0.5604	5.32739	45.1565	3.36402e-05	0.000111355	5.02914	4.90616	5.1275	5.72178	5.45156	5.56628
ENSG00000107077	KDM4C	0.560162	4.33691	64.0243	6.71464e-06	2.77772e-05	4.04359	4.0612	4.01044	4.63853	4.61296	4.53526
ENSG00000135900	MRPL44	0.560115	5.79729	77.3936	2.7058e-06	1.28063e-05	5.45195	5.51977	5.50873	6.13866	6.06294	5.9513
ENSG00000125676	THOC2	0.560106	5.55528	51.8028	1.80369e-05	6.48714e-05	5.24741	5.1611	5.34045	5.78059	5.69382	5.94943
ENSG00000134668	SPOCD1	0.560059	6.80478	26.9903	0.000301213	0.000760014	6.38257	6.74837	6.33406	6.88925	7.18704	7.08596
ENSG00000029153	BMAL2	0.559931	3.82262	32.1723	0.000146591	0.000404229	3.52922	3.4228	3.61541	4.24515	3.94109	4.04611
ENSG00000125818	PSMF1	0.55989	6.59705	75.097	3.13043e-06	1.45181e-05	6.32324	6.31867	6.2338	6.93818	6.87866	6.73001
ENSG00000148908	RGS10	0.55967	4.96354	28.6714	0.000235936	0.000614712	4.61323	4.71543	4.65812	5.47149	5.12629	5.0237
ENSG00000005339	CREBBP	0.558369	5.93261	66.9195	5.44252e-06	2.31515e-05	5.71868	5.54466	5.62023	6.09698	6.18184	6.27884
ENSG00000169490	TM2D2	0.558319	5.32104	61.3137	8.23619e-06	3.31711e-05	5.02342	5.01701	5.01889	5.68827	5.58969	5.44194
ENSG00000006118	TMEM132A	0.558169	3.40625	29.1583	0.000220263	0.000578628	3.11037	3.24938	2.97767	3.53831	3.7462	3.71434
ENSG00000135968	GCC2	0.557356	5.41032	30.8218	0.000175272	0.000473049	4.97085	5.00614	5.31978	5.79444	5.51792	5.67174
ENSG00000127419	TMEM175	0.556416	4.71986	59.3137	9.62431e-06	3.792e-05	4.36881	4.4687	4.42649	5.07757	4.8981	4.94734
ENSG00000178913	TAF7	0.555538	6.04084	73.6077	3.44807e-06	1.57457e-05	5.70623	5.73152	5.77928	6.35363	6.3524	6.16946
ENSG00000169714	CNBP	0.555218	7.87736	87.309	1.50257e-06	7.76416e-06	7.55213	7.52656	7.64073	8.21518	8.10665	8.06121
ENSG00000198089	SFI1	0.55521	4.21775	44.2081	3.69946e-05	0.000120883	3.96515	4.01858	3.77875	4.53631	4.45778	4.42963
ENSG00000049860	HEXB	0.554848	9.23665	81.4277	2.1136e-06	1.04221e-05	8.86975	8.88543	9.03779	9.52802	9.42225	9.51111
ENSG00000139132	FGD4	0.554725	6.67467	78.8907	2.46558e-06	1.1841e-05	6.34978	6.30481	6.45837	7.00264	6.92171	6.8532
ENSG00000142039	CCDC97	0.554534	5.01496	57.868	1.08018e-05	4.18358e-05	4.73731	4.76783	4.64489	5.2309	5.38338	5.18914
ENSG00000132003	ENSG00000132003	0.554471	1.45307	7.23689	0.0211011	0.0333543	1.0299	1.52663	0.936462	1.40314	1.90839	1.8089
ENSG00000085117	CD82	0.554027	7.87203	114.327	3.93059e-07	2.50148e-06	7.61009	7.55905	7.53847	8.13661	8.15517	8.07708
ENSG00000171497	PPID	0.553786	5.44526	70.9513	4.11468e-06	1.82378e-05	5.08517	5.14279	5.20729	5.7786	5.61789	5.69639
ENSG00000131242	RAB11FIP4	0.553488	6.06464	98.4894	8.28552e-07	4.7046e-06	5.82039	5.71922	5.75178	6.34088	6.2785	6.33201
ENSG00000104765	BNIP3L	0.55289	6.38093	56.1341	1.24465e-05	4.71383e-05	6.10754	5.95458	6.16943	6.70572	6.50428	6.68089
ENSG00000104228	TRIM35	0.552711	4.98293	65.5991	5.98368e-06	2.51447e-05	4.73731	4.71161	4.60787	5.29212	5.25458	5.16204
ENSG00000100209	HSCB	0.552683	2.83501	20.558	0.000862206	0.00191508	2.45108	2.69829	2.49316	3.08974	3.24754	2.9366
ENSG00000183484	GPR132	0.552562	2.41401	18.6688	0.00122627	0.00261107	2.00492	2.23892	2.14409	2.58845	2.80776	2.62732
ENSG00000160193	WDR4	0.552094	2.98945	28.6927	0.000235223	0.000613275	2.66471	2.69829	2.7433	3.12774	3.36313	3.25286
ENSG00000101421	CHMP4B	0.551803	7.50051	109.344	4.91669e-07	3.02953e-06	7.18996	7.23904	7.16902	7.78095	7.77738	7.69325
ENSG00000167258	CDK12	0.551795	6.01927	85.3218	1.6822e-06	8.54559e-06	5.70534	5.72017	5.73471	6.19939	6.248	6.36243
ENSG00000286905	ENSG00000286905	0.55177	2.8259	8.09406	0.0160059	0.0260869	2.74342	2.67496	2.15346	3.29846	3.23546	2.63661
ENSG00000197081	IGF2R	0.551391	10.2915	88.0013	1.44539e-06	7.49921e-06	10.0059	9.92711	10.0342	10.4537	10.5615	10.6042
ENSG00000173889	PHC3	0.551317	4.71242	57.8645	1.08048e-05	4.18358e-05	4.35976	4.34359	4.53624	4.9614	4.96915	4.97141
ENSG00000164291	ARSK	0.550353	2.23542	17.3288	0.00159774	0.00329463	2.00492	1.87944	1.97468	2.57934	2.3281	2.57027
ENSG00000143570	SLC39A1	0.550216	6.81345	54.9395	1.37531e-05	5.13888e-05	6.55813	6.54357	6.43838	7.01832	7.21885	6.9402
ENSG00000198113	TOR4A	0.549263	5.86116	89.501	1.3301e-06	7.00922e-06	5.50015	5.61479	5.57474	6.10414	6.0757	6.1566
ENSG00000100276	RASL10A	0.548878	3.22306	23.7002	0.000502815	0.00119285	2.91399	2.7661	3.09904	3.56163	3.53072	3.34077
ENSG00000042980	ADAM28	0.548577	4.0948	48.7667	2.37683e-05	8.23248e-05	3.76359	3.87241	3.77572	4.25663	4.39126	4.39993
ENSG00000178694	NSUN3	0.548399	3.86981	39.3295	6.20354e-05	0.000190558	3.46733	3.59427	3.66867	4.22192	4.08609	4.06344
ENSG00000100601	ALKBH1	0.548364	3.56752	39.5081	6.08187e-05	0.000187223	3.34416	3.17926	3.30651	3.87628	3.83297	3.76183
ENSG00000116786	PLEKHM2	0.54834	7.89804	91.813	1.17297e-06	6.31812e-06	7.61984	7.62292	7.55293	8.05434	8.20055	8.18196
ENSG00000135002	RFK	0.548187	3.54534	35.4264	9.74926e-05	0.000283115	3.23447	3.30109	3.23768	3.93102	3.68974	3.77451
ENSG00000204438	ENSG00000204438	0.548164	3.95174	41.8683	4.7115e-05	0.000149093	3.74979	3.62706	3.6052	4.31268	4.12919	4.17287
ENSG00000137449	CPEB2	0.547806	5.49906	38.7462	6.62169e-05	0.000201775	5.07966	5.12855	5.37991	5.67657	5.69382	5.87385
ENSG00000115816	CEBPZ	0.547769	5.28964	67.0714	5.38403e-06	2.29197e-05	4.8898	4.9952	5.09016	5.56215	5.53281	5.52934
ENSG00000168256	NKIRAS2	0.547707	6.09272	74.0865	3.34196e-06	1.53215e-05	5.80128	5.82015	5.76636	6.35229	6.43794	6.23133
ENSG00000283787	ENSG00000283787	0.547681	3.42659	18.9315	0.00116602	0.00249814	3.09953	3.404	2.88506	3.73574	3.59361	3.71873
ENSG00000219200	RNASEK	0.547541	7.94506	112.583	4.24657e-07	2.67281e-06	7.65428	7.66818	7.61615	8.15148	8.24267	8.18552
ENSG00000140749	ENSG00000140749	0.546913	8.88486	86.9038	1.53728e-06	7.9149e-06	8.55583	8.52683	8.67128	9.16222	9.06535	9.16893
ENSG00000135253	KCP	0.546797	6.89959	25.5079	0.000377173	0.000925721	6.47354	6.825	6.48134	6.93818	7.17404	7.30976
[truncated: 5,620 more rows]
