# Supplementary material for: Harnessing defective interfering particles and lipid nanoparticles for effective delivery of an anti-dengue virus RNA therapy
Source: Mol Ther Nucleic Acids. 2024 Dec 12;36(1):102424. doi: 10.1016/j.omtn.2024.102424 (PMC11733052; doi:10.1016/j.omtn.2024.102424)
Supplement: Table S3. RNA-seq results of DEGs in human MDMs treated with either buffer or DENV DIP [file mmc4.xlsx]

## Sheet: Sheet 1
Ensembl_ID	HUGO_ID	logFC	logCPM	F	PValue	FDR	MDM-1 + mock	MDM-2 + mock	MDM-3 + mock	MDM -1 + DIP	MDM-2 + DIP	MDM-3 + DIP
ENSG00000185885	IFITM1	12.0271	5.09068	2324.63	9.40463e-13	5.43399e-10	-3.29123	-3.72134	-3.72134	6.2313	6.07439	5.97515
ENSG00000128383	APOBEC3A	10.3464	5.05667	1298.08	1.5088e-11	3.96271e-09	-2.69135	-3.08539	-3.72134	6.31488	5.87946	5.9567
ENSG00000172183	ISG20	9.59107	5.05214	2746.71	4.24284e-13	3.43383e-10	-2.46472	-3.08539	-2.6502	6.17822	5.96461	6.02116
ENSG00000165949	ENSG00000165949	9.49767	7.0537	2504.42	6.59192e-13	4.00928e-10	-1.4521	-1.27995	-0.794105	8.27985	7.92473	7.92652
ENSG00000131203	IDO1	9.46133	4.47436	1125.41	2.97356e-11	6.02851e-09	-3.72134	-2.64553	-2.31446	5.51012	5.57403	5.35347
ENSG00000137959	IFI44L	9.3373	7.10386	2940.53	3.06423e-13	3.21911e-10	-1.08674	-1.01215	-0.902496	7.88768	8.3016	8.09098
ENSG00000134321	RSAD2	8.92241	9.51807	7935.92	2.6671e-15	3.0821e-11	1.7517	1.44454	1.62346	10.5033	10.5369	10.506
ENSG00000010030	ETV7	8.85	2.67226	460.683	2.02928e-09	1.13837e-07	-2.96033	-3.72134	-3.72134	3.99376	3.42384	3.61664
ENSG00000196684	HSH2D	8.68945	4.34129	1306.14	1.46503e-11	3.96271e-09	-3.29123	-2.03615	-2.31446	5.46016	5.22945	5.3464
ENSG00000124256	ZBP1	8.15078	3.79273	1505.61	7.45072e-12	2.91038e-09	-2.46472	-3.08539	-2.31446	4.88066	4.65382	4.86262
ENSG00000089692	LAG3	8.0179	1.85183	376.083	5.25425e-09	2.24882e-07	-3.72134	-3.08539	-3.08857	3.14111	2.61445	2.84605
ENSG00000115155	OTOF	7.91615	5.76538	2184.45	1.26519e-12	6.64571e-10	-1.16977	-1.13984	-0.510618	6.81744	6.58839	6.86969
ENSG00000157601	MX1	7.08771	9.95942	5216.66	1.98209e-14	7.3947e-11	3.88718	3.73395	3.97147	11.0368	10.8743	10.9315
ENSG00000142089	IFITM3	6.9548	7.89778	2104.46	1.51148e-12	7.59422e-10	2.20328	1.93121	1.60378	9.03148	8.74648	8.87022
ENSG00000135114	OASL	6.93176	6.72238	2569.66	5.8308e-13	4.00928e-10	0.680938	1.09341	0.768663	7.87583	7.60773	7.63982
ENSG00000134326	CMPK2	6.48676	6.67952	4341.16	4.76856e-14	7.3947e-11	1.25894	1.27963	1.11292	7.63066	7.74825	7.61503
ENSG00000185745	IFIT1	6.38837	9.4922	4334.8	4.80211e-14	7.3947e-11	3.95734	4.20065	4.12431	10.489	10.5428	10.3902
ENSG00000141574	SECTM1	6.23655	3.83852	1303.07	1.48152e-11	3.96271e-09	-1.08674	-1.27995	-1.14727	5.03272	4.73185	4.71674
ENSG00000187608	ISG15	6.23638	8.91537	4510.78	3.9706e-14	7.3947e-11	3.69229	3.66875	3.6407	10.0183	9.79025	9.87287
ENSG00000167601	AXL	5.92601	3.17733	1051.59	4.10404e-11	7.5303e-09	-1.35172	-1.80686	-1.28722	4.04738	4.27897	4.18442
ENSG00000183486	MX2	5.71641	8.50131	5346.95	1.76164e-14	7.3947e-11	3.70981	3.83931	3.75216	9.44887	9.48525	9.48976
ENSG00000129244	ATP1B2	5.66625	2.00113	401.79	3.85532e-09	1.82768e-07	-2.26891	-2.64553	-1.61591	3.12695	3.07518	2.79711
ENSG00000088827	SIGLEC1	5.53904	9.28081	4277.16	5.11921e-14	7.3947e-11	4.66577	4.69049	4.79005	10.2501	10.162	10.3341
ENSG00000290838	ENSG00000290838	5.50072	2.96384	675.794	3.33444e-10	3.16441e-08	-1.08674	-1.13984	-1.81341	4.10991	3.96226	3.77666
ENSG00000119922	IFIT2	5.38168	8.58967	4396.97	4.48623e-14	7.3947e-11	4.12784	4.24925	4.16516	9.49422	9.62366	9.54731
ENSG00000179921	GPBAR1	5.3513	3.58412	1344.73	1.27558e-11	3.77964e-09	-0.73098	-0.502662	-0.599065	4.68191	4.47854	4.5272
ENSG00000162654	GBP4	5.32967	6.25049	2507.57	6.55259e-13	4.00928e-10	2.06485	1.88274	1.7362	7.20553	7.29724	7.14859
ENSG00000182487	ENSG00000182487	5.12117	1.83133	330.32	9.63265e-09	3.42507e-07	-1.67659	-2.3089	-1.81341	3.12695	2.72631	2.5732
ENSG00000133106	EPSTI1	5.09755	6.19928	2791.1	3.93027e-13	3.43383e-10	2.05574	2.23135	1.96935	7.13741	7.2221	7.12068
ENSG00000163568	AIM2	4.97389	2.46773	409.611	3.52227e-09	1.72472e-07	-1.4521	-0.89484	-1.44223	3.22991	3.72702	3.33743
ENSG00000163121	NEURL3	4.86815	1.5262	340.714	8.33623e-09	3.11037e-07	-2.26891	-2.03615	-1.44223	2.57976	2.55509	2.39829
ENSG00000111331	OAS3	4.83059	10.0269	3709.05	1.01124e-13	1.29843e-10	6.06984	6.20195	6.17148	10.9565	10.9095	11.0615
ENSG00000111335	OAS2	4.79929	8.8386	2718.48	4.45721e-13	3.43383e-10	4.86143	5.14041	4.96798	9.73972	9.792	9.83113
ENSG00000078081	LAMP3	4.73607	2.68698	251.083	3.44495e-08	9.04768e-07	-1.67659	-0.126898	-1.0197	3.74761	3.54066	3.67197
ENSG00000168062	BATF2	4.67419	4.25082	882.334	9.43583e-11	1.36301e-08	0.704443	0.223785	0.768663	5.3517	5.0277	5.22215
ENSG00000243649	ENSG00000243649	4.65397	5.04182	1163.06	2.54316e-11	5.51059e-09	1.58442	1.22883	1.2202	6.15747	5.92413	5.8824
ENSG00000197077	KIAA1671	4.6068	4.57652	1666.22	4.59856e-12	2.04388e-09	1.01758	0.943941	0.935378	5.46298	5.45864	5.65068
ENSG00000185507	ENSG00000185507	4.58621	6.26932	1896.49	2.48198e-12	1.19508e-09	2.68899	2.43555	2.77352	7.26856	7.11784	7.24943
ENSG00000163666	HESX1	4.55699	1.83963	479.208	1.68604e-09	9.8903e-08	-1.35172	-1.43514	-1.61591	2.73721	2.94249	2.74646
ENSG00000279296	PRAL	4.55647	1.72442	47.7368	5.1541e-05	0.000291394	-3.72134	-0.685466	-1.14727	1.8515	3.31473	2.53391
ENSG00000162614	NEXN	4.51143	2.16839	416.324	3.26381e-09	1.6456e-07	-1.4521	-1.13984	-0.794105	3.15513	3.24757	2.9909
ENSG00000104951	IL4I1	4.48985	5.77944	1278.63	1.6211e-11	3.98585e-09	2.38881	1.94701	2.34615	6.83931	6.65998	6.65646
ENSG00000158517	NCF1	4.48678	7.53371	2532.39	6.25178e-13	4.00928e-10	3.98159	3.9493	4.04262	8.60107	8.4094	8.39632
ENSG00000165178	NCF1C	4.45544	4.65718	775.19	1.74234e-10	2.21258e-08	0.879852	1.20274	1.50115	5.7782	5.51034	5.49445
ENSG00000119917	IFIT3	4.39246	9.52736	2782.5	3.98864e-13	3.43383e-10	6.00151	6.20195	5.99767	10.4676	10.4986	10.4142
ENSG00000108702	CCL1	4.38597	2.6424	240.192	4.22888e-08	1.05549e-06	-0.252399	-0.89484	-1.0197	3.99766	3.28459	3.42593
ENSG00000139626	ITGB7	4.38427	5.19893	947.713	6.72313e-11	1.0693e-08	1.59704	1.59252	2.12931	6.19018	6.04412	6.17113
ENSG00000035720	STAP1	4.3609	1.59773	245.334	3.83448e-08	9.73211e-07	-1.4521	-2.3089	-1.0197	2.64084	2.4612	2.58285
ENSG00000184979	USP18	4.34239	6.47817	1671.82	4.52564e-12	2.04388e-09	3.00042	3.27077	2.96306	7.51104	7.32045	7.39528
ENSG00000107201	RIGI	4.34045	7.11183	886.352	9.2348e-11	1.35085e-08	3.82956	3.44222	3.8134	7.80644	8.24813	8.04391
ENSG00000089127	OAS1	4.28256	8.32672	3106.2	2.35881e-13	2.72585e-10	4.9489	4.99219	4.98709	9.33568	9.25351	9.1715
ENSG00000186652	PRG2	4.089	3.82055	297.645	1.56474e-08	4.92703e-07	0.58289	0.547733	1.02688	5.16681	4.53851	4.43956
ENSG00000161929	SCIMP	4.0854	5.47525	1490.89	7.80735e-12	2.91038e-09	2.20328	2.5119	2.28568	6.32422	6.46346	6.39935
ENSG00000291077	ENSG00000291077	4.05831	1.93118	387.706	4.5566e-09	2.065e-07	-1.00822	-0.89484	-1.0197	3.02373	2.65271	2.93168
ENSG00000130589	HELZ2	4.01035	8.01441	1164.14	2.53194e-11	5.51059e-09	4.7711	4.82269	5.14859	8.85238	8.86605	9.05697
ENSG00000121858	TNFSF10	4.00494	4.89959	724.488	2.39964e-10	2.59161e-08	2.0739	1.59252	1.75416	5.74265	6.0178	5.67684
ENSG00000136514	RTP4	3.96012	4.37407	577.988	6.97549e-10	5.31383e-08	1.35118	1.61247	1.11292	5.53177	5.23419	5.07936
ENSG00000126709	IFI6	3.87924	10.2974	1550.87	6.47106e-12	2.6707e-09	7.25661	7.33106	7.38258	11.3808	11.164	11.0428
ENSG00000256262	USP30-AS1	3.87857	3.55713	475.16	1.75464e-09	1.01892e-07	0.364208	1.09341	0.497237	4.55544	4.50492	4.36036
ENSG00000233975	LINC02574	3.81857	2.2715	236.902	4.50698e-08	1.10111e-06	-0.498525	-0.685466	-0.273792	3.57059	3.06102	2.8856
ENSG00000137965	IFI44	3.7705	6.56548	1160.02	2.57504e-11	5.51059e-09	3.71561	3.7385	3.65033	7.27861	7.65827	7.43448
ENSG00000068079	IFI35	3.76561	7.26209	1194.54	2.24002e-11	5.17712e-09	4.29586	4.33581	4.56178	8.32455	8.05454	8.08865
ENSG00000108679	LGALS3BP	3.75536	8.04951	1494.49	7.71832e-12	2.91038e-09	5.12362	5.09858	5.35101	9.05364	8.84593	8.93445
ENSG00000185201	IFITM2	3.70899	5.45609	961.53	6.27699e-11	1.02165e-08	2.50044	2.67258	2.8169	6.51979	6.2732	6.25355
ENSG00000148926	ADM	3.70497	4.29335	1061.49	3.92535e-11	7.43628e-09	1.45182	1.68963	1.43587	5.28949	5.14138	5.15252
ENSG00000128284	APOL3	3.64632	4.89577	557.46	8.27222e-10	5.80647e-08	1.92178	2.12424	2.44899	6.00224	5.65283	5.69142
ENSG00000123610	TNFAIP6	3.64502	3.4464	522.831	1.11902e-09	7.24079e-08	0.772745	1.03546	0.409284	4.36648	4.45708	4.21889
ENSG00000168899	VAMP5	3.62498	4.22559	438.116	2.56906e-09	1.36811e-07	1.24298	1.57229	1.78943	5.37884	4.99829	4.95102
ENSG00000132530	XAF1	3.58684	6.35801	999.141	5.23213e-11	9.18484e-09	3.65959	3.67825	3.65989	7.01635	7.425	7.26451
ENSG00000134470	IL15RA	3.58149	3.3538	619.078	5.04476e-10	4.25527e-08	0.504717	0.812113	0.903541	4.35133	4.14782	4.25256
ENSG00000006283	CACNA1G	3.57937	1.81953	278.401	2.13463e-08	6.21354e-07	-0.610076	-1.01215	-0.510618	2.89594	2.76175	2.52392
ENSG00000102524	TNFSF13B	3.55422	5.698	970.374	6.01014e-11	1.02165e-08	3.14915	3.03978	2.90797	6.43971	6.75647	6.53798
ENSG00000121594	CD80	3.53553	3.49199	427.231	2.89102e-09	1.51857e-07	0.704443	1.25445	0.732877	4.43991	4.51274	4.18759
ENSG00000149131	SERPING1	3.40029	4.89164	685.237	3.12274e-10	3.03409e-08	2.31438	2.15177	2.65424	5.79956	5.65636	5.83874
ENSG00000178623	GPR35	3.3946	3.92195	588.825	6.39033e-10	4.98964e-08	1.53284	1.3287	1.43587	4.98641	4.81433	4.58119
ENSG00000164342	TLR3	3.3882	3.19007	222.922	5.96649e-08	1.35994e-06	1.1433	0.274759	0.539281	3.76143	4.26669	4.15235
ENSG00000100342	APOL1	3.31689	7.15419	1357.2	1.22082e-11	3.77964e-09	4.60462	4.71838	4.79005	8.12771	7.89985	8.01589
ENSG00000138646	HERC5	3.30353	5.65305	456.61	2.11572e-09	1.18011e-07	3.41441	3.18009	3.02356	6.21299	6.73824	6.55463
ENSG00000023445	BIRC3	3.29953	4.64988	252.79	3.33862e-08	8.84887e-07	2.50714	2.31896	1.71801	5.33177	5.83439	5.32929
ENSG00000115267	IFIH1	3.28289	7.64085	961.919	6.26493e-11	1.02165e-08	5.29695	5.24956	5.10376	8.3371	8.68406	8.45961
ENSG00000131042	ENSG00000131042	3.25904	5.89732	1112.85	3.13637e-11	6.24895e-09	3.61688	3.44779	3.43337	6.88946	6.69764	6.67633
ENSG00000254979	ENSG00000254979	3.25733	3.8518	332.315	9.36584e-09	3.36731e-07	1.64641	1.12153	1.62346	4.96269	4.70251	4.45542
ENSG00000271503	ENSG00000271503	3.25322	4.77177	237.359	4.46704e-08	1.09367e-06	2.45959	2.25692	2.45997	6.06208	5.21514	5.49828
ENSG00000154451	GBP5	3.23661	5.91177	1468.18	8.39921e-12	2.94125e-09	3.48057	3.49692	3.64552	6.77152	6.71526	6.81901
ENSG00000137628	DDX60	3.20792	5.92911	463.241	1.97715e-09	1.12e-07	3.70108	3.54962	3.47729	6.44471	7.02153	6.82766
ENSG00000131979	GCH1	3.1842	3.41396	252.901	3.33187e-08	8.84887e-07	1.55886	0.588599	0.966528	4.27953	4.26051	4.30017
ENSG00000288825	H2AC18	3.17872	5.71564	1184.65	2.33035e-11	5.28031e-09	3.39287	3.33822	3.46098	6.68898	6.53626	6.47065
ENSG00000133216	EPHB2	3.15496	5.48389	751.768	2.01464e-10	2.38791e-08	3.16618	3.39693	2.97843	6.41807	6.23746	6.34222
ENSG00000153898	MCOLN2	3.15484	2.28877	298.417	1.54601e-08	4.89472e-07	-0.081866	0.170943	0.215449	3.06887	3.35009	3.03378
ENSG00000187134	AKR1C1	3.13251	2.50667	133.934	6.0766e-07	8.34972e-06	-0.298379	0.667015	0.539281	3.66671	3.35009	3.03378
ENSG00000291110	ENSG00000291110	3.1272	2.6784	360.925	6.36889e-09	2.53321e-07	0.303936	0.417693	0.732877	3.64203	3.54066	3.43663
ENSG00000205413	SAMD9	3.12672	6.88782	172.04	1.95617e-07	3.39422e-06	4.89246	4.55528	4.29967	7.18645	8.15124	7.704
ENSG00000122643	NT5C3A	3.11525	5.87572	117.241	1.10267e-06	1.3315e-05	4.06113	3.33222	3.24297	6.19867	7.21732	6.56381
ENSG00000263069	RNF213-AS1	3.07993	1.47596	101.243	2.11309e-06	2.1999e-05	-1.16977	-0.685466	-0.00853113	2.14645	2.16291	2.6487
ENSG00000154330	PGM5	3.00581	1.61888	217.781	6.64332e-08	1.48205e-06	-0.498525	-0.340438	-0.348496	2.65077	2.2277	2.52392
ENSG00000137198	GMPR	3.00278	5.34633	1280.72	1.60856e-11	3.98585e-09	3.11448	3.18676	3.26819	6.17993	6.16651	6.19572
ENSG00000146411	SLC2A12	2.99791	1.70608	107.592	1.61508e-06	1.78944e-05	0.106354	-0.265691	-1.28722	2.39121	2.68998	2.59244
ENSG00000173193	PARP14	2.99213	8.8995	671.253	3.44238e-10	3.20807e-08	6.67597	6.80577	6.7298	9.44789	9.88996	9.81176
ENSG00000187116	ENSG00000187116	2.9857	3.68792	543.809	9.29744e-10	6.28207e-08	1.42378	1.76288	1.54308	4.65008	4.45708	4.4685
ENSG00000188313	PLSCR1	2.98079	6.53895	809.524	1.41909e-10	1.92929e-08	4.31317	4.5884	4.25936	7.25723	7.45947	7.38186
ENSG00000177409	SAMD9L	2.98006	7.8942	326.608	1.0154e-08	3.55574e-07	5.89892	5.7728	5.53239	8.3771	9.03375	8.68313
ENSG00000248592	STIMATE-MUSTN1	2.9727	3.23528	187.185	1.33078e-07	2.56736e-06	0.879852	1.68963	0.732877	4.16985	3.95845	4.09277
ENSG00000160991	ORAI2	2.96247	4.88566	697.012	2.88108e-10	2.87015e-08	2.75801	2.94067	2.58567	5.79397	5.75419	5.59689
ENSG00000185245	GP1BA	2.95978	3.7946	325.042	1.03841e-08	3.59995e-07	1.8811	1.57229	1.58383	4.9161	4.4812	4.45542
ENSG00000138642	HERC6	2.95798	5.41784	707.127	2.69133e-10	2.80598e-08	3.33757	3.37956	3.16455	6.08332	6.40862	6.23146
ENSG00000169429	CXCL8	2.94811	3.54896	98.7483	2.35858e-06	2.40139e-05	1.62194	1.48839	1.24582	4.95869	4.20365	3.7426
ENSG00000108771	DHX58	2.92529	5.52904	963.768	6.20813e-11	1.02165e-08	3.50085	3.27703	3.51465	6.38795	6.28086	6.3925
ENSG00000110492	MDK	2.89868	4.2163	392.719	4.29058e-09	1.97538e-07	2.22782	1.8495	2.35795	5.22613	4.91022	4.97689
ENSG00000169583	CLIC3	2.88464	2.51702	295.44	1.6198e-08	5.01833e-07	0.704443	0.417693	0.409284	3.48435	3.18368	3.38236
ENSG00000151012	SLC7A11	2.86626	6.33249	573.415	7.24176e-10	5.39908e-08	4.45329	4.19404	4.18516	6.96703	7.34292	7.11404
ENSG00000008516	MMP25	2.85752	1.62768	164.169	2.42084e-07	4.004e-06	-0.081866	-0.786358	-0.135073	2.37931	2.63371	2.37625
ENSG00000025708	TYMP	2.85423	8.29357	1292.85	1.53805e-11	3.96271e-09	6.30519	6.13886	6.31075	9.17001	9.02273	9.12537
ENSG00000115415	STAT1	2.85303	10.1984	1291.96	1.54311e-11	3.96271e-09	8.22574	8.15012	8.09725	10.875	11.0947	11.0555
ENSG00000197536	IRF1-AS1	2.84753	2.26601	163.451	2.46959e-07	4.07044e-06	0.334387	0.667015	-0.135073	3.28196	2.84672	3.14225
ENSG00000136286	MYO1G	2.83465	2.53171	349.469	7.40492e-09	2.8429e-07	0.657044	0.417693	0.658526	3.44494	3.34425	3.29694
ENSG00000164136	IL15	2.83286	1.79679	160.575	2.67699e-07	4.33268e-06	0.208525	-0.194626	-0.510618	2.77402	2.68998	2.42
ENSG00000117090	SLAMF1	2.79667	1.79008	155.348	3.11072e-07	4.89082e-06	-0.498525	0.223785	0.0508074	2.79208	2.4826	2.5732
ENSG00000205560	CPT1B	2.76779	3.79797	313.312	1.23241e-08	4.14003e-07	1.80703	1.57229	2.17002	4.73422	4.43803	4.64481
ENSG00000132274	TRIM22	2.75662	7.30376	1439.9	9.21353e-12	3.13152e-09	5.26272	5.38912	5.40174	8.06782	8.12001	8.12835
ENSG00000168394	ENSG00000168394	2.74709	8.8345	1356.22	1.22502e-11	3.77964e-09	6.83982	6.87916	6.94448	9.73535	9.55706	9.60532
ENSG00000198133	TMEM229B	2.74435	4.36592	752.25	2.00854e-10	2.38791e-08	2.32958	2.47967	2.53462	5.22447	5.10217	5.18775
ENSG00000138496	PARP9	2.7404	7.8674	1140.56	2.79051e-11	5.75843e-09	5.88356	5.97321	5.92718	8.55637	8.78964	8.64503
ENSG00000206190	ATP10A	2.69675	1.83655	154.095	3.22701e-07	5.04618e-06	0.393426	-0.194626	-0.273792	2.78308	2.52447	2.6487
ENSG00000140280	LYSMD2	2.67605	2.51538	234.911	4.68604e-08	1.13289e-06	0.979554	0.462355	0.539281	3.28196	3.40155	3.29106
ENSG00000273604	ENSG00000273604	2.63618	6.2838	333.58	9.20138e-09	3.33326e-07	4.3949	4.3298	4.58203	7.36899	6.96848	6.81799
ENSG00000079263	SP140	2.62446	4.79573	452.557	2.2062e-09	1.21404e-07	2.7968	3.20001	2.90797	5.64542	5.43414	5.66097
ENSG00000135899	SP110	2.62392	6.91217	928.751	7.39952e-11	1.14012e-08	4.92033	5.14041	5.16043	7.73033	7.63307	7.72378
ENSG00000105835	NAMPT	2.6093	5.7491	249.281	3.56173e-08	9.33318e-07	4.06567	3.89331	3.80481	6.18079	6.86127	6.47714
ENSG00000158373	H2BC5	2.57355	3.99334	606.85	5.54289e-10	4.53126e-08	2.34462	2.15177	2.14301	4.82912	4.73408	4.77266
ENSG00000117228	GBP1	2.55729	7.07747	737.399	2.20727e-10	2.52546e-08	5.09944	5.42482	5.35543	7.90413	7.83244	7.81801
ENSG00000135094	SDS	2.55457	7.55184	594.135	6.12533e-10	4.86545e-08	5.58665	5.80242	5.91625	8.36395	8.17341	8.42781
ENSG00000177989	ODF3B	2.54285	3.25213	372.339	5.50602e-09	2.32071e-07	1.40955	1.74491	1.41344	4.04361	3.97741	4.08599
ENSG00000232810	ENSG00000232810	2.52157	2.58632	185.147	1.3991e-07	2.65485e-06	1.03623	0.62834	0.966528	3.61185	3.3384	3.13571
ENSG00000186806	VSIG10L	2.51854	2.80887	307.137	1.3521e-08	4.40136e-07	1.10849	0.975099	1.24582	3.49542	3.55083	3.7209
ENSG00000115657	ABCB6	2.51755	4.08849	391.633	4.34661e-09	1.99323e-07	2.54669	2.30676	2.18334	5.01168	4.74519	4.82852
ENSG00000002549	LAP3	2.51667	9.0407	1154.3	2.63619e-11	5.53888e-09	7.18792	7.35938	7.32591	9.87475	9.75304	9.79543
ENSG00000250264	ENSG00000250264	2.51117	4.47568	248.879	3.58836e-08	9.38169e-07	2.94229	2.29446	2.89992	5.38777	5.13969	5.21285
ENSG00000131669	NINJ1	2.51018	6.85701	668.03	3.52158e-10	3.25563e-08	5.10055	4.99409	5.24702	7.76789	7.5157	7.5799
ENSG00000173821	RNF213	2.49881	9.70627	225.696	5.63597e-08	1.31045e-06	7.53951	8.13166	8.16867	10.3371	10.3656	10.6847
ENSG00000291144	ENSG00000291144	2.49348	2.04173	135.064	5.85147e-07	8.10787e-06	0.303936	0.70468	0.162629	3.0982	2.74414	2.60197
ENSG00000180061	TMEM150B	2.49204	4.12443	420.815	3.10367e-09	1.59858e-07	2.43169	2.30676	2.51368	5.0572	4.7116	4.90172
ENSG00000156587	UBE2L6	2.48344	8.23024	1240.25	1.8739e-11	4.41934e-09	6.4621	6.50252	6.56722	9.05738	8.92255	8.99718
ENSG00000160932	ENSG00000160932	2.44562	8.87287	700.356	2.81661e-10	2.85515e-08	7.14535	7.12642	7.27899	9.80169	9.51289	9.55867
ENSG00000144655	CSRNP1	2.44518	4.08608	640.214	4.30525e-10	3.79782e-08	2.34462	2.44671	2.4817	4.88488	4.80374	4.86262
ENSG00000204267	ENSG00000204267	2.44255	7.78134	1375.73	1.14452e-11	3.77887e-09	6.06247	6.15511	6.07295	8.54043	8.53153	8.54329
ENSG00000187474	FPR3	2.44187	6.86126	783.389	1.65767e-10	2.17683e-08	5.12797	5.2059	5.20519	7.62941	7.74438	7.46971
ENSG00000238000	PSME2P1	2.44174	1.88656	159.489	2.76076e-07	4.44877e-06	0.0339853	0.588599	0.266404	2.7465	2.69915	2.54383
ENSG00000160326	ENSG00000160326	2.44142	5.78242	661.648	3.68499e-10	3.35305e-08	4.13218	4.02941	4.14828	6.68537	6.51953	6.40684
ENSG00000178789	CD300LB	2.44001	2.16423	143.398	4.46782e-07	6.49435e-06	0.680938	0.667015	0.266404	3.2099	2.87126	2.70284
ENSG00000181804	SLC9A9	2.42507	4.47045	748.239	2.06001e-10	2.38791e-08	2.85572	2.75567	2.83389	5.25572	5.25143	5.18458
ENSG00000056558	TRAF1	2.42502	5.78811	704.245	2.74382e-10	2.80598e-08	4.15155	4.09115	4.12776	6.68657	6.51629	6.41903
ENSG00000178685	PARP10	2.40197	7.33558	792.408	1.57023e-10	2.08569e-08	5.69255	5.54259	5.81078	8.12593	8.0147	8.11656
ENSG00000130303	BST2	2.39376	8.15303	747.751	2.06638e-10	2.38791e-08	6.48093	6.48571	6.56085	9.06146	8.7687	8.86107
ENSG00000170581	STAT2	2.39088	8.39213	946.772	6.75487e-11	1.0693e-08	6.63833	6.76736	6.84113	9.10444	9.09831	9.21639
ENSG00000146192	FGD2	2.38524	5.05733	455.76	2.13432e-09	1.18011e-07	3.212	3.54443	3.53557	5.89352	5.7061	5.81947
ENSG00000232133	IMPDH1P10	2.38381	2.60812	94.3753	2.87773e-06	2.79562e-05	0.504717	1.14911	1.39066	3.6716	3.0892	3.29694
ENSG00000291237	SOD2	2.38269	9.62829	729.02	2.32989e-10	2.59161e-08	8.1408	7.91128	7.91364	10.3968	10.4624	10.2598
ENSG00000100292	HMOX1	2.35329	8.47742	941.075	6.95107e-11	1.08549e-08	6.84545	6.85424	6.90232	9.34689	9.1391	9.16508
ENSG00000196189	SEMA4A	2.35124	3.95792	345.905	7.76803e-09	2.96262e-07	2.26781	2.31896	2.53462	4.89118	4.60099	4.61453
ENSG00000240065	ENSG00000240065	2.34048	6.46105	633.76	4.51627e-10	3.95379e-08	4.7543	4.88553	4.95445	7.34511	7.10107	7.15021
ENSG00000055332	EIF2AK2	2.33274	6.8732	306.122	1.37307e-08	4.45709e-07	5.3941	5.2059	5.23587	7.29255	7.84178	7.65306
ENSG00000242048	PRKAG2-AS2	2.33134	3.859	217.03	6.74984e-08	1.49617e-06	1.99031	2.37843	2.5031	4.80263	4.58129	4.40731
ENSG00000125347	IRF1	2.31904	6.39083	600.803	5.8111e-10	4.6634e-08	4.67472	4.86489	4.897	7.26533	7.06739	7.04367
ENSG00000105369	CD79A	2.30045	2.40008	159.236	2.78071e-07	4.45986e-06	0.979554	1.09341	0.539281	3.22991	2.97305	3.23704
ENSG00000166923	ENSG00000166923	2.29851	4.1914	155.55	3.09246e-07	4.88202e-06	2.94723	2.41297	2.47088	4.79145	5.24048	4.71015
ENSG00000055955	ITIH4	2.28803	1.86556	156.488	3.00929e-07	4.77684e-06	0.364208	0.274759	0.539281	2.81876	2.55509	2.46247
ENSG00000187764	SEMA4D	2.27767	4.29671	503.205	1.33984e-09	8.13124e-08	2.70072	2.82572	2.7823	5.1529	5.00754	4.93037
ENSG00000225131	PSME2P2	2.26325	2.54038	139.734	5.02117e-07	7.11104e-06	0.794812	1.25445	1.1405	3.01606	3.51493	3.27327
ENSG00000243811	APOBEC3D	2.25927	3.16057	127.174	7.66696e-07	1.00118e-05	1.63423	1.12153	2.08741	3.81541	3.92367	3.95456
ENSG00000239713	APOBEC3G	2.24375	4.96922	386.384	4.63006e-09	2.08474e-07	3.48736	3.57526	3.30521	5.87881	5.57901	5.617
ENSG00000108387	SEPTIN4	2.22751	2.44988	160.508	2.68207e-07	4.33483e-06	0.816547	1.22883	0.966528	3.39264	3.09615	3.05475
ENSG00000136816	TOR1B	2.21475	6.56085	897.596	8.69904e-11	1.2888e-08	5.00085	5.08258	5.1229	7.22311	7.27595	7.34083
ENSG00000163235	TGFA	2.21235	1.51238	120.979	9.58624e-07	1.20543e-05	0.208525	0.323994	-0.273792	2.34302	2.1761	2.23641
ENSG00000105088	OLFM2	2.21021	2.66007	169.509	2.09276e-07	3.5828e-06	0.998694	1.22883	1.43587	3.59136	3.28459	3.28515
ENSG00000140464	PML	2.19885	7.06843	705.535	2.72018e-10	2.80598e-08	5.53186	5.52953	5.69814	7.80783	7.67869	7.86279
ENSG00000138378	STAT4	2.19602	2.38134	217.282	6.71383e-08	1.49474e-06	0.940496	0.912096	1.02688	2.99283	3.20958	3.12913
ENSG00000234506	LINC01506	2.19432	1.46449	104.728	1.81987e-06	1.95996e-05	-0.207839	0.0590727	0.409284	2.17426	2.36077	2.05403
ENSG00000136867	SLC31A2	2.18393	5.4728	465.619	1.93015e-09	1.10792e-07	3.91011	3.93352	4.17853	6.25835	6.23115	6.07004
ENSG00000108950	FAM20A	2.18383	2.78694	251.198	3.43771e-08	9.04768e-07	1.3058	1.53095	1.24582	3.58101	3.46205	3.49916
ENSG00000138035	PNPT1	2.17728	5.501	150.047	3.64036e-07	5.5572e-06	4.22855	3.94537	3.92068	5.80624	6.55089	6.19651
ENSG00000168016	TRANK1	2.17388	7.10586	620.176	5.00273e-10	4.25085e-08	5.47406	5.70821	5.74605	7.81668	7.76636	7.86873
ENSG00000271303	SRXN1	2.17017	8.43699	778.796	1.70447e-10	2.20153e-08	6.89066	7.04204	6.99964	9.2512	9.12662	9.05935
ENSG00000132256	TRIM5	2.16634	5.49731	716.303	2.53214e-10	2.70939e-08	4.10815	4.06604	3.96377	6.16008	6.24765	6.22222
ENSG00000100911	ENSG00000100911	2.16425	8.34214	413.258	3.37893e-09	1.66538e-07	6.76005	6.91776	6.98069	9.26288	8.91458	8.95272
ENSG00000242779	ZNF702P	2.163	4.71302	119.296	1.02047e-06	1.26259e-05	3.61688	2.96415	3.10979	5.09041	5.7253	5.40064
ENSG00000243696	ENSG00000243696	2.16189	1.67967	38.3713	0.000123055	0.000597992	-0.164614	0.62834	0.453931	1.60818	2.41743	2.90112
ENSG00000105464	GRIN2D	2.16113	1.47502	159.446	2.76412e-07	4.44877e-06	0.175265	0.116092	0.0508074	2.24152	2.21498	2.16105
ENSG00000178385	ENSG00000178385	2.14816	5.75597	414.241	3.34148e-09	1.65726e-07	4.1622	4.49476	4.29661	6.36853	6.58777	6.42843
ENSG00000178860	MSC	2.13044	6.34783	728.323	2.34047e-10	2.59161e-08	4.99966	4.89575	4.87254	7.14225	7.03698	6.9752
ENSG00000130813	SHFL	2.10147	5.39933	607.255	5.52544e-10	4.53126e-08	3.90504	4.08759	4.02053	6.16528	6.06289	6.07004
ENSG00000133321	PLAAT4	2.09631	1.67861	65.0245	1.43238e-05	0.000101675	0.241034	0.741387	0.0508074	2.79208	2.16291	2.1481
ENSG00000189060	H1-0	2.08572	6.08458	570.042	7.44604e-10	5.5158e-08	4.74158	4.76146	4.58454	6.88946	6.76195	6.68644
ENSG00000120217	CD274	2.08519	5.94338	393.272	4.26241e-09	1.97025e-07	4.67175	4.62078	4.35663	6.56776	6.77718	6.56685
ENSG00000137834	SMAD6	2.07877	3.32175	302.62	1.44861e-08	4.61161e-07	1.86032	1.94701	2.10151	3.92995	4.0967	4.04466
ENSG00000169403	PTAFR	2.05664	7.16358	559.781	8.11178e-10	5.80647e-08	5.7919	5.69072	5.90524	7.96857	7.83556	7.74892
ENSG00000184588	PDE4B	2.05135	2.06981	140.205	4.9456e-07	7.02969e-06	0.58289	1.0056	0.732877	2.87914	2.70826	2.73784
ENSG00000108798	ABI3	2.04792	4.49335	325.822	1.02688e-08	3.57427e-07	3.11448	3.1934	3.13743	5.39222	5.05116	5.09294
ENSG00000137200	CMTR1	2.03447	6.67463	674.424	3.36657e-10	3.16441e-08	5.20415	5.38622	5.39174	7.40428	7.32119	7.35534
ENSG00000165695	AK8	2.0328	2.47977	59.194	2.12556e-05	0.000141737	1.1604	1.20274	1.19412	3.72898	2.81333	2.80539
ENSG00000054219	LY75	2.02531	4.03617	356.099	6.78251e-09	2.63901e-07	2.7968	2.67258	2.65424	4.58423	4.83111	4.75355
ENSG00000175130	MARCKSL1	2.01946	2.48191	193.837	1.13417e-07	2.2366e-06	1.1433	1.12153	1.32005	3.27556	3.15064	3.10922
ENSG00000096996	IL12RB1	2.00097	1.53387	100.269	2.20509e-06	2.27721e-05	0.175265	0.223785	0.497237	2.26758	2.41743	1.98288
ENSG00000186907	RTN4RL2	1.9952	3.67492	334.2	9.12205e-09	3.32621e-07	2.38154	2.47967	2.27328	4.37249	4.44077	4.26461
ENSG00000117318	ENSG00000117318	1.99406	4.07878	399.633	3.95382e-09	1.84235e-07	2.6532	2.79985	2.89183	4.76198	4.74961	4.77477
ENSG00000069399	BCL3	1.98355	3.71666	381.416	4.91922e-09	2.15328e-07	2.45959	2.31896	2.5031	4.41098	4.37935	4.41003
ENSG00000137673	MMP7	1.97503	7.28511	234.937	4.68366e-08	1.13289e-06	6.24836	5.91113	5.74156	8.06178	7.80058	8.00336
ENSG00000139178	ENSG00000139178	1.97289	3.28884	287.32	1.84383e-08	5.50577e-07	2.05574	1.88274	2.10151	4.04361	3.96226	3.90922
ENSG00000152778	IFIT5	1.97163	4.92664	381.913	4.8893e-09	2.14832e-07	3.53074	3.75655	3.62614	5.45875	5.68664	5.65182
ENSG00000163840	DTX3L	1.95844	7.28128	607.207	5.5275e-10	4.53126e-08	5.9667	6.00563	6.01174	7.80644	8.03272	8.00561
ENSG00000167083	GNGT2	1.94699	3.28447	151.161	3.5205e-07	5.42439e-06	1.86032	2.17878	2.07317	4.21071	3.91975	3.71652
ENSG00000176046	NUPR1	1.93869	2.17775	82.3609	5.20926e-06	4.47238e-05	0.837959	1.3287	0.658526	3.03893	2.91913	2.59244
ENSG00000180596	H2BC4	1.92732	3.058	200.018	9.82179e-08	2.03042e-06	1.83924	1.9934	1.62346	3.68616	3.84324	3.6629
ENSG00000135604	STX11	1.91502	5.71839	561.486	7.9963e-10	5.77533e-08	4.47737	4.47036	4.46148	6.28809	6.48085	6.36897
ENSG00000010818	HIVEP2	1.91048	2.23887	96.6744	2.58928e-06	2.57502e-05	0.794812	1.0056	1.32005	2.92078	3.10997	2.68502
ENSG00000282851	BISPR	1.89957	4.21223	238.372	4.38007e-08	1.07694e-06	2.76361	3.03239	3.15781	4.98248	4.75181	4.8823
ENSG00000166165	CKB	1.89294	2.72137	49.3774	4.49262e-05	0.000260757	2.01872	1.17618	1.08481	3.75684	3.13045	3.21237
ENSG00000289754	ENSG00000289754	1.89066	1.58726	54.5326	2.98873e-05	0.000185487	0.422064	0.170943	0.658526	2.68982	2.10889	1.87697
ENSG00000117226	GBP3	1.88704	6.2332	603.323	5.69749e-10	4.60421e-08	4.94644	5.10035	4.96605	6.945	6.88306	6.83879
ENSG00000150938	ENSG00000150938	1.88518	5.7447	674.357	3.36814e-10	3.16441e-08	4.48926	4.55528	4.51513	6.41224	6.41907	6.37246
ENSG00000128394	APOBEC3F	1.88064	3.09198	223.926	5.84426e-08	1.34389e-06	2.01872	1.89907	1.7362	3.70058	3.73596	3.83034
ENSG00000105499	PLA2G4C	1.8801	5.66662	333.606	9.19806e-09	3.33326e-07	4.33592	4.42313	4.57447	6.45962	6.16238	6.32937
ENSG00000123609	NMI	1.87353	5.70971	187.03	1.33584e-07	2.56855e-06	4.55861	4.65485	4.23078	6.23626	6.59883	6.22531
ENSG00000013374	NUB1	1.87168	6.68449	796.92	1.52857e-10	2.05397e-08	5.456	5.48963	5.45625	7.31536	7.37475	7.32077
ENSG00000184678	H2BC21	1.86799	3.53535	114.381	1.23086e-06	1.45324e-05	2.49372	2.47967	1.96935	3.93808	4.43803	4.16527
ENSG00000132003	ENSG00000132003	1.86654	3.24002	172.345	1.94042e-07	3.38212e-06	2.10955	1.76288	2.23542	4.01314	3.814	3.87032
ENSG00000274012	RN7SL2	1.85569	3.74192	16.5002	0.00249238	0.00717537	1.55886	2.41297	3.28682	5.07205	3.47812	4.20645
ENSG00000116663	FBXO6	1.85461	5.84212	502.877	1.34395e-09	8.13124e-08	4.56505	4.61337	4.74135	6.57299	6.44519	6.45431
ENSG00000104974	ENSG00000104974	1.85394	3.843	307.428	1.34613e-08	4.39433e-07	2.59151	2.64378	2.73786	4.61499	4.46247	4.41003
ENSG00000180549	FUT7	1.84907	2.6446	117.296	1.10038e-06	1.33047e-05	1.67048	1.25445	1.45796	3.43922	3.05389	3.39338
ENSG00000130066	SAT1	1.84817	8.60031	500.841	1.36986e-09	8.15986e-08	7.41125	7.42819	7.35746	9.29806	9.35062	9.07836
ENSG00000104972	ENSG00000104972	1.84696	6.10756	546.803	9.05998e-10	6.19509e-08	4.94274	4.8291	4.95639	6.84635	6.70164	6.71472
ENSG00000106804	C5	1.84534	5.44101	255.139	3.19871e-08	8.67499e-07	4.32079	4.29318	4.11739	5.87139	6.27627	6.09303
ENSG00000146859	TMEM140	1.84236	6.92557	475.852	1.74268e-09	1.01709e-07	5.65459	5.65147	5.87683	7.63473	7.57418	7.50315
ENSG00000198431	TXNRD1	1.83621	10.2227	750.867	2.0261e-10	2.38791e-08	9.0069	9.06876	9.01527	10.7839	10.9567	10.854
ENSG00000100226	GTPBP1	1.82922	5.99193	656.693	3.81822e-10	3.44713e-08	4.79319	4.78142	4.85392	6.65423	6.59454	6.65875
ENSG00000169136	ATF5	1.82857	6.27871	581.306	6.78967e-10	5.26587e-08	5.18339	5.02977	5.06651	6.97298	6.92567	6.86772
ENSG00000204642	ENSG00000204642	1.80757	7.27224	551.972	8.66705e-10	5.96169e-08	6.12749	6.02064	6.15974	8.01281	7.84282	7.87045
ENSG00000111913	RIPOR2	1.80174	1.94159	92.4988	3.14237e-06	3.00415e-05	0.608033	1.12153	0.768663	2.56933	2.47194	2.72917
ENSG00000142512	SIGLEC10	1.79316	4.39362	299.943	1.50975e-08	4.79303e-07	3.22018	3.1531	3.36488	5.16334	4.94147	4.98602
ENSG00000221963	APOL6	1.78854	7.09058	501.145	1.36595e-09	8.15986e-08	5.98781	5.94496	5.8758	7.58898	7.78559	7.79067
ENSG00000110057	UNC93B1	1.78848	6.91813	607.245	5.5259e-10	4.53126e-08	5.8231	5.67063	5.79568	7.57828	7.50103	7.57688
ENSG00000164929	BAALC	1.78047	1.77186	113.494	1.27422e-06	1.49038e-05	0.531248	0.777183	0.768663	2.35522	2.50369	2.39829
ENSG00000118503	TNFAIP3	1.7767	5.87906	418.326	3.19122e-09	1.61744e-07	4.59522	4.78802	4.82659	6.53126	6.55973	6.44043
ENSG00000096696	DSP	1.77354	2.96395	162.9	2.50779e-07	4.11648e-06	1.77409	1.93121	1.85748	3.59136	3.42384	3.77666
ENSG00000134028	ADAMDEC1	1.77338	5.82676	110.578	1.43047e-06	1.63184e-05	4.84566	4.59092	4.60448	6.35568	6.82246	6.10648
ENSG00000172818	OVOL1	1.75748	4.15264	212.902	7.37327e-08	1.59263e-06	3.14056	2.7735	3.15105	4.7225	4.74519	4.8823
ENSG00000213689	TREX1	1.75687	5.28984	283.209	1.97149e-08	5.83786e-07	3.99595	4.19073	4.30577	6.04523	5.84992	5.85178
ENSG00000105699	LSR	1.75643	4.5164	365.482	6.00606e-09	2.4353e-07	3.46345	3.27703	3.43893	5.18572	5.08478	5.17024
ENSG00000135148	TRAFD1	1.75122	6.48075	465.286	1.93666e-09	1.10792e-07	5.25279	5.37166	5.44524	7.1975	7.07402	7.0441
ENSG00000198842	STYXL2	1.75087	1.49655	59.6953	2.05194e-05	0.000137942	0.422064	0.323994	0.580134	2.51599	1.94898	1.87697
ENSG00000180573	H2AC6	1.74886	4.50545	127.393	7.60796e-07	9.95669e-06	3.70691	3.24544	3.12368	5.06464	5.31096	5.01484
ENSG00000275023	ENSG00000275023	1.74455	6.42094	543.158	9.35007e-10	6.28207e-08	5.28238	5.27169	5.35395	7.09393	6.947	7.09096
ENSG00000183734	ASCL2	1.74431	1.4007	82.6557	5.12925e-06	4.41681e-05	0.175265	0.274759	0.619862	2.14645	2.0092	1.96822
ENSG00000124201	ZNFX1	1.74235	8.75772	421.088	3.09424e-09	1.59858e-07	7.46986	7.70838	7.72559	9.38486	9.30425	9.44918
ENSG00000214717	ZBED1	1.74092	5.85483	527.123	1.07676e-09	7.02994e-08	4.71289	4.67871	4.82871	6.48691	6.45401	6.49643
ENSG00000292345	ENSG00000292345	1.74092	5.85483	527.123	1.07676e-09	7.02994e-08	4.71289	4.67871	4.82871	6.48691	6.45401	6.49643
ENSG00000161011	ENSG00000161011	1.73862	10.095	507.205	1.29083e-09	7.93488e-08	8.95602	8.93117	9.0459	10.854	10.6464	10.6402
ENSG00000241106	ENSG00000241106	1.73453	1.36231	34.058	0.000195177	0.000877956	-0.394984	0.879532	0.363212	2.13234	1.78642	2.06785
ENSG00000166523	CLEC4E	1.72671	3.38878	109.971	1.46584e-06	1.66112e-05	2.29902	2.4243	2.18334	4.09544	4.24494	3.64917
ENSG00000125355	TMEM255A	1.71895	3.66134	187.613	1.31697e-07	2.54498e-06	2.66523	2.47967	2.5756	4.10991	4.47587	4.24953
ENSG00000213928	ENSG00000213928	1.71814	5.74316	345.062	7.85701e-09	2.98175e-07	4.49938	4.6306	4.80305	6.38349	6.30808	6.39319
ENSG00000168685	IL7R	1.71682	5.48724	271.587	2.39474e-08	6.73324e-07	4.4039	4.50813	4.25621	6.14522	6.22561	5.93424
ENSG00000179362	HMGN2P46	1.71464	1.38265	45.5399	6.23482e-05	0.000341306	-0.0422062	0.116092	0.903541	2.07449	2.03839	1.93844
ENSG00000282988	ENSG00000282988	1.7086	2.65542	93.7471	2.96322e-06	2.86792e-05	1.4929	1.3287	1.92247	3.39264	3.13045	3.31443
ENSG00000125384	PTGER2	1.7081	2.79692	114.719	1.2148e-06	1.44427e-05	1.92178	1.4221	1.78943	3.35668	3.56092	3.34312
ENSG00000184557	SOCS3	1.7066	4.35863	304.985	1.39708e-08	4.48461e-07	3.21609	3.32619	3.29911	5.10674	4.90231	4.91707
ENSG00000105289	TJP3	1.70562	2.07039	98.1722	2.42008e-06	2.44828e-05	0.979554	0.912096	1.19412	2.89594	2.61445	2.5732
ENSG00000112773	TENT5A	1.70022	5.77622	188.585	1.28617e-07	2.49799e-06	4.78356	4.56555	4.71866	6.10244	6.56224	6.46935
ENSG00000182326	C1S	1.69833	2.08188	66.4304	1.30847e-05	9.46223e-05	1.07281	1.22883	0.803583	3.00061	2.37228	2.69396
ENSG00000168026	TTC21A	1.69433	2.01902	79.6501	6.02044e-06	5.03781e-05	0.680938	0.975099	1.29573	2.54823	2.70826	2.67602
ENSG00000145901	TNIP1	1.68842	8.02562	254.344	3.24529e-08	8.74159e-07	6.90055	6.91324	7.02853	8.86963	8.48987	8.5174
ENSG00000158406	H4C8	1.68725	2.73111	58.2824	2.26777e-05	0.000148815	2.0829	1.55176	1.2202	3.11265	3.56594	3.34312
ENSG00000108700	CCL8	1.68337	1.54618	42.2716	8.3995e-05	0.000436441	0.837959	0.371604	0.266404	2.56933	2.06701	1.77956
ENSG00000138385	SSB	1.67885	6.5955	150.945	3.54336e-07	5.45234e-06	5.67481	5.59994	5.27061	6.99068	7.44558	7.14044
ENSG00000196141	SPATS2L	1.66734	6.17349	490.713	1.50805e-09	8.89133e-08	5.15061	5.11441	5.07725	6.69079	6.85462	6.79064
ENSG00000169418	NPR1	1.6655	6.90679	403.324	3.78711e-09	1.81679e-07	5.81974	5.82076	5.90323	7.63286	7.3726	7.52021
ENSG00000141497	ZMYND15	1.66024	3.92616	297.114	1.5778e-08	4.93661e-07	2.81311	2.92479	2.92392	4.59969	4.4865	4.51967
ENSG00000108846	ABCC3	1.65261	7.83623	508.497	1.27547e-09	7.92438e-08	6.70903	6.80632	6.84166	8.46363	8.3446	8.5019
ENSG00000254413	CHKB-CPT1B	1.6449	3.31764	76.5521	7.14278e-06	5.83336e-05	2.49372	2.36673	1.93827	3.56535	3.99241	4.15559
ENSG00000105697	HAMP	1.64304	3.78904	114.951	1.20393e-06	1.43282e-05	2.57247	2.96415	2.74686	4.62258	4.12759	4.39366
ENSG00000120341	SEC16B	1.6402	1.47337	33.0972	0.000217684	0.000960135	-0.0422062	1.03546	0.409284	2.08917	2.34917	1.77956
ENSG00000270882	H4C14	1.62349	2.36705	70.5956	1.01046e-05	7.70751e-05	1.70585	1.27963	0.997019	3.08361	2.94249	2.89338
ENSG00000129354	AP1M2	1.62071	2.86992	142.222	4.63701e-07	6.69815e-06	1.89138	2.03834	1.66202	3.4732	3.4458	3.50425
ENSG00000173786	CNP	1.61761	7.02805	362.082	6.27433e-09	2.51757e-07	5.9782	5.94496	6.08985	7.74257	7.48554	7.62646
ENSG00000161618	ALDH16A1	1.61604	6.45764	420.56	3.11251e-09	1.59858e-07	5.51866	5.30579	5.47533	7.09757	7.02016	7.03666
ENSG00000106366	SERPINE1	1.6101	4.66174	279.293	2.10314e-08	6.13736e-07	3.74708	3.58539	3.61144	5.38331	5.17133	5.20973
ENSG00000137101	CD72	1.60778	3.78966	146.946	4.00087e-07	5.94268e-06	2.80225	2.91679	2.63498	4.60226	4.32115	4.21269
ENSG00000222009	BTBD19	1.60468	1.98398	53.3394	3.27443e-05	0.00019968	0.837959	0.70468	1.43587	2.66063	2.36077	2.72045
ENSG00000026950	BTN3A1	1.59522	6.3778	419.846	3.13738e-09	1.60423e-07	5.25478	5.42764	5.43414	7.02162	6.93006	6.94603
ENSG00000175147	TMEM51-AS1	1.58041	1.44457	63.8949	1.54235e-05	0.000108481	0.657044	0.547733	0.266404	1.95132	1.88614	2.26068
ENSG00000169231	THBS3	1.57731	4.65704	229.279	5.24119e-08	1.24881e-06	3.60756	3.53923	3.85561	5.32248	5.17133	5.23445
ENSG00000182179	UBA7	1.56939	7.13098	425.48	2.94724e-09	1.5411e-07	6.11987	6.08989	6.22076	7.76675	7.6053	7.76067
ENSG00000287263	ENSG00000287263	1.56551	3.35036	167.848	2.18872e-07	3.69779e-06	2.51381	2.43555	2.17002	3.96619	3.90794	3.94335
ENSG00000186198	SLC51B	1.56007	1.75681	73.2077	8.65177e-06	6.77207e-05	0.837959	0.912096	0.732877	2.55882	2.10889	2.35386
ENSG00000167703	ENSG00000167703	1.55854	5.84901	377.642	5.15354e-09	2.23318e-07	4.87703	4.90387	4.83716	6.5373	6.40162	6.34222
ENSG00000117475	BLZF1	1.55683	5.20552	228.073	5.37024e-08	1.26909e-06	4.32269	4.16055	4.20489	5.6479	5.96271	5.72995
ENSG00000135931	ARMC9	1.55682	5.85729	383	4.82469e-09	2.13617e-07	4.85357	4.92596	4.86842	6.53596	6.34652	6.42239
ENSG00000101017	CD40	1.55641	6.30394	324.903	1.04048e-08	3.59995e-07	5.2307	5.34954	5.40317	7.01395	6.82194	6.8036
ENSG00000288587	ENSG00000288587	1.55526	2.29354	65.5043	1.38856e-05	9.93573e-05	1.3058	1.7083	0.966528	2.87067	2.93474	2.84605
ENSG00000211459	MT-RNR1	1.55477	10.7325	310.631	1.28272e-08	4.25952e-07	9.56152	9.89696	9.78758	11.2392	11.3465	11.3414
ENSG00000163874	ZC3H12A	1.5494	5.34971	236.254	4.56435e-08	1.11278e-06	4.32837	4.28388	4.52563	6.02629	5.77818	5.96872
ENSG00000100220	RTCB	1.54914	7.24617	357.211	6.6844e-09	2.61847e-07	6.13994	6.29749	6.3789	7.88873	7.74494	7.83073
ENSG00000136810	TXN	1.54836	8.56722	334.182	9.12435e-09	3.32621e-07	7.45478	7.69352	7.6282	9.18866	9.20977	9.02401
ENSG00000213533	STIMATE	1.54754	5.61891	376.214	5.24572e-09	2.24882e-07	4.62478	4.59092	4.73684	6.2551	6.13898	6.19336
ENSG00000134575	ACP2	1.54608	8.71315	502.294	1.35131e-09	8.13317e-08	7.72171	7.75035	7.75627	9.3857	9.20394	9.27015
ENSG00000181220	ZNF746	1.5457	5.21566	371.581	5.55877e-09	2.32071e-07	4.30742	4.20722	4.23398	5.86074	5.74868	5.7696
ENSG00000111012	CYP27B1	1.54555	8.48299	561.76	7.97791e-10	5.77533e-08	7.472	7.48679	7.57866	9.10489	9.02797	9.04086
ENSG00000185608	MRPL40	1.5334	6.22925	178.167	1.66758e-07	3.00165e-06	5.05671	5.36726	5.37442	6.98431	6.6635	6.73921
ENSG00000198223	CSF2RA	1.52851	2.80979	125.587	8.11029e-07	1.04718e-05	1.82859	1.94701	1.874	3.54419	3.3789	3.23704
ENSG00000292357	ENSG00000292357	1.52851	2.80979	125.587	8.11029e-07	1.04718e-05	1.82859	1.94701	1.874	3.54419	3.3789	3.23704
ENSG00000099860	GADD45B	1.52208	3.11149	88.5749	3.79746e-06	3.43914e-05	2.12705	2.02351	2.38125	3.89695	3.40155	3.72962
ENSG00000271383	NBPF19	1.5211	3.68377	183.111	1.47164e-07	2.75628e-06	2.65923	2.90875	2.67324	4.17674	4.24806	4.34626
ENSG00000198848	ENSG00000198848	1.51931	7.57592	366.73	5.91107e-09	2.42228e-07	6.5129	6.68142	6.67957	8.23249	8.14539	8.05045
ENSG00000185669	SNAI3	1.51869	4.76464	252.384	3.36355e-08	8.89456e-07	3.89996	3.81368	3.74319	5.36231	5.19907	5.43837
ENSG00000133805	AMPD3	1.51676	7.79297	541.299	9.50229e-10	6.34731e-08	6.8807	6.85999	6.79198	8.31522	8.39836	8.3685
ENSG00000157693	TMEM268	1.51651	4.49256	276.207	2.21445e-08	6.39754e-07	3.48736	3.53401	3.6407	4.97657	5.08653	5.12469
ENSG00000113924	HGD	1.51202	1.39336	45.9494	6.014e-05	0.000332049	0.141221	0.462355	0.903541	1.99875	1.85366	2.06785
ENSG00000204592	ENSG00000204592	1.50366	10.1296	552.466	8.63061e-10	5.96169e-08	9.20517	9.13815	9.22613	10.7686	10.6487	10.6613
ENSG00000185880	ENSG00000185880	1.49962	6.10379	338.309	8.61644e-09	3.19938e-07	5.21646	5.17269	5.11944	6.62051	6.79172	6.58498
ENSG00000015475	BID	1.49709	5.79679	261.351	2.86154e-08	7.87356e-07	4.8136	4.86281	4.92303	6.51708	6.32743	6.22377
ENSG00000136147	PHF11	1.49679	4.05319	116.35	1.1408e-06	1.36755e-05	3.22831	3.20658	2.93184	4.39039	4.84563	4.59079
ENSG00000106785	TRIM14	1.49271	6.98824	378.851	5.07705e-09	2.21398e-07	6.03492	6.10141	6.03947	7.47516	7.49577	7.67184
ENSG00000050344	NFE2L3	1.49156	3.55514	67.5415	1.21961e-05	8.93712e-05	2.92739	2.40155	2.5031	3.89277	4.42428	3.99851
ENSG00000160710	ADAR	1.48797	9.21569	406.732	3.64069e-09	1.76772e-07	8.16681	8.31616	8.37447	9.73593	9.75001	9.83959
ENSG00000155363	MOV10	1.48578	6.69018	314.666	1.2079e-08	4.06953e-07	5.68223	5.74934	5.86345	7.33859	7.12636	7.27869
ENSG00000134070	IRAK2	1.48057	2.7859	128.761	7.25221e-07	9.57789e-06	1.82859	2.03834	1.80675	3.3867	3.3789	3.29694
ENSG00000154237	LRRK1	1.48006	6.24353	245.829	3.79897e-08	9.69114e-07	5.23171	5.2059	5.51801	6.85121	6.76031	6.79532
ENSG00000043143	JADE2	1.47948	4.83074	232.153	4.94857e-08	1.18889e-06	3.87946	3.83081	4.0353	5.48397	5.2623	5.42098
ENSG00000253958	ENSG00000253958	1.47944	6.02014	359.488	6.48881e-09	2.56797e-07	5.18861	5.10915	4.99844	6.53261	6.58839	6.61706
ENSG00000141540	TTYH2	1.47866	5.14074	296.327	1.59737e-08	4.96214e-07	4.12349	4.26509	4.29047	5.70263	5.63144	5.76537
ENSG00000169084	DHRSX	1.47586	4.53454	200.23	9.77408e-08	2.02925e-06	3.48736	3.58539	3.79617	5.18572	5.04398	5.05181
ENSG00000292338	ENSG00000292338	1.47586	4.53454	200.23	9.77408e-08	2.02925e-06	3.48736	3.58539	3.79617	5.18572	5.04398	5.05181
ENSG00000152558	TMEM123	1.47468	7.71681	95.7511	2.70073e-06	2.66521e-05	7.01454	6.76346	6.58552	7.96659	8.547	8.25039
ENSG00000177106	EPS8L2	1.46898	4.58645	255.329	3.18775e-08	8.66767e-07	3.73	3.6735	3.63587	5.22447	5.01857	5.18617
ENSG00000146425	DYNLT1	1.46881	5.40424	181.029	1.55056e-07	2.87152e-06	4.29199	4.62815	4.55667	6.032	6.02784	5.81333
ENSG00000003400	CASP10	1.46013	6.05548	437.012	2.59966e-09	1.37806e-07	5.11048	5.14727	5.197	6.61291	6.58096	6.63458
ENSG00000170365	SMAD1	1.45967	3.09547	125.172	8.23158e-07	1.05947e-05	2.13572	2.2053	2.29798	3.46196	3.76681	3.7209
ENSG00000196628	TCF4	1.45863	3.08524	55.3727	2.80555e-05	0.000176201	2.55964	2.05302	1.84077	3.67647	3.83494	3.39886
ENSG00000205220	PSMB10	1.45741	5.91629	281.584	2.02486e-08	5.95802e-07	5.04064	4.94182	5.0575	6.61037	6.40442	6.38493
ENSG00000233621	ZC3H12A-DT	1.45376	4.0886	147.108	3.9811e-07	5.93621e-06	3.13625	3.32014	3.13743	4.83784	4.59854	4.47629
ENSG00000151651	ADAM8	1.45181	5.14419	221.68	6.12206e-08	1.38719e-06	4.29005	4.08044	4.35956	5.67613	5.61941	5.79163
ENSG00000008441	NFIX	1.4516	1.80461	73.0224	8.74613e-06	6.8179e-05	0.837959	1.14911	0.870985	2.48302	2.28972	2.33112
ENSG00000159228	CBR1	1.45138	7.12909	438.619	2.55527e-09	1.36707e-07	6.22671	6.2337	6.22881	7.76874	7.64913	7.61856
ENSG00000176928	GCNT4	1.45016	1.40791	31.9548	0.000248673	0.00106788	0.393426	0.70468	0.619862	1.43509	2.36077	1.96822
ENSG00000086065	CHMP5	1.44667	6.50704	222.054	6.07473e-08	1.37917e-06	5.49021	5.69774	5.64378	7.22144	7.01924	6.91388
ENSG00000221926	TRIM16	1.44582	4.23691	186.856	1.34154e-07	2.57523e-06	3.30719	3.28327	3.46098	4.91197	4.80374	4.64481
ENSG00000196814	MVB12B	1.44404	4.60196	188.065	1.30253e-07	2.5255e-06	3.68048	3.54443	3.90066	5.18913	5.08653	5.18458
ENSG00000266074	BAHCC1	1.4405	3.4215	137.062	5.47731e-07	7.67221e-06	2.53363	2.46877	2.63498	3.91354	3.8391	4.15559
ENSG00000179532	DNHD1	1.43753	5.0136	107.716	1.60682e-06	1.78371e-05	3.98159	4.08044	4.31488	5.47141	5.34932	5.82354
ENSG00000167992	VWCE	1.43526	3.68434	124.49	8.4351e-07	1.08186e-05	2.94723	2.88434	2.55526	4.36044	4.12759	4.21579
ENSG00000102575	ACP5	1.4322	10.9243	446.398	2.35283e-09	1.27649e-07	10.0106	10.0225	10.0783	11.5803	11.4049	11.4168
ENSG00000198355	PIM3	1.43009	6.24352	343.533	8.02162e-09	3.00967e-07	5.44208	5.23997	5.3903	6.81744	6.79011	6.76118
ENSG00000140450	ARRDC4	1.42985	5.65049	164.046	2.42909e-07	4.01008e-06	4.90899	4.68579	4.69561	6.14522	6.39317	6.03001
ENSG00000163644	PPM1K	1.42634	3.56159	185.484	1.38754e-07	2.63723e-06	2.75238	2.58441	2.73786	4.1836	4.08276	4.06892
ENSG00000023330	ALAS1	1.42498	8.54464	414.776	3.32132e-09	1.65436e-07	7.61141	7.65916	7.71846	9.1814	9.04784	9.03053
ENSG00000113369	ARRDC3	1.42444	4.8323	108.215	1.57426e-06	1.75939e-05	4.17907	3.87278	3.77433	5.15639	5.57403	5.37725
ENSG00000105404	RABAC1	1.4177	4.76942	150.835	3.55511e-07	5.45463e-06	4.10374	3.71562	3.83888	5.43595	5.27615	5.22523
ENSG00000008130	NADK	1.41234	7.89272	450.834	2.24608e-09	1.23013e-07	6.97341	6.98435	7.10269	8.45054	8.41376	8.43433
ENSG00000153094	BCL2L11	1.41201	2.90909	101.94	2.05013e-06	2.1479e-05	2.2599	1.83258	2.02959	3.43922	3.45124	3.48378
ENSG00000115165	CYTIP	1.41056	5.64368	285.828	1.88897e-08	5.61156e-07	4.78494	4.74573	4.79873	6.2029	6.28315	6.06057
ENSG00000272941	ENSG00000272941	1.40762	3.14258	50.8241	3.99282e-05	0.000235414	1.80703	2.4243	2.59567	3.66671	3.51493	3.86241
ENSG00000173846	PLK3	1.40729	4.69837	275.277	2.24938e-08	6.44475e-07	3.90758	3.77879	3.81768	5.23936	5.18118	5.29885
ENSG00000166920	C15orf48	1.40531	7.27453	269.372	2.48742e-08	6.95997e-07	6.42764	6.47554	6.31756	7.71355	7.9602	7.75321
ENSG00000135047	CTSL	1.40499	10.022	274.733	2.27014e-08	6.46151e-07	8.99608	9.22455	9.23265	10.6731	10.5052	10.4942
ENSG00000074660	ENSG00000074660	1.40265	4.45122	272.359	2.36339e-08	6.6613e-07	3.59817	3.60045	3.58659	5.00975	4.92202	5.0431
ENSG00000166750	SLFN5	1.40201	4.98341	243.077	4.00188e-08	1.01194e-06	4.11474	4.12279	4.13806	5.37735	5.56403	5.617
ENSG00000204103	MAFB	1.39907	5.273	255.941	3.15258e-08	8.59228e-07	4.49601	4.30549	4.43388	5.71688	5.86221	5.85178
ENSG00000204959	ARHGEF34P	1.39757	1.88596	39.885	0.000105718	0.000525679	0.727572	1.30437	1.16756	2.25461	2.24032	2.74646
ENSG00000092964	DPYSL2	1.39195	7.01727	197.462	1.04184e-07	2.10773e-06	6.36219	5.98474	6.10568	7.55236	7.6132	7.48974
ENSG00000172432	GTPBP2	1.39168	6.45441	275.154	2.25405e-08	6.44475e-07	5.47662	5.58739	5.72685	7.05098	6.91784	6.99658
ENSG00000137393	RNF144B	1.39105	5.32777	140.017	4.97549e-07	7.06349e-06	4.68214	4.40036	4.30577	5.75766	6.02146	5.80097
ENSG00000290862	ENSG00000290862	1.38999	2.79005	106.242	1.7079e-06	1.87609e-05	2.09184	1.78062	1.96935	3.26913	3.39592	3.33172
ENSG00000070190	DAPP1	1.38634	4.84457	290.506	1.75172e-08	5.32706e-07	3.95734	4.0515	3.98674	5.33023	5.43551	5.37308
ENSG00000291143	ENSG00000291143	1.38357	2.18414	47.6231	5.2042e-05	0.000293508	1.58442	1.12153	1.32005	2.37931	2.92696	2.81361
ENSG00000110446	SLC15A3	1.38303	10.2687	403.283	3.78891e-09	1.81679e-07	9.44273	9.31437	9.48995	10.8374	10.7347	10.8273
ENSG00000248323	LUCAT1	1.37007	3.04871	99.2923	2.30224e-06	2.36486e-05	2.32958	2.30676	2.01477	3.45631	3.72253	3.56398
ENSG00000198785	GRIN3A	1.3651	1.63108	66.282	1.32092e-05	9.52841e-05	0.727572	0.912096	0.903541	2.29317	2.13615	2.08154
ENSG00000116514	RNF19B	1.36418	4.58262	219.287	6.43583e-08	1.45259e-06	3.78064	3.64956	3.82195	5.14238	5.01307	5.17823
ENSG00000169660	HEXD	1.36383	4.18594	203.847	9.00324e-08	1.89166e-06	3.38925	3.28327	3.39953	4.61499	4.72961	4.79983
ENSG00000111801	BTN3A3	1.36026	5.44276	288.669	1.80412e-08	5.43626e-07	4.56985	4.6452	4.62415	6.06115	5.93872	5.90663
ENSG00000127951	FGL2	1.35864	6.65778	288.505	1.80889e-08	5.43626e-07	5.78089	5.94693	5.74381	7.25723	7.16823	7.12234
ENSG00000105967	TFEC	1.35735	6.96162	140.652	4.87505e-07	6.95507e-06	6.29265	6.11283	5.96334	7.33089	7.69167	7.414
ENSG00000143554	ENSG00000143554	1.35628	7.75848	273.435	2.32054e-08	6.5726e-07	6.9195	6.85685	7.00246	8.42056	8.1812	8.23708
ENSG00000074181	NOTCH3	1.35584	6.09613	344.602	7.90606e-09	2.98175e-07	5.28042	5.18939	5.3287	6.57756	6.6387	6.64786
ENSG00000140853	NLRC5	1.35529	6.87572	209.833	7.88236e-08	1.6806e-06	5.90146	6.03642	6.18975	7.42577	7.27326	7.49326
ENSG00000185527	PDE6G	1.35397	3.35091	83.3133	4.95608e-06	4.30296e-05	2.56607	2.69146	2.33426	4.12424	3.72702	3.76398
ENSG00000206337	ENSG00000206337	1.35091	6.45871	387.704	4.55673e-09	2.065e-07	5.5811	5.64906	5.66885	7.02019	6.93589	6.99024
ENSG00000257433	RPAP3-DT	1.34835	2.91504	92.475	3.1459e-06	3.00447e-05	1.97106	2.03834	2.32227	3.54951	3.44034	3.34312
ENSG00000090339	ICAM1	1.34568	7.09933	228.655	5.30757e-08	1.25916e-06	6.2155	6.24573	6.36509	7.7801	7.4984	7.57053
ENSG00000092010	ENSG00000092010	1.34524	6.50126	172.699	1.92237e-07	3.37101e-06	5.60628	5.7024	5.72913	7.24048	6.90452	6.89849
ENSG00000284194	SCO2	1.34324	4.1661	97.1098	2.53866e-06	2.54218e-05	3.42859	3.06171	3.52515	4.85082	4.53851	4.66994
ENSG00000132109	TRIM21	1.33717	6.33951	148.819	3.77824e-07	5.70736e-06	5.36028	5.53477	5.6653	7.05145	6.7349	6.77071
ENSG00000276168	RN7SL1	1.32985	4.11404	11.434	0.00742524	0.0180076	2.64107	3.26448	3.83888	5.33177	3.73149	4.3964
ENSG00000145016	RUBCN	1.32944	5.8892	289.922	1.76817e-08	5.36292e-07	5.1388	5.01485	5.08082	6.40346	6.3289	6.48617
ENSG00000130202	NECTIN2	1.32857	6.76409	245.41	3.829e-08	9.73211e-07	5.99854	5.84731	6.00894	7.41306	7.19278	7.2292
ENSG00000231925	ENSG00000231925	1.3262	8.6271	309.234	1.30992e-08	4.30298e-07	7.93046	7.68147	7.82799	9.14123	9.15522	9.13309
ENSG00000026751	SLAMF7	1.32451	9.90379	354.97	6.88383e-09	2.66945e-07	9.01324	9.18398	9.08235	10.4974	10.393	10.3638
ENSG00000105726	ATP13A1	1.32035	7.037	277.23	2.17679e-08	6.30451e-07	6.29845	6.13714	6.25507	7.60949	7.4343	7.60529
ENSG00000177674	AGTRAP	1.31794	5.94143	258.808	2.99413e-08	8.19908e-07	5.11707	5.11616	5.18712	6.55658	6.33112	6.4726
ENSG00000204264	ENSG00000204264	1.31751	7.39687	271.251	2.40853e-08	6.75557e-07	6.53273	6.61311	6.63483	8.04729	7.8162	7.85808
ENSG00000186818	ENSG00000186818	1.31479	9.39659	254.218	3.25276e-08	8.74159e-07	8.52423	8.61274	8.64457	10.0675	9.80367	9.84229
ENSG00000102921	N4BP1	1.31472	5.98243	150.754	3.56373e-07	5.45463e-06	5.23676	5.18939	5.11944	6.31566	6.71695	6.42642
ENSG00000243753	ENSG00000243753	1.3138	2.98368	69.0127	1.11292e-05	8.30598e-05	2.15291	1.9781	2.44899	3.70058	3.37319	3.42056
ENSG00000231528	FAM225A	1.30978	4.12228	163.354	2.47622e-07	4.07044e-06	3.19135	3.46435	3.34724	4.62006	4.58871	4.70131
ENSG00000137842	TMEM62	1.30947	4.69603	73.4578	8.52638e-06	6.71922e-05	3.99833	4.00319	3.68351	4.90161	5.48936	5.17982
ENSG00000225684	FAM225B	1.30866	1.96012	7.624	0.020874	0.0428075	1.70585	-1.13984	1.58383	2.59012	2.33748	2.50372
ENSG00000160211	G6PD	1.30345	9.9301	349.473	7.40449e-09	2.8429e-07	9.18266	9.04922	9.17256	10.5258	10.3696	10.4186
ENSG00000214562	NUTM2D	1.30216	2.87824	92.558	3.13358e-06	3.00014e-05	1.97106	2.21838	2.14301	3.53885	3.29672	3.34312
ENSG00000137936	BCAR3	1.30121	4.24973	179.431	1.61464e-07	2.95233e-06	3.53403	3.37373	3.48269	4.86155	4.75621	4.6654
ENSG00000262406	MMP12	1.29954	4.00131	52.2704	3.55885e-05	0.000213915	3.37833	3.13252	3.12368	4.90784	4.30922	4.23429
ENSG00000114127	XRN1	1.29743	5.41587	99.0598	2.32612e-06	2.38515e-05	4.73873	4.61337	4.52563	5.61149	6.12459	5.99246
ENSG00000049239	H6PD	1.29717	7.8509	372.721	5.47969e-09	2.32071e-07	7.05995	6.99389	7.12917	8.34725	8.32418	8.40367
ENSG00000105639	JAK3	1.2969	3.61726	74.2117	8.16139e-06	6.49193e-05	2.85046	2.58441	3.05288	4.1733	3.88803	4.30017
ENSG00000106829	TLE4	1.29317	3.90794	168.906	2.12698e-07	3.61461e-06	3.03327	3.15989	3.21081	4.46827	4.44895	4.33773
ENSG00000285565	ENSG00000285565	1.29173	2.36551	9.58466	0.0119109	0.0268727	0.859057	2.06755	1.75416	3.59651	1.9794	2.63019
ENSG00000176510	ENSG00000176510	1.28957	1.439	23.1063	0.000809736	0.00282017	1.03623	0.741387	0.107801	2.17426	2.0811	1.54281
ENSG00000258659	TRIM34	1.28913	4.86185	217.973	6.61646e-08	1.47891e-06	4.18952	4.01823	4.03162	5.39222	5.41479	5.30178
ENSG00000181381	DDX60L	1.28741	7.59889	55.8627	2.70498e-05	0.000170906	7.09009	6.69551	6.6153	7.69866	8.36814	8.16678
ENSG00000225465	RFPL1S	1.2835	2.27044	75.7158	7.48806e-06	6.06391e-05	1.47934	1.65157	1.43587	2.87067	2.76175	2.72045
ENSG00000104973	MED25	1.27776	6.03648	310.179	1.29145e-08	4.26401e-07	5.25478	5.25908	5.27684	6.58599	6.45469	6.57474
ENSG00000139192	TAPBPL	1.27725	5.74568	207.181	8.3568e-08	1.77195e-06	4.86535	5.02605	5.02827	6.35036	6.12714	6.26034
ENSG00000123130	ACOT9	1.27687	6.66039	253.163	3.31597e-08	8.82933e-07	5.75509	5.95281	5.94781	7.21727	7.17892	7.08884
ENSG00000164691	TAGAP	1.27323	3.88004	120.568	9.73304e-07	1.21726e-05	2.92739	3.20658	3.22376	4.26667	4.46516	4.41544
ENSG00000197324	LRP10	1.27306	8.67366	389.76	4.44529e-09	2.03043e-07	7.9058	7.85821	7.93939	9.2096	9.10533	9.20569
ENSG00000003402	CFLAR	1.27075	7.90781	415.563	3.29194e-09	1.64683e-07	7.13078	7.13205	7.1501	8.38065	8.4568	8.38516
ENSG00000162496	DHRS3	1.26607	4.76311	197.498	1.04097e-07	2.10773e-06	4.04741	3.86864	4.07871	5.30529	5.28987	5.19721
ENSG00000188707	ZBED10P	1.26319	2.81013	79.7867	5.97606e-06	5.00793e-05	2.16143	2.06755	1.95389	3.4899	3.15064	3.29106
ENSG00000137809	ITGA11	1.26051	3.30624	100.509	2.18198e-06	2.25545e-05	2.51381	2.67258	2.49244	3.98594	3.6722	3.75546
ENSG00000197122	SRC	1.26002	8.02156	329.641	9.72561e-09	3.44752e-07	7.22445	7.26248	7.28942	8.6135	8.44646	8.4904
ENSG00000165185	KIAA1958	1.25883	2.99075	110.022	1.46284e-06	1.66056e-05	2.27568	2.13807	2.32227	3.41612	3.53043	3.53442
ENSG00000181019	NQO1	1.25735	6.42044	218.906	6.48765e-08	1.45859e-06	5.60159	5.68012	5.70162	7.06822	6.8277	6.84332
ENSG00000143622	RIT1	1.25592	6.29059	223.785	5.86121e-08	1.34389e-06	5.63409	5.49098	5.46309	6.70456	6.90304	6.74675
ENSG00000141526	SLC16A3	1.25486	9.15288	278.005	2.14877e-08	6.23898e-07	8.50344	8.25142	8.41367	9.66619	9.63146	9.64669
ENSG00000170323	FABP4	1.25479	4.53866	199.399	9.96229e-08	2.05212e-06	3.7185	3.88103	3.76107	4.96468	5.07072	5.07253
ENSG00000139597	N4BP2L1	1.25065	3.96562	175.549	1.78412e-07	3.1525e-06	3.25243	3.18676	3.2173	4.47107	4.53851	4.37988
ENSG00000161958	ENSG00000161958	1.25055	1.40031	37.8941	0.00012922	0.000622195	0.5573	0.879532	0.658526	2.13234	1.93352	1.61988
ENSG00000240370	RPL13P5	1.25008	2.89287	87.0476	4.09642e-06	3.66963e-05	2.02806	2.34304	2.10151	3.36876	3.33252	3.47861
ENSG00000196116	TDRD7	1.2499	5.80587	239.216	4.30911e-08	1.06688e-06	5.00322	5.10915	5.04661	6.18678	6.37254	6.33652
ENSG00000174945	AMZ1	1.24912	6.9367	305.695	1.38203e-08	4.47359e-07	6.1608	6.10317	6.27853	7.44373	7.44422	7.40416
ENSG00000135912	TTLL4	1.24757	6.44837	248.363	3.623e-08	9.41844e-07	5.58269	5.70473	5.79568	6.97446	6.87094	6.9784
ENSG00000183092	BEGAIN	1.24539	1.91894	42.9864	7.85686e-05	0.000412887	0.837959	1.44454	1.32005	2.40301	2.40627	2.46247
ENSG00000166922	ENSG00000166922	1.23904	4.59433	215.718	6.94083e-08	1.52487e-06	3.84814	3.86864	3.84308	5.15464	5.10217	5.0041
ENSG00000172936	MYD88	1.23485	8.95322	352.425	7.11919e-09	2.75148e-07	8.14268	8.22189	8.25715	9.39966	9.41777	9.50778
ENSG00000155287	SLC25A28	1.23331	4.63223	184.195	1.43249e-07	2.69607e-06	3.77232	3.98418	3.92861	5.16334	5.06008	5.14602
ENSG00000189221	MAOA	1.23291	3.79612	93.0904	3.05587e-06	2.93303e-05	3.23639	2.96415	2.95532	4.47667	4.15783	4.21889
ENSG00000187837	H1-2	1.23239	3.96674	126.008	7.98976e-07	1.03393e-05	3.20378	3.1531	3.34131	4.61499	4.35345	4.39914
ENSG00000141664	ZCCHC2	1.23232	7.11045	365.156	6.03119e-09	2.43694e-07	6.39732	6.36079	6.34449	7.56357	7.64172	7.5922
ENSG00000115414	FN1	1.23102	8.03834	56.1264	2.65267e-05	0.000168153	7.50207	7.16113	7.19764	8.89609	8.23834	8.35853
ENSG00000204138	PHACTR4	1.22961	5.07303	141.306	4.77411e-07	6.83638e-06	4.13867	4.3743	4.48587	5.64542	5.51034	5.52857
ENSG00000288683	ENSG00000288683	1.22514	1.87544	16.3209	0.00258007	0.00739101	1.40955	0.223785	1.52227	2.68016	2.10889	2.27266
ENSG00000216490	IFI30	1.22455	10.5898	275.896	2.22607e-08	6.40467e-07	9.80372	9.80139	9.94469	11.1851	11.0426	10.9932
ENSG00000179855	GIPC3	1.22243	3.81013	103.605	1.90869e-06	2.03852e-05	3.15343	3.13941	2.94753	4.49056	4.20043	4.1939
ENSG00000060491	OGFR	1.22107	6.84673	231.885	4.97497e-08	1.19086e-06	6.11	6.06747	6.15806	7.4544	7.20812	7.32473
ENSG00000085514	PILRA	1.21745	8.56766	239.069	4.32134e-08	1.06704e-06	7.72799	7.8535	7.91689	9.14277	8.94272	9.06291
ENSG00000107738	VSIR	1.21346	7.07304	227.429	5.44069e-08	1.2779e-06	6.32191	6.2944	6.41252	7.64284	7.4153	7.60114
ENSG00000067066	SP100	1.21302	6.66641	254.529	3.23435e-08	8.73274e-07	5.85693	6.04838	5.90323	7.09757	7.19562	7.15427
ENSG00000142657	PGD	1.21283	10.1762	309.195	1.3107e-08	4.30298e-07	9.39166	9.46549	9.4797	10.7671	10.5909	10.612
ENSG00000158773	USF1	1.20889	6.16783	178.96	1.63412e-07	2.96193e-06	5.35751	5.45137	5.51801	6.80748	6.56601	6.56381
ENSG00000159202	UBE2Z	1.20502	7.63872	326.804	1.01256e-08	3.55574e-07	6.89066	6.89452	6.95859	8.18137	8.11851	8.05544
ENSG00000163545	NUAK2	1.2049	2.87533	63.4255	1.59103e-05	0.000111363	2.05574	2.41297	2.02959	3.44494	3.1902	3.44194
ENSG00000100906	NFKBIA	1.20213	6.33861	171.815	1.96782e-07	3.40932e-06	5.63485	5.65869	5.55818	6.96255	6.83811	6.63863
ENSG00000095485	CWF19L1	1.19903	5.00698	148.547	3.8096e-07	5.73853e-06	4.12567	4.38883	4.35663	5.57022	5.49726	5.38968
ENSG00000154511	DIPK1A	1.19824	3.29055	30.0582	0.000312831	0.00128422	2.7803	2.63406	2.27328	3.28834	4.16116	3.7426
ENSG00000243749	TMEM35B	1.19612	2.75377	56.7454	2.53457e-05	0.000162089	2.25195	1.88274	1.98465	3.45064	3.13721	3.10922
ENSG00000178199	ZC3H12D	1.19561	2.77827	83.84	4.82243e-06	4.20906e-05	2.18668	1.9781	2.05879	3.3322	3.15731	3.29694
ENSG00000059145	UNKL	1.19474	3.38109	103.353	1.92926e-06	2.0548e-05	2.80225	2.63406	2.5756	3.98594	3.76244	3.83843
ENSG00000130529	TRPM4	1.18904	3.173	121.689	9.33867e-07	1.17686e-05	2.45959	2.50123	2.47088	3.61185	3.64399	3.70772
ENSG00000144802	NFKBIZ	1.18135	2.60115	61.7767	1.77743e-05	0.000122408	1.87075	1.74491	2.11548	2.985	3.04673	3.20613
ENSG00000276070	ENSG00000276070	1.1812	2.01626	41.0783	9.41017e-05	0.000479894	1.1604	1.46663	1.41344	2.7465	2.45038	2.27266
ENSG00000124635	H2BC11	1.17764	1.85662	36.8403	0.000144214	0.000681053	0.979554	1.20274	1.39066	2.57976	2.31379	2.0951
ENSG00000239213	NCK1-DT	1.17746	2.41278	42.7922	7.99995e-05	0.000419263	1.42378	2.06755	1.68093	2.92078	2.86313	2.90112
ENSG00000221821	C6orf226	1.17246	1.52889	27.3867	0.000440977	0.00171812	1.01758	1.03546	0.453931	2.16042	2.14959	1.67509
ENSG00000259431	THTPA	1.17086	4.42992	180.806	1.55933e-07	2.88313e-06	3.73286	3.74303	3.73417	4.86155	4.84769	4.99508
ENSG00000106853	PTGR1	1.16868	6.38455	195.998	1.07801e-07	2.15644e-06	5.5376	5.7948	5.72116	6.89312	6.87297	6.79532
ENSG00000287839	ENSG00000287839	1.16679	2.6975	61.7409	1.78176e-05	0.00012256	1.99984	2.24419	1.78943	3.22991	3.16395	3.12913
ENSG00000171115	GIMAP8	1.16434	4.99076	235.529	4.62959e-08	1.12631e-06	4.28226	4.29318	4.32392	5.44026	5.48273	5.45949
ENSG00000162616	DNAJB4	1.16057	4.08274	70.0618	1.04369e-05	7.91395e-05	3.57605	3.39693	3.17792	4.47946	4.77368	4.37988
ENSG00000164308	ERAP2	1.15819	7.48663	177.29	1.70558e-07	3.05104e-06	6.83883	6.80089	6.74391	7.76646	8.06233	8.01299
ENSG00000160883	HK3	1.15724	10.1476	262.546	2.8017e-08	7.76413e-07	9.52475	9.32707	9.50818	10.6055	10.5697	10.6632
ENSG00000173221	GLRX	1.15585	7.88803	155.714	3.07767e-07	4.86533e-06	7.22522	7.18548	7.1828	8.48043	8.42451	8.13226
ENSG00000169758	TMEM266	1.15572	4.27734	165.54	2.33104e-07	3.89834e-06	3.59817	3.60544	3.58157	4.75509	4.65382	4.82446
ENSG00000100368	CSF2RB	1.15399	6.87178	218.352	6.56374e-08	1.46997e-06	6.19957	6.1102	6.23842	7.44551	7.23792	7.32041
ENSG00000185404	SP140L	1.15107	5.43255	164.153	2.42194e-07	4.004e-06	4.58101	4.81625	4.84347	5.88092	5.8945	5.91717
ENSG00000269243	ENSG00000269243	1.14707	5.42579	217.196	6.72609e-08	1.49474e-06	4.70708	4.69049	4.83505	5.87246	5.8905	5.90663
ENSG00000166278	ENSG00000166278	1.14596	3.88271	117.47	1.09315e-06	1.32554e-05	3.07445	3.30795	3.24931	4.44563	4.31818	4.27953
ENSG00000106178	CCL24	1.14591	4.88612	73.4089	8.55069e-06	6.72647e-05	4.3378	4.11582	4.15167	5.49227	5.48803	5.02727
ENSG00000178104	PDE4DIP	1.14456	8.92365	148.041	3.86887e-07	5.80631e-06	8.02757	8.30566	8.36884	9.47199	9.3178	9.36196
ENSG00000168000	BSCL2	1.14365	5.34303	147.962	3.87819e-07	5.81276e-06	4.67472	4.56555	4.74809	5.95092	5.72081	5.73646
ENSG00000064961	HMG20B	1.1432	7.7481	288.428	1.81115e-08	5.43626e-07	7.00658	7.07612	7.11664	8.26356	8.21356	8.14962
ENSG00000050820	ENSG00000050820	1.14248	5.54317	147.451	3.93934e-07	5.88913e-06	4.95749	4.69751	4.92303	6.10335	5.93484	5.97515
ENSG00000122862	SRGN	1.14197	8.21438	239.192	4.31112e-08	1.06688e-06	7.54257	7.5366	7.52212	8.78817	8.67291	8.55621
ENSG00000159761	C16orf86	1.14126	1.38704	30.3497	0.000301767	0.00124455	0.5573	0.588599	1.08481	1.8515	1.69771	2.01176
ENSG00000158457	TSPAN33	1.13824	5.47418	71.8834	9.35427e-06	7.24031e-05	4.64618	4.76146	4.97757	6.20205	5.79431	5.76854
ENSG00000206503	ENSG00000206503	1.13701	11.0094	335.122	9.00551e-09	3.30373e-07	10.3327	10.29	10.3714	11.5471	11.4302	11.4255
ENSG00000215861	ENSG00000215861	1.13644	4.61389	178.392	1.65803e-07	2.99379e-06	3.85341	3.95712	4.02053	5.08126	5.04578	5.09969
ENSG00000042286	AIFM2	1.13544	6.48111	246.323	3.76386e-08	9.62283e-07	5.73383	5.82611	5.85826	7.00333	6.87853	6.93759
ENSG00000289470	ENSG00000289470	1.13534	2.52983	47.7752	5.13733e-05	0.000290588	1.93177	1.65157	2.01477	2.84495	3.20958	2.90882
ENSG00000254470	AP5B1	1.13504	7.43538	253.435	3.29953e-08	8.82624e-07	6.77331	6.67964	6.82316	7.86707	7.84462	7.96879
ENSG00000100439	ABHD4	1.13472	6.93529	181.39	1.53652e-07	2.85008e-06	6.10725	6.34074	6.32509	7.479	7.33449	7.36552
ENSG00000125826	RBCK1	1.13384	6.14356	214.927	7.05907e-08	1.54497e-06	5.43332	5.49233	5.48612	6.66468	6.48284	6.65417
ENSG00000069011	PITX1	1.1329	1.48076	33.5192	0.000207432	0.000921957	0.940496	0.943941	0.619862	2.18797	1.88614	1.74557
ENSG00000276289	ENSG00000276289	1.13115	2.50922	43.8938	7.22771e-05	0.000385256	1.67048	2.08193	1.82386	3.0982	2.72631	3.07542
ENSG00000150510	FAM124A	1.12903	2.70213	67.094	1.2545e-05	9.15213e-05	1.8811	2.17878	2.10151	3.16209	3.24131	3.0958
ENSG00000182782	HCAR2	1.12402	2.38919	33.1691	0.000215894	0.000953334	1.40955	1.9934	1.82386	3.01606	2.93474	2.58285
ENSG00000114554	PLXNA1	1.12369	6.74777	225.397	5.6706e-08	1.31585e-06	6.14371	6.00375	6.08985	7.24622	7.10841	7.25208
ENSG00000167207	NOD2	1.12154	1.52185	46.76	5.6041e-05	0.000312704	0.979554	0.912096	0.768663	1.98311	1.94898	2.02599
ENSG00000266028	SRGAP2	1.11923	6.75641	208.233	8.16459e-08	1.73438e-06	5.98301	6.09433	6.19469	7.22933	7.14493	7.25548
ENSG00000214274	ANG	1.11896	1.47838	20.9126	0.00114278	0.00376201	0.58289	0.777183	1.19412	2.30579	1.6226	1.82909
ENSG00000139636	LMBR1L	1.11826	4.97535	136.906	5.50536e-07	7.69286e-06	4.2143	4.26509	4.46148	5.5142	5.33909	5.43437
ENSG00000079999	KEAP1	1.1182	6.55631	210.999	7.68399e-08	1.64743e-06	5.86738	5.80459	6.00144	7.05846	6.947	7.02386
ENSG00000132510	KDM6B	1.11497	4.91484	91.9015	3.23271e-06	3.07214e-05	4.29973	4.0515	4.3972	5.51012	5.19583	5.38693
ENSG00000185215	TNFAIP2	1.11217	8.14647	214.579	7.11195e-08	1.55067e-06	7.45694	7.39977	7.59557	8.63086	8.51069	8.6492
ENSG00000106560	GIMAP2	1.11169	4.83275	116.901	1.11705e-06	1.34186e-05	4.14297	4.28698	4.09994	5.4545	5.22151	5.16864
ENSG00000169228	RAB24	1.11166	4.3303	107.919	1.59349e-06	1.77403e-05	3.5824	3.59545	3.84727	4.89536	4.75841	4.69465
ENSG00000119900	OGFRL1	1.10962	6.36399	111.011	1.40585e-06	1.61171e-05	5.79669	5.73689	5.57596	6.62933	7.00453	6.78856
ENSG00000161921	CXCL16	1.10934	8.04952	320.17	1.11414e-08	3.83186e-07	7.3849	7.35828	7.43015	8.51585	8.46707	8.51772
ENSG00000104518	ENSG00000104518	1.10847	5.53827	209.863	7.8771e-08	1.6806e-06	4.87703	4.83336	4.93883	6.04335	5.9329	5.99246
ENSG00000004799	PDK4	1.10586	1.53279	23.9038	0.000718682	0.00255935	1.05463	1.14911	0.409284	1.90227	2.21498	1.82909
ENSG00000161544	CYGB	1.10432	5.70434	173.702	1.87227e-07	3.29314e-06	5.00677	4.99219	5.15368	6.2453	6.07351	6.14039
ENSG00000234380	LINC01426	1.10253	2.8138	52.2674	3.5597e-05	0.000213915	1.99031	2.17878	2.36964	3.3867	3.3384	3.06856
ENSG00000184988	TMEM106A	1.10213	4.58999	139.326	5.08775e-07	7.19634e-06	3.96466	3.84775	4.00936	5.13885	4.92983	5.04833
ENSG00000103522	IL21R	1.10143	5.69173	169.268	2.10637e-07	3.59117e-06	5.11158	4.94772	5.0575	6.24448	6.05309	6.12064
ENSG00000164543	STK17A	1.09928	4.58483	33.7633	0.000201768	0.000899896	4.29586	3.83081	3.5664	4.81373	5.31693	4.92848
ENSG00000176087	SLC35A4	1.09861	6.70006	199.497	9.93993e-08	2.05117e-06	5.97639	6.02902	6.14194	7.21351	7.04913	7.17596
ENSG00000181649	ENSG00000181649	1.09847	2.76432	56.2613	2.62637e-05	0.000167035	2.04657	2.11027	2.24815	3.41028	3.02502	3.19987
ENSG00000128512	DOCK4	1.09777	6.00339	212.238	7.47989e-08	1.60964e-06	5.35286	5.36579	5.34657	6.35264	6.5337	6.46218
ENSG00000183773	AIFM3	1.09743	1.82663	37.036	0.000141277	0.000669646	1.1433	1.20274	1.29573	2.47186	2.34917	1.99739
ENSG00000234127	ENSG00000234127	1.09502	6.06461	226.314	5.56542e-08	1.3019e-06	5.37592	5.472	5.40601	6.57234	6.44859	6.51168
ENSG00000184897	H1-10	1.09467	5.93722	162.627	2.52692e-07	4.13028e-06	5.30466	5.16595	5.39317	6.47996	6.34506	6.32362
ENSG00000228192	ZNF691-DT	1.09361	2.13421	41.2216	9.28131e-05	0.00047395	1.32108	1.44454	1.7719	2.68982	2.51411	2.56347
ENSG00000137193	PIM1	1.09249	6.9013	198.746	1.01134e-07	2.07217e-06	6.26228	6.20524	6.29703	7.44087	7.37188	7.22033
ENSG00000229809	ZNF688	1.09058	2.25218	36.3903	0.000151254	0.000708509	1.70585	1.81547	1.32005	2.71844	2.50369	2.86991
ENSG00000168003	SLC3A2	1.09016	8.20387	185.905	1.37322e-07	2.61433e-06	7.51126	7.51025	7.65055	8.7692	8.53729	8.62983
ENSG00000133101	CCNA1	1.08973	4.96617	135.543	5.75899e-07	7.9989e-06	4.17066	4.44833	4.35368	5.36985	5.39799	5.46733
ENSG00000290712	ENSG00000290712	1.08845	2.19174	28.0535	0.000403813	0.00159592	1.8811	1.59252	1.08481	2.52682	2.72631	2.66697
ENSG00000108932	SLC16A6	1.08596	2.84793	49.0812	4.60407e-05	0.000266023	2.3595	2.24419	2.02959	3.08361	3.50451	3.27327
ENSG00000143190	POU2F1	1.0851	4.66196	145.659	4.16316e-07	6.15211e-06	4.03123	3.95322	4.08936	4.99033	5.15477	5.17024
ENSG00000277443	MARCKS	1.08477	3.34129	22.1333	0.000940509	0.00319381	3.11886	2.56406	2.27328	4.04738	3.8719	3.37682
ENSG00000187017	ESPN	1.08464	1.92986	32.5826	0.000231027	0.0010086	1.09076	1.39931	1.47972	2.50508	2.09506	2.51386
ENSG00000267278	MAP3K14-AS1	1.08386	1.54622	35.5903	0.000164825	0.000761278	1.1433	0.846216	0.768663	2.1037	1.85366	2.02599
ENSG00000105402	NAPA	1.08117	7.74059	178.059	1.67223e-07	3.00534e-06	7.00599	7.06756	7.22406	8.24811	8.07867	8.21512
ENSG00000243056	EIF4EBP3	1.08114	2.312	36.1963	0.000154417	0.000720987	1.78515	1.57229	1.71801	3.06144	2.64324	2.53391
ENSG00000065427	KARS1	1.08022	7.33841	226.645	5.5281e-08	1.29579e-06	6.60007	6.75451	6.74335	7.83012	7.78155	7.72677
ENSG00000069482	GAL	1.07963	8.71557	231.861	4.97738e-08	1.19086e-06	8.05511	8.04117	8.13437	9.15656	9.05901	9.2487
ENSG00000139410	SDSL	1.07869	6.17195	129.954	6.95841e-07	9.25332e-06	5.59138	5.41349	5.59478	6.73347	6.44314	6.65016
ENSG00000104856	RELB	1.07693	5.09681	136.322	5.61232e-07	7.8306e-06	4.41818	4.38594	4.58454	5.64666	5.45323	5.51098
ENSG00000225614	ZNF469	1.07676	2.23068	36.0557	0.000156758	0.000731031	1.55886	1.35262	1.90649	2.80992	2.55509	2.66697
ENSG00000137752	CASP1	1.07253	6.65616	151.452	3.48997e-07	5.39895e-06	5.84243	6.13886	6.07831	7.05286	7.12381	7.10862
ENSG00000116863	ADPRS	1.07238	5.60263	145.48	4.1864e-07	6.1707e-06	4.87314	4.94379	5.09498	6.14347	5.98256	5.99698
ENSG00000130592	ENSG00000130592	1.06861	10.4455	166.868	2.24783e-07	3.78106e-06	9.7294	9.82817	9.88212	11.0311	10.7457	10.858
ENSG00000197903	H2BC12	1.06799	5.6104	120.122	9.89532e-07	1.2309e-05	4.90646	4.91997	5.11597	6.16008	5.8955	6.07945
ENSG00000291100	ENSG00000291100	1.06679	5.32447	130.111	6.9208e-07	9.22454e-06	4.61396	4.6306	4.84347	5.65901	5.83751	5.78642
ENSG00000102871	TRADD	1.06666	4.72257	109.369	1.50198e-06	1.69335e-05	3.98159	4.01449	4.28738	5.21613	5.0935	5.17344
ENSG00000171236	LRG1	1.06537	2.86285	55.8834	2.70082e-05	0.000170737	2.30672	2.16534	2.27328	3.28196	3.10308	3.50425
ENSG00000160602	NEK8	1.06413	2.32975	48.7953	4.71486e-05	0.000271069	1.53284	1.8495	1.80675	2.83627	2.68998	2.79711
ENSG00000106078	COBL	1.06336	4.99279	102.089	2.03702e-06	2.13909e-05	4.21634	4.46763	4.4227	5.46298	5.26693	5.54719
ENSG00000020633	RUNX3	1.06312	4.94617	132.733	6.32781e-07	8.61557e-06	4.16432	4.43158	4.37125	5.41862	5.35368	5.37864
ENSG00000023909	GCLM	1.06172	4.38881	69.1273	1.10509e-05	8.27102e-05	3.78891	3.84775	3.66464	4.67219	5.08653	4.68347
ENSG00000162078	ENSG00000162078	1.06036	2.81514	68.4253	1.15411e-05	8.56024e-05	2.2115	2.2053	2.20961	3.40442	3.1902	3.16815
ENSG00000111199	TRPV4	1.05953	3.24384	73.6904	8.41166e-06	6.66702e-05	2.53363	2.52248	2.83389	3.71011	3.62967	3.71212
ENSG00000152465	NMT2	1.05808	4.50903	103.796	1.89322e-06	2.02951e-05	4.06113	3.77879	3.80481	4.92431	5.03496	4.87642
ENSG00000111802	TDP2	1.05797	7.73589	90.1661	3.51361e-06	3.25869e-05	7.24037	7.14324	6.93664	8.03904	8.38386	8.06215
ENSG00000177156	TALDO1	1.05743	8.81481	164.375	2.4071e-07	3.99732e-06	8.08774	8.22676	8.25557	9.39006	9.18724	9.15814
ENSG00000169871	TRIM56	1.05742	6.24712	165.133	2.35729e-07	3.93654e-06	5.50702	5.66706	5.6993	6.6962	6.58715	6.75692
ENSG00000261884	ENSG00000261884	1.0547	2.46343	39.1689	0.000113524	0.000558961	1.91171	1.86621	1.80675	2.96125	2.58508	3.11589
ENSG00000248919	ATP5MF-PTCD1	1.0546	3.27427	50.9047	3.96702e-05	0.000234012	2.62268	2.41297	2.92392	3.75684	3.55588	3.81403
ENSG00000261040	WFDC21P	1.05351	2.88516	26.4515	0.000500341	0.00190446	2.0829	2.37843	2.39276	3.74297	3.06102	3.06856
ENSG00000149016	TUT1	1.05329	5.01207	135.976	5.67689e-07	7.90387e-06	4.35832	4.36551	4.46421	5.57935	5.35658	5.39517
ENSG00000270149	ENSG00000270149	1.05312	5.37661	66.7389	1.28303e-05	9.31912e-05	4.66278	4.60344	4.98709	5.97187	5.58891	5.84577
ENSG00000175197	DDIT3	1.05245	4.45937	75.4396	7.60654e-06	6.12979e-05	3.79986	3.86864	3.87216	5.13885	4.69336	4.81629
ENSG00000149177	PTPRJ	1.05043	7.65271	291.231	1.73153e-08	5.29353e-07	7.03901	7.04572	7.01927	8.05385	8.08611	8.11364
ENSG00000104998	ENSG00000104998	1.04666	7.28503	169.257	2.10697e-07	3.59117e-06	6.66104	6.65641	6.69186	7.85262	7.57977	7.70262
ENSG00000134780	DAGLA	1.04589	7.03957	223.819	5.8572e-08	1.34389e-06	6.43029	6.34074	6.49961	7.48352	7.42949	7.4971
ENSG00000116044	NFE2L2	1.04577	7.42144	133.451	6.17626e-07	8.44649e-06	6.79742	6.8579	6.76344	7.66904	8.01079	7.85584
ENSG00000197019	SERTAD1	1.04397	5.04127	91.2049	3.34207e-06	3.14176e-05	4.37489	4.49207	4.4283	5.69305	5.35947	5.3393
ENSG00000061938	TNK2	1.04386	5.3165	154.949	3.14716e-07	4.93468e-06	4.67324	4.63304	4.80736	5.71806	5.69927	5.82253
ENSG00000270872	SRGAP2D	1.04312	2.37091	16.7503	0.00237599	0.00689008	1.29035	1.55176	2.34615	2.9371	2.64324	2.83801
ENSG00000145416	MARCHF1	1.04233	5.55365	45.7902	6.09869e-05	0.000335613	5.24078	4.74573	4.77473	5.8261	6.23194	5.86073
ENSG00000063438	AHRR	1.04099	2.238	41.8679	8.72602e-05	0.000450572	1.60954	1.78062	1.5636	2.85357	2.66212	2.49352
ENSG00000119508	NR4A3	1.04036	3.94762	123.334	8.79473e-07	1.11756e-05	3.29949	3.30795	3.42779	4.34828	4.43255	4.35755
ENSG00000157303	SUSD3	1.03951	3.953	133.728	6.11896e-07	8.39794e-06	3.37101	3.32619	3.35314	4.41682	4.33592	4.40187
ENSG00000154305	MIA3	1.03676	6.13116	229.938	5.17228e-08	1.23494e-06	5.54005	5.55425	5.47533	6.56579	6.5822	6.52989
ENSG00000110047	EHD1	1.03591	5.44674	129.348	7.10578e-07	9.43844e-06	4.79729	4.91596	4.80951	5.99933	5.88248	5.73212
ENSG00000196214	ZNF766	1.03434	3.46421	32.8395	0.000224246	0.000982704	3.03791	2.94067	2.56547	3.61692	4.22285	3.77666
ENSG00000092098	ENSG00000092098	1.03321	5.39745	98.9391	2.33863e-06	2.3895e-05	4.82168	4.74347	4.8138	5.89457	5.59506	5.96041
ENSG00000135709	KIAA0513	1.03289	6.57325	241.337	4.13694e-08	1.04153e-06	5.95328	5.92316	6.02567	7.01106	6.99572	6.99296
ENSG00000120280	TASL	1.03101	3.88386	87.4639	4.0122e-06	3.60536e-05	3.24042	3.40267	3.2173	4.17674	4.45166	4.29724
ENSG00000204388	ENSG00000204388	1.03062	4.64373	90.6167	3.43793e-06	3.20134e-05	4.18952	3.80504	4.09994	5.12645	5.03677	5.05181
ENSG00000167461	RAB8A	1.03035	6.79999	167.214	2.22673e-07	3.75104e-06	6.14209	6.27575	6.16814	7.34434	7.19035	7.13429
ENSG00000130940	CASZ1	1.02754	2.76576	34.691	0.000181882	0.000826515	2.01872	2.11027	2.40418	2.9371	3.14394	3.45777
ENSG00000178537	SLC25A20	1.02734	5.54728	138.127	5.28961e-07	7.42731e-06	4.9153	4.94379	4.98329	6.11863	5.89948	5.88923
ENSG00000229474	ENSG00000229474	1.02508	2.35941	36.7488	0.000145613	0.00068626	1.72896	1.91523	1.69959	2.99283	2.51411	2.82992
ENSG00000177556	ATOX1	1.0244	6.21614	89.2537	3.6731e-06	3.36342e-05	5.53186	5.59994	5.71544	6.8678	6.49934	6.52363
ENSG00000176463	SLCO3A1	1.02351	4.82775	148.241	3.84535e-07	5.77852e-06	4.22652	4.28388	4.18516	5.341	5.23103	5.183
ENSG00000107882	SUFU	1.02317	6.8988	169.684	2.08294e-07	3.57659e-06	6.29894	6.18206	6.40898	7.38321	7.26518	7.31571
ENSG00000255398	HCAR3	1.02154	3.20123	38.2929	0.000124042	0.000602029	2.52045	2.67258	2.66377	3.95821	3.35009	3.51438
ENSG00000184481	FOXO4	1.01922	4.13005	95.3819	2.7469e-06	2.70155e-05	3.57923	3.49154	3.54592	4.71068	4.52826	4.41274
ENSG00000172243	CLEC7A	1.01802	6.82485	147.505	3.9328e-07	5.88697e-06	6.22874	6.29286	6.16311	7.16105	7.39428	7.17197
ENSG00000291233	ENSG00000291233	1.01536	4.96877	47.3633	5.32082e-05	0.000299122	4.17066	4.60344	4.33888	5.66515	5.21992	5.24361
ENSG00000226328	NUP50-DT	1.01454	2.44135	49.4415	4.46893e-05	0.000259547	1.83924	1.74491	2.01477	2.96921	2.83845	2.79711
ENSG00000067221	STOML1	1.0125	2.35085	52.5799	3.47352e-05	0.000210047	1.77409	1.76288	1.80675	2.84495	2.66212	2.82179
ENSG00000180509	KCNE1	1.01146	4.80696	138.493	5.22695e-07	7.36618e-06	4.22042	4.2105	4.22757	5.16508	5.34494	5.16704
ENSG00000101665	SMAD7	1.01137	4.57512	132.724	6.32971e-07	8.61557e-06	4.09709	3.89331	3.95991	4.98837	5.00939	4.99327
ENSG00000204634	TBC1D8	1.01135	5.79861	172.519	1.93154e-07	3.37174e-06	5.11268	5.25115	5.26122	6.20795	6.26705	6.17911
ENSG00000019485	PRDM11	1.00987	1.74921	23.411	0.000773386	0.0027281	1.3058	0.70468	1.43587	2.30579	2.06701	2.1481
ENSG00000112343	TRIM38	1.00919	6.67963	189.715	1.25151e-07	2.44711e-06	5.98061	6.12764	6.15806	7.10842	7.12296	7.06277
ENSG00000103222	ENSG00000103222	1.00907	7.78651	155.482	3.09852e-07	4.88492e-06	7.05881	7.19832	7.32102	8.2329	8.13381	8.24508
ENSG00000286098	ENSG00000286098	1.00576	1.88671	14.7112	0.00356191	0.00968911	0.998694	1.50983	1.47972	2.60041	2.50369	1.69304
ENSG00000180758	GPR157	1.00572	3.2769	86.4381	4.22362e-06	3.76316e-05	2.73537	2.73762	2.62525	3.65196	3.77983	3.6629
ENSG00000162645	GBP2	1.00458	6.82047	100.971	2.13829e-06	2.22413e-05	6.01802	6.374	6.29012	7.3247	7.13525	7.24601
ENSG00000059378	PARP12	1.00416	7.62089	215.835	6.92353e-08	1.52397e-06	6.94594	7.05395	7.09874	8.04916	7.99854	8.0643
ENSG00000188157	AGRN	1.00343	7.71151	131.709	6.55165e-07	8.85508e-06	7.08199	7.001	7.27821	8.09921	8.05342	8.22576
ENSG00000204632	ENSG00000204632	1.0024	2.01085	40.155	0.000102945	0.000514546	1.27473	1.57229	1.52227	2.48302	2.4612	2.3651
ENSG00000196812	ZSCAN16	1.00121	1.93966	33.2585	0.000213693	0.000945782	1.126	1.50983	1.52227	2.48302	2.31379	2.29633
ENSG00000102034	ELF4	1.0008	6.57669	176.832	1.72582e-07	3.0777e-06	5.96061	5.93509	6.0792	7.071	6.92078	6.98251
ENSG00000170222	ADPRM	1.00046	1.37347	33.7694	0.00020163	0.000899896	0.772745	0.943941	0.768663	1.68751	1.90211	1.79626
ENSG00000254838	GVINP1	0.999893	2.35068	52.8352	3.40501e-05	0.000206661	1.71745	1.83258	1.82386	2.71844	2.77915	2.82179
ENSG00000129219	PLD2	0.996419	3.93272	74.9259	7.83293e-06	6.29206e-05	3.24443	3.46435	3.37071	4.52607	4.23551	4.27358
ENSG00000179593	ALOX15B	0.996262	4.78555	122.173	9.17466e-07	1.15998e-05	4.24267	4.19735	4.18185	5.23441	5.06186	5.29885
ENSG00000198771	RCSD1	0.995654	4.41115	91.9118	3.23113e-06	3.07214e-05	3.91011	3.83507	3.75216	4.97855	4.81433	4.67672
ENSG00000267121	FMNL1-DT	0.995487	5.94594	117.717	1.08296e-06	1.31741e-05	5.20518	5.35695	5.52456	6.30705	6.40302	6.36897
ENSG00000179331	RAB39A	0.994068	1.93594	26.6516	0.000486858	0.00185926	1.58442	1.35262	1.1405	2.22832	2.61445	2.18661
ENSG00000173801	JUP	0.991515	7.35729	136.978	5.4924e-07	7.68404e-06	6.7981	6.68378	6.84951	7.8293	7.6135	7.85509
ENSG00000137947	GTF2B	0.9914	5.52681	126.107	7.96173e-07	1.03145e-05	4.92534	4.98455	4.94275	5.84568	6.09016	5.87259
ENSG00000122783	CYREN	0.991332	5.6266	144.863	4.26751e-07	6.25604e-06	4.99013	5.06096	5.10026	6.14259	5.94258	6.02824
ENSG00000166825	ANPEP	0.990704	8.45005	186.642	1.34858e-07	2.58016e-06	7.83336	7.85873	7.92186	8.96947	8.76379	8.84586
ENSG00000175356	SCUBE2	0.990003	2.63533	43.5281	7.47365e-05	0.000395991	1.97106	1.9934	2.26077	3.14814	2.87126	3.12913
ENSG00000160767	ENSG00000160767	0.989657	4.06986	111.797	1.36246e-06	1.56663e-05	3.49412	3.46983	3.53557	4.52066	4.37935	4.54953
ENSG00000130598	ENSG00000130598	0.988379	3.66871	81.1577	5.55187e-06	4.70362e-05	2.9861	3.15989	3.16455	4.21406	4.01094	4.02
ENSG00000065833	ME1	0.985181	5.95217	96.1998	2.64585e-06	2.62e-05	5.53923	5.35991	5.21495	6.27771	6.49078	6.3135
ENSG00000139567	ACVRL1	0.982072	3.05158	68.3319	1.16083e-05	8.58805e-05	2.38881	2.50123	2.59567	3.43348	3.4183	3.54434
ENSG00000230882	ENSG00000230882	0.979818	2.22757	33.3377	0.000211768	0.000938698	1.71745	1.57229	1.7362	2.35522	2.71732	2.81361
ENSG00000178694	NSUN3	0.978497	4.31551	89.3617	3.65378e-06	3.35104e-05	3.89741	3.70637	3.62614	4.79145	4.76278	4.62157
ENSG00000100418	DESI1	0.977861	5.38296	100.508	2.18206e-06	2.25545e-05	4.77942	4.7344	4.92898	5.94991	5.7163	5.69699
ENSG00000136436	CALCOCO2	0.976844	6.52475	125.167	8.23299e-07	1.05947e-05	5.78572	6.08454	5.98822	6.96951	6.95084	6.87559
ENSG00000196562	SULF2	0.976539	3.03023	59.5547	2.07227e-05	0.000138905	2.38881	2.44671	2.59567	3.46759	3.55083	3.30279
ENSG00000281103	TRG-AS1	0.975524	4.11222	95.1537	2.77591e-06	2.72313e-05	3.62306	3.48073	3.54076	4.64014	4.51274	4.40731
ENSG00000173200	PARP15	0.97547	2.9863	45.765	6.11227e-05	0.000336029	2.49372	2.40155	2.39276	3.15513	3.3846	3.61664
ENSG00000185722	ANKFY1	0.974858	7.12515	183.758	1.44812e-07	2.72106e-06	6.49574	6.5492	6.62693	7.51206	7.46855	7.61209
ENSG00000023902	PLEKHO1	0.974728	7.67551	73.4391	8.53567e-06	6.71922e-05	6.97733	7.10281	7.2341	8.32281	7.95782	7.93267
ENSG00000171943	SRGAP2C	0.973256	4.4025	104.959	1.80222e-06	1.95004e-05	3.89996	3.92158	3.68819	4.77792	4.86001	4.79568
ENSG00000206341	ENSG00000206341	0.972409	5.19153	95.0047	2.79507e-06	2.7396e-05	4.7711	4.42313	4.6627	5.54515	5.61941	5.63219
ENSG00000008283	CYB561	0.971962	3.72327	91.7156	3.26147e-06	3.09692e-05	3.08791	3.18009	3.23659	4.22739	4.06158	4.10622
ENSG00000129667	RHBDF2	0.969648	7.09453	176.1	1.75882e-07	3.12691e-06	6.5454	6.43339	6.60791	7.51036	7.43704	7.55006
ENSG00000104081	BMF	0.969227	4.06696	67.6844	1.20873e-05	8.86298e-05	3.31102	3.46983	3.73417	4.44563	4.4812	4.49687
ENSG00000235863	ENSG00000235863	0.968016	4.02511	117.148	1.10661e-06	1.33347e-05	3.42152	3.45885	3.53037	4.43704	4.45166	4.41003
ENSG00000185022	MAFF	0.967972	7.09312	186.146	1.36511e-07	2.60318e-06	6.45518	6.50852	6.62388	7.53939	7.48223	7.47101
ENSG00000251322	SHANK3	0.965978	3.5335	33.5817	0.000205963	0.000917192	3.16194	2.86783	2.87551	3.78416	3.69987	4.2706
ENSG00000106605	BLVRA	0.964098	6.59473	120.43	9.78273e-07	1.22215e-05	5.87193	6.15255	6.07027	7.08389	6.95563	6.95117
ENSG00000204160	ZDHHC18	0.963319	5.56233	142.065	4.66022e-07	6.72328e-06	4.93655	4.97109	5.10376	6.03105	5.92315	5.94271
ENSG00000057657	PRDM1	0.963053	4.54664	110.303	1.44635e-06	1.64509e-05	3.99357	4.03681	3.94434	5.07943	4.88232	4.88621
ENSG00000101160	CTSZ	0.962386	10.8831	190.198	1.23701e-07	2.42698e-06	10.2537	10.3696	10.3438	11.3976	11.227	11.2252
ENSG00000168995	SIGLEC7	0.961667	5.59447	73.0158	8.74952e-06	6.8179e-05	4.90011	5.10212	5.10726	6.2155	5.84992	5.90086
ENSG00000184675	AMER1	0.961328	2.27931	23.8265	0.000726951	0.00258402	1.54591	2.03834	1.62346	2.7465	2.3837	2.89338
ENSG00000092068	SLC7A8	0.959287	8.36664	195.203	1.09828e-07	2.18396e-06	7.78216	7.79768	7.84694	8.8478	8.67233	8.77905
ENSG00000125844	RRBP1	0.958728	7.94284	118.12	1.06659e-06	1.30567e-05	7.2045	7.47254	7.46635	8.41674	8.25164	8.35923
ENSG00000108639	SYNGR2	0.955622	7.61997	158.923	2.8057e-07	4.49067e-06	7.0662	6.97667	7.14755	8.11387	7.94197	8.00021
ENSG00000153767	GTF2E1	0.95449	4.74451	87.5001	4.00496e-06	3.60166e-05	4.33404	4.12279	4.10694	5.10494	5.28226	5.0431
ENSG00000110046	ATG2A	0.953569	4.79858	89.4216	3.64311e-06	3.3439e-05	4.16007	4.14351	4.43109	5.19931	5.12616	5.27075
ENSG00000111679	PTPN6	0.953529	9.10895	147.16	3.97467e-07	5.93427e-06	8.49378	8.53744	8.63081	9.63877	9.39362	9.48221
ENSG00000185436	IFNLR1	0.952539	4.57231	133.649	6.13522e-07	8.4003e-06	4.07472	4.01449	3.97913	5.00395	4.92202	4.99508
ENSG00000204525	ENSG00000204525	0.951909	10.0138	196.991	1.05332e-07	2.12428e-06	9.43627	9.43027	9.5147	10.5157	10.3509	10.3658
ENSG00000233223	ENSG00000233223	0.951775	6.14415	99.8121	2.24991e-06	2.32142e-05	5.43244	5.576	5.75723	6.61418	6.44723	6.56442
ENSG00000134627	PIWIL4	0.949969	2.63975	29.0474	0.000355195	0.00142621	2.1699	1.72672	2.34615	3.18277	3.03953	2.90112
ENSG00000077150	NFKB2	0.949766	6.40288	124.228	8.51516e-07	1.08911e-05	5.79396	5.85361	5.91026	6.94399	6.67342	6.77493
ENSG00000171223	JUNB	0.949552	8.00109	187.032	1.33579e-07	2.56855e-06	7.43252	7.37261	7.54035	8.44359	8.35606	8.39718
ENSG00000005249	ENSG00000005249	0.94754	3.10562	49.5964	4.41227e-05	0.000256609	2.76361	2.50123	2.39276	3.46196	3.62005	3.43663
ENSG00000148824	MTG1	0.947506	3.79377	77.8412	6.6474e-06	5.49275e-05	3.20378	3.33222	3.22376	4.2006	4.05088	4.32051
ENSG00000120129	DUSP1	0.945548	3.27414	73.2314	8.6398e-06	6.77207e-05	2.74673	2.6144	2.84231	3.65196	3.66753	3.70772
ENSG00000112308	C6orf62	0.940943	7.81835	51.254	3.85745e-05	0.000228716	7.51812	7.17755	7.08373	7.99245	8.40905	8.21026
ENSG00000156804	FBXO32	0.938869	3.36368	45.2428	6.4012e-05	0.000348761	2.83989	3.03978	2.5756	3.76143	3.62487	3.8899
ENSG00000101336	HCK	0.937923	7.87793	139.132	5.11973e-07	7.22877e-06	7.28442	7.31022	7.40692	8.41018	8.19383	8.20226
ENSG00000146232	NFKBIE	0.937751	6.9423	144.094	4.37132e-07	6.39431e-06	6.38237	6.3907	6.42589	7.47376	7.24732	7.27906
ENSG00000162896	PIGR	0.936251	1.76304	32.9831	0.00022056	0.00097023	1.29035	1.12153	1.32005	2.13234	2.05277	2.29633
ENSG00000151466	SCLT1	0.935737	3.29035	35.9825	0.000157996	0.000735025	2.88172	2.8595	2.49244	3.41612	3.8719	3.73828
ENSG00000232053	ENSG00000232053	0.93479	1.52779	33.0151	0.000219749	0.000967028	0.998694	0.943941	1.11292	1.8515	1.9794	1.9534
ENSG00000025434	NR1H3	0.934582	8.89079	172.608	1.92696e-07	3.37174e-06	8.30572	8.3279	8.41261	9.3802	9.1906	9.27444
ENSG00000140939	NOL3	0.934356	3.20819	66.2413	1.32435e-05	9.54725e-05	2.57884	2.70081	2.76469	3.64203	3.50451	3.66744
ENSG00000176994	ENSG00000176994	0.934294	7.59892	181.628	1.52735e-07	2.8404e-06	6.97461	7.05759	7.13861	7.96136	7.97679	8.03668
ENSG00000223960	CHROMR	0.932379	3.82911	86.7874	4.15014e-06	3.70913e-05	3.32625	3.21965	3.34131	4.12424	4.22603	4.31762
ENSG00000080573	COL5A3	0.930792	2.01054	29.1963	0.00034854	0.00140584	1.36599	1.44454	1.68093	2.18797	2.52447	2.49352
ENSG00000139899	CBLN3	0.929797	1.97091	19.6851	0.00140181	0.0044614	1.27473	1.78062	1.29573	2.66063	2.16291	2.24859
ENSG00000275131	PDE4DIPP2	0.928148	4.04928	33.7229	0.000202693	0.000903326	3.20789	3.65919	3.66938	4.65748	4.17108	4.46066
ENSG00000076108	BAZ2A	0.926639	6.96822	134.708	5.92131e-07	8.17523e-06	6.29942	6.49044	6.50227	7.3806	7.27671	7.41535
ENSG00000110324	IL10RA	0.926143	7.17131	171.607	1.97875e-07	3.418e-06	6.54987	6.6534	6.7023	7.61838	7.51472	7.55006
ENSG00000124762	CDKN1A	0.924267	9.21844	197.691	1.03632e-07	2.1047e-06	8.67981	8.63988	8.73016	9.69001	9.58128	9.54862
ENSG00000196549	MME	0.924052	4.24579	74.2439	8.14621e-06	6.49193e-05	3.71272	3.72023	3.72053	4.43704	4.78664	4.66767
ENSG00000123992	DNPEP	0.923985	5.79202	105.123	1.78982e-06	1.94573e-05	5.18444	5.21245	5.37732	6.2849	6.05488	6.19808
ENSG00000117266	CDK18	0.923765	6.22696	110.645	1.4266e-06	1.62904e-05	5.66212	5.62225	5.79351	6.57103	6.51175	6.75638
ENSG00000127507	ADGRE2	0.922965	6.97269	180.622	1.56661e-07	2.89198e-06	6.38827	6.45358	6.47681	7.28818	7.38437	7.41061
ENSG00000166016	ABTB2	0.921166	3.19802	50.5776	4.07303e-05	0.000239608	2.72965	2.45778	2.8169	3.70058	3.51493	3.55419
ENSG00000110697	PITPNM1	0.920588	6.44514	196.781	1.05848e-07	2.13098e-06	5.93848	5.88163	5.92123	6.85443	6.7992	6.84783
ENSG00000167600	CYP2S1	0.919707	5.03768	120.761	9.66372e-07	1.21262e-05	4.60618	4.43718	4.47508	5.48674	5.40081	5.3938
ENSG00000168961	LGALS9	0.918842	9.4637	157.064	2.95953e-07	4.7043e-06	8.90439	8.90916	8.98279	9.95259	9.72266	9.86924
ENSG00000151611	MMAA	0.917495	4.07818	88.8879	3.73949e-06	3.39586e-05	3.51088	3.67825	3.47187	4.53414	4.43803	4.43157
ENSG00000211584	SLC48A1	0.916304	8.19764	160.959	2.64808e-07	4.29189e-06	7.70013	7.59355	7.70842	8.67182	8.49053	8.58548
ENSG00000049249	TNFRSF9	0.915809	2.5611	42.735	8.04275e-05	0.000420933	1.89138	2.17878	2.08741	2.985	2.87935	2.99814
ENSG00000164620	RELL2	0.915808	2.76886	48.2164	4.94921e-05	0.000282017	2.3595	2.08193	2.29798	3.2099	3.17713	3.0958
ENSG00000215039	CD27-AS1	0.915587	4.03464	71.2016	9.74279e-06	7.47594e-05	3.55033	3.54443	3.43893	4.59969	4.30021	4.35755
ENSG00000100985	MMP9	0.915171	13.3707	170.901	2.01625e-07	3.47759e-06	12.8764	12.7367	12.9066	13.8554	13.6732	13.7364
ENSG00000140105	WARS1	0.91485	10.1933	223.208	5.9314e-08	1.35589e-06	9.5894	9.70921	9.69275	10.6065	10.5526	10.5788
ENSG00000138061	CYP1B1	0.913933	10.4763	61.3753	1.82673e-05	0.000124984	10.1771	9.8241	9.81257	10.7151	11.0503	10.7997
ENSG00000130775	THEMIS2	0.913376	7.00472	161.155	2.63352e-07	4.2803e-06	6.43117	6.45151	6.54932	7.41452	7.30514	7.44874
ENSG00000122224	LY9	0.909341	4.28545	55.4187	2.79593e-05	0.000175883	3.57605	3.83081	3.88851	4.83348	4.49179	4.67221
ENSG00000162542	TMCO4	0.909228	4.90167	91.0469	3.3675e-06	3.15838e-05	4.37489	4.29318	4.46966	5.42152	5.16969	5.26176
ENSG00000213445	SIPA1	0.908641	5.82109	105.332	1.77413e-06	1.93232e-05	5.36398	5.14213	5.37587	6.26726	6.11692	6.2307
ENSG00000175550	DRAP1	0.90843	6.30413	109.64	1.48553e-06	1.67929e-05	5.69476	5.82183	5.82572	6.83768	6.59147	6.62468
ENSG00000198604	BAZ1A	0.906263	6.22099	105.197	1.78424e-06	1.9415e-05	5.64855	5.79698	5.64979	6.46456	6.73211	6.60526
ENSG00000177738	ANXA2R-OT1	0.905714	3.03662	53.9853	3.11587e-05	0.000191425	2.41041	2.55378	2.62525	3.53349	3.33252	3.40431
ENSG00000224914	LINC00863	0.904437	2.77339	28.2845	0.000391827	0.001556	2.51381	2.19211	2.01477	2.9452	3.16395	3.34312
ENSG00000095970	TREM2	0.903845	8.50909	103.376	1.92743e-06	2.0548e-05	7.90327	8.00294	8.05394	9.06935	8.78977	8.79757
ENSG00000285283	ENSG00000285283	0.902959	2.1794	11.1491	0.00796127	0.0191229	0.998694	2.23135	1.64287	2.62076	2.50369	2.59244
ENSG00000228013	IL6R-AS1	0.90084	2.09671	28.4445	0.00038378	0.00152719	1.51965	1.67073	1.62346	2.68016	2.51411	2.23641
ENSG00000161010	ENSG00000161010	0.900821	4.06151	47.7907	5.13057e-05	0.000290489	3.45308	3.65919	3.53557	4.15597	4.58129	4.55934
ENSG00000126561	STAT5A	0.900417	6.98271	150.824	3.55629e-07	5.45463e-06	6.42278	6.44248	6.52664	7.42974	7.26132	7.39631
ENSG00000157657	ZNF618	0.900146	5.87591	120.648	9.70414e-07	1.21496e-05	5.29211	5.3316	5.45076	6.24939	6.16817	6.35001
ENSG00000133574	GIMAP4	0.896038	5.84348	131.482	6.60275e-07	8.9137e-06	5.38322	5.29039	5.31061	6.29681	6.24921	6.12147
ENSG00000215837	ENSG00000215837	0.895772	2.38239	9.98807	0.0106989	0.0245164	1.09076	2.21838	2.18334	2.68016	3.03953	2.55369
ENSG00000122557	HERPUD2	0.895244	4.64342	112.456	1.32735e-06	1.53696e-05	4.11035	4.11582	4.17186	4.94866	5.01123	5.10974
ENSG00000173486	FKBP2	0.894942	5.32438	87.8576	3.93446e-06	3.55486e-05	4.78907	4.8376	4.80951	5.88197	5.57528	5.64031
ENSG00000131446	MGAT1	0.894398	9.53489	182.921	1.47865e-07	2.76469e-06	8.99422	8.97662	9.08579	9.98515	9.84375	9.90949
ENSG00000185475	TMEM179B	0.892202	5.1363	113.517	1.27308e-06	1.49038e-05	4.67175	4.53974	4.66032	5.60384	5.45594	5.48546
ENSG00000135605	TEC	0.892158	3.04408	39.5163	0.000109652	0.000542673	2.34462	2.70081	2.58567	3.27556	3.58585	3.40431
ENSG00000204516	ENSG00000204516	0.890835	4.85894	88.6095	3.791e-06	3.43599e-05	4.17698	4.43998	4.4283	5.26706	5.25299	5.19407
ENSG00000159069	FBXW5	0.886385	7.36415	150.766	3.56243e-07	5.45463e-06	6.94563	6.76569	6.84585	7.79948	7.71333	7.70787
ENSG00000011132	APBA3	0.886	3.30053	58.6168	2.21431e-05	0.000146053	2.89711	2.65345	2.83389	3.72898	3.5809	3.72962
ENSG00000165915	SLC39A13	0.885679	6.31101	113.699	1.26405e-06	1.48448e-05	5.813	5.69072	5.89718	6.79298	6.61648	6.64786
ENSG00000183484	GPR132	0.885644	2.75297	38.0161	0.000127609	0.000617025	2.33712	2.00853	2.39276	3.22327	3.10308	3.07542
ENSG00000227766	ENSG00000227766	0.88543	3.83084	35.0131	0.000175538	0.000801785	3.06993	3.28327	3.6065	4.32676	4.01094	4.27358
ENSG00000183741	CBX6	0.883112	6.81379	130.384	6.85605e-07	9.16972e-06	6.31047	6.2036	6.39974	7.2499	7.10755	7.20712
ENSG00000185482	STAC3	0.88289	5.72274	58.8144	2.18342e-05	0.000144594	5.03485	5.24157	5.36276	6.28331	5.92706	6.06316
ENSG00000160285	ENSG00000160285	0.882842	7.30572	143.464	4.45857e-07	6.48908e-06	6.82817	6.71237	6.85108	7.73908	7.58504	7.71447
ENSG00000150977	RILPL2	0.882641	5.57233	100.838	2.15075e-06	2.23508e-05	5.06921	4.97495	5.15198	6.06858	5.9084	5.86073
ENSG00000100600	LGMN	0.882214	7.86317	124.212	8.51989e-07	1.08911e-05	7.26306	7.36086	7.44024	8.33883	8.12639	8.24127
ENSG00000196839	ADA	0.88078	1.93841	28.8945	0.000362192	0.00145229	1.35118	1.3287	1.68093	2.34302	2.27753	2.34254
ENSG00000178719	GRINA	0.879605	8.10773	199.049	1.00429e-07	2.06138e-06	7.61703	7.56407	7.62515	8.50682	8.43381	8.50349
ENSG00000187097	ENTPD5	0.879586	4.14487	68.021	1.18353e-05	8.72251e-05	3.72138	3.50761	3.69286	4.38742	4.52052	4.64481
ENSG00000259341	ENSG00000259341	0.877689	5.43134	81.8598	5.34875e-06	4.56163e-05	4.97571	4.76369	5.0338	5.81067	5.69354	5.90567
ENSG00000250021	ARPIN-AP3S2	0.876119	5.2886	107.93	1.59275e-06	1.77403e-05	4.68066	4.8184	4.86429	5.73567	5.61457	5.63452
ENSG00000182578	CSF1R	0.875355	7.30095	113.842	1.25703e-06	1.47774e-05	6.7618	6.76958	6.86302	7.82081	7.56762	7.62002
ENSG00000137817	PARP6	0.874484	6.11455	96.628	2.59474e-06	2.57823e-05	5.48173	5.71283	5.64137	6.59245	6.4835	6.37802
ENSG00000104320	NBN	0.873894	6.20786	21.4079	0.00105492	0.00352476	6.02854	5.59116	5.42295	6.26402	6.93443	6.46021
ENSG00000143162	CREG1	0.872604	9.06566	24.5554	0.000653369	0.00237282	8.89859	8.41533	8.30725	9.19747	9.75956	9.28963
ENSG00000130363	RSPH3	0.872242	5.47111	143.042	4.51834e-07	6.55954e-06	4.94767	4.99978	4.97182	5.80179	5.86323	5.8647
ENSG00000127084	FGD3	0.871037	4.68293	105.526	1.75977e-06	1.92211e-05	4.20196	4.20065	4.15843	5.15115	4.97205	5.03959
ENSG00000116337	AMPD2	0.869039	6.9558	108.965	1.52683e-06	1.71302e-05	6.42941	6.35931	6.57671	7.38693	7.21012	7.37528
ENSG00000156500	PABIR3	0.868173	1.82579	30.9994	0.000278766	0.0011693	1.32108	1.3287	1.41344	2.1037	2.1761	2.31962
ENSG00000161642	ZNF385A	0.867385	8.70056	179.684	1.6043e-07	2.93808e-06	8.22104	8.1482	8.23793	9.09322	9.00076	9.11407
ENSG00000248508	SRP14-DT	0.867291	1.76765	24.2244	0.000685605	0.00246281	1.09076	1.30437	1.50115	2.08917	2.05277	2.28454
ENSG00000168938	PPIC	0.866941	5.09406	63.4015	1.59357e-05	0.000111473	4.77804	4.46214	4.53085	5.59358	5.46134	5.33073
ENSG00000290292	HOMEZ	0.866835	5.20967	127.172	7.66742e-07	1.00118e-05	4.68952	4.76146	4.69561	5.63794	5.54126	5.56069
ENSG00000131381	RBSN	0.86615	5.19037	52.7117	3.43796e-05	0.000208442	4.7273	4.72297	4.63631	5.27029	5.74536	5.6252
ENSG00000099203	TMED1	0.865576	4.88237	99.537	2.27742e-06	2.34562e-05	4.47396	4.32073	4.36542	5.34712	5.2023	5.20661
ENSG00000160791	CCR5	0.862479	5.82608	99.6369	2.26739e-06	2.33737e-05	5.33697	5.37458	5.28767	6.21884	6.30958	6.04406
ENSG00000128335	APOL2	0.861296	7.56825	102.538	1.99789e-06	2.10969e-05	6.95178	7.0873	7.17823	8.04916	7.82591	7.92367
ENSG00000204577	ENSG00000204577	0.860533	6.86319	119.435	1.01517e-06	1.25738e-05	6.35059	6.30517	6.45295	7.3216	7.11613	7.24715
ENSG00000164463	CREBRF	0.860347	3.60652	52.5189	3.49015e-05	0.000210612	3.14915	3.18676	3.02356	3.78416	4.12759	3.99851
ENSG00000127399	LRRC61	0.856796	4.51038	80.623	5.71283e-06	4.83281e-05	4.05199	3.86448	4.14147	4.90369	4.83735	4.89398
ENSG00000204044	SLC12A5-AS1	0.856256	5.93739	109.191	1.51284e-06	1.70062e-05	5.43507	5.37458	5.53239	6.39831	6.30358	6.20357
ENSG00000165806	CASP7	0.854971	4.99433	88.9811	3.72243e-06	3.39246e-05	4.3967	4.59844	4.52824	5.4128	5.412	5.25272
ENSG00000175482	POLD4	0.85493	5.56107	95.649	2.71339e-06	2.67314e-05	5.14847	4.94968	5.11249	6.02819	5.8905	5.85875
ENSG00000129226	CD68	0.854234	11.614	238.167	4.39747e-08	1.07892e-06	11.1414	11.1022	11.1298	12.0172	11.9414	11.9767
ENSG00000095397	WHRN	0.853547	1.99733	28.8346	0.000364983	0.00146279	1.40955	1.67073	1.52227	2.26758	2.33748	2.49352
ENSG00000111181	SLC6A12	0.85232	6.06074	93.4361	3.00667e-06	2.89813e-05	5.72452	5.44582	5.53369	6.49589	6.38609	6.39387
ENSG00000179922	ZNF784	0.851508	2.20047	27.9803	0.000407701	0.00160738	1.78515	1.61247	1.78943	2.7465	2.37228	2.5732
ENSG00000168310	IRF2	0.850773	5.64122	117.055	1.11051e-06	1.33539e-05	5.12035	5.15919	5.19042	5.97483	6.10489	5.93236
ENSG00000126458	RRAS	0.849612	5.26253	57.8513	2.33903e-05	0.000152625	4.6777	4.7344	4.91906	5.83156	5.51684	5.50971
ENSG00000176155	CCDC57	0.849609	4.69172	56.5492	2.5713e-05	0.000164075	4.03587	4.14351	4.43109	5.10674	4.95875	5.09969
ENSG00000111912	NCOA7	0.849593	5.22199	85.0725	4.52638e-06	3.98377e-05	4.58101	4.8291	4.80089	5.5142	5.64692	5.5945
ENSG00000285641	ENSG00000285641	0.847569	1.39858	12.8018	0.0053875	0.0137162	0.704443	1.12153	1.02688	1.9673	1.2756	1.96822
ENSG00000119714	GPR68	0.847162	6.03104	117.17	1.10568e-06	1.33347e-05	5.54005	5.47472	5.6256	6.48621	6.34287	6.34931
ENSG00000123342	MMP19	0.846933	7.59947	94.4581	2.86669e-06	2.78999e-05	6.96977	7.15051	7.21639	7.96211	7.84798	8.0671
ENSG00000170175	ENSG00000170175	0.845019	2.57923	38.7487	0.000118429	0.00057941	2.10072	2.13807	2.10151	3.09092	2.90335	2.83801
ENSG00000110514	MADD	0.844635	7.38793	106.437	1.6941e-06	1.86447e-05	6.77782	6.91625	7.01416	7.76303	7.65503	7.8254
ENSG00000108107	RPL28	0.843606	7.64936	83.7559	4.84349e-06	4.21823e-05	7.02595	7.24341	7.22446	8.15871	7.87857	7.98048
ENSG00000065060	BLTP3A	0.840913	6.5877	131.886	6.51235e-07	8.82259e-06	6.06928	6.15511	6.09954	6.8646	6.93492	7.03973
ENSG00000196821	ILRUN	0.840859	8.30529	174.069	1.85434e-07	3.26658e-06	7.80459	7.78482	7.88336	8.71077	8.63295	8.65164
ENSG00000188906	LRRK2	0.840517	4.77104	28.5298	0.00037957	0.001512	4.44285	4.27452	4.14147	4.71778	5.34202	5.26176
ENSG00000197646	PDCD1LG2	0.839226	3.54456	41.9883	8.62704e-05	0.000446881	3.28397	2.86783	3.01613	3.82859	4.02194	3.86637
ENSG00000234745	ENSG00000234745	0.838069	12.1171	178.875	1.63769e-07	2.96193e-06	11.6398	11.5775	11.6946	12.5567	12.427	12.4413
ENSG00000184831	APOO	0.838049	5.20425	92.4514	3.14943e-06	3.00535e-05	4.66577	4.72526	4.7944	5.48535	5.68549	5.51477
ENSG00000114013	CD86	0.837448	6.9041	87.7574	3.95408e-06	3.567e-05	6.34078	6.5505	6.38107	7.21936	7.40343	7.15548
ENSG00000100299	ARSA	0.836744	6.2142	124.845	8.32838e-07	1.06936e-05	5.74804	5.6742	5.78807	6.60973	6.47885	6.6276
ENSG00000166311	SMPD1	0.836442	7.14662	91.3237	3.32311e-06	3.1339e-05	6.6391	6.60815	6.75733	7.61616	7.33449	7.55098
ENSG00000100288	CHKB	0.8362	5.50588	117.289	1.10067e-06	1.33047e-05	4.98174	5.02977	5.08082	5.93475	5.80497	5.85377
ENSG00000068394	GPKOW	0.835991	4.46169	51.4457	3.79889e-05	0.000225591	3.96466	3.93748	4.06438	5.05158	4.65618	4.72984
ENSG00000065518	NDUFB4	0.834326	6.39707	72.0016	9.28884e-06	7.1945e-05	5.78158	5.98186	5.99579	6.86514	6.81721	6.56624
ENSG00000149257	SERPINH1	0.834201	4.46817	72.6941	8.91637e-06	6.92922e-05	4.12567	3.87278	3.97147	4.90784	4.7474	4.82649
ENSG00000204209	ENSG00000204209	0.833495	5.9563	90.0139	3.53961e-06	3.27492e-05	5.45253	5.47063	5.52325	6.47717	6.22005	6.23223
ENSG00000169026	SLC49A3	0.832423	6.85817	105.053	1.79506e-06	1.94907e-05	6.37689	6.25131	6.51154	7.2499	7.15538	7.23992
ENSG00000170542	SERPINB9	0.832384	3.33428	42.0323	8.5912e-05	0.000445601	3.01459	2.65345	2.89992	3.59136	3.81821	3.66744
ENSG00000266714	MYO15B	0.831788	4.84927	51.632	3.743e-05	0.00022296	4.32459	4.40036	4.41142	5.0136	5.12786	5.445
ENSG00000196139	AKR1C3	0.831176	2.03824	23.4133	0.000773123	0.002728	1.58442	1.53095	1.64287	2.66063	2.2277	2.28454
ENSG00000223547	ZNF844	0.830055	3.49413	30.6816	0.000289743	0.00120441	3.00516	3.10461	2.97843	3.4899	4.05088	3.95827
ENSG00000245556	SCAMP1-AS1	0.829312	2.25426	22.6481	0.000868371	0.00299014	1.5717	1.9781	1.85748	2.80103	2.61445	2.42
ENSG00000074964	ARHGEF10L	0.828543	4.73898	96.174	2.64897e-06	2.62085e-05	4.19576	4.24286	4.37125	5.11753	5.11421	5.05702
ENSG00000100084	HIRA	0.827819	5.66434	65.1294	1.42267e-05	0.000101109	5.19381	5.03347	5.33915	6.16095	5.98912	5.90086
ENSG00000291067	ENSG00000291067	0.827354	2.31343	16.1312	0.00267699	0.00761203	1.98072	1.46663	2.04426	2.35522	2.68998	2.91648
ENSG00000157227	MMP14	0.825619	8.47469	115.409	1.18281e-06	1.41496e-05	8.03874	7.93598	8.03455	8.96276	8.76979	8.74585
ENSG00000175782	SLC35E3	0.824459	4.59138	90.7789	3.41116e-06	3.18412e-05	4.19368	4.04784	4.12776	5.02128	4.92983	4.8901
ENSG00000167716	ENSG00000167716	0.823431	6.87916	112.271	1.33714e-06	1.54365e-05	6.43513	6.2944	6.49428	7.23306	7.15995	7.30372
ENSG00000182511	FES	0.822097	3.7549	45.1437	6.45788e-05	0.000351518	3.33381	3.09755	3.42779	4.25044	3.96606	4.10622
ENSG00000100997	ABHD12	0.819955	7.59268	162.244	2.55417e-07	4.16892e-06	7.15071	7.05941	7.16486	7.9713	7.93083	7.93408
ENSG00000092871	RFFL	0.818873	5.30795	99.3448	2.29689e-06	2.36146e-05	4.94027	4.80546	4.77693	5.72513	5.64455	5.61347
ENSG00000278535	ENSG00000278535	0.8181	5.27339	93.434	3.00697e-06	2.89813e-05	4.8257	4.75249	4.84974	5.73683	5.52975	5.60639
ENSG00000267601	ENSG00000267601	0.818013	5.9968	10.3042	0.00985294	0.0229121	4.75148	5.81539	5.81292	6.59502	6.00307	6.38631
ENSG00000164733	ENSG00000164733	0.817118	13.3983	160.989	2.64588e-07	4.29189e-06	12.8772	12.9266	12.992	13.8514	13.6862	13.7062
ENSG00000164327	RICTOR	0.816267	4.40386	14.9953	0.00335937	0.00923866	4.19368	3.92557	3.6407	4.22074	5.0935	4.82446
ENSG00000170017	ALCAM	0.814591	7.3011	80.8292	5.65009e-06	4.78333e-05	6.92795	6.86986	6.70519	7.55699	7.80403	7.58231
ENSG00000235531	MSC-AS1	0.81312	4.57019	79.2712	6.14562e-06	5.12401e-05	4.13218	4.14694	4.05354	4.95068	5.0149	4.7936
ENSG00000142156	COL6A1	0.812404	7.29573	89.6449	3.60366e-06	3.3156e-05	6.89385	6.71526	6.88459	7.77783	7.62076	7.52836
ENSG00000232973	CYP1B1-AS1	0.810848	3.68317	63.9992	1.53178e-05	0.000107803	3.31866	3.11164	3.24297	4.05113	4.07221	3.98401
ENSG00000171298	GAA	0.810805	7.98935	110.916	1.41119e-06	1.61572e-05	7.58098	7.39113	7.60271	8.38493	8.26714	8.36168
ENSG00000070214	SLC44A1	0.810779	6.4314	70.7044	1.00385e-05	7.66719e-05	6.14371	5.86301	5.885	6.68718	6.90155	6.74729
ENSG00000013364	MVP	0.810773	8.53038	125.521	8.12962e-07	1.0485e-05	8.04551	8.02776	8.13201	8.95439	8.76393	8.91391
ENSG00000272886	DCP1A	0.807414	4.94462	67.4264	1.22847e-05	8.98497e-05	4.49095	4.53452	4.43944	5.12645	5.45052	5.28709
ENSG00000172725	CORO1B	0.80677	7.81902	138.339	5.25326e-07	7.39424e-06	7.38308	7.26366	7.42945	8.1948	8.13381	8.17179
ENSG00000002933	TMEM176A	0.806589	7.60267	105.661	1.74988e-06	1.91492e-05	7.05023	7.18298	7.19641	8.07059	7.89537	7.87783
ENSG00000163872	YEATS2	0.805937	6.19867	126.616	7.81939e-07	1.01643e-05	5.69402	5.80783	5.7223	6.51164	6.51889	6.60763
ENSG00000127191	TRAF2	0.804873	4.71866	85.4347	4.4436e-06	3.92886e-05	4.33404	4.22677	4.22757	5.16508	5.04758	4.98602
ENSG00000260923	LINC02193	0.803344	2.82909	21.7651	0.000996587	0.00335956	2.37423	2.39004	2.39276	2.80992	3.17713	3.47343
ENSG00000107731	UNC5B	0.802493	2.23618	24.0852	0.000699735	0.00250832	1.8811	1.50983	1.95389	2.53756	2.56515	2.65786
ENSG00000167680	SEMA6B	0.802008	5.07545	55.1595	2.85073e-05	0.000178167	4.77665	4.37722	4.6769	5.35929	5.44508	5.46342
ENSG00000164430	CGAS	0.801972	2.50587	24.3421	0.000673924	0.00242839	2.2835	1.89907	1.95389	2.96921	2.91913	2.66697
ENSG00000101363	MANBAL	0.80151	4.5545	82.2986	5.22636e-06	4.48373e-05	4.07922	4.02569	4.20162	4.95268	4.9181	4.8346
ENSG00000106991	ENG	0.800903	8.47053	107.873	1.59648e-06	1.77564e-05	8.0655	7.90724	8.0677	8.91823	8.72293	8.80106
ENSG00000149218	ENDOD1	0.800261	3.14248	32.8192	0.000224772	0.000984633	2.79132	2.8595	2.39276	3.45631	3.54066	3.47861
ENSG00000286219	NOTCH2NLC	0.799447	1.72276	13.1766	0.00495263	0.0127808	1.54591	1.3287	0.870985	1.79888	2.31379	2.05403
ENSG00000172123	SLFN12	0.799329	2.93415	40.1365	0.000103132	0.000514953	2.44571	2.59447	2.43791	3.14814	3.39027	3.30279
ENSG00000187024	PTRH1	0.798749	2.18291	19.1631	0.00153327	0.00480304	1.83924	1.37616	1.95389	2.62076	2.57515	2.39829
ENSG00000113272	THG1L	0.798117	2.57192	22.0932	0.00094643	0.00321108	1.82859	2.23135	2.33426	3.06887	2.91127	2.78043
ENSG00000205808	PLPP6	0.796643	1.63666	14.7254	0.00355141	0.00967633	1.46565	0.912096	1.1405	1.74427	2.21498	1.9534
ENSG00000187037	GPR141	0.796251	3.56549	34.4785	0.00018622	0.000843572	3.27222	3.13252	2.92392	3.77511	4.12078	3.81813
ENSG00000197635	DPP4	0.795745	3.15793	32.9194	0.000222186	0.000976154	2.75238	2.73762	2.65424	3.22327	3.60061	3.65376
ENSG00000083799	CYLD	0.795628	5.97908	83.3802	4.93884e-06	4.29122e-05	5.62179	5.53999	5.41451	6.22965	6.43904	6.29453
ENSG00000277972	ENSG00000277972	0.795002	4.29669	57.368	2.42217e-05	0.000156372	3.83755	3.79634	3.9167	4.8093	4.60831	4.49431
ENSG00000125744	RTN2	0.79475	3.95006	51.0857	3.90978e-05	0.000231107	3.50085	3.40267	3.6065	4.43991	4.13774	4.29724
ENSG00000136630	HLX	0.793148	5.75856	69.1319	1.10478e-05	8.27102e-05	5.2458	5.23193	5.44524	6.22882	6.09798	5.96872
ENSG00000136250	AOAH	0.791911	4.86075	79.5048	6.06807e-06	5.07399e-05	4.31317	4.49476	4.43667	5.10854	5.27155	5.22831
ENSG00000178980	SELENOW	0.789927	6.10756	56.1767	2.64283e-05	0.000167783	5.58269	5.63328	5.76279	6.66039	6.28315	6.3794
ENSG00000114982	KANSL3	0.789164	6.01638	90.0407	3.53502e-06	3.27329e-05	5.51535	5.53346	5.65935	6.43469	6.23194	6.40071
ENSG00000136052	SLC41A2	0.789105	5.39891	29.7559	0.000324827	0.00132453	5.11378	4.93589	4.78569	5.44597	6.02328	5.69699
ENSG00000068097	HEATR6	0.786805	4.23334	82.8068	5.08882e-06	4.39143e-05	3.78615	3.76993	3.82195	4.55014	4.63961	4.53716
ENSG00000198586	TLK1	0.78636	5.6882	46.3997	5.78195e-05	0.000321386	5.41206	5.23354	5.05931	5.9184	6.21925	5.93141
ENSG00000167851	CD300A	0.785796	3.50802	50.5381	4.08609e-05	0.000240055	3.03791	3.11164	3.06732	4.00929	3.76244	3.77244
ENSG00000101986	ABCD1	0.785647	7.86412	94.4467	2.86821e-06	2.78999e-05	7.35527	7.34641	7.54681	8.23414	8.09938	8.27368
ENSG00000162946	DISC1	0.785254	3.40893	37.2983	0.000137453	0.000654421	2.89711	3.01	3.01613	3.5064	3.80553	3.91305
ENSG00000162407	PLPP3	0.785183	6.26698	119.191	1.0245e-06	1.26621e-05	5.767	5.80242	5.89819	6.55062	6.62071	6.64901
ENSG00000012211	PRICKLE3	0.782709	3.18795	49.2311	4.54725e-05	0.000263135	2.78582	2.69146	2.7823	3.5862	3.42384	3.57853
ENSG00000197586	ENTPD6	0.782258	5.30034	83.9829	4.78693e-06	4.18124e-05	4.80547	4.87937	4.89497	5.65901	5.51684	5.73646
ENSG00000255639	ENSG00000255639	0.782056	4.35753	48.2425	4.93837e-05	0.000281579	3.75835	3.99941	3.99809	4.61246	4.59854	4.86657
ENSG00000099284	MACROH2A2	0.781097	2.99238	29.1977	0.000348477	0.00140584	2.38154	2.79985	2.49244	3.46759	3.25381	3.27923
ENSG00000224769	MUC20P1	0.781043	1.93663	13.7396	0.00437657	0.011539	1.05463	1.68963	1.7719	2.36732	2.14959	2.33112
ENSG00000184730	APOBR	0.780341	8.34953	130.366	6.86027e-07	9.16972e-06	7.93046	7.84694	7.94331	8.73402	8.59569	8.72937
ENSG00000132792	CTNNBL1	0.779173	5.82962	65.55	1.38447e-05	9.91262e-05	5.2458	5.4569	5.46173	6.31488	6.06467	6.11233
ENSG00000108622	ICAM2	0.778731	3.2219	31.6474	0.000257907	0.00110099	2.69487	2.94067	2.73786	3.78416	3.47812	3.40431
ENSG00000168275	COA6	0.776524	4.61397	28.6982	0.000371425	0.00148416	4.42704	3.93748	4.11043	5.12467	4.99457	4.71235
ENSG00000132475	H3-3B	0.77511	8.02993	98.8168	2.3514e-06	2.3983e-05	7.70706	7.51224	7.54617	8.34171	8.45916	8.29312
ENSG00000074842	MYDGF	0.774371	7.28383	77.2238	6.8793e-06	5.6421e-05	6.80321	6.79599	6.93516	7.78659	7.52185	7.53615
ENSG00000099330	OCEL1	0.774291	3.27612	45.9205	6.02924e-05	0.000332572	2.85046	2.70081	2.97843	3.63204	3.57095	3.64457
ENSG00000075213	SEMA3A	0.773066	1.81522	17.7102	0.00198624	0.00594484	1.5717	1.48839	1.05613	2.02952	2.24032	2.18661
ENSG00000154134	ROBO3	0.772079	2.81582	28.1838	0.000396996	0.00157328	2.52045	2.12424	2.4817	3.17591	3.04673	3.23704
ENSG00000258727	AP1G2-AS1	0.771123	3.34682	34.7015	0.00018167	0.000825878	2.80769	2.79112	3.14426	3.60675	3.63446	3.80581
ENSG00000072778	ACADVL	0.77073	8.35669	87.3358	4.03789e-06	3.62563e-05	7.84959	7.934	7.97644	8.84591	8.58568	8.62881
ENSG00000143382	ADAMTSL4	0.77048	6.58372	80.4059	5.77979e-06	4.87528e-05	6.12586	6.01971	6.28858	6.97939	6.82979	6.94275
ENSG00000257702	LBX2-AS1	0.768612	3.07246	34.765	0.0001804	0.000820751	2.7968	2.47967	2.63498	3.52811	3.30275	3.39338
ENSG00000248672	LY75-CD302	0.766773	3.66359	12.0249	0.00644665	0.0159251	3.37101	3.1531	3.16455	3.45064	4.47053	3.89378
ENSG00000164054	SHISA5	0.765871	7.55656	121.839	9.28732e-07	1.17166e-05	7.1397	7.07297	7.15771	7.93239	7.79471	7.93714
ENSG00000138600	SPPL2A	0.765866	7.4187	16.855	0.00232923	0.00677316	7.29098	6.87297	6.7298	7.38172	8.10499	7.67664
ENSG00000174600	CMKLR1	0.764864	3.61371	27.0611	0.000460626	0.00178103	3.11008	3.32014	3.13743	4.24389	3.80977	3.7469
ENSG00000173575	CHD2	0.764845	6.63053	52.1435	3.59456e-05	0.000215562	5.94836	6.32344	6.30085	6.91338	6.90254	7.06708
ENSG00000106003	LFNG	0.76363	5.25921	88.3082	3.84772e-06	3.48193e-05	4.92158	4.74573	4.8138	5.63919	5.55395	5.58372
ENSG00000087842	PIR	0.7626	5.31565	80.3334	5.80235e-06	4.89073e-05	4.80683	4.9614	4.89295	5.74729	5.62544	5.56679
ENSG00000143545	RAB13	0.761804	7.02923	76.0003	7.3684e-06	5.97508e-05	6.53027	6.60131	6.66481	7.52021	7.22766	7.31897
ENSG00000154016	GRAP	0.761785	4.48766	50.3983	4.1326e-05	0.000242295	4.06567	4.04784	4.07156	5.00589	4.62765	4.80602
ENSG00000163154	TNFAIP8L2	0.761658	5.07063	57.1167	2.4668e-05	0.00015828	4.49095	4.70914	4.72551	5.54515	5.31544	5.33787
ENSG00000289293	ENSG00000289293	0.761504	1.53289	8.05653	0.018331	0.0384594	0.504717	1.14911	1.62346	1.74427	2.0092	1.86118
ENSG00000163378	EOGT	0.759221	5.29629	47.1898	5.40047e-05	0.000302148	4.99371	4.80112	4.80089	5.44454	5.82291	5.59092
ENSG00000105329	TGFB1	0.758438	8.00769	100.706	2.16328e-06	2.24004e-05	7.65918	7.46192	7.60982	8.30582	8.28476	8.41941
ENSG00000066336	SPI1	0.758221	8.88569	93.1812	3.04286e-06	2.92373e-05	8.43187	8.38139	8.55407	9.33115	9.11071	9.19658
ENSG00000041357	PSMA4	0.757775	6.77071	44.1906	7.0353e-05	0.000377613	6.44563	6.40364	6.16395	6.92978	7.31896	7.02519
ENSG00000166710	ENSG00000166710	0.757644	11.9111	59.8114	2.03534e-05	0.00013703	11.5182	11.5358	11.3911	12.0674	12.4597	12.1657
ENSG00000217555	CKLF	0.757355	5.01755	77.4556	6.7911e-06	5.58562e-05	4.58418	4.59092	4.60448	5.45024	5.36525	5.22215
ENSG00000148832	PAOX	0.757085	2.62881	25.0303	0.000610256	0.00224304	2.38154	2.16534	2.05879	3.14111	2.86313	2.86991
ENSG00000143106	PSMA5	0.756899	6.80741	63.2826	1.60622e-05	0.000112222	6.21602	6.48436	6.43148	7.277	7.09414	7.02873
ENSG00000102226	USP11	0.75662	5.02691	77.8706	6.63661e-06	5.49275e-05	4.57942	4.58588	4.64356	5.45733	5.24048	5.36751
ENSG00000104687	GSR	0.756339	7.83816	151.388	3.49667e-07	5.40208e-06	7.37027	7.44533	7.41823	8.15523	8.18345	8.16377
ENSG00000090013	BLVRB	0.756019	6.06546	92.8805	3.08624e-06	2.95971e-05	5.65761	5.55166	5.70624	6.48483	6.37039	6.3265
ENSG00000243302	ENSG00000243302	0.755546	1.81363	8.28482	0.0171417	0.0363715	1.29035	1.4221	1.52227	1.78091	1.76911	2.68502
ENSG00000128604	IRF5	0.7549	7.20275	114.401	1.22991e-06	1.45324e-05	6.72779	6.74719	6.8542	7.58348	7.45677	7.5519
ENSG00000198746	GPATCH3	0.752951	4.18406	40.2202	0.000102288	0.000511486	3.79165	3.83931	3.65511	4.73422	4.3765	4.40731
ENSG00000141506	PIK3R5	0.752942	6.60111	85.713	4.38122e-06	3.88262e-05	6.11055	6.17285	6.24637	7.06173	6.86942	6.84783
ENSG00000091490	SEL1L3	0.752319	6.50446	109.239	1.50989e-06	1.69896e-05	6.0738	6.1423	6.02475	6.7681	6.90601	6.82054
ENSG00000278615	C11orf98	0.752016	4.46828	24.6766	0.000642025	0.00233824	3.86649	4.07685	4.19506	5.11214	4.64673	4.57636
ENSG00000172613	RAD9A	0.751904	3.35898	25.0198	0.000611175	0.00224497	2.7803	2.79112	3.23019	3.82859	3.52011	3.70772
ENSG00000011600	TYROBP	0.751475	9.10682	57.6884	2.36666e-05	0.000153993	8.58149	8.6991	8.76269	9.64771	9.31733	9.31148
ENSG00000114859	CLCN2	0.750926	1.62194	14.5952	0.00364883	0.00987492	1.1773	0.943941	1.50115	2.02952	1.75159	2.06785
ENSG00000123240	OPTN	0.750124	7.30471	96.9034	2.56251e-06	2.55499e-05	6.78024	6.99532	6.86406	7.69567	7.58782	7.60973
ENSG00000235568	NFAM1	0.749971	7.85232	98.9488	2.33763e-06	2.3895e-05	7.43537	7.36233	7.48832	8.27465	8.06388	8.19184
ENSG00000110628	ENSG00000110628	0.748145	4.73727	43.8662	7.24591e-05	0.000386048	4.38402	4.08044	4.46148	5.14414	4.94147	5.10305
ENSG00000129450	SIGLEC9	0.747838	5.57082	60.7632	1.90515e-05	0.000129582	5.06013	5.14041	5.25019	6.05835	5.79431	5.8266
ENSG00000083457	ITGAE	0.747836	4.65487	69.6267	1.07175e-05	8.07376e-05	4.24066	4.28076	4.18847	5.06279	4.85181	5.0255
ENSG00000186470	BTN3A2	0.747514	6.82995	87.02	4.10206e-06	3.67184e-05	6.29265	6.45496	6.47545	7.25357	7.07754	7.13183
ENSG00000030110	BAK1	0.745973	7.30429	97.3485	2.51142e-06	2.51927e-05	6.89545	6.81441	6.94008	7.72329	7.52023	7.63924
ENSG00000148356	LRSAM1	0.745865	4.67521	63.5462	1.57834e-05	0.000110742	4.23664	4.33281	4.20489	5.00589	4.87019	5.11973
ENSG00000121060	TRIM25	0.74472	7.52277	73.5843	8.46373e-06	6.70369e-05	6.94655	7.10414	7.24605	7.81336	7.79578	7.9303
ENSG00000166046	TCP11L2	0.743687	2.67393	22.0571	0.0009518	0.00322551	2.22782	2.35493	2.22257	2.68982	3.10997	3.16172
ENSG00000153029	MR1	0.743653	7.67226	119.831	1.0003e-06	1.24162e-05	7.18401	7.29061	7.28441	7.93722	8.05899	7.99185
ENSG00000124357	NAGK	0.742921	7.5968	69.8747	1.05564e-05	7.97695e-05	7.03843	7.20942	7.27899	8.05875	7.83712	7.85709
ENSG00000101608	MYL12A	0.742515	8.63931	148.85	3.77465e-07	5.70736e-06	8.19625	8.24325	8.22349	8.97714	8.99786	8.91403
ENSG00000105248	YJU2	0.741974	3.86143	44.833	6.6396e-05	0.000360053	3.28007	3.57526	3.49342	4.28592	4.15783	4.11623
ENSG00000114316	USP4	0.741727	6.45212	98.2496	2.41171e-06	2.44283e-05	5.92354	6.08007	6.09866	6.73114	6.77556	6.82054
ENSG00000110218	PANX1	0.741304	4.56638	40.0519	0.000103993	0.000518663	4.24267	4.17068	4.03162	4.65995	5.06718	4.91898
ENSG00000204257	ENSG00000204257	0.740255	7.0781	118.968	1.03309e-06	1.27411e-05	6.64328	6.60255	6.73659	7.43621	7.40343	7.36447
ENSG00000023318	ERP44	0.739777	6.03536	43.7467	7.32547e-05	0.000390107	5.82109	5.53085	5.47803	6.29523	6.5247	6.24293
ENSG00000116701	NCF2	0.739138	10.3729	113.017	1.29834e-06	1.50627e-05	9.85995	9.99824	10.007	10.7838	10.636	10.6629
ENSG00000256683	ZNF350	0.7386	3.84815	43.0845	7.78571e-05	0.000410081	3.29563	3.59545	3.42218	4.15248	4.28202	4.07919
ENSG00000174791	RIN1	0.738191	3.06166	37.8683	0.000129565	0.000623334	2.67121	2.55378	2.73786	3.44494	3.2662	3.44724
ENSG00000068784	SRBD1	0.73726	4.87676	68.0822	1.17902e-05	8.69483e-05	4.46021	4.5884	4.3359	5.17026	5.18934	5.24056
ENSG00000159399	HK2	0.736727	9.01533	141.218	4.78763e-07	6.84726e-06	8.57273	8.57288	8.65492	9.29431	9.33729	9.37894
ENSG00000258818	RNASE4	0.736145	1.92405	12.7254	0.00548175	0.0139102	1.79614	1.12153	1.54308	2.28043	2.41743	2.02599
ENSG00000166963	MAP1A	0.735401	6.78309	44.7209	6.70667e-05	0.000363178	6.22264	6.41647	6.46254	7.2754	6.86942	7.14044
ENSG00000204397	CARD16	0.734963	4.15364	18.6468	0.00167827	0.00517589	3.3488	3.9765	3.86391	4.71068	4.32115	4.36876
ENSG00000185339	TCN2	0.734163	4.77289	60.1784	1.9839e-05	0.000134176	4.24066	4.43158	4.41707	5.21111	5.06008	5.00769
ENSG00000162413	KLHL21	0.734125	5.94248	102.676	1.9861e-06	2.09985e-05	5.5261	5.48288	5.58226	6.27209	6.20323	6.31495
ENSG00000087589	CASS4	0.73379	4.11163	41.912	8.68957e-05	0.00044909	3.80802	3.72023	3.5664	4.59713	4.40759	4.28546
ENSG00000166387	PPFIBP2	0.733283	4.24116	32.7953	0.000225395	0.00098624	3.60131	3.86864	4.01682	4.66485	4.3822	4.62858
ENSG00000196456	ZNF775	0.733175	1.71727	11.4518	0.00739316	0.0179411	1.33621	1.0056	1.58383	2.34302	1.76911	1.96822
ENSG00000096872	IFT74	0.731293	3.07126	17.2994	0.00214276	0.00632807	2.93734	2.37843	2.6056	3.2166	3.64873	3.27923
ENSG00000173402	DAG1	0.729247	6.64102	115.704	1.16945e-06	1.40043e-05	6.19023	6.21016	6.29396	7.00285	6.92372	6.95396
ENSG00000205155	PSENEN	0.728882	5.09031	53.9692	3.11971e-05	0.000191559	4.56665	4.63548	4.83926	5.52774	5.33026	5.36611
ENSG00000146409	SLC18B1	0.728224	3.68972	34.9935	0.000175917	0.000802415	3.40009	3.26448	3.17792	3.78867	4.13774	4.0826
ENSG00000094631	HDAC6	0.727555	5.36618	79.3944	6.10458e-06	5.10084e-05	4.93282	4.92994	5.0153	5.74381	5.57652	5.73104
ENSG00000122694	GLIPR2	0.727253	7.25487	107.621	1.61316e-06	1.78902e-05	6.78541	6.84636	6.90634	7.65152	7.54777	7.5177
ENSG00000196218	RYR1	0.727218	4.14806	52.3344	3.541e-05	0.000213235	3.68344	3.82655	3.72509	4.58423	4.33592	4.47629
ENSG00000143178	TBX19	0.727084	1.64019	10.8059	0.0086711	0.0205711	1.3058	1.50983	0.870985	2.1037	2.12258	1.61988
ENSG00000143384	MCL1	0.725848	7.4877	74.3161	8.11237e-06	6.47666e-05	7.20605	7.00949	7.01462	7.68272	7.89537	7.83124
ENSG00000172530	BANP	0.725037	3.44041	48.6874	4.7575e-05	0.000273113	2.95704	3.09755	3.07449	3.75223	3.83078	3.69886
ENSG00000087008	ACOX3	0.724698	4.50708	76.4162	7.19753e-06	5.86563e-05	4.09042	4.11232	4.11043	4.89536	4.76933	4.81219
ENSG00000180448	ARHGAP45	0.724167	6.17705	83.1643	4.99467e-06	4.32672e-05	5.75298	5.71399	5.84471	6.58987	6.38822	6.49962
ENSG00000030582	GRN	0.722833	11.2894	112.298	1.33571e-06	1.54354e-05	10.9105	10.7911	10.9438	11.6538	11.5113	11.6486
ENSG00000125755	SYMPK	0.721231	6.19437	66.0134	1.34382e-05	9.65745e-05	5.65761	5.85884	5.84994	6.63059	6.40442	6.48874
ENSG00000266962	HSD17B1-AS1	0.721008	3.22135	20.2884	0.00126649	0.00409961	2.75801	2.66304	3.03829	3.79764	3.28459	3.49916
ENSG00000108784	NAGLU	0.720795	6.42421	100.745	2.15952e-06	2.23816e-05	6.05849	5.97417	6.0266	6.74685	6.65763	6.81338
ENSG00000171729	TMEM51	0.719436	4.45241	63.7873	1.55335e-05	0.000109188	3.99833	3.988	4.16852	4.82254	4.73631	4.74927
ENSG00000132024	ENSG00000132024	0.719188	5.48766	75.5939	7.54007e-06	6.08471e-05	5.10828	4.98072	5.16211	5.85215	5.72418	5.83268
ENSG00000106346	USP42	0.718783	2.78861	21.0756	0.00111292	0.00368613	2.2599	2.23135	2.67324	2.97712	3.21598	3.12253
ENSG00000163565	IFI16	0.718655	7.46016	72.8291	8.8459e-06	6.88372e-05	7.1136	7.11423	6.93566	7.70016	7.90827	7.70842
ENSG00000148175	STOM	0.717679	7.08929	102.039	2.04137e-06	2.14066e-05	6.71194	6.65761	6.69069	7.3873	7.50037	7.31969
ENSG00000100902	PSMA6	0.717666	7.0052	71.274	9.70061e-06	7.44852e-05	6.65426	6.62114	6.52991	7.27821	7.4719	7.19694
ENSG00000163328	GPR155	0.717653	2.908	22.32	0.000913537	0.00312308	2.66523	2.34304	2.5031	2.96921	3.3789	3.29694
ENSG00000105287	PRKD2	0.716571	3.9142	59.6392	2.06003e-05	0.000138405	3.55033	3.46983	3.53037	4.18701	4.1972	4.30601
ENSG00000132694	ARHGEF11	0.716233	7.65063	84.8866	4.56961e-06	4.01264e-05	7.13647	7.26445	7.3401	8.04046	7.87528	7.9743
ENSG00000166860	ZBTB39	0.715913	2.41893	24.9022	0.000621537	0.00227582	2.09184	2.05302	1.93827	2.67043	2.64324	2.8856
ENSG00000205189	ZBTB10	0.714226	1.65545	11.1185	0.00802178	0.0192499	1.25894	1.48839	1.05613	1.70668	2.31379	1.82909
ENSG00000155313	USP25	0.714064	6.02276	37.624	0.000132876	0.000636349	5.74804	5.59493	5.51406	6.09791	6.54836	6.32937
ENSG00000264772	ENSG00000264772	0.713975	5.95973	15.8072	0.00285291	0.00804102	5.83447	5.42764	5.36422	5.83483	6.34943	6.54725
ENSG00000043462	LCP2	0.713291	6.88473	66.3714	1.3134e-05	9.48489e-05	6.34359	6.54077	6.56404	7.32315	7.11656	7.14574
ENSG00000125898	FAM110A	0.713203	3.3264	31.5344	0.000261405	0.00111018	2.86096	2.79112	3.13743	3.6716	3.52528	3.72526
ENSG00000149418	ST14	0.712104	8.81434	113.366	1.28068e-06	1.49642e-05	8.39115	8.38103	8.47131	9.1944	9.04391	9.13873
ENSG00000173153	ESRRA	0.71143	5.79629	87.7063	3.96411e-06	3.56803e-05	5.42803	5.32102	5.44386	6.16788	6.11349	6.04493
ENSG00000116871	MAP7D1	0.711426	8.09058	73.1604	8.67575e-06	6.78328e-05	7.61199	7.68442	7.77509	8.54343	8.28304	8.37042
ENSG00000256514	ENSG00000256514	0.711015	4.64817	19.8256	0.00136879	0.00437318	3.89231	4.59594	4.20489	5.05158	4.82064	5.0023
ENSG00000224137	LINC01857	0.710879	3.50914	38.4322	0.000122294	0.000595139	2.9813	3.16666	3.21081	3.95019	3.72253	3.79339
ENSG00000276045	ORAI1	0.710489	5.58235	73.5032	8.50381e-06	6.71922e-05	5.18025	5.11266	5.26122	5.9479	5.78573	5.94645
ENSG00000290032	ENSG00000290032	0.709902	2.64489	14.0487	0.00409489	0.0109008	2.50714	2.31896	1.84077	3.06144	3.06812	2.72917
ENSG00000156273	BACH1	0.709745	5.84619	34.9992	0.000175806	0.000802415	5.65308	5.39056	5.27217	6.01383	6.3487	6.09303
ENSG00000197142	ACSL5	0.709569	5.83315	94.3671	2.87884e-06	2.79562e-05	5.40401	5.41349	5.49282	6.18763	6.08317	6.16391
ENSG00000106565	TMEM176B	0.709203	9.02789	105.393	1.76963e-06	1.92923e-05	8.63321	8.58555	8.67096	9.44513	9.27647	9.29064
ENSG00000180891	CUEDC1	0.708954	5.27019	84.0775	4.76361e-06	4.16716e-05	4.86012	4.84605	4.91906	5.64168	5.51684	5.58732
ENSG00000152404	CWF19L2	0.70876	3.23994	25.7395	0.000552105	0.00206543	2.86096	3.03978	2.62525	3.61185	3.66286	3.37682
ENSG00000136643	RPS6KC1	0.707709	4.5678	69.6493	1.07027e-05	8.06784e-05	4.17277	4.19735	4.15506	4.81814	4.97394	4.84467
ENSG00000140548	ZNF710	0.707385	5.36287	60.4043	1.95302e-05	0.00013244	4.9733	4.8376	5.08437	5.75766	5.58273	5.67909
ENSG00000213654	ENSG00000213654	0.706812	6.71993	68.854	1.12387e-05	8.36196e-05	6.28925	6.24732	6.43148	7.15975	6.92714	6.99613
ENSG00000100387	RBX1	0.706309	5.48135	38.347	0.00012336	0.000599224	5.09723	5.11266	5.05206	5.99933	5.81238	5.52982
ENSG00000109854	HTATIP2	0.706174	6.54749	89.8294	3.57147e-06	3.2886e-05	6.19905	6.15511	6.1013	6.83986	6.95659	6.77282
ENSG00000177370	ENSG00000177370	0.705383	3.7496	41.6662	8.8949e-05	0.000457656	3.33004	3.38537	3.37071	4.19721	4.08975	3.886
ENSG00000159423	ALDH4A1	0.705254	6.83925	83.6857	4.86113e-06	4.23007e-05	6.4873	6.34224	6.49895	7.22975	7.05851	7.15588
ENSG00000156853	ZNF689	0.704862	3.0035	36.3265	0.000152285	0.000712633	2.59151	2.64378	2.62525	3.2431	3.42936	3.27327
ENSG00000161091	MFSD12	0.704168	10.3771	97.0256	2.54836e-06	2.54748e-05	10.0254	9.86716	10.0484	10.7318	10.6003	10.7242
ENSG00000136933	RABEPK	0.702638	4.49668	24.3341	0.000674711	0.00243047	3.88975	4.29935	4.11739	5.06092	4.61801	4.70574
ENSG00000166145	SPINT1	0.702413	7.4305	98.8381	2.34917e-06	2.39815e-05	7.03467	6.98052	7.09522	7.79529	7.64735	7.77206
ENSG00000149932	TMEM219	0.701779	6.83544	56.5368	2.57365e-05	0.000164134	6.31095	6.41789	6.58927	7.27781	7.05227	7.09307
ENSG00000100949	ENSG00000100949	0.701095	5.66484	51.8005	3.69329e-05	0.000220453	5.18234	5.25592	5.38022	6.0879	5.79538	6.02293
ENSG00000117984	CTSD	0.701064	13.046	96.7031	2.58591e-06	2.57388e-05	12.7231	12.517	12.7108	13.384	13.2741	13.4019
ENSG00000226091	LINC00937	0.701046	1.87332	22.7803	0.000850938	0.00294238	1.4929	1.48839	1.52227	2.18797	2.18918	2.18661
ENSG00000256043	ENSG00000256043	0.700684	4.53639	29.7457	0.00032524	0.00132574	4.30934	4.01823	4.08936	4.63764	5.07249	4.79568
ENSG00000143570	SLC39A1	0.700242	7.0543	94.1958	2.90185e-06	2.8156e-05	6.65728	6.66777	6.66362	7.46851	7.27019	7.34261
ENSG00000127666	TICAM1	0.699696	4.94174	62.6709	1.67325e-05	0.000116133	4.55538	4.4511	4.64596	5.22945	5.17955	5.3393
ENSG00000068400	GRIPAP1	0.699266	6.40934	56.037	2.67027e-05	0.00016899	5.85758	6.05659	6.13253	6.82951	6.59883	6.71472
ENSG00000100596	SPTLC2	0.698775	5.86296	86.125	4.29081e-06	3.81714e-05	5.49021	5.40922	5.51801	6.097	6.17722	6.23606
ENSG00000245060	LINC00847	0.698625	5.59662	54.5099	2.99388e-05	0.000185708	5.02555	5.24477	5.34064	5.9679	5.8875	5.85676
ENSG00000099992	TBC1D10A	0.698093	4.38142	49.5998	4.41106e-05	0.000256609	3.96709	3.98418	4.0353	4.81152	4.5231	4.72331
ENSG00000006534	ALDH3B1	0.69699	7.64419	90.7355	3.4183e-06	3.18821e-05	7.2832	7.19171	7.28634	7.99708	7.8353	8.01478
ENSG00000127481	UBR4	0.696714	7.53245	17.1252	0.0022136	0.00649742	6.65539	7.30064	7.37535	7.73442	7.74023	8.023
ENSG00000224821	COL4A2-AS2	0.696439	1.44534	15.5394	0.00300901	0.00841329	1.01758	1.17618	1.05613	1.83418	1.54335	1.87697
ENSG00000155592	ZKSCAN2	0.696157	3.34951	42.5128	8.21145e-05	0.000427825	2.99089	2.9796	2.93184	3.62198	3.5809	3.76822
ENSG00000179761	PIPOX	0.696099	2.0053	16.2321	0.0026249	0.00748785	1.81785	1.50983	1.52227	2.46061	2.36077	2.10854
ENSG00000285793	ENSG00000285793	0.69608	2.569	15.0987	0.0032891	0.0090685	1.80703	2.44671	2.29798	2.96921	2.83845	2.83801
ENSG00000086061	DNAJA1	0.696009	7.72769	87.7044	3.96448e-06	3.56803e-05	7.25288	7.4571	7.29863	8.06457	8.05877	7.97797
ENSG00000152229	PSTPIP2	0.695455	4.0446	53.9107	3.13369e-05	0.000192213	3.72426	3.63987	3.61144	4.32676	4.44895	4.27953
ENSG00000277258	ENSG00000277258	0.695365	1.54728	11.7374	0.00690178	0.016912	1.10849	0.846216	1.52227	1.78091	1.94898	1.84522
ENSG00000013725	CD6	0.694524	2.21237	15.574	0.00298825	0.0083674	1.86032	1.88274	1.7719	2.55882	2.20213	2.75502
ENSG00000084112	SSH1	0.693844	5.99315	83.2618	4.96936e-06	4.31126e-05	5.49359	5.65027	5.6724	6.27691	6.30283	6.31785
ENSG00000177943	MAMDC4	0.693154	2.45614	16.4264	0.00252801	0.00726167	2.09184	1.79815	2.31018	2.63083	2.70826	2.93921
ENSG00000101337	TM9SF4	0.691842	6.9965	89.8538	3.56724e-06	3.28732e-05	6.54418	6.59568	6.68836	7.3641	7.21812	7.31897
ENSG00000246582	ENSG00000246582	0.691657	2.63781	19.9518	0.00133994	0.00429523	2.50714	2.06755	2.14301	3.00836	2.96547	2.862
ENSG00000130522	JUND	0.691498	6.13176	95.8138	2.69297e-06	2.65982e-05	5.77881	5.67775	5.77933	6.44186	6.47619	6.3925
ENSG00000165959	CLMN	0.691455	5.30916	57.4225	2.4126e-05	0.000156016	4.79456	4.90184	5.0701	5.67856	5.58025	5.58372
ENSG00000179163	FUCA1	0.689665	7.10196	100.758	2.15837e-06	2.23816e-05	6.7618	6.72388	6.66303	7.34625	7.47724	7.39254
ENSG00000137726	FXYD6	0.689155	3.65992	44.0397	7.13237e-05	0.000381759	3.32625	3.18009	3.32938	3.98986	3.85969	4.04466
ENSG00000184277	TM2D3	0.687961	4.546	30.7959	0.000285737	0.00119205	4.24668	4.17404	4.06438	4.57122	5.03677	4.90557
ENSG00000115919	KYNU	0.687888	7.65424	82.7942	5.09218e-06	4.39143e-05	7.24864	7.35421	7.20378	7.92448	8.06255	7.88003
ENSG00000089639	GMIP	0.68716	7.0149	83.019	5.03267e-06	4.34986e-05	6.64442	6.52441	6.71898	7.35349	7.24341	7.35534
ENSG00000214425	ENSG00000214425	0.686706	2.74365	7.64442	0.0207446	0.0426102	1.72896	2.34304	2.88369	3.06144	2.96547	3.12913
ENSG00000165795	NDRG2	0.686468	7.4813	41.4803	9.05407e-05	0.000463986	7.09399	7.0815	7.11881	8.03525	7.60925	7.67128
ENSG00000135506	OS9	0.685561	8.9144	58.3026	2.2645e-05	0.000148727	8.41472	8.56266	8.61047	9.37656	9.07462	9.18325
ENSG00000186665	C17orf58	0.685297	2.84857	25.6823	0.000556539	0.00207933	2.3595	2.67258	2.39276	3.11981	3.24131	3.10253
ENSG00000116584	ARHGEF2	0.684802	7.59756	101.695	2.07202e-06	2.1669e-05	7.14857	7.24221	7.25396	7.91961	7.82905	7.94839
ENSG00000117091	CD48	0.684756	7.1094	64.905	1.44356e-05	0.00010224	6.60438	6.83154	6.73941	7.5192	7.40518	7.30299
ENSG00000000457	SCYL3	0.684357	2.75999	29.1699	0.000349706	0.00140956	2.39605	2.41297	2.35795	2.92896	3.12366	3.13571
ENSG00000127220	ABHD8	0.680735	4.27821	37.9919	0.000127927	0.000617768	4.03587	3.70637	3.9365	4.45982	4.65853	4.61688
ENSG00000141012	GALNS	0.679345	7.55124	90.9381	3.38514e-06	3.16751e-05	7.11251	7.13205	7.26848	7.86547	7.78881	7.89803
ENSG00000179562	GCC1	0.679329	5.15304	73.326	8.59216e-06	6.7499e-05	4.691	4.79676	4.84137	5.48674	5.44644	5.42903
ENSG00000164307	ERAP1	0.679083	8.04919	47.1868	5.40185e-05	0.000302148	7.68026	7.71618	7.6129	8.10419	8.49531	8.41925
ENSG00000101290	CDS2	0.678781	6.91746	106.084	1.71923e-06	1.88675e-05	6.49237	6.52835	6.59614	7.22144	7.24576	7.1851
ENSG00000136874	STX17	0.678665	4.93387	37.5086	0.000134476	0.000642948	4.6401	4.51079	4.51513	4.98837	5.37243	5.31488
ENSG00000179627	ZBTB42	0.67841	3.12878	28.9098	0.000361485	0.00144996	2.86618	2.69146	2.70129	3.27556	3.42384	3.57853
ENSG00000151748	SAV1	0.67836	4.8711	59.1549	2.13143e-05	0.000141964	4.48248	4.57575	4.4255	5.10132	5.28074	5.12799
ENSG00000198121	LPAR1	0.677932	2.53412	22.6328	0.00087042	0.0029963	2.13572	2.16534	2.20961	2.67043	3.00297	2.82179
ENSG00000244509	APOBEC3C	0.677905	6.70448	85.3193	4.46977e-06	3.94898e-05	6.23127	6.35783	6.389	7.0477	6.9354	7.02741
ENSG00000100567	PSMA3	0.677804	6.10885	40.8874	9.5852e-05	0.000487529	5.82579	5.7572	5.60099	6.26564	6.61527	6.32146
ENSG00000123352	SPATS2	0.676638	5.40263	61.6154	1.79705e-05	0.000123391	4.91656	5.079	5.08437	5.60512	5.71856	5.77803
ENSG00000198198	SZT2	0.67663	5.36411	25.5426	0.00056755	0.00211227	4.64921	5.08437	5.19042	5.63545	5.56904	5.77803
ENSG00000088298	EDEM2	0.676124	6.24351	83.2156	4.98134e-06	4.3184e-05	5.83646	5.81861	5.94488	6.62051	6.49408	6.51104
ENSG00000123989	CHPF	0.675941	4.20929	54.4131	3.01594e-05	0.000186523	3.8053	3.84353	3.86391	4.47667	4.43255	4.61453
ENSG00000178175	ZNF366	0.675571	7.74926	85.2105	4.49462e-06	3.96487e-05	7.28442	7.40443	7.4263	7.96286	8.04648	8.12979
ENSG00000141854	ENSG00000141854	0.675074	3.12028	22.9916	0.000823953	0.00286106	2.62268	2.73762	2.89992	3.45064	3.19669	3.59294
ENSG00000215068	ANXA2R-AS1	0.674522	1.78179	12.6309	0.00560115	0.0141665	1.38066	1.27963	1.60378	2.02952	1.83714	2.34254
ENSG00000167850	CD300C	0.674046	5.69829	66.6044	1.29405e-05	9.37554e-05	5.25578	5.30579	5.40885	6.07873	5.8945	6.01225
ENSG00000180425	C11orf71	0.674028	1.42983	11.2283	0.00780779	0.0188129	1.32108	1.09341	0.69618	1.83418	1.7159	1.63852
ENSG00000139180	NDUFA9	0.673718	6.36071	71.7175	9.44706e-06	7.28287e-05	6.04301	5.89595	6.0136	6.75205	6.66759	6.55156
ENSG00000134802	SLC43A3	0.67358	7.45435	114.998	1.20177e-06	1.43172e-05	7.06761	7.05349	7.11578	7.79024	7.72768	7.7387
ENSG00000041880	PARP3	0.672906	3.29477	29.1138	0.000352208	0.00141668	2.75238	3.09045	2.93971	3.61185	3.48873	3.68099
ENSG00000188603	CLN3	0.672323	6.66987	76.1337	7.31307e-06	5.93885e-05	6.27755	6.23692	6.37019	7.01203	6.85205	7.03226
ENSG00000186174	BCL9L	0.671119	5.01772	48.7314	4.74005e-05	0.000272246	4.73017	4.65003	4.54897	5.27992	5.19583	5.45949
ENSG00000175573	C11orf68	0.670919	4.6769	53.5706	3.21656e-05	0.000196774	4.3055	4.22028	4.3886	5.05906	4.85592	5.0041
ENSG00000163050	COQ8A	0.67063	5.24573	55.03	2.87859e-05	0.000179714	4.94644	4.7924	4.87664	5.67492	5.43962	5.50718
ENSG00000138166	DUSP5	0.670457	6.34053	88.9417	3.72963e-06	3.39416e-05	5.95817	5.89187	6.04951	6.66468	6.6381	6.60999
ENSG00000142173	COL6A2	0.67037	6.13639	38.3205	0.000123693	0.000600588	5.84442	5.64543	5.79243	6.63121	6.42184	6.21991
ENSG00000124659	TBCC	0.669685	4.01631	54.9456	2.89693e-05	0.000180566	3.70691	3.65438	3.57653	4.34828	4.28811	4.30892
ENSG00000258465	ENSG00000258465	0.669024	4.44313	17.1282	0.00221234	0.00649742	3.88461	4.19404	4.13806	4.93857	4.32115	4.88621
ENSG00000170909	ENSG00000170909	0.668276	7.54189	71.4359	9.60713e-06	7.38656e-05	7.08114	7.18131	7.24366	7.93519	7.71728	7.85285
ENSG00000086300	SNX10	0.666808	7.99126	29.1401	0.000351033	0.00141326	7.83569	7.5271	7.46771	8.11095	8.50889	8.21026
ENSG00000121989	ACVR2A	0.666509	2.51734	17.0651	0.00223872	0.00656116	2.34462	2.19211	1.874	2.71844	2.77048	2.94671
ENSG00000102996	MMP15	0.666177	1.87927	17.8284	0.00194382	0.00584054	1.4929	1.53095	1.5636	2.31831	2.02387	2.18661
ENSG00000160570	DEDD2	0.666067	4.83586	69.3182	1.0922e-05	8.2064e-05	4.50273	4.40894	4.48856	5.16681	5.15643	5.07253
ENSG00000173442	EHBP1L1	0.665694	6.6901	74.921	7.83513e-06	6.29206e-05	6.30471	6.29208	6.3629	7.06591	6.85308	7.02829
ENSG00000157350	ST3GAL2	0.665335	6.56359	66.8595	1.27325e-05	9.26557e-05	6.16292	6.10933	6.30314	6.96155	6.78151	6.82716
ENSG00000162772	ATF3	0.665267	8.92092	109.328	1.50445e-06	1.69449e-05	8.48023	8.59843	8.57048	9.26156	9.19303	9.19116
ENSG00000075426	FOSL2	0.665019	5.79144	63.4537	1.58805e-05	0.000111289	5.44208	5.39345	5.43135	6.22716	6.02237	6.00059
ENSG00000290867	ENSG00000290867	0.664988	1.79931	16.1864	0.00264832	0.00754165	1.24298	1.57229	1.54308	2.05965	2.0811	2.16105
ENSG00000102081	FMR1	0.664591	4.58505	34.8154	0.000179399	0.000817158	4.3378	4.16055	4.14147	4.66485	5.02952	4.92469
ENSG00000289161	ENSG00000289161	0.664314	2.34405	21.6253	0.00101894	0.0034259	2.06485	2.00853	1.874	2.52682	2.69915	2.69396
ENSG00000104067	ENSG00000104067	0.663105	3.0897	27.3801	0.000441366	0.00171905	2.60406	2.80852	2.7823	3.26266	3.35009	3.53442
ENSG00000184216	IRAK1	0.66223	7.24872	92.0128	3.21564e-06	3.06347e-05	6.84148	6.82728	6.96921	7.56292	7.49709	7.56627
ENSG00000096968	JAK2	0.66213	5.09429	19.1031	0.00154932	0.00484413	4.91278	4.63548	4.60696	5.04029	5.65754	5.40337
ENSG00000124508	BTN2A2	0.661615	4.35632	43.6883	7.36469e-05	0.000392015	3.9025	4.11232	3.95991	4.57383	4.59609	4.77477
ENSG00000162909	CAPN2	0.661084	6.689	89.6111	3.6096e-06	3.31842e-05	6.32049	6.2529	6.389	6.92825	6.99758	7.01987
ENSG00000177628	ENSG00000177628	0.660995	8.88048	71.4559	9.59567e-06	7.38266e-05	8.44632	8.50278	8.58576	9.27407	9.03341	9.20266
ENSG00000214022	REPIN1	0.6605	6.44061	82.2245	5.24678e-06	4.4979e-05	6.13886	5.98856	6.08896	6.68174	6.72259	6.79532
ENSG00000170190	SLC16A5	0.659607	3.45011	40.8777	9.59425e-05	0.000487775	2.9861	3.12559	3.16455	3.71957	3.7404	3.77666
ENSG00000101347	SAMHD1	0.659583	9.13962	91.4075	3.30982e-06	3.12543e-05	8.79026	8.77589	8.75141	9.31114	9.49441	9.48358
ENSG00000101335	MYL9	0.659014	8.17104	41.9415	8.66538e-05	0.000448241	7.71847	7.7688	7.91938	8.66127	8.27598	8.42664
ENSG00000183935	HTR7P1	0.658645	2.23001	18.4874	0.00172636	0.00528332	1.92178	1.72672	1.96935	2.47186	2.4285	2.66697
ENSG00000131389	SLC6A6	0.658543	9.10685	101.524	2.08749e-06	2.17913e-05	8.69877	8.70782	8.81229	9.41967	9.33297	9.4419
ENSG00000102181	CD99L2	0.658147	6.30811	71.8319	9.38298e-06	7.25375e-05	5.89765	5.92815	6.00238	6.70575	6.49999	6.58858
ENSG00000140961	OSGIN1	0.658057	4.89195	55.2915	2.82266e-05	0.000176795	4.57305	4.50012	4.50986	5.30057	5.18282	5.06393
ENSG00000107223	EDF1	0.657292	7.19682	30.2199	0.000306637	0.00126272	6.74843	6.8843	6.85992	7.77074	7.29005	7.3571
ENSG00000080823	MOK	0.656625	1.59529	11.597	0.00713835	0.0174215	1.27473	0.912096	1.50115	1.79888	1.85366	2.01176
ENSG00000163617	CCDC191	0.655732	1.77062	13.6605	0.00445238	0.0117015	1.32108	1.30437	1.64287	1.90227	2.2277	2.05403
ENSG00000072682	P4HA2	0.655218	4.96059	43.2915	7.63819e-05	0.00040323	4.57305	4.58336	4.64114	5.42152	5.07952	5.23751
ENSG00000125730	C3	0.654973	5.87814	41.6034	8.94828e-05	0.000459584	5.40131	5.56324	5.57849	6.36174	6.09277	6.03265
ENSG00000175040	CHST2	0.654733	2.99345	21.0264	0.00112183	0.00370689	2.87138	2.4243	2.55526	3.35668	3.28459	3.21857
ENSG00000160190	SLC37A1	0.654653	4.85414	38.3976	0.000122725	0.000596638	4.36939	4.43438	4.66508	5.25734	5.0149	5.15576
ENSG00000125910	S1PR4	0.654579	5.24675	35.5022	0.000166408	0.000766749	4.9415	4.66444	5.02273	5.57022	5.39799	5.63684
ENSG00000157306	ZFHX2-AS1	0.653647	2.31014	16.733	0.0023838	0.00691097	1.79614	2.15177	1.93827	2.72785	2.45038	2.63019
ENSG00000116017	ARID3A	0.653593	6.60579	86.1493	4.28555e-06	3.81539e-05	6.23025	6.19618	6.30162	6.8678	6.84845	6.96969
ENSG00000143167	GPA33	0.653025	1.69724	12.5623	0.00568985	0.0143563	1.3058	1.46663	1.29573	2.20154	1.69771	2.04008
ENSG00000253276	CCDC71L	0.649862	3.69633	27.9506	0.000409294	0.00161206	3.56646	3.22614	3.17792	3.93808	4.01828	4.00571
ENSG00000242028	HYPK	0.649409	4.08064	24.4834	0.000660226	0.00238797	3.59189	3.79197	3.79183	4.60736	4.13774	4.33201
ENSG00000168071	CCDC88B	0.648678	5.91216	65.4309	1.39516e-05	9.97058e-05	5.53022	5.47472	5.64979	6.23461	6.11092	6.25355
ENSG00000181481	RNF135	0.647349	5.69237	46.4605	5.75146e-05	0.00032	5.18548	5.30425	5.50082	6.05555	5.91629	5.96688
ENSG00000133393	ENSG00000133393	0.647293	4.81623	52.699	3.44136e-05	0.000208539	4.51441	4.49207	4.36542	5.08126	5.21034	5.0184
ENSG00000189058	APOD	0.646848	2.05372	12.6999	0.00551362	0.0139788	1.50633	1.78062	1.85748	2.59012	2.27753	2.1481
ENSG00000101213	PTK6	0.646817	1.80299	14.6532	0.00360505	0.00978394	1.62194	1.25445	1.45796	2.13234	2.1761	1.96822
ENSG00000124226	RNF114	0.646014	6.44033	74.2253	8.155e-06	6.49193e-05	6.0721	6.15426	6.01826	6.74279	6.7992	6.63748
ENSG00000104805	NUCB1	0.645738	8.56006	65.1033	1.42507e-05	0.000101218	8.17459	8.18489	8.2445	8.99929	8.72532	8.80313
ENSG00000247982	LINC00926	0.645243	1.44829	8.92	0.0142957	0.0312519	0.794812	1.20274	1.34397	1.58764	1.58352	2.01176
ENSG00000141503	MINK1	0.644818	6.87847	70.8178	9.97012e-06	7.62002e-05	6.49068	6.44665	6.62082	7.24745	7.08979	7.15507
ENSG00000166439	RNF169	0.644129	4.92979	43.662	7.38246e-05	0.000392418	4.58418	4.61585	4.52301	5.02892	5.27001	5.33502
ENSG00000277149	TYW1B	0.643736	2.95503	25.8164	0.000546213	0.00204737	2.54018	2.69146	2.59567	3.2431	3.3789	3.10253
ENSG00000162783	IER5	0.643635	5.63647	57.9474	2.32291e-05	0.000151659	5.20827	5.23997	5.3903	5.99933	5.93484	5.83167
ENSG00000091073	ENSG00000091073	0.643367	5.44168	43.6415	7.39635e-05	0.000392795	5.22156	4.89167	5.12117	5.79732	5.67391	5.71356
ENSG00000133313	CNDP2	0.643363	8.42555	83.1443	4.9999e-06	4.328e-05	7.98741	8.0793	8.13565	8.78239	8.6319	8.71709
ENSG00000100647	SUSD6	0.642364	7.92076	112.216	1.34002e-06	1.5439e-05	7.56522	7.53136	7.59619	8.19755	8.21895	8.20343
ENSG00000123427	EEF1AKMT3	0.641747	4.56639	30.669	0.000290187	0.00120539	4.41818	4.15716	4.02424	4.72954	4.93566	4.88815
ENSG00000132793	LPIN3	0.641598	2.59582	16.2025	0.00264005	0.00752365	2.10955	2.50123	2.12931	2.9452	2.71732	2.98363
ENSG00000169241	SLC50A1	0.640448	5.09132	64.3129	1.5005e-05	0.000105795	4.75711	4.66444	4.79005	5.40841	5.40781	5.31488
ENSG00000103671	TRIP4	0.638892	5.17581	54.809	2.9269e-05	0.000182237	4.70271	4.91997	4.84556	5.45308	5.51943	5.40881
ENSG00000175221	ENSG00000175221	0.638323	4.11828	34.0507	0.000195337	0.000877992	3.91263	3.61041	3.75662	4.45416	4.27897	4.4737
ENSG00000013583	HEBP1	0.637994	6.17126	73.0745	8.71949e-06	6.80827e-05	5.74945	5.84415	5.86138	6.54264	6.40932	6.41159
ENSG00000134285	FKBP11	0.637511	1.3692	10.8936	0.00848271	0.0201908	0.900351	0.879532	1.32005	1.56681	1.60319	1.79626
ENSG00000125657	TNFSF9	0.637401	2.26505	18.442	0.00174038	0.00531496	1.91171	2.05302	1.80675	2.66063	2.53475	2.46247
ENSG00000157881	ENSG00000157881	0.637378	4.46656	40.4174	0.000100333	0.000504325	4.12784	3.99941	4.21465	4.88908	4.67256	4.68571
ENSG00000164011	ZNF691	0.637068	2.94873	26.8541	0.000473664	0.00182152	2.5978	2.6144	2.6056	3.3867	3.16395	3.14877
ENSG00000196371	FUT4	0.634426	4.68934	36.8736	0.00014371	0.000678948	4.46366	4.19073	4.34778	4.85082	5.11078	4.94729
ENSG00000125534	PPDPF	0.634273	6.97574	66.0837	1.33778e-05	9.62599e-05	6.59458	6.52704	6.74447	7.28021	7.18628	7.30664
ENSG00000124574	ABCC10	0.633669	5.55723	40.1337	0.00010316	0.000514953	5.1602	5.06459	5.38166	5.89247	5.72193	5.89989
ENSG00000071553	ATP6AP1	0.63335	9.83144	103.721	1.89923e-06	2.03218e-05	9.48898	9.41259	9.53684	10.149	10.0696	10.1213
ENSG00000117450	PRDX1	0.633317	9.71784	102.077	2.03802e-06	2.13909e-05	9.31291	9.40475	9.38137	10.0545	10.0075	9.93581
ENSG00000188167	TMPPE	0.632657	3.41214	22.9719	0.000826422	0.00286618	3.05629	3.17339	2.97077	3.49542	3.64873	3.91305
ENSG00000109390	NDUFC1	0.631355	4.08165	35.2715	0.00017064	0.000783248	3.91515	3.6203	3.6407	4.3391	4.40199	4.35474
ENSG00000118640	VAMP8	0.631053	7.92245	49.1574	4.5751e-05	0.000264582	7.48053	7.6444	7.59027	8.37392	8.15645	8.06366
ENSG00000122641	INHBA	0.629709	3.52292	19.4974	0.00144747	0.0045777	3.34507	3.01	3.15105	3.74297	4.0401	3.60246
ENSG00000205352	PRR13	0.629709	7.66738	73.0557	8.72908e-06	6.81116e-05	7.27439	7.34827	7.3334	8.06921	7.88787	7.88003
ENSG00000162222	TTC9C	0.629673	4.02657	35.1088	0.000173704	0.000795659	3.71272	3.61041	3.72053	4.43129	4.35055	4.13276
ENSG00000198951	NAGA	0.629342	6.7355	90.1236	3.52083e-06	3.26277e-05	6.36265	6.38564	6.41464	7.06822	6.96088	7.01854
ENSG00000105617	ENSG00000105617	0.628495	2.22792	13.3616	0.00475372	0.0123865	1.8811	2.00853	1.78943	2.73721	2.24032	2.52392
ENSG00000171155	ENSG00000171155	0.628355	4.37328	11.6072	0.0071207	0.0173835	4.10374	4.14008	3.81768	4.22739	5.03315	4.59079
ENSG00000231389	ENSG00000231389	0.628325	8.23765	94.9183	2.80625e-06	2.74589e-05	7.88426	7.89609	7.88921	8.51023	8.59123	8.44909
ENSG00000179021	C3orf38	0.628095	4.92553	31.1151	0.000274896	0.00115643	4.72012	4.55528	4.44498	5.01553	5.36812	5.21595
ENSG00000186635	ARAP1	0.62805	9.25958	78.16	6.53139e-06	5.4144e-05	8.91773	8.83494	8.97909	9.58483	9.43503	9.59402
ENSG00000115129	TP53I3	0.627362	5.72027	47.305	5.34745e-05	0.000299976	5.38322	5.28262	5.45213	6.15223	5.92803	5.91047
ENSG00000204315	ENSG00000204315	0.62718	1.75817	12.041	0.00642233	0.0158786	1.45182	1.17618	1.62346	2.21499	1.96427	1.93844
ENSG00000189114	BLOC1S3	0.62708	4.74061	57.3202	2.43058e-05	0.000156652	4.4376	4.40608	4.34185	5.03082	4.9434	5.08787
ENSG00000102870	ZNF629	0.626858	4.70229	44.0655	7.11567e-05	0.000381041	4.36755	4.29935	4.40575	5.07759	4.82064	5.03959
ENSG00000150459	SAP18	0.626717	6.76403	41.4264	9.10086e-05	0.00046597	6.32239	6.48639	6.44121	7.23801	6.9751	6.89656
ENSG00000086062	B4GALT1	0.626255	6.13441	76.9324	6.9921e-06	5.72649e-05	5.83113	5.75271	5.78042	6.38349	6.4888	6.36828
ENSG00000142961	MOB3C	0.625776	5.05868	57.8401	2.34091e-05	0.000152661	4.66278	4.74347	4.7391	5.43595	5.28074	5.29592
ENSG00000196588	MRTFA	0.625236	6.44335	71.8297	9.38418e-06	7.25375e-05	6.05849	6.138	6.09778	6.80582	6.62252	6.73435
ENSG00000277969	ENSG00000277969	0.625164	3.0796	29.3221	0.000343031	0.00138798	2.73537	2.70081	2.79103	3.45064	3.24757	3.38236
ENSG00000173171	MTX1	0.624344	6.18842	74.6146	7.97408e-06	6.38589e-05	5.76421	5.8578	5.90825	6.51504	6.43081	6.45562
ENSG00000119431	HDHD3	0.623767	4.10358	30.8888	0.00028253	0.00118203	3.72138	3.69706	3.86804	4.50706	4.18093	4.44487
ENSG00000001036	FUCA2	0.62364	7.55362	80.5796	5.72614e-06	4.83708e-05	7.13295	7.25852	7.2329	7.7992	7.9063	7.78806
ENSG00000242372	EIF6	0.62238	6.56006	54.0381	3.10332e-05	0.000190857	6.14532	6.23289	6.26997	6.99019	6.75482	6.75745
ENSG00000176476	SGF29	0.622335	2.67116	16.917	0.00230204	0.00671099	2.3595	2.06755	2.54498	2.97712	2.99555	2.8856
ENSG00000213024	NUP62	0.622057	6.987	71.329	9.66872e-06	7.42897e-05	6.63337	6.59693	6.69825	7.35729	7.16741	7.26451
ENSG00000267680	ZNF224	0.622045	4.29243	36.4146	0.000150863	0.000706965	3.99833	3.95322	3.90066	4.39039	4.60831	4.69909
ENSG00000148908	RGS10	0.621809	4.99654	43.299	7.6329e-05	0.000403134	4.57942	4.7924	4.58705	5.341	5.3199	5.15899
ENSG00000100767	PAPLN	0.621474	4.99635	45.6519	6.17344e-05	0.000338587	4.76272	4.59844	4.59205	5.14765	5.34056	5.32929
ENSG00000129103	SUMF2	0.620547	7.02531	99.0316	2.32903e-06	2.38602e-05	6.66179	6.68907	6.69709	7.32664	7.28321	7.29824
ENSG00000163703	CRELD1	0.620392	5.0879	69.9588	1.05025e-05	7.94805e-05	4.77526	4.73894	4.72551	5.37585	5.36812	5.35488
ENSG00000107593	PKD2L1	0.61972	3.07605	20.2984	0.0012644	0.00409396	2.5978	2.8595	2.77352	3.50092	3.14394	3.40431
ENSG00000267100	ILF3-DT	0.619436	1.65583	9.49428	0.012205	0.0273922	1.53284	1.09341	1.29573	1.78091	2.21498	1.76267
ENSG00000100167	SEPTIN3	0.618998	2.87188	14.1856	0.0039772	0.0106366	2.44571	2.40155	2.7558	3.2099	2.86313	3.34312
ENSG00000076685	NT5C2	0.617995	6.93337	72.4565	9.04211e-06	7.01751e-05	6.5712	6.6407	6.56404	7.10932	7.29384	7.22033
ENSG00000076662	ICAM3	0.617865	4.24584	26.7843	0.000478168	0.00183578	3.95244	3.7385	4.01682	4.68433	4.32708	4.53965
ENSG00000100060	MFNG	0.617316	4.9157	37.6655	0.000132307	0.000633889	4.56665	4.5527	4.61189	5.32868	4.9871	5.24209
ENSG00000019582	CD74	0.615414	10.522	85.1107	4.51757e-06	3.97904e-05	10.1416	10.1599	10.2418	10.8948	10.732	10.7593
ENSG00000278619	ENSG00000278619	0.615302	2.39568	17.433	0.00209025	0.00619356	2.09184	2.12424	1.98465	2.85357	2.59493	2.56347
ENSG00000066697	MSANTD3	0.614805	5.57308	39.2602	0.000112491	0.000554821	5.2134	5.31038	5.17883	5.96492	5.91629	5.64608
ENSG00000186834	HEXIM1	0.614479	5.58163	61.6463	1.79327e-05	0.000123278	5.19588	5.23997	5.29536	5.94689	5.81976	5.80097
ENSG00000148400	NOTCH1	0.613975	4.49419	48.118	4.99044e-05	0.000283806	4.14082	4.12279	4.21141	4.6673	4.78233	4.85467
ENSG00000198382	UVRAG	0.612704	5.22317	56.8371	2.51763e-05	0.000161095	4.85225	4.94576	4.86222	5.3996	5.54889	5.54101
ENSG00000103811	CTSH	0.611476	9.03936	68.9108	1.11994e-05	8.34428e-05	8.58475	8.71923	8.79369	9.38737	9.26956	9.27909
ENSG00000136710	CCDC115	0.610559	5.77586	78.5609	6.3889e-06	5.30389e-05	5.45253	5.41775	5.44938	6.05649	6.06644	6.02648
ENSG00000082781	ITGB5	0.610556	7.86492	81.268	5.51932e-06	4.67948e-05	7.51168	7.50125	7.57013	8.22627	8.08086	8.10362
ENSG00000117036	ETV3	0.610494	4.7865	55.8214	2.71328e-05	0.00017115	4.41284	4.43718	4.50721	4.98445	5.10906	5.08617
ENSG00000137496	IL18BP	0.609953	5.5178	31.6177	0.00025882	0.00110287	4.98053	5.27951	5.27528	5.9266	5.64692	5.78746
ENSG00000232453	LINC02777	0.609905	4.61202	37.8201	0.00013021	0.000625656	4.14082	4.43998	4.24673	4.88277	4.95109	4.82242
ENSG00000158615	PPP1R15B	0.60968	6.46929	82.8721	5.07145e-06	4.38009e-05	6.16927	6.08543	6.14365	6.69979	6.7788	6.74836
ENSG00000125648	SLC25A23	0.608561	6.07177	50.7226	4.02563e-05	0.000237106	5.65535	5.76391	5.79025	6.39536	6.19515	6.43244
ENSG00000162736	NCSTN	0.60853	8.23052	58.3219	2.26138e-05	0.000148659	7.733	7.97816	7.9613	8.48824	8.46287	8.55621
ENSG00000130402	ENSG00000130402	0.608332	7.98445	68.2677	1.16547e-05	8.61139e-05	7.61316	7.60261	7.72758	8.3419	8.15437	8.26846
ENSG00000067225	PKM	0.607908	11.9946	77.4035	6.8108e-06	5.59386e-05	11.625	11.6287	11.7209	12.3775	12.1632	12.2516
ENSG00000275302	ENSG00000275302	0.607806	2.62661	7.48324	0.0217935	0.0444328	2.36688	2.54342	1.92247	3.10544	3.0892	2.42
ENSG00000138080	EMILIN1	0.607758	8.0704	67.4669	1.22535e-05	8.97346e-05	7.83586	7.60168	7.75711	8.32843	8.34039	8.35923
ENSG00000002919	SNX11	0.607232	6.08028	46.5873	5.6885e-05	0.000316649	5.57872	5.8035	5.8468	6.41078	6.27013	6.37315
ENSG00000136231	IGF2BP3	0.607088	2.83712	18.9945	0.00157889	0.00492195	2.61029	2.57427	2.32227	3.02373	3.2662	3.03378
ENSG00000166797	CIAO2A	0.606928	6.94773	69.0677	1.10915e-05	8.29604e-05	6.61798	6.64252	6.5786	7.22975	7.31038	7.11279
ENSG00000087884	AAMDC	0.606559	2.61966	17.1261	0.00221324	0.00649742	2.32958	2.33105	2.22257	3.11265	2.77048	2.78043
ENSG00000108510	MED13	0.605676	6.15549	23.1113	0.000809125	0.00281974	5.88934	5.84941	5.72116	6.09337	6.6183	6.51798
ENSG00000172661	WASHC2C	0.605614	6.42768	50.1431	4.21922e-05	0.000246374	5.91538	6.1585	6.19715	6.72527	6.6827	6.68924
ENSG00000102805	CLN5	0.605221	5.70781	19.3123	0.00149423	0.00469362	5.55629	5.32858	5.21333	5.70977	6.23746	5.94364
ENSG00000142544	CTU1	0.604714	1.77706	12.6472	0.00558029	0.0141231	1.58442	1.37616	1.39066	2.05965	2.21498	1.86118
ENSG00000099968	BCL2L13	0.604429	6.50623	84.8201	4.58519e-06	4.02258e-05	6.13075	6.16527	6.22399	6.78455	6.77067	6.77704
ENSG00000113583	C5orf15	0.604342	5.18296	50.5737	4.07433e-05	0.000239608	4.96481	4.73894	4.83716	5.49089	5.43414	5.4397
ENSG00000132357	CARD6	0.60423	6.12994	71.8117	9.39423e-06	7.25667e-05	5.7572	5.85675	5.77823	6.34731	6.45807	6.39593
ENSG00000240857	RDH14	0.604136	3.46338	25.4033	0.000578793	0.00214582	3.19551	3.15989	3.0456	3.81981	3.84324	3.52944
ENSG00000115652	UXS1	0.603659	5.65543	56.8727	2.51109e-05	0.000160766	5.35379	5.33009	5.28613	6.01864	5.93872	5.8164
ENSG00000204217	BMPR2	0.603304	5.94518	32.0274	0.00024655	0.00105995	5.55306	5.59994	5.6865	5.95893	6.31331	6.34435
ENSG00000159314	ENSG00000159314	0.602499	5.79949	40.8658	9.60532e-05	0.000488123	5.44993	5.35695	5.58978	6.14347	5.9153	6.14039
ENSG00000116675	DNAJC6	0.602279	3.6808	27.4201	0.000439019	0.00171222	3.17041	3.36787	3.51991	3.88437	3.98493	3.98765
ENSG00000177410	ZFAS1	0.602018	4.88517	20.0062	0.00132773	0.0042644	4.32269	4.73212	4.59455	5.3848	5.06718	4.98602
ENSG00000168610	STAT3	0.601396	7.24498	75.6944	7.49716e-06	6.06703e-05	6.83284	6.95535	6.95083	7.54272	7.45102	7.54852
ENSG00000159200	RCAN1	0.601023	5.13258	27.9314	0.000410323	0.00161447	4.9949	4.77258	4.60696	5.47421	5.47341	5.25272
ENSG00000100284	TOM1	0.60087	6.55445	52.6541	3.45344e-05	0.000209161	6.1592	6.19948	6.30999	6.94348	6.70392	6.81543
ENSG00000073169	SELENOO	0.600361	4.65846	48.8201	4.70513e-05	0.000270779	4.38766	4.23645	4.35956	4.90784	4.87627	5.0005
ENSG00000090863	GLG1	0.600052	7.53819	62.1342	1.73486e-05	0.000119833	7.06875	7.27035	7.27588	7.84453	7.7598	7.81648
ENSG00000174125	TLR1	0.599863	5.41516	11.7421	0.00689408	0.0169003	5.30466	5.0555	4.85392	5.32713	6.03781	5.60046
ENSG00000260267	ENSG00000260267	0.599443	1.41005	9.6888	0.0115826	0.0262654	1.21051	0.975099	1.08481	1.91881	1.41568	1.67509
ENSG00000198363	ASPH	0.599349	7.40427	89.8976	3.55965e-06	3.28464e-05	7.09622	7.08373	7.04184	7.70821	7.68303	7.62763
ENSG00000172830	SSH3	0.599294	4.22746	28.7463	0.000369139	0.0014766	3.84814	3.84353	4.00936	4.51251	4.30623	4.654
ENSG00000143515	ATP8B2	0.599114	3.39999	29.8172	0.00032235	0.00131674	3.13625	3.10461	2.97843	3.70535	3.55083	3.75119
ENSG00000168010	ATG16L2	0.598665	5.50838	36.1423	0.00015531	0.000724836	5.11816	5.18607	5.23587	5.69545	5.64455	5.97056
ENSG00000160803	UBQLN4	0.598573	5.66132	60.4142	1.95169e-05	0.000132435	5.30177	5.32858	5.3686	5.9886	5.83231	5.96596
ENSG00000099910	KLHL22	0.598397	4.21816	34.4473	0.000186866	0.000846168	3.89996	3.72939	4.03162	4.54216	4.43529	4.48662
ENSG00000075856	SART3	0.598355	6.12179	49.4524	4.46488e-05	0.000259538	5.6493	5.8557	5.86758	6.47926	6.33333	6.35495
ENSG00000248187	ENSG00000248187	0.59807	2.25856	8.80292	0.0147742	0.0321439	2.03735	2.03834	1.71801	2.85357	2.50369	2.16105
ENSG00000274750	H3C6	0.597972	3.0375	12.1657	0.00623715	0.0154837	2.6165	2.73762	2.7997	2.89594	3.55588	3.39338
ENSG00000135679	MDM2	0.59761	6.4544	36.506	0.000149405	0.00070184	6.22061	6.138	6.00894	6.55129	6.89458	6.70259
ENSG00000145388	METTL14	0.597446	4.36298	20.4648	0.00122995	0.00400373	4.24467	3.99562	3.8262	4.52607	4.83111	4.51967
ENSG00000115318	LOXL3	0.596479	4.93125	41.5831	8.96567e-05	0.000460272	4.4376	4.65726	4.71408	5.20607	5.21354	5.17982
ENSG00000128891	CCDC32	0.59645	5.15939	45.5015	6.25605e-05	0.000342306	4.70271	4.9575	4.83294	5.47001	5.42311	5.38968
ENSG00000280734	LINC01232	0.595994	1.51293	9.74175	0.0114199	0.0259377	1.25894	1.35262	0.966528	2.01422	1.64175	1.67509
ENSG00000232258	TMEM114	0.594657	4.06327	30.8842	0.000282687	0.00118203	3.87946	3.55993	3.75216	4.35437	4.25741	4.38265
ENSG00000160294	MCM3AP	0.594435	7.50868	63.4325	1.59029e-05	0.000111363	7.08646	7.17335	7.27938	7.81004	7.69626	7.8175
ENSG00000166908	PIP4K2C	0.593882	5.91838	66.0014	1.34486e-05	9.6589e-05	5.51285	5.63694	5.62682	6.20036	6.14067	6.21448
ENSG00000049449	RCN1	0.593761	4.73444	44.0976	7.09494e-05	0.000380107	4.53914	4.30549	4.36834	5.0251	5.01674	4.96586
ENSG00000137275	RIPK1	0.59292	5.65225	45.987	5.99416e-05	0.000331112	5.19692	5.3346	5.44386	5.90809	5.85197	5.99337
ENSG00000178209	PLEC	0.592825	8.5701	32.4073	0.000235797	0.00102477	8.05426	8.19898	8.45063	8.80383	8.73872	8.95748
ENSG00000168884	TNIP2	0.591707	4.86965	41.7268	8.84379e-05	0.000455431	4.54566	4.53974	4.55411	5.29107	5.06718	5.03959
ENSG00000196453	ZNF777	0.591135	3.76289	20.5268	0.00121742	0.00396742	3.44264	3.41408	3.47187	4.24717	3.75367	4.05163
ENSG00000174032	SLC25A30	0.590867	5.4095	33.4382	0.000209352	0.000929417	5.20209	5.0772	4.96413	5.52099	5.83023	5.65983
ENSG00000092929	UNC13D	0.590477	7.31808	61.3601	1.82864e-05	0.00012504	6.92951	6.95633	7.08993	7.6079	7.48852	7.64933
ENSG00000135821	GLUL	0.589821	9.75706	102.816	1.97416e-06	2.09105e-05	9.44092	9.42146	9.43447	10.0644	9.97682	10.0237
ENSG00000234284	ZNF879	0.588735	1.55088	10.0114	0.0106336	0.0244006	1.4929	1.09341	1.05613	1.81664	1.9179	1.71076
ENSG00000131724	IL13RA1	0.58849	6.64422	18.3026	0.00178424	0.0054248	6.48941	6.26948	6.18313	6.62556	7.18994	6.85582
ENSG00000114745	GORASP1	0.588386	6.06293	66.5368	1.29962e-05	9.40417e-05	5.67258	5.73916	5.80756	6.33581	6.28238	6.36408
ENSG00000136156	ITM2B	0.587274	7.73067	11.8653	0.0066946	0.0164777	7.67041	7.31136	7.19518	7.63879	8.32493	7.93879
ENSG00000237541	ENSG00000237541	0.58727	5.24591	37.1109	0.000140171	0.000665496	4.78356	4.93985	5.04478	5.60256	5.53231	5.38968
ENSG00000242498	ARPIN	0.587244	4.93534	28.533	0.000379412	0.00151189	4.70125	4.39172	4.72323	5.07574	5.20391	5.31198
ENSG00000173120	KDM2A	0.5871	7.41935	63.4591	1.58748e-05	0.000111289	7.00155	7.09353	7.18982	7.72534	7.61047	7.71172
ENSG00000072121	ZFYVE26	0.586518	7.93283	44.8141	6.65087e-05	0.000360495	7.43844	7.64833	7.73013	8.15392	8.1374	8.29312
ENSG00000196975	ANXA4	0.58639	6.93632	76.087	7.33238e-06	5.95035e-05	6.57479	6.654	6.61346	7.26735	7.1707	7.16032
ENSG00000255197	ENSG00000255197	0.584738	3.9532	32.3689	0.000236857	0.00102861	3.48736	3.64956	3.76992	4.2537	4.21008	4.19075
ENSG00000133606	MKRN1	0.584715	6.74016	70.3027	1.02853e-05	7.8247e-05	6.4724	6.39359	6.389	6.92621	7.06074	7.02032
ENSG00000104964	TLE5	0.584645	8.86232	70.9799	9.87334e-06	7.55605e-05	8.55769	8.51261	8.5515	9.23386	9.03681	9.09827
ENSG00000228463	ENSG00000228463	0.584471	3.47028	33.5286	0.000207209	0.000921318	3.14915	3.1934	3.12368	3.81098	3.73596	3.65834
ENSG00000188315	C3orf62	0.584244	2.93005	23.3464	0.000780926	0.00274882	2.51381	2.64378	2.70129	3.17591	3.13721	3.27327
ENSG00000076513	ANKRD13A	0.583649	6.30476	71.6286	9.49723e-06	7.31179e-05	6.02446	5.94889	5.9787	6.55988	6.62673	6.51483
ENSG00000135378	PRRG4	0.583595	2.97021	18.9297	0.00159686	0.00497125	2.72391	2.67258	2.56547	3.14111	3.43486	3.10922
ENSG00000127948	POR	0.583271	6.35667	56.2232	2.63377e-05	0.000167414	6.01978	5.92615	6.15552	6.63934	6.58158	6.6369
ENSG00000172037	LAMB2	0.583222	5.67991	37.8686	0.00012956	0.000623334	5.29695	5.36285	5.42155	6.09246	5.7695	5.94925
ENSG00000140396	NCOA2	0.582623	5.39803	58.6285	2.21247e-05	0.000146015	5.07147	5.12313	5.04296	5.64044	5.61336	5.72669
ENSG00000143801	PSEN2	0.582467	6.13272	56.3055	2.61782e-05	0.000166583	5.7238	5.83356	5.88092	6.47018	6.31406	6.3973
ENSG00000186812	ZNF397	0.582244	3.56407	29.6666	0.000328476	0.00133704	3.31102	3.32014	3.1028	3.75223	3.86377	3.86637
ENSG00000126003	PLAGL2	0.582087	4.57781	52.2843	3.55497e-05	0.000213853	4.21634	4.27452	4.29354	4.84434	4.80374	4.87446
ENSG00000099290	WASHC2A	0.582055	6.3014	50.6031	4.06464e-05	0.000239282	5.86086	6.04838	6.03305	6.65176	6.47685	6.55709
ENSG00000105953	OGDH	0.580818	8.30821	74.1792	8.17671e-06	6.49863e-05	7.99235	7.92006	8.05167	8.61382	8.49892	8.59386
ENSG00000181885	ENSG00000181885	0.580609	2.4276	19.0526	0.001563	0.00487504	2.04657	2.17878	2.14301	2.66063	2.69915	2.72045
ENSG00000186376	ZNF75D	0.580539	2.68386	15.7619	0.00287859	0.00809441	2.2359	2.4243	2.47088	2.73721	3.06812	3.01963
ENSG00000121281	ADCY7	0.580308	7.90281	65.6416	1.37632e-05	9.8665e-05	7.57022	7.533	7.64665	8.10034	8.12107	8.26527
ENSG00000106617	PRKAG2	0.580256	5.78836	69.5694	1.07551e-05	8.09683e-05	5.46892	5.49502	5.448	6.02533	6.08667	6.03793
ENSG00000108465	CDK5RAP3	0.580051	6.32801	60.8896	1.88863e-05	0.000128609	5.97518	5.95769	6.09426	6.64432	6.5111	6.60999
ENSG00000160145	KALRN	0.579957	4.60282	20.5065	0.0012215	0.00397848	3.99357	4.4511	4.39147	4.91815	4.72737	4.93979
ENSG00000133065	SLC41A1	0.579712	1.46574	9.94443	0.0108225	0.0247457	1.01758	1.20274	1.29573	1.66808	1.56358	1.93844
ENSG00000241839	PLEKHO2	0.579404	8.37396	58.1875	2.28324e-05	0.00014966	7.96752	8.03979	8.15395	8.72332	8.54446	8.63128
ENSG00000158201	ABHD3	0.579296	4.78781	25.3644	0.000581983	0.0021535	4.57305	4.45387	4.37706	4.85727	5.26384	4.9987
ENSG00000163931	TKT	0.578367	8.83027	47.7201	5.16143e-05	0.000291562	8.47008	8.45334	8.60908	9.24281	8.98796	9.02832
ENSG00000267519	ENSG00000267519	0.578196	3.24844	18.6774	0.00166923	0.0051549	3.03791	2.90066	2.85901	3.6716	3.2662	3.56884
ENSG00000141510	TP53	0.577914	5.67215	66.1263	1.33413e-05	9.60574e-05	5.35286	5.37312	5.34213	5.92762	5.8925	5.9779
ENSG00000178971	CTC1	0.577739	5.05311	56.1292	2.65211e-05	0.000168153	4.71867	4.70914	4.78569	5.35017	5.26384	5.32786
ENSG00000111224	PARP11	0.577115	3.97159	15.9715	0.00276202	0.00782302	3.79713	3.6735	3.47729	3.92177	4.43529	4.2943
ENSG00000144843	ADPRH	0.576902	6.69197	62.6313	1.67771e-05	0.000116372	6.44475	6.30287	6.37455	6.87205	7.0096	6.97153
ENSG00000117010	ZNF684	0.576313	1.85182	13.5382	0.00457273	0.0119757	1.6585	1.46663	1.50115	1.99875	2.1761	2.16105
ENSG00000121316	PLBD1	0.574718	8.11441	54.4027	3.01832e-05	0.000186523	7.73479	7.87715	7.78167	8.26113	8.49069	8.35923
ENSG00000072163	LIMS2	0.574547	2.24344	10.7895	0.00870703	0.0206397	1.79614	1.76288	2.23542	2.59012	2.37228	2.55369
ENSG00000160216	AGPAT3	0.574477	7.06876	67.9031	1.19228e-05	8.75906e-05	6.70321	6.70542	6.84847	7.30636	7.31337	7.36307
ENSG00000114626	ABTB1	0.574311	4.57482	35.7467	0.000162059	0.000750601	4.34716	4.12279	4.30272	4.91197	4.72961	4.85865
ENSG00000134153	EMC7	0.572858	6.09628	25.9367	0.000537146	0.00201994	5.89765	5.78714	5.64979	6.13906	6.55847	6.33723
ENSG00000291147	ENSG00000291147	0.572826	1.79708	10.3929	0.00963043	0.02251	1.50633	1.63215	1.34397	1.95132	2.28972	1.90803
ENSG00000104312	RIPK2	0.572563	5.58494	22.68	0.000864123	0.00297906	5.38231	5.32556	5.08792	5.64914	6.06111	5.79059
ENSG00000010322	NISCH	0.572494	5.59703	46.0655	5.95312e-05	0.000329159	5.20929	5.21735	5.41874	5.85967	5.80815	5.89796
ENSG00000112419	PHACTR2	0.571705	5.5796	29.2698	0.000345308	0.00139621	5.47833	5.15239	5.13666	5.77366	5.92901	5.80819
ENSG00000179218	CALR	0.571667	10.4337	59.1744	2.12851e-05	0.000141851	10.0747	10.1286	10.1549	10.8345	10.614	10.6143
ENSG00000160685	ZBTB7B	0.571559	7.06008	58.9056	2.16936e-05	0.000143745	6.7583	6.70018	6.78052	7.4105	7.20208	7.33406
ENSG00000251136	RIPK2-DT	0.571432	1.67539	7.42323	0.0222005	0.0450956	1.67048	1.17618	1.16756	1.68751	2.16291	1.90803
ENSG00000116717	GADD45A	0.571247	1.71186	11.1618	0.00793651	0.0190793	1.39517	1.4221	1.43587	2.20154	1.86999	1.82909
ENSG00000213145	CRIP1	0.571158	4.78896	19.8437	0.00136463	0.00436348	4.56344	4.33581	4.52039	5.31157	4.9434	4.84867
ENSG00000167705	ENSG00000167705	0.569671	5.49522	26.3307	0.000508692	0.00193243	5.07147	5.20261	5.27528	5.96988	5.58396	5.67684
ENSG00000090061	CCNK	0.568051	6.0415	70.8502	9.95065e-06	7.61017e-05	5.72667	5.77058	5.69466	6.2865	6.30583	6.30259
ENSG00000151470	C4orf33	0.567724	3.46792	16.4367	0.00252299	0.00725085	3.30335	3.22614	2.91597	3.62198	3.92757	3.6072
ENSG00000112799	LY86	0.567652	5.71166	39.366	0.000111307	0.000549453	5.28433	5.47881	5.43831	6.0961	5.93484	5.8647
ENSG00000163702	IL17RC	0.566854	4.24098	27.6279	0.000427075	0.00167128	3.8053	3.84775	4.13463	4.54216	4.49179	4.46066
ENSG00000149781	FERMT3	0.566518	9.25142	81.4493	5.46638e-06	4.64481e-05	8.92196	8.9017	8.99664	9.54495	9.4469	9.5276
ENSG00000204237	OXLD1	0.566279	3.52902	20.0746	0.00131255	0.00422267	3.29949	3.01	3.33535	3.92586	3.77983	3.64457
ENSG00000269374	ENSG00000269374	0.565225	3.04708	11.5684	0.00718769	0.017516	2.48695	2.95636	2.7823	3.5064	3.03953	3.33743
ENSG00000198952	SMG5	0.564773	7.29972	61.9084	1.7616e-05	0.00012139	6.92545	6.98052	7.06271	7.63879	7.49413	7.52773
ENSG00000106588	PSMA2	0.564074	6.07437	53.3906	3.26149e-05	0.000199101	5.64324	5.84626	5.80433	6.3141	6.35162	6.32218
ENSG00000254901	BORCS8	0.563879	3.95994	27.509	0.000433856	0.00169494	3.59817	3.68297	3.68819	4.37249	4.20687	4.05511
ENSG00000137824	RMDN3	0.563219	7.06864	80.4818	5.75627e-06	4.85898e-05	6.77678	6.71871	6.78435	7.31302	7.33339	7.3233
ENSG00000118707	TGIF2	0.563118	4.56639	34.5949	0.000183829	0.000833722	4.22246	4.16055	4.39147	4.73888	4.80798	4.91325
ENSG00000135722	FBXL8	0.562541	1.72668	8.12349	0.017972	0.0378572	1.1604	1.37616	1.75416	2.14645	1.88614	1.92331
ENSG00000104133	SPG11	0.562386	6.37184	32.2884	0.0002391	0.00103562	6.09729	6.10229	5.99011	6.41516	6.7992	6.63863
ENSG00000145555	MYO10	0.562346	2.20315	12.3515	0.00597311	0.0149535	1.78515	2.06755	1.874	2.34302	2.39503	2.63019
ENSG00000144445	KANSL1L	0.562038	1.67911	8.60173	0.0156429	0.0337068	1.6585	1.20274	1.19412	1.76271	2.03839	1.98288
ENSG00000034510	TMSB10	0.561937	10.6384	25.37	0.000581526	0.00215319	10.1327	10.4472	10.3921	11.11	10.793	10.7457
ENSG00000177191	B3GNT8	0.561794	2.35668	15.5541	0.00300019	0.00839268	2.11833	2.00853	2.04426	2.48302	2.73526	2.61144
ENSG00000183506	PI4KAP2	0.561722	6.16624	39.2072	0.000113089	0.000557533	5.75931	5.88266	5.9331	6.35871	6.3163	6.57232
ENSG00000115112	TFCP2L1	0.561265	3.37815	24.591	0.000650016	0.00236213	3.04713	3.22614	2.94753	3.59136	3.61036	3.69886
ENSG00000076928	ARHGEF1	0.560979	7.12795	57.354	2.42463e-05	0.000156443	6.80695	6.78064	6.87385	7.41233	7.26518	7.46025
ENSG00000163346	PBXIP1	0.560882	6.68849	47.487	5.26489e-05	0.000296641	6.32807	6.36594	6.44951	7.06544	6.81721	6.93335
ENSG00000145907	G3BP1	0.56066	7.04596	60.4558	1.94606e-05	0.000132209	6.80966	6.66658	6.73659	7.37574	7.28549	7.23419
ENSG00000181284	ENSG00000181284	0.560109	4.44937	29.0797	0.000353737	0.00142134	4.11035	4.05879	4.2625	4.72954	4.54361	4.82446
ENSG00000136603	SKIL	0.5591	3.67545	9.76274	0.0113562	0.0258281	3.67157	3.17339	3.19116	3.68132	4.2292	3.82221
ENSG00000101084	RAB5IF	0.558685	7.95032	48.4432	4.85576e-05	0.000277788	7.7548	7.61132	7.559	8.18799	8.3091	8.10466
ENSG00000178950	GAK	0.558221	7.84898	58.2986	2.26514e-05	0.000148727	7.45239	7.54311	7.63003	8.10012	8.02886	8.17159
ENSG00000250138	ENSG00000250138	0.55667	1.98433	7.26179	0.0233426	0.0470599	1.50633	1.55176	1.99979	2.29317	1.9179	2.46247
ENSG00000143105	KCNA10	0.556471	4.72498	25.4352	0.000576196	0.00213894	4.22652	4.5028	4.53085	4.96269	4.84769	5.10974
ENSG00000169957	ZNF768	0.556377	4.68353	37.3422	0.000136825	0.000651753	4.32648	4.3537	4.46421	5.05906	4.87019	4.87249
ENSG00000227827	PKD1P2	0.555817	4.5268	20.3574	0.00125205	0.00406309	4.2803	3.94537	4.40859	4.66485	4.80161	4.8646
ENSG00000005844	ITGAL	0.555242	6.94883	73.7829	8.36659e-06	6.63728e-05	6.60203	6.64374	6.68953	7.22435	7.20691	7.16877
ENSG00000197713	RPE	0.554873	5.64358	35.251	0.000171023	0.000784572	5.51701	5.23837	5.24384	5.9029	5.93775	5.84477
ENSG00000109436	TBC1D9	0.554754	6.65229	67.2834	1.23959e-05	9.06051e-05	6.30183	6.36373	6.38179	6.84743	6.90601	6.95489
ENSG00000072274	TFRC	0.554534	10.9553	22.6685	0.000865661	0.00298169	10.8001	10.608	10.5332	10.9257	11.3958	11.2572
ENSG00000134504	KCTD1	0.554412	1.61818	9.53216	0.0120806	0.0271655	1.10849	1.39931	1.50115	1.8515	1.75159	2.01176
ENSG00000118680	MYL12B	0.553775	8.04376	49.0482	4.6167e-05	0.000266487	7.73372	7.78318	7.70438	8.29497	8.42278	8.15287
ENSG00000169635	HIC2	0.553503	5.41349	38.4011	0.000122682	0.000596638	5.12689	5.02977	5.1755	5.56103	5.62303	5.7989
ENSG00000171109	MFN1	0.553337	6.17321	21.7115	0.0010051	0.00338528	6.01509	5.83356	5.7483	6.16442	6.61588	6.45628
ENSG00000100991	TRPC4AP	0.55331	6.95111	72.0128	9.28266e-06	7.1945e-05	6.64784	6.6334	6.66481	7.25682	7.14745	7.19891
ENSG00000178531	CTXN1	0.553274	1.9979	8.23308	0.0174028	0.036799	1.91171	1.37616	1.75416	2.47186	2.06701	2.18661
ENSG00000262580	ENSG00000262580	0.552781	4.23738	12.482	0.00579571	0.0145789	3.67752	3.82655	4.2625	4.35741	4.40759	4.67897
ENSG00000179611	DGKZP1	0.552565	2.40162	14.27	0.00390675	0.0104724	2.01872	2.11027	2.20961	2.68982	2.49318	2.77201
ENSG00000203446	SUGCT-AS1	0.551955	3.7462	7.3692	0.022575	0.0457357	3.89231	3.20658	3.06012	3.83731	4.17765	3.95827
ENSG00000168765	GSTM4	0.551825	6.4785	27.3362	0.000443958	0.00172798	5.97518	6.26634	6.27465	6.87523	6.57662	6.71801
ENSG00000136295	TTYH3	0.551277	10.1988	54.0807	3.09324e-05	0.000190338	9.95794	9.77189	9.95352	10.4181	10.3785	10.5431
ENSG00000110719	TCIRG1	0.5503	9.65071	63.3755	1.59632e-05	0.000111598	9.37098	9.25581	9.41713	9.90313	9.82574	9.96714
ENSG00000112855	HARS2	0.549751	5.56553	40.2795	0.000101695	0.000509181	5.18652	5.29657	5.31515	5.8682	5.67623	5.89117
ENSG00000110851	PRDM4	0.549234	5.3974	53.4264	3.2525e-05	0.000198762	5.03833	5.10564	5.15198	5.63169	5.62664	5.68134
ENSG00000138495	COX17	0.549054	4.62676	17.9604	0.00189772	0.00572735	4.12784	4.41179	4.43944	5.08676	4.85796	4.654
ENSG00000100263	RHBDD3	0.548957	3.66291	22.4828	0.000890784	0.00305638	3.49412	3.36787	3.2173	4.05488	3.84324	3.83439
ENSG00000135622	SEMA4F	0.548943	2.64709	13.3719	0.0047429	0.0123611	2.43872	2.12424	2.47088	2.87067	2.77048	3.0408
ENSG00000129465	ENSG00000129465	0.548654	4.90599	41.491	9.04478e-05	0.000463822	4.5905	4.60841	4.62659	5.24592	5.03496	5.17823
ENSG00000181817	LSM10	0.548369	4.99264	25.0363	0.000609738	0.00224185	4.58576	4.72068	4.77693	5.44026	5.06718	5.19407
ENSG00000132906	CASP9	0.54714	3.93062	37.5686	0.000133642	0.000639225	3.65054	3.60045	3.65511	4.1836	4.14111	4.21579
ENSG00000286905	ENSG00000286905	0.547127	2.71407	8.31485	0.0169924	0.0361229	2.10072	2.55378	2.6056	3.18277	2.64324	3.02672
ENSG00000174720	LARP7	0.547081	5.30121	18.5795	0.00169838	0.00522121	5.08608	5.03162	4.88278	5.46861	5.8166	5.31922
ENSG00000142546	NOSIP	0.546881	4.799	38.0255	0.000127486	0.000616932	4.46194	4.50547	4.54123	5.17887	4.97205	4.98419
ENSG00000176148	TCP11L1	0.546342	3.66477	30.7924	0.000285859	0.00119213	3.40727	3.27703	3.42218	3.88858	3.87999	3.97303
ENSG00000219200	RNASEK	0.546281	8.03343	76.5317	7.15097e-06	5.83592e-05	7.69903	7.75428	7.75097	8.30464	8.22808	8.30884
ENSG00000290425	ENSG00000290425	0.546121	4.6206	21.5432	0.00103235	0.00346394	4.2143	4.42877	4.32993	4.6624	4.83527	5.07766
ENSG00000204438	ENSG00000204438	0.545578	4.0596	18.6512	0.00167698	0.00517467	3.75835	3.60045	3.92068	4.51251	4.2418	4.14911
ENSG00000146112	ENSG00000146112	0.545565	8.20357	47.421	5.29466e-05	0.000298028	7.81846	7.95686	7.93767	8.57409	8.33342	8.43483
ENSG00000159128	ENSG00000159128	0.545548	7.4882	54.3262	3.03593e-05	0.00018741	7.10948	7.19295	7.26496	7.8304	7.69797	7.67326
ENSG00000204568	ENSG00000204568	0.54548	5.7836	37.5695	0.000133629	0.000639225	5.42627	5.38187	5.64016	6.07873	6.05844	5.95391
ENSG00000131061	ZNF341	0.545386	2.77053	10.5392	0.00927648	0.021784	2.54018	2.41297	2.4817	3.18277	2.63371	3.18092
ENSG00000196072	BLOC1S2	0.545345	6.41583	22.9303	0.000831674	0.00288267	6.24636	6.17285	5.91226	6.56382	6.86484	6.5386
ENSG00000135862	LAMC1	0.545019	6.36925	46.1493	5.90964e-05	0.000327068	5.93228	6.15255	6.12479	6.62493	6.55847	6.66387
ENSG00000125618	PAX8	0.544787	3.68438	26.9354	0.000468493	0.00180705	3.40727	3.25181	3.50407	3.99766	3.91189	3.8899
ENSG00000176422	SPRYD4	0.544569	3.6943	26.7972	0.000477332	0.00183318	3.41441	3.32014	3.46643	4.06976	3.84324	3.90922
ENSG00000097021	ACOT7	0.542085	7.26752	55.2265	2.83643e-05	0.000177465	6.964	6.87916	7.06586	7.57568	7.48984	7.47296
ENSG00000153147	SMARCA5	0.542072	6.64401	14.7475	0.0035352	0.00963963	6.44301	6.46254	6.11178	6.55988	7.1041	6.95303
ENSG00000150991	UBC	0.541772	10.4035	31.6605	0.000257504	0.00110008	9.9502	10.1957	10.1643	10.8205	10.4957	10.6122
ENSG00000144468	RHBDD1	0.541749	4.30818	37.5889	0.000133361	0.000638408	3.96952	4.0515	4.02793	4.46827	4.57134	4.62157
ENSG00000116786	PLEKHM2	0.540797	8.09329	57.1427	2.46212e-05	0.000158156	7.78474	7.71416	7.88972	8.36923	8.26444	8.37945
ENSG00000115935	WIPF1	0.540549	8.29165	80.6097	5.71691e-06	4.83281e-05	7.99339	7.99441	8.00157	8.55107	8.49317	8.56538
ENSG00000068323	TFE3	0.540424	6.91773	38.8175	0.000117608	0.000575639	6.56198	6.61991	6.68544	7.2973	6.99758	7.17875
ENSG00000187531	SIRT7	0.540285	5.57973	51.1243	3.89771e-05	0.000230512	5.22055	5.30732	5.3302	5.85645	5.76514	5.85277
ENSG00000286153	ENSG00000286153	0.540149	3.17426	23.2446	0.000792985	0.0027811	2.87656	2.78234	2.99363	3.41612	3.46205	3.38788
ENSG00000139531	SUOX	0.540133	3.78569	25.8486	0.000543772	0.00204153	3.51088	3.52877	3.44448	4.08449	3.86377	4.13605
ENSG00000131748	STARD3	0.539506	5.88028	43.153	7.73648e-05	0.000408045	5.63714	5.5658	5.55434	6.22467	5.99285	6.15017
ENSG00000147065	MSN	0.539196	9.77502	81.7001	5.39414e-06	4.59018e-05	9.42233	9.48735	9.52985	10.0211	9.99897	10.0385
ENSG00000100151	PICK1	0.539195	4.5514	34.3528	0.000188843	0.000852973	4.15369	4.3116	4.31488	4.8465	4.69107	4.84867
ENSG00000122122	SASH3	0.539166	8.07527	54.6972	2.95172e-05	0.000183486	7.69023	7.81312	7.83592	8.39198	8.2261	8.33675
ENSG00000173264	GPR137	0.538637	4.61837	19.5152	0.00144305	0.00456875	4.51441	4.02197	4.3886	4.83348	4.90231	4.85666
ENSG00000196535	MYO18A	0.538475	7.33037	38.2776	0.000124237	0.000602721	6.90942	7.08819	7.10576	7.69357	7.43875	7.5808
ENSG00000157191	NECAP2	0.537543	7.13422	50.1874	4.20404e-05	0.000245611	6.77365	6.86415	6.88408	7.49321	7.2927	7.34154
ENSG00000126264	HCST	0.53723	7.26802	47.1378	5.42463e-05	0.000303275	6.91227	6.95633	7.05367	7.63567	7.4449	7.44709
ENSG00000138688	BLTP1	0.537044	6.10576	9.32303	0.0127869	0.0284602	5.61017	5.94889	5.86551	5.84027	6.50588	6.59098
ENSG00000060971	ACAA1	0.536766	7.65221	58.0558	2.3049e-05	0.00015087	7.31838	7.33595	7.42209	7.97723	7.81224	7.89367
ENSG00000283787	ENSG00000283787	0.536347	3.16339	17.6018	0.00202615	0.00604392	2.86618	2.82572	2.93971	3.28834	3.30275	3.61193
ENSG00000186283	TOR3A	0.536193	6.19583	41.3368	9.17928e-05	0.000469362	5.83047	5.86821	6.00894	6.55592	6.38254	6.37315
ENSG00000119878	CRIPT	0.535479	3.26859	17.4451	0.00208558	0.00618292	3.14056	2.81715	2.95532	3.47879	3.65345	3.39886
ENSG00000130758	MAP3K10	0.535002	2.90244	20.7259	0.00117818	0.00386572	2.57247	2.62426	2.66377	3.0982	3.2287	3.11589
ENSG00000020577	SAMD4A	0.534841	4.2276	24.0471	0.000703662	0.00251915	3.82956	3.93352	4.05354	4.39039	4.37077	4.63788
ENSG00000089351	GRAMD1A	0.534362	5.81945	35.5086	0.000166291	0.000766519	5.47662	5.45414	5.64979	6.16528	5.93678	6.07689
ENSG00000130958	SLC35D2	0.534353	4.16432	26.7179	0.000482494	0.00184748	3.82956	3.88923	3.91271	4.22407	4.51274	4.4711
ENSG00000109113	RAB34	0.5341	4.70985	33.0879	0.000217917	0.000960798	4.44982	4.27764	4.52301	5.03272	4.92006	4.90557
ENSG00000089248	ERP29	0.533518	7.73471	39.4475	0.000110407	0.000545939	7.35805	7.4303	7.53809	8.12237	7.86819	7.92841
ENSG00000181896	ZNF101	0.532999	4.23321	23.2008	0.000798242	0.00279361	3.94506	3.88513	4.00561	4.60226	4.55123	4.25558
ENSG00000204351	ENSG00000204351	0.532976	5.86996	36.2657	0.000153276	0.000716528	5.52445	5.50172	5.70739	6.18507	5.99005	6.15503
ENSG00000010318	PHF7	0.532709	2.16912	12.3398	0.00598927	0.0149777	1.82859	1.93121	1.92247	2.53756	2.45038	2.24859
ENSG00000149182	ARFGAP2	0.532523	6.47154	44.4706	6.85939e-05	0.000369889	6.11932	6.1829	6.2416	6.81854	6.58962	6.72402
ENSG00000169564	PCBP1	0.531699	8.21146	55.3047	2.81987e-05	0.000176716	7.8749	7.89227	7.99474	8.54709	8.37495	8.43182
ENSG00000111641	NOP2	0.531519	4.91667	13.9761	0.00415907	0.0110399	4.42173	4.47582	4.94079	5.24264	4.98523	5.23445
ENSG00000110619	ENSG00000110619	0.531428	5.28306	31.7831	0.000253779	0.00108646	4.84302	5.02233	5.11249	5.62036	5.45052	5.49955
ENSG00000137177	KIF13A	0.530752	6.10126	44.4271	6.8864e-05	0.000371068	5.68149	5.90609	5.84471	6.38424	6.32521	6.31785
ENSG00000101596	SMCHD1	0.529809	5.46268	8.18606	0.0176443	0.0372401	5.38777	5.15579	4.93883	5.22945	6.02693	5.74616
ENSG00000145246	ATP10D	0.529451	4.83854	38.1559	0.000125793	0.000609757	4.50775	4.56555	4.58454	4.96865	5.17133	5.09294
ENSG00000141068	KSR1	0.529347	2.50749	13.1282	0.00500632	0.0128935	2.40325	2.05302	2.18334	2.67043	2.77048	2.80539
ENSG00000254087	LYN	0.529107	6.78071	62.9089	1.64677e-05	0.000114708	6.44737	6.49783	6.53251	7.058	7.03879	6.966
ENSG00000235750	KIAA0040	0.528856	5.27349	31.2394	0.000270812	0.0011446	4.80818	5.07541	5.06831	5.56367	5.53488	5.44235
ENSG00000130164	LDLR	0.528654	6.395	62.6893	1.67118e-05	0.000116059	6.08167	6.10317	6.13767	6.65546	6.58096	6.66898
ENSG00000238009	ENSG00000238009	0.528639	2.82809	10.3776	0.00966828	0.022571	2.38154	2.7735	2.4817	3.25617	2.80486	3.12253
ENSG00000109320	NFKB1	0.528624	5.69578	43.5042	7.4901e-05	0.000396662	5.29114	5.42904	5.50215	5.96691	5.92511	5.91717
ENSG00000082074	FYB1	0.527935	7.71302	48.9052	4.67192e-05	0.00026927	7.41793	7.48646	7.36953	7.82383	8.01584	8.01143
ENSG00000127837	AAMP	0.527833	6.47028	60.9768	1.87733e-05	0.000127991	6.19283	6.11982	6.23442	6.71939	6.67922	6.73272
ENSG00000125952	MAX	0.527148	6.32361	59.4468	2.08804e-05	0.000139823	6.07492	6.05841	5.97487	6.60463	6.53177	6.55402
ENSG00000198087	CD2AP	0.526779	4.45022	25.8909	0.000540579	0.00203152	4.22449	4.21377	4.04991	4.51523	4.78879	4.75355
ENSG00000183735	TBK1	0.526257	5.36759	16.369	0.00255619	0.0073321	5.1792	5.15409	4.89295	5.39222	5.86221	5.52732
ENSG00000114268	PFKFB4	0.52608	5.0674	34.9738	0.000176296	0.000803344	4.723	4.85236	4.77253	5.40108	5.17463	5.33787
ENSG00000183023	SLC8A1	0.525506	5.8709	36.046	0.000156921	0.000731203	5.61017	5.58234	5.56328	5.93678	6.21925	6.15988
ENSG00000146457	WTAP	0.524971	5.89298	42.5859	8.15547e-05	0.000425676	5.67481	5.62839	5.51406	6.17047	6.19028	6.03177
ENSG00000051523	CYBA	0.524913	8.4561	45.3527	6.33901e-05	0.000345862	8.21708	8.08422	8.20504	8.82276	8.59661	8.65594
ENSG00000106948	AKNA	0.524857	4.7986	40.4694	9.98248e-05	0.00050221	4.51939	4.4203	4.59952	5.05346	5.03133	5.0308
ENSG00000282034	ENSG00000282034	0.524499	5.65806	23.9097	0.000718055	0.0025579	5.35007	5.1844	5.56201	5.95693	5.76296	5.96319
ENSG00000244482	ENSG00000244482	0.524463	6.04586	36.5952	0.000147999	0.000696082	5.71515	5.70124	5.86241	6.37003	6.14235	6.33223
ENSG00000111678	C12orf57	0.524175	2.41896	10.9942	0.00827256	0.0197529	2.29902	1.9781	2.11548	2.81876	2.67147	2.4729
ENSG00000135968	GCC2	0.524056	5.43429	12.1497	0.00626056	0.0155284	5.33979	5.1074	4.97182	5.35474	5.95508	5.64838
ENSG00000093167	LRRFIP2	0.523755	5.45498	37.4462	0.000135351	0.000646327	5.04525	5.25592	5.20845	5.76454	5.68087	5.63336
ENSG00000160460	SPTBN4	0.523651	1.69824	10.299	0.00986621	0.0229288	1.40955	1.57229	1.29573	1.99875	1.83714	1.98288
ENSG00000163512	AZI2	0.523339	4.9281	14.354	0.00383805	0.0103217	4.80683	4.67634	4.41707	4.91403	5.39517	5.15252
ENSG00000119574	ZBTB45	0.521595	3.31849	17.5931	0.00202941	0.00605052	3.09682	2.79985	3.19116	3.57581	3.53555	3.56398
ENSG00000100441	KHNYN	0.521489	6.93455	61.57	1.80262e-05	0.000123626	6.64404	6.60753	6.69999	7.1567	7.13356	7.22458
ENSG00000184056	VPS33B	0.521082	4.48053	29.7764	0.000323995	0.00132233	4.13435	4.14694	4.31488	4.82474	4.69794	4.62858
ENSG00000150990	DHX37	0.520063	5.13805	35.0718	0.00017441	0.000797577	4.84037	4.72984	4.98899	5.36231	5.36381	5.40064
ENSG00000185896	LAMP1	0.519418	9.21657	75.6157	7.53073e-06	6.08142e-05	8.92493	8.95334	8.92275	9.40389	9.49877	9.45502
ENSG00000159189	C1QC	0.519112	5.39513	16.9313	0.00229584	0.00669798	5.15701	5.01485	5.16379	5.90809	5.40221	5.53977
ENSG00000112659	CUL9	0.518878	5.0607	19.4657	0.00145534	0.00459506	4.62324	4.76814	4.93883	5.4658	5.0935	5.31053
ENSG00000143374	TARS2	0.51883	5.27067	23.9671	0.000711999	0.00254339	4.87703	4.99028	5.0985	5.68341	5.33615	5.48289
ENSG00000115282	TTC31	0.518812	4.67223	35.0745	0.000174358	0.000797577	4.27835	4.39749	4.49925	4.91815	4.92983	4.88034
ENSG00000163956	LRPAP1	0.518647	8.29149	44.4773	6.8553e-05	0.000369889	7.92922	7.99061	8.10295	8.64288	8.44459	8.48815
ENSG00000280194	ENSG00000280194	0.518248	3.50242	7.09408	0.0246063	0.0491616	2.90727	3.50761	3.23019	4.08815	3.60061	3.46301
ENSG00000160691	SHC1	0.517464	6.61463	40.5756	9.87972e-05	0.000498342	6.23682	6.28278	6.47207	6.87788	6.78312	6.88831
ENSG00000089597	GANAB	0.517323	7.23408	53.6813	3.1893e-05	0.00019521	6.91227	6.9082	7.03497	7.54072	7.41947	7.44676
ENSG00000110025	SNX15	0.51725	4.49445	27.1007	0.000458177	0.00177436	4.2102	4.16394	4.27188	4.89118	4.59854	4.69019
ENSG00000136367	ZFHX2	0.516818	1.59947	9.28695	0.0129138	0.0286929	1.40955	1.22883	1.34397	1.8515	1.66064	1.98288
ENSG00000134830	C5AR2	0.51669	3.25647	16.2795	0.00260086	0.00743764	3.02863	2.88434	3.02356	3.70058	3.41274	3.3488
ENSG00000164916	FOXK1	0.516641	5.22775	23.0752	0.000813558	0.00283262	4.95136	4.79021	5.08792	5.46861	5.30045	5.60639
ENSG00000119650	IFT43	0.516392	1.94499	11.7128	0.00694251	0.0169902	1.72896	1.57229	1.71801	2.24152	2.09506	2.21172
ENSG00000133884	DPF2	0.515845	5.26773	37.1716	0.000139284	0.000661558	4.90646	4.98455	5.07368	5.57545	5.41061	5.5198
ENSG00000172780	RAB43	0.515302	5.10565	7.92338	0.0190714	0.0397897	5.15381	4.25878	4.91107	5.29583	5.33174	5.39654
ENSG00000135637	CCDC142	0.515168	3.45518	13.1893	0.00493858	0.0127569	3.05172	3.13252	3.35314	3.88016	3.42936	3.73396
ENSG00000158869	FCER1G	0.51512	8.838	32.6488	0.000229255	0.00100199	8.34912	8.71289	8.58873	9.0406	9.0943	9.08262
ENSG00000160584	SIK3	0.514877	5.23027	36.4879	0.000149692	0.000702644	4.85488	4.9788	5.02087	5.51692	5.36669	5.50845
ENSG00000164687	FABP5	0.514655	8.92052	45.7077	6.14316e-05	0.000337407	8.57751	8.72826	8.6117	9.21295	9.21757	9.02667
ENSG00000162144	CYB561A3	0.514008	8.50626	58.1319	2.29236e-05	0.000150173	8.2265	8.17319	8.27844	8.82139	8.67465	8.72188
ENSG00000286264	ENSG00000286264	0.513704	2.44873	11.0783	0.00810179	0.019404	2.37423	1.96264	2.14301	2.70896	2.58508	2.75502
ENSG00000162241	SLC25A45	0.513492	3.83549	27.6599	0.00042527	0.00166534	3.60756	3.48614	3.58157	4.11709	3.96986	4.12287
ENSG00000149925	ALDOA	0.512785	10.56	59.2948	2.1105e-05	0.000140895	10.3187	10.2145	10.3075	10.8809	10.7105	10.7848
ENSG00000131037	EPS8L1	0.512601	2.57816	13.5272	0.00458384	0.0120006	2.37423	2.25692	2.28568	2.97712	2.77048	2.68502
ENSG00000108826	MRPL27	0.512511	4.70994	22.6728	0.000865087	0.00298149	4.39309	4.39461	4.5125	5.15115	4.86001	4.79983
ENSG00000079337	RAPGEF3	0.512461	5.81565	32.2113	0.000241274	0.00104253	5.46204	5.50172	5.64618	5.96492	5.98256	6.19021
ENSG00000063176	SPHK2	0.512259	3.71624	18.4704	0.00173159	0.00529653	3.41084	3.27703	3.62126	4.00542	3.81821	4.02355
ENSG00000115977	AAK1	0.512084	6.40439	39.6166	0.000108565	0.000537983	6.04186	6.21506	6.1196	6.51436	6.68673	6.70536
ENSG00000285492	ENSG00000285492	0.511579	3.4218	11.1908	0.00788004	0.0189633	2.95214	3.17339	3.31734	3.3506	3.73149	3.84245
ENSG00000129566	TEP1	0.511395	6.15197	34.9915	0.000175954	0.000802415	5.77812	5.83037	6.008	6.37528	6.29604	6.47908
ENSG00000160404	TOR2A	0.5109	4.35345	27.8667	0.00041383	0.0016255	4.08818	3.92955	4.20489	4.54483	4.59364	4.62391
ENSG00000100142	POLR2F	0.510871	3.7827	13.2608	0.00486087	0.012606	3.50755	3.45333	3.5664	4.25695	4.04729	3.69886
ENSG00000107745	MICU1	0.510854	6.73644	58.01	2.3125e-05	0.000151064	6.40496	6.51516	6.45638	7.00913	6.96279	6.93618
ENSG00000136270	TBRG4	0.510852	6.11725	42.4593	8.25275e-05	0.000429783	5.78434	5.83356	5.90222	6.45325	6.25622	6.33581
ENSG00000197375	SLC22A5	0.510851	3.20869	23.4269	0.000771549	0.00272328	2.99566	2.93275	2.87551	3.45631	3.42936	3.44724
ENSG00000184208	C22orf46	0.510585	4.70654	22.1196	0.000942537	0.00319975	4.33026	4.47854	4.48587	5.14414	4.81222	4.84266
ENSG00000160688	FLAD1	0.509904	4.67831	22.5628	0.000879851	0.00302426	4.28421	4.42877	4.49658	5.09769	4.80161	4.81834
ENSG00000151726	ACSL1	0.509859	8.68687	51.1537	3.88854e-05	0.000230087	8.40545	8.41763	8.40606	8.78662	8.97964	8.98346
ENSG00000014216	CAPN1	0.50953	7.29999	37.3811	0.000136271	0.00064938	6.97643	6.95681	7.13089	7.6506	7.41217	7.52523
ENSG00000196954	CASP4	0.509438	6.03787	31.178	0.00027282	0.00114936	5.60784	5.87545	5.79351	6.37603	6.24609	6.18308
ENSG00000128311	TST	0.509366	4.24452	26.867	0.00047284	0.00181997	3.99833	3.86448	4.04262	4.57904	4.4865	4.36317
ENSG00000122965	RBM19	0.508983	5.79216	32.8007	0.000225255	0.000986001	5.3932	5.49502	5.65338	6.0732	5.93193	6.06488
ENSG00000255112	CHMP1B	0.508781	5.99614	36.9984	0.000141836	0.000671468	5.82779	5.7163	5.60595	6.23378	6.30433	6.14448
ENSG00000126903	SLC10A3	0.508542	4.26121	26.1311	0.000522876	0.00197786	4.10594	3.92158	3.92068	4.60736	4.41596	4.45542
ENSG00000123143	PKN1	0.508521	6.09707	33.2048	0.000215012	0.000950528	5.87517	5.66706	5.90926	6.40346	6.22561	6.35425
ENSG00000127580	WDR24	0.508121	3.95924	25.9819	0.000533783	0.00201121	3.7499	3.62522	3.67882	4.29861	4.07221	4.20019
ENSG00000100276	RASL10A	0.508073	3.15645	12.7719	0.00542412	0.0137975	2.93734	2.79985	2.91597	3.62198	3.3789	3.13571
ENSG00000152620	NADK2	0.50778	3.40535	7.29357	0.0231122	0.0466685	3.46345	2.90875	2.92392	3.42772	3.93536	3.49916
ENSG00000142039	CCDC97	0.507764	5.03799	24.877	0.000623783	0.00228115	4.71144	4.63792	4.92898	5.39518	5.19907	5.20973
ENSG00000138031	ADCY3	0.507365	8.03399	42.7986	7.99523e-05	0.000419206	7.67041	7.74188	7.85737	8.27083	8.16392	8.35554
ENSG00000180539	LINC02908	0.5073	2.75185	12.4305	0.00586493	0.0147273	2.29902	2.50123	2.65424	3.02373	2.84672	3.08224
ENSG00000115325	DOK1	0.507121	6.26809	37.0475	0.000141106	0.000669384	6.04128	5.899	6.03397	6.63121	6.42598	6.43377
ENSG00000089818	NECAP1	0.50651	5.26324	27.645	0.000426107	0.00166805	5.12906	4.88348	4.93883	5.48674	5.60607	5.38555
ENSG00000119139	TJP2	0.506155	5.06706	25.6701	0.000557491	0.00208154	4.61861	4.84605	4.90907	5.3937	5.19907	5.29739
ENSG00000214013	GANC	0.506126	4.86113	37.8049	0.000130414	0.000626029	4.50105	4.6452	4.61926	5.03651	5.12105	5.11973
ENSG00000107021	TBC1D13	0.506045	5.60226	34.7714	0.000180272	0.000820489	5.31424	5.29193	5.37877	5.95293	5.70041	5.83773
ENSG00000115271	GCA	0.505935	4.84866	33.0215	0.000219586	0.000966682	4.63399	4.6257	4.45874	5.08859	5.14976	5.0005
ENSG00000160221	GATD3	0.505733	2.86756	16.8584	0.00232771	0.00677046	2.56607	2.57427	2.66377	3.00836	3.06812	3.21857
ENSG00000185164	NOMO2	0.50568	7.7064	44.3643	6.92558e-05	0.000372242	7.35318	7.43731	7.502	8.03809	7.8366	7.9303
ENSG00000187713	TMEM203	0.505177	4.63089	40.6628	9.79627e-05	0.000495043	4.37489	4.31769	4.38284	4.89536	4.86409	4.82852
ENSG00000120725	SIL1	0.504324	6.79925	36.4779	0.000149851	0.000703078	6.42544	6.50519	6.64027	7.13343	6.93055	7.01809
ENSG00000066084	DIP2B	0.503825	6.10374	35.5649	0.000165279	0.000762764	5.75086	5.86821	5.87272	6.18592	6.38822	6.417
ENSG00000188827	SLX4	0.50375	4.9222	36.0465	0.000156913	0.000731203	4.56183	4.67397	4.71637	5.21613	5.08653	5.15414
ENSG00000145476	CYP4V2	0.502946	5.78554	26.5917	0.000490849	0.00187265	5.58269	5.53869	5.41168	5.84027	6.16982	6.01849
ENSG00000175467	SART1	0.502505	5.83975	24.178	0.000690281	0.00247883	5.46635	5.57091	5.66292	6.25347	5.89948	6.03442
ENSG00000175054	ATR	0.502042	5.60022	10.6228	0.00908123	0.0214038	5.42715	5.39201	5.14859	5.43308	6.10057	5.87849
ENSG00000157379	ENSG00000157379	0.501971	4.26563	25.809	0.000546776	0.00204881	3.84286	4.01823	4.12431	4.53145	4.47053	4.48662
ENSG00000161533	ACOX1	0.501854	6.75898	40.4699	9.98195e-05	0.00050221	6.53027	6.42707	6.50094	6.86886	7.10496	6.98206
ENSG00000140463	BBS4	0.501636	4.19013	22.9933	0.000823738	0.00286106	3.77232	4.06242	3.92465	4.33294	4.42151	4.50197
ENSG00000092330	ENSG00000092330	0.501437	6.28501	33.6169	0.000205142	0.000913887	5.8497	6.08007	6.1013	6.5834	6.4445	6.51168
ENSG00000119929	CUTC	0.501216	2.69779	9.3958	0.0125356	0.0279871	2.71815	2.23135	2.26077	3.00061	2.95785	2.82179
ENSG00000106868	SUSD1	0.500918	5.84308	43.0529	7.80851e-05	0.00041072	5.47918	5.66467	5.56964	6.09882	6.0522	6.06574
ENSG00000103512	ENSG00000103512	0.500751	7.65737	57.7747	2.35197e-05	0.000153209	7.34456	7.36638	7.44474	7.94127	7.83815	7.87758
ENSG00000258634	ENSG00000258634	0.500454	2.93429	16.8855	0.0023158	0.0067459	2.62268	2.59447	2.79103	3.14814	3.10308	3.24314
ENSG00000078808	SDF4	0.500239	8.05115	51.0581	3.91844e-05	0.000231501	7.77107	7.73734	7.82931	8.38083	8.23223	8.22093
ENSG00000141905	NFIC	0.500122	5.13457	34.6614	0.000182479	0.000828576	4.90899	4.75024	4.927	5.4128	5.28835	5.38831
ENSG00000131242	RAB11FIP4	0.499972	6.09645	39.0924	0.000114398	0.000562305	5.81165	5.79916	5.86655	6.35644	6.19109	6.41903
ENSG00000226608	FTLP3	0.499862	6.81536	17.6961	0.0019914	0.00595717	6.36449	6.55502	6.69767	7.26533	6.98404	6.85133
ENSG00000149150	SLC43A1	0.499298	2.59113	13.2623	0.00485924	0.012606	2.41754	2.16534	2.38125	2.90427	2.80486	2.75502
ENSG00000149577	SIDT2	0.499234	6.46556	35.3212	0.000169718	0.000780293	6.17191	6.11196	6.29626	6.61609	6.63571	6.82105
ENSG00000143493	INTS7	0.498891	4.47482	25.016	0.000611508	0.00224497	4.17698	4.32678	4.11043	4.56598	4.79093	4.74497
ENSG00000156030	MIDEAS	0.498743	4.41109	32.257	0.000239981	0.00103857	4.17698	4.10881	4.14147	4.5528	4.72961	4.63324
ENSG00000269335	IKBKG	0.498736	5.96164	39.0104	0.000115344	0.000566717	5.6125	5.69306	5.76832	6.26322	6.08928	6.21215
ENSG00000198113	TOR4A	0.498595	5.75268	30.2795	0.00030439	0.00125447	5.59846	5.29348	5.53629	5.99252	5.96176	5.98974
ENSG00000277117	ENSG00000277117	0.498555	3.06148	9.29317	0.0128918	0.0286551	2.52045	2.8595	3.00117	3.3322	3.04673	3.46823
ENSG00000169919	GUSB	0.498013	8.27499	54.4049	3.01783e-05	0.000186523	7.97946	7.96294	8.06994	8.57131	8.43261	8.50094
ENSG00000135655	USP15	0.497562	7.19073	9.06669	0.0137226	0.030217	7.13647	6.8807	6.71095	7.04629	7.74549	7.37909
ENSG00000176390	CRLF3	0.49734	3.81279	20.2231	0.00128034	0.0041271	3.59817	3.48073	3.5562	3.87593	4.20043	4.03062
ENSG00000123415	SMUG1	0.497228	4.03463	22.974	0.000826164	0.00286615	3.7751	3.72023	3.80911	4.42841	4.1842	4.16527
ENSG00000291131	ENSG00000291131	0.496792	3.14587	9.39059	0.0125534	0.0280214	3.01459	2.7735	2.83389	3.03893	3.64399	3.37682
ENSG00000121064	SCPEP1	0.496769	7.77115	48.1634	4.97138e-05	0.00028313	7.4166	7.52874	7.55708	8.08417	7.94487	7.9621
ENSG00000136861	CDK5RAP2	0.496753	5.92494	21.2274	0.00108594	0.00361439	5.39501	5.81108	5.73705	6.2155	6.1152	6.12395
ENSG00000126107	HECTD3	0.496678	6.27963	53.0579	3.34656e-05	0.000203327	6.05678	5.96159	6.01174	6.54597	6.46749	6.50725
ENSG00000137078	SIT1	0.49618	2.51592	8.98269	0.0140473	0.0308437	2.16143	2.16534	2.43791	2.92078	2.47194	2.81361
ENSG00000126822	PLEKHG3	0.496018	1.74282	7.79915	0.0197953	0.0410123	1.58442	1.17618	1.64287	2.01422	2.0092	1.89258
ENSG00000168918	ENSG00000168918	0.49578	7.10795	34.7498	0.000180703	0.000821806	6.74561	6.80469	6.96053	7.38247	7.20852	7.40552
ENSG00000132478	UNK	0.495718	5.13522	35.8446	0.000160357	0.00074511	4.86535	4.80329	4.93292	5.28949	5.34348	5.45029
ENSG00000064932	ENSG00000064932	0.495706	6.28911	39.9141	0.000105414	0.000524845	6.02095	5.9081	6.12565	6.52925	6.45537	6.56198
ENSG00000129933	MAU2	0.495669	5.58694	25.9678	0.000534827	0.00201252	5.21032	5.25115	5.48477	5.85215	5.69354	5.88923
ENSG00000286070	ENSG00000286070	0.495582	5.75011	25.4123	0.000578063	0.0021438	5.36674	5.50439	5.57217	6.14786	5.85197	5.91526
ENSG00000105053	VRK3	0.495388	4.93824	19.1724	0.0015308	0.00479923	4.47566	4.73667	4.79223	5.31157	5.00569	5.16382
ENSG00000050327	ENSG00000050327	0.495028	2.37287	7.05224	0.0249345	0.049697	2.09184	2.34304	1.874	2.54823	2.34917	2.862
ENSG00000156958	GALK2	0.494469	4.76766	33.9335	0.00019793	0.000887574	4.45676	4.60593	4.43944	4.99813	4.94533	5.03959
ENSG00000104969	SGTA	0.493994	6.6393	40.3535	0.000100962	0.000506826	6.36634	6.31434	6.43287	6.90614	6.73935	6.94322
ENSG00000166888	STAT6	0.493436	8.37478	41.1057	9.38536e-05	0.00047884	7.99667	8.12777	8.19131	8.67623	8.4981	8.62165
ENSG00000077238	IL4R	0.492856	6.7085	45.5917	6.20633e-05	0.000339907	6.37689	6.45979	6.48758	7.0264	6.90254	6.8692
ENSG00000108021	TASOR2	0.492702	5.24365	21.3812	0.00105943	0.00353839	4.97571	5.09681	4.85183	5.26383	5.56904	5.5558
ENSG00000266208	GJD3-AS1	0.492619	2.0155	9.40539	0.0125029	0.0279195	1.67048	1.67073	1.93827	2.11809	2.25283	2.35386
ENSG00000184857	TMEM186	0.492328	2.75192	10.1549	0.0102417	0.0236518	2.57247	2.43555	2.45997	3.2431	2.8954	2.76354
ENSG00000159231	CBR3	0.492295	4.37832	21.4753	0.00104359	0.00349558	4.05657	4.23966	4.04262	4.76883	4.51793	4.51464
ENSG00000114395	CYB561D2	0.491792	4.53366	20.0787	0.00131167	0.00422146	4.27835	4.23645	4.29354	4.95469	4.7474	4.55199
ENSG00000136279	DBNL	0.491784	7.453	45.7351	6.12833e-05	0.000336752	7.1656	7.13722	7.25475	7.7696	7.58998	7.66958
ENSG00000176170	SPHK1	0.491757	6.92745	41.8492	8.74154e-05	0.00045098	6.65124	6.59003	6.73885	7.25357	7.07578	7.12317
ENSG00000188554	NBR1	0.491585	7.40282	44.9991	6.54167e-05	0.000355242	7.00983	7.19585	7.19764	7.65492	7.59582	7.63228
ENSG00000182952	HMGN4	0.491501	4.9566	20.2516	0.00127428	0.00411558	4.87444	4.60841	4.56432	5.10494	5.32731	5.10472
ENSG00000162396	PARS2	0.490785	2.98055	12.0511	0.006407	0.0158474	2.67716	2.49049	2.96306	3.1896	3.23502	3.19987
ENSG00000141295	SCRN2	0.490679	3.38801	18.9699	0.0015857	0.00493837	3.06993	3.11863	3.19774	3.70058	3.45665	3.67649
ENSG00000158158	CNNM4	0.490575	4.60821	33.8138	0.000200621	0.000896511	4.29973	4.3298	4.40575	4.90161	4.7606	4.83662
ENSG00000087076	HSD17B14	0.490161	5.22731	25.7917	0.000548096	0.0020531	4.92534	4.90387	5.0575	5.60895	5.31841	5.41558
ENSG00000162512	SDC3	0.489735	6.58102	28.4029	0.000385855	0.00153439	6.35013	6.23289	6.36143	6.79018	6.63989	6.96785
ENSG00000134250	NOTCH2	0.489369	8.22742	29.5815	0.000332003	0.00134997	7.84959	8.00294	8.0288	8.28005	8.46875	8.58893
ENSG00000114573	ATP6V1A	0.489365	8.65098	21.712	0.00100501	0.00338528	8.54869	8.31369	8.27902	8.68275	9.04683	8.87293
ENSG00000102265	TIMP1	0.489335	5.74482	23.3499	0.000780508	0.00274819	5.35472	5.44721	5.63047	6.12399	5.85915	5.91143
ENSG00000010319	SEMA3G	0.489312	2.4761	7.65302	0.0206904	0.0425215	2.2115	2.12424	2.32227	2.80103	2.91913	2.33112
ENSG00000101421	CHMP4B	0.489129	7.58669	57.1233	2.46561e-05	0.00015828	7.27586	7.34604	7.34307	7.8668	7.76445	7.79924
ENSG00000143303	METTL25B	0.4887	4.06195	19.8491	0.00136338	0.0043607	3.67157	3.711	4.00561	4.28592	4.27284	4.30309
ENSG00000076924	XAB2	0.488688	5.19257	32.0524	0.000245826	0.00105762	4.86795	4.86489	5.05025	5.46157	5.34056	5.44632
ENSG00000284691	ENSG00000284691	0.488512	4.28073	13.4025	0.00471099	0.012289	3.89231	3.96102	4.19506	4.72014	4.26051	4.50197
ENSG00000161920	MED11	0.488367	3.82022	14.689	0.00357832	0.00972509	3.51088	3.63987	3.53037	4.29545	3.87999	3.92828
ENSG00000027075	PRKCH	0.487368	4.5596	33.8144	0.000200607	0.000896511	4.33026	4.27138	4.29047	4.69636	4.83735	4.81425
ENSG00000101391	CDK5RAP1	0.487358	4.74401	30.6606	0.000290486	0.00120619	4.41463	4.48126	4.55154	5.07759	4.90825	4.91325
ENSG00000213859	ENSG00000213859	0.486663	3.18881	21.6509	0.0010148	0.00341399	2.93734	2.96415	2.89183	3.40442	3.40715	3.43129
ENSG00000205746	PKD1P4	0.486644	3.60043	20.6676	0.0011895	0.00389622	3.36733	3.27077	3.38231	3.87169	3.67685	3.91687
ENSG00000157741	UBN2	0.486173	3.59338	8.67729	0.0153095	0.033111	3.28007	3.52351	3.18455	3.42772	3.90794	4.04466
ENSG00000261371	PECAM1	0.48578	8.52848	57.1747	2.45641e-05	0.000157965	8.18663	8.33129	8.27514	8.75891	8.73566	8.75856
ENSG00000143373	ZNF687	0.485509	4.85641	27.0579	0.000460824	0.00178103	4.51608	4.59092	4.67925	5.12289	4.93566	5.17024
ENSG00000234857	HNRNPUL2-BSCL2	0.48548	6.86786	27.978	0.000407826	0.00160738	6.5104	6.55695	6.73997	7.20679	6.94121	7.11112
ENSG00000139651	ZNF740	0.485414	4.75319	38.7238	0.000118727	0.000580378	4.47908	4.51874	4.48049	5.02701	4.95301	4.94916
ENSG00000139629	GALNT6	0.48529	7.52443	43.213	7.69369e-05	0.000405974	7.19546	7.24181	7.34493	7.78659	7.64647	7.8026
ENSG00000213672	NCKIPSD	0.485162	4.73299	26.4738	0.000498812	0.00189926	4.57942	4.3537	4.46966	4.96468	4.85181	5.04659
ENSG00000185753	CXorf38	0.484875	4.76873	32.4109	0.000235699	0.00102473	4.58101	4.48397	4.45325	4.99033	5.07072	4.91133
ENSG00000080802	CNOT4	0.484689	4.65772	31.9135	0.00024989	0.00107191	4.44634	4.38013	4.36249	4.78245	4.88834	4.96586
ENSG00000112167	SAYSD1	0.484502	3.18414	17.2741	0.00215287	0.00635145	3.05172	2.82572	2.88369	3.46759	3.43486	3.32021
ENSG00000112144	CILK1	0.48419	2.95353	9.51419	0.0121394	0.0272818	2.89711	2.55378	2.59567	3.17591	3.3846	2.93921
ENSG00000100031	GGT1	0.483953	5.2269	39.1821	0.000113373	0.000558457	4.92909	4.92596	5.04296	5.44169	5.42311	5.48289
ENSG00000161677	JOSD2	0.483643	3.31234	19.1416	0.001539	0.00481838	3.13192	3.03978	2.98605	3.62702	3.55083	3.42593
ENSG00000089050	RBBP9	0.483567	3.39441	8.17586	0.0176972	0.0373396	3.42506	2.94854	2.95532	3.51186	3.8719	3.43129
ENSG00000159640	ACE	0.483532	6.54564	27.2744	0.000447633	0.00173819	6.26278	6.16949	6.4111	6.90043	6.63153	6.75852
ENSG00000105401	CDC37	0.483384	8.2433	30.9607	0.000280078	0.00117395	7.88458	8.00034	8.05553	8.61667	8.32418	8.43882
ENSG00000119782	FKBP1B	0.483261	1.68298	8.68674	0.0152685	0.0330478	1.40955	1.57229	1.32005	1.81664	2.02387	1.87697
ENSG00000116521	ENSG00000116521	0.48303	6.31132	42.397	8.30108e-05	0.00043191	6.02795	6.00846	6.11352	6.62682	6.49342	6.47455
ENSG00000152213	ARL11	0.482858	5.26525	30.7264	0.000288165	0.00119915	4.88477	5.01859	5.10901	5.56235	5.44372	5.45292
ENSG00000121067	SPOP	0.482708	5.03482	27.1371	0.000455943	0.0017663	4.7808	4.78363	4.76147	5.3937	5.26693	5.09632
ENSG00000197746	PSAP	0.482537	13.1202	73.2145	8.64831e-06	6.77207e-05	12.836	12.8272	12.912	13.3954	13.3015	13.3257
ENSG00000112561	TFEB	0.482418	6.76292	40.5761	9.87925e-05	0.000498342	6.49322	6.43829	6.57229	7.06637	6.88054	7.00019
ENSG00000158485	CD1B	0.482353	2.78479	9.28557	0.0129186	0.0286982	2.40325	2.6144	2.58567	3.2166	3.06102	2.71167
ENSG00000223865	ENSG00000223865	0.482078	7.1124	51.7249	3.71548e-05	0.000221663	6.81878	6.87864	6.85784	7.41014	7.29384	7.29383
ENSG00000168256	NKIRAS2	0.482056	6.08181	45.8411	6.07147e-05	0.000334423	5.76491	5.80892	5.89009	6.34731	6.28315	6.27828
ENSG00000152457	DCLRE1C	0.48191	3.84186	15.8641	0.00282104	0.00796606	3.75835	3.55478	3.40523	3.91766	4.16778	4.09614
ENSG00000101181	MTG2	0.481832	4.75836	30.0042	0.000314935	0.00129102	4.41996	4.46489	4.61189	5.05346	4.94147	4.94355
ENSG00000177663	IL17RA	0.481485	9.27008	64.4371	1.48834e-05	0.000105066	8.976	8.99728	9.05408	9.4931	9.45436	9.52432
ENSG00000167487	KLHL26	0.481376	3.11324	13.2922	0.00482717	0.0125383	3.02863	2.70081	2.80833	3.25617	3.2662	3.47343
ENSG00000171492	LRRC8D	0.481285	6.00687	18.6496	0.00167745	0.00517476	5.90591	5.68248	5.63411	6.06394	6.42874	6.16712
ENSG00000162976	SLC66A3	0.481281	5.38902	17.0466	0.00224649	0.00658215	5.3209	5.08615	4.95056	5.49916	5.78573	5.52982
ENSG00000132128	LRRC41	0.481266	5.85513	37.6893	0.000131981	0.00063259	5.57315	5.56964	5.64378	6.04335	5.99471	6.18387
ENSG00000091262	ENSG00000091262	0.481127	1.51848	7.2143	0.0236922	0.04764	1.21051	1.3287	1.29573	1.98311	1.60319	1.61988
ENSG00000099377	HSD3B7	0.481062	7.58559	48.9209	4.66581e-05	0.000269052	7.35944	7.22084	7.39014	7.82163	7.79684	7.80053
ENSG00000147168	IL2RG	0.480808	8.33106	26.0414	0.000529403	0.00199928	7.90343	8.17256	8.12383	8.68351	8.4087	8.54946
ENSG00000162894	FCMR	0.480775	8.06152	32.3445	0.000237535	0.00103078	7.73086	7.8414	7.83011	8.31424	8.11037	8.40588
ENSG00000143344	RGL1	0.480286	5.31671	29.6721	0.000328249	0.00133659	5.06694	5.08258	5.02458	5.66882	5.53103	5.40201
ENSG00000122515	ZMIZ2	0.479747	6.33808	43.647	7.3926e-05	0.000392776	6.02154	6.07558	6.13938	6.58987	6.47485	6.60704
ENSG00000197879	MYO1C	0.479454	7.14984	57.6298	2.37669e-05	0.000154384	6.87812	6.88993	6.90433	7.40758	7.32341	7.3777
ENSG00000066322	ELOVL1	0.479148	6.31832	41.277	9.23208e-05	0.000471644	5.95143	6.09433	6.12996	6.5769	6.49473	6.54231
ENSG00000096401	CDC5L	0.478913	5.88645	47.7088	5.16639e-05	0.00029166	5.5961	5.67301	5.61581	6.09246	6.13645	6.09049
ENSG00000136830	NIBAN2	0.478859	9.34748	51.8431	3.68085e-05	0.000220051	9.07259	9.03381	9.15608	9.63017	9.49038	9.57759
ENSG00000120306	CYSTM1	0.478646	7.07745	46.1393	5.9148e-05	0.000327197	6.73066	6.81979	6.90232	7.33128	7.25706	7.30226
ENSG00000198502	HLA-DRB5	0.478414	7.06511	45.6949	6.15009e-05	0.000337627	6.75373	6.79217	6.8723	7.3641	7.2648	7.22188
ENSG00000023191	ENSG00000023191	0.47831	8.41803	40.2392	0.000102098	0.000510754	8.08997	8.10682	8.27436	8.6972	8.54922	8.66207
ENSG00000188483	IER5L	0.477651	4.56855	26.2027	0.000517731	0.00196161	4.43585	4.17404	4.30881	4.76883	4.7606	4.83662
ENSG00000176108	CHMP6	0.477492	4.24703	14.7103	0.00356257	0.00968911	4.0634	3.83081	4.06438	4.67705	4.26051	4.4369
ENSG00000197046	SIGLEC15	0.477388	5.6131	39.6121	0.000108614	0.000537993	5.3814	5.34805	5.33767	5.90601	5.74978	5.83874
ENSG00000143575	HAX1	0.477045	5.92075	22.3598	0.000907909	0.00310661	5.57793	5.65388	5.75612	6.33581	6.06467	5.99789
ENSG00000108179	PPIF	0.476882	7.40814	43.3428	7.60212e-05	0.000401692	7.15524	7.10897	7.18611	7.73908	7.55726	7.57839
ENSG00000181396	OGFOD3	0.476864	4.89781	39.1267	0.000114005	0.00056085	4.61861	4.68343	4.62415	5.14062	5.11078	5.10137
ENSG00000177868	SVBP	0.476794	2.67464	7.70252	0.0203817	0.0419991	2.39605	2.54342	2.33426	3.2166	2.66212	2.75502
ENSG00000120913	PDLIM2	0.476793	4.97172	33.8665	0.000199431	0.000893264	4.7543	4.6306	4.75703	5.22447	5.12105	5.22677
ENSG00000165264	NDUFB6	0.47671	5.55651	9.74664	0.0114051	0.0259249	5.59767	5.12313	5.11249	5.69545	6.01597	5.58252
ENSG00000140749	ENSG00000140749	0.476417	8.64127	30.2151	0.000306818	0.00126272	8.50512	8.3457	8.2908	8.78253	9.00666	8.77892
ENSG00000010671	BTK	0.476323	7.17522	32.3272	0.000238017	0.00103209	6.75302	6.99484	6.99493	7.44087	7.31561	7.42209
ENSG00000100285	NEFH	0.476245	6.06835	20.8087	0.00116232	0.00381909	5.58823	5.91615	5.91226	6.39018	6.16817	6.29453
ENSG00000066379	ENSG00000066379	0.476084	2.8606	12.2985	0.00604698	0.0151057	2.55964	2.47967	2.7823	3.2099	3.03953	2.9909
ENSG00000143367	TUFT1	0.475982	1.98479	10.2459	0.0100027	0.0231943	1.78515	1.67073	1.75416	2.29317	2.20213	2.12184
ENSG00000145214	DGKQ	0.475972	5.53848	27.2916	0.000446607	0.0017366	5.4245	5.14384	5.25965	5.73916	5.70269	5.82863
ENSG00000102699	PARP4	0.475931	7.98038	41.9725	8.63995e-05	0.000447126	7.63262	7.77324	7.76017	8.0974	8.26405	8.2298
ENSG00000005302	MSL3	0.475909	5.14792	30.78	0.000286288	0.00119305	4.82838	4.95164	4.897	5.32403	5.48141	5.28856
ENSG00000197323	TRIM33	0.475831	6.84233	24.3736	0.000670842	0.00241805	6.65916	6.61188	6.47816	6.85067	7.1558	7.15548
ENSG00000155962	CLIC2	0.475688	5.19702	25.438	0.000575971	0.00213879	4.96966	4.94576	4.90707	5.31781	5.59014	5.32354
ENSG00000149483	TMEM138	0.475665	7.08191	41.8735	8.72139e-05	0.000450534	6.71664	6.91022	6.84323	7.2621	7.35349	7.28388
ENSG00000232434	AJM1	0.475371	1.99941	8.10353	0.0180781	0.0380115	1.71745	1.53095	1.98465	2.20154	2.18918	2.27266
ENSG00000156253	RWDD2B	0.474835	3.31003	14.6538	0.0036046	0.00978394	3.15769	2.89252	3.1028	3.42193	3.68148	3.47343
ENSG00000073350	LLGL2	0.474725	2.61457	9.479	0.0122555	0.027468	2.47334	2.12424	2.45997	2.66063	2.86313	2.96159
ENSG00000042493	CAPG	0.474509	11.2757	32.5474	0.000231976	0.00101159	10.9173	11.0213	11.1122	11.6432	11.3709	11.4531
ENSG00000198026	ZNF335	0.474185	4.83079	33.1184	0.000217154	0.000958531	4.53094	4.5319	4.66508	5.08676	4.99643	5.06393
ENSG00000132017	ENSG00000132017	0.473255	4.60154	27.9791	0.000407766	0.00160738	4.25665	4.39749	4.39147	4.83348	4.72288	4.89786
ENSG00000168591	TMUB2	0.473162	5.27566	31.394	0.00026583	0.00112659	5.11158	4.90791	5.0338	5.55708	5.43962	5.48289
ENSG00000131408	NR1H2	0.4731	6.05819	32.967	0.000220969	0.000971659	5.77188	5.71745	5.91426	6.36098	6.18947	6.27232
ENSG00000168936	TMEM129	0.472836	5.40481	22.7336	0.000857056	0.00295999	5.20312	4.99219	5.24225	5.73683	5.48008	5.64031
ENSG00000157353	FCSK	0.472292	4.20409	24.5125	0.00065744	0.00238312	3.8455	3.92955	4.07871	4.43417	4.37935	4.45279
ENSG00000171222	SCAND1	0.472079	5.09602	23.2064	0.000797573	0.00279296	4.94027	4.74121	4.83505	5.46298	5.18445	5.28117
ENSG00000119669	IRF2BPL	0.471648	6.54281	34.2111	0.000191857	0.00086504	6.39641	6.14315	6.31226	6.78568	6.71073	6.78228
ENSG00000047365	ARAP2	0.471565	5.57193	8.2506	0.0173139	0.0366512	5.53268	5.32102	5.05388	5.42297	6.05844	5.8164
ENSG00000162882	HAAO	0.471414	4.93316	31.7809	0.000253846	0.00108646	4.66278	4.70217	4.6769	5.24264	5.04398	5.15899
ENSG00000250644	ENSG00000250644	0.471277	6.82916	37.4373	0.000135477	0.000646417	6.57877	6.48977	6.65169	7.1281	6.94555	7.05845
ENSG00000168906	MAT2A	0.470804	7.56665	31.7715	0.000254129	0.00108727	7.26627	7.3627	7.3074	7.60981	7.89337	7.83073
ENSG00000078061	ARAF	0.470618	5.91801	41.3801	9.14131e-05	0.000467675	5.63867	5.6345	5.72002	6.19613	6.06821	6.13712
ENSG00000172046	USP19	0.470047	6.15058	48.6314	4.77981e-05	0.000274122	5.89637	5.86197	5.9331	6.38572	6.33038	6.38424
ENSG00000139370	SLC15A4	0.469232	5.15321	23.337	0.000782023	0.00275101	4.98294	4.73212	4.97182	5.25083	5.43551	5.41558
ENSG00000242574	ENSG00000242574	0.469213	6.94529	32.4709	0.000234052	0.00101911	6.5724	6.75001	6.74896	7.26897	7.14577	7.06105
ENSG00000155561	NUP205	0.469068	5.8783	26.9581	0.000467056	0.00180294	5.5294	5.64664	5.6993	5.94083	6.11863	6.20981
ENSG00000177469	CAVIN1	0.468943	4.83628	19.0649	0.00155965	0.00487117	4.72874	4.38013	4.61681	5.17199	4.99084	4.98965
ENSG00000067182	TNFRSF1A	0.468927	6.37496	37.437	0.000135481	0.000646417	6.03608	6.1311	6.19715	6.66346	6.50261	6.6017
ENSG00000189190	ZNF600	0.467845	3.23993	9.46563	0.0123	0.027543	2.99089	2.97189	3.01613	3.14111	3.73596	3.43129
ENSG00000133935	ERG28	0.467596	4.99297	23.855	0.000723887	0.0025755	4.76132	4.76369	4.70025	5.34253	5.23734	5.0308
ENSG00000110651	CD81	0.467207	9.20737	35.977	0.000158088	0.000735159	9.07899	8.80219	8.97011	9.45632	9.38876	9.42085
ENSG00000178028	DMAP1	0.467009	3.955	17.8608	0.00193237	0.00580917	3.65959	3.61041	3.84308	4.31744	4.12419	4.06203
ENSG00000266173	STRADA	0.466957	5.60339	28.6315	0.000374627	0.0014954	5.26864	5.36285	5.42436	5.94488	5.71968	5.78223
ENSG00000125651	GTF2F1	0.466895	6.42304	33.4919	0.000208076	0.000924108	6.1067	6.1854	6.22157	6.77038	6.54899	6.58498
ENSG00000118292	C1orf54	0.466677	4.82655	19.1572	0.00153485	0.0048067	4.45676	4.67871	4.59205	5.20101	5.04038	4.86657
ENSG00000290376	ENSG00000290376	0.466593	3.87884	13.6639	0.00444906	0.0116955	3.42859	3.68768	3.76992	3.91354	4.11737	4.23429
ENSG00000234964	FABP5P7	0.466549	5.49097	28.263	0.000392923	0.00155928	5.10608	5.36432	5.24384	5.7157	5.75309	5.64723
ENSG00000196187	TMEM63A	0.466534	7.94059	48.3952	4.87535e-05	0.000278468	7.62533	7.68707	7.75181	8.17127	8.09157	8.2005
ENSG00000073969	ENSG00000073969	0.466389	7.69466	49.3381	4.50722e-05	0.000261473	7.44652	7.45848	7.42385	7.83121	7.98314	7.90935
ENSG00000142687	KIAA0319L	0.466303	6.48398	32.9014	0.000222649	0.000977185	6.1078	6.30976	6.27542	6.74627	6.59883	6.74568
ENSG00000127419	TMEM175	0.466106	4.59423	16.4795	0.00250229	0.00719852	4.41463	4.16394	4.43667	4.81373	4.62765	4.9677
ENSG00000125037	EMC3	0.465703	6.80558	46.1736	5.89708e-05	0.000326686	6.48984	6.57231	6.60049	7.07884	6.99897	6.98023
ENSG00000127838	PNKD	0.46522	7.54681	51.7032	3.72188e-05	0.00022193	7.32004	7.2474	7.31876	7.775	7.70453	7.80157
ENSG00000165914	TTC7B	0.46521	5.38154	37.2306	0.000138428	0.000658301	5.08832	5.16088	5.14689	5.64542	5.52589	5.61465
ENSG00000070501	POLB	0.465187	3.04223	15.5311	0.00301401	0.00842318	2.78582	2.92479	2.67324	3.23652	3.27849	3.2613
ENSG00000024048	UBR2	0.465102	5.9991	16.8733	0.00232114	0.00675303	5.80555	5.79261	5.64137	5.94689	6.3967	6.26034
ENSG00000160213	CSTB	0.464408	11.3212	40.5003	9.95243e-05	0.000501134	10.9175	11.1365	11.146	11.5787	11.5097	11.515
ENSG00000157240	FZD1	0.463927	2.95539	14.6632	0.0035976	0.0097683	2.76361	2.68205	2.68265	3.11265	3.30275	3.08904
ENSG00000112304	ACOT13	0.463653	6.56208	25.995	0.000532819	0.00200889	6.15441	6.44596	6.32509	6.8047	6.85154	6.66387
ENSG00000111276	CDKN1B	0.463639	3.70333	18.6265	0.00168431	0.00519036	3.56966	3.43103	3.35314	3.82859	4.02923	3.8899
ENSG00000169223	LMAN2	0.463451	7.147	38.5607	0.000120707	0.000588312	6.91888	6.84003	6.93073	7.45935	7.25083	7.36377
ENSG00000137161	CNPY3	0.463438	6.36781	24.8948	0.000622199	0.00227752	6.07097	6.09344	6.18892	6.76411	6.44314	6.51735
ENSG00000262370	ENSG00000262370	0.463404	3.38007	15.2564	0.00318535	0.00883367	3.0654	3.18676	3.15781	3.39854	3.71351	3.65376
ENSG00000142409	ZNF787	0.463318	4.43251	24.4424	0.000664165	0.00239921	4.26853	4.08044	4.19506	4.74585	4.57134	4.61923
ENSG00000125746	EML2	0.462943	4.36086	23.1744	0.000801431	0.00280222	4.11912	4.02941	4.18847	4.68191	4.45437	4.58119
ENSG00000182768	NGRN	0.462773	5.29435	35.0805	0.000174243	0.000797448	4.9733	5.09149	5.07368	5.56498	5.46403	5.49317
ENSG00000264343	NOTCH2NLA	0.462699	4.305	25.843	0.000544189	0.00204177	4.03819	4.10881	4.02793	4.50979	4.42428	4.61688
ENSG00000042980	ADAM28	0.462095	4.30219	19.7416	0.00138843	0.00442491	4.01017	4.08759	4.07156	4.33294	4.66322	4.53219
ENSG00000176393	RNPEP	0.46183	7.7304	41.9756	8.63739e-05	0.000447126	7.40543	7.48983	7.54617	8.01617	7.86208	7.94676
ENSG00000090581	GNPTG	0.461569	7.09718	29.8759	0.000320001	0.00130854	6.79844	6.80956	6.93418	7.45723	7.19724	7.26225
ENSG00000119013	NDUFB3	0.461153	6.29337	19.6572	0.00140848	0.0044777	5.87063	6.1311	6.12306	6.6437	6.53306	6.3229
ENSG00000155366	RHOC	0.460132	7.60231	23.9601	0.00071274	0.00254368	7.30306	7.28751	7.46601	7.98756	7.66179	7.77443
ENSG00000166619	BLCAP	0.460117	6.76015	40.9712	9.50792e-05	0.000484024	6.5664	6.45081	6.51681	6.88683	7.03879	6.98707
ENSG00000169021	UQCRFS1	0.460004	7.45755	51.19	3.87725e-05	0.000229654	7.18348	7.17671	7.26731	7.70046	7.67347	7.63374
ENSG00000169951	ZNF764	0.459445	2.17898	7.51879	0.0215566	0.0440199	2.14434	1.67073	1.93827	2.39121	2.47194	2.30802
ENSG00000145029	NICN1	0.459045	3.90694	17.327	0.00213179	0.00629878	3.68344	3.55993	3.73869	3.97807	4.27897	4.08599
ENSG00000127824	TUBA4A	0.45771	5.94598	29.2874	0.000344538	0.00139359	5.71804	5.62961	5.74942	6.26079	6.01505	6.18546
ENSG00000011007	ELOA	0.457505	6.06417	27.9411	0.000409802	0.00161313	5.67333	5.90102	5.87375	6.36702	6.19839	6.25506
ENSG00000273136	NBPF26	0.457317	3.60714	14.1234	0.00403016	0.0107483	3.22831	3.37373	3.49342	3.88016	3.62967	3.93206
ENSG00000107140	TESK1	0.456487	6.0387	35.096	0.000173947	0.000796409	5.78572	5.80024	5.7946	6.30627	6.12289	6.31133
ENSG00000038002	AGA	0.456454	4.48598	21.5397	0.00103293	0.00346488	4.31698	4.27452	4.12431	4.55808	4.73631	4.78735
ENSG00000070731	ST6GALNAC2	0.456454	2.8104	12.9548	0.00520457	0.0133357	2.61029	2.59447	2.5031	2.87914	3.10997	3.06856
ENSG00000059728	MXD1	0.45643	4.89807	23.2405	0.000793473	0.00278129	4.77665	4.55528	4.61435	5.00395	5.21194	5.10472
ENSG00000093010	COMT	0.455896	7.05285	32.1027	0.000244373	0.0010531	6.78127	6.77733	6.86251	7.40904	7.1875	7.18114
ENSG00000148358	GPR107	0.455656	7.20891	46.3083	5.8282e-05	0.000323268	6.93821	6.98674	6.96584	7.33706	7.4739	7.44245
ENSG00000124570	SERPINB6	0.455607	6.87765	30.595	0.000292824	0.00121373	6.51415	6.72044	6.65707	7.18346	6.98263	7.09011
ENSG00000073737	DHRS9	0.455521	4.37559	21.2974	0.00107379	0.00357999	3.99118	4.28388	4.11739	4.54749	4.62043	4.59079
ENSG00000205629	LCMT1	0.455487	4.60041	17.5077	0.00206161	0.00612914	4.23058	4.44555	4.39434	4.94261	4.61317	4.85865
ENSG00000173327	MAP3K11	0.454803	7.92291	42.9575	7.87791e-05	0.000413617	7.70068	7.60884	7.7216	8.1965	8.0467	8.15064
ENSG00000179583	CIITA	0.454568	4.38436	18.2669	0.00179567	0.00545557	4.07246	4.15716	4.19834	4.56335	4.4298	4.77055
ENSG00000196544	BORCS6	0.454433	4.42225	23.2381	0.000793761	0.00278129	4.1999	4.0947	4.24037	4.65255	4.51014	4.72767
ENSG00000197062	ZSCAN26	0.453742	2.67619	7.67834	0.0205318	0.0422482	2.40325	2.62426	2.27328	2.60041	3.02502	2.99814
ENSG00000038274	MAT2B	0.453722	6.52847	37.8619	0.00012965	0.000623487	6.34593	6.31586	6.18562	6.70397	6.80399	6.7037
ENSG00000135956	TMEM127	0.453207	8.39932	58.4487	2.24099e-05	0.000147645	8.12401	8.17402	8.16721	8.6181	8.61323	8.59341
ENSG00000169230	PRELID1	0.453199	6.95679	31.2236	0.000271326	0.001146	6.63948	6.7455	6.75232	7.30636	7.08017	7.10024
ENSG00000105829	BET1	0.453195	3.14444	11.0481	0.00816256	0.0195212	3.07445	2.79112	2.8169	3.38075	3.49927	3.16815
ENSG00000182473	EXOC7	0.453067	6.86178	36.9472	0.000142601	0.000674813	6.58511	6.57866	6.68836	7.17187	6.99432	7.04061
ENSG00000130811	EIF3G	0.452749	6.39691	29.8817	0.000319767	0.00130804	6.10283	6.18456	6.17315	6.74627	6.48018	6.57897
ENSG00000100330	MTMR3	0.452747	6.04895	33.2899	0.000212927	0.000942754	5.74237	5.77501	5.89718	6.27931	6.16734	6.3229
ENSG00000140043	PTGR2	0.452589	3.39486	17.6304	0.00201555	0.00601854	3.212	3.10461	3.14426	3.51186	3.72253	3.57369
ENSG00000106397	PLOD3	0.452581	5.57201	30.9619	0.000280034	0.00117395	5.37409	5.22547	5.38166	5.84027	5.70269	5.79786
ENSG00000163319	MRPS18C	0.452076	4.41212	10.8105	0.00866111	0.0205519	4.29199	4.15716	4.04627	4.51795	4.90429	4.39366
ENSG00000164713	BRI3	0.451983	7.28918	24.8579	0.000625503	0.00228672	7.03409	6.95291	7.14458	7.65585	7.4662	7.35534
ENSG00000154781	CCDC174	0.451782	4.03527	24.2418	0.000683864	0.00245808	3.75272	3.83507	3.8005	4.32366	4.17108	4.23735
ENSG00000146872	TLK2	0.45134	5.23585	29.0542	0.00035489	0.00142548	4.92284	5.09149	4.96605	5.47281	5.49595	5.36191
ENSG00000145996	CDKAL1	0.451292	4.30033	20.3805	0.00124725	0.00405094	4.11035	4.13664	3.92068	4.42262	4.61801	4.48146
ENSG00000104689	TNFRSF10A	0.450787	4.7931	24.0469	0.000703688	0.00251915	4.42528	4.61337	4.61681	5.01168	5.08128	4.9075
ENSG00000100225	FBXO7	0.450543	7.11757	51.236	3.863e-05	0.000228927	6.86969	6.88737	6.8687	7.29809	7.37116	7.30627
ENSG00000089159	PXN	0.450338	7.91502	47.3516	5.32613e-05	0.000299216	7.63607	7.65135	7.729	8.15086	8.05766	8.15772
ENSG00000058262	SEC61A1	0.450036	8.59825	56.1853	2.64113e-05	0.000167783	8.33413	8.34812	8.38514	8.81629	8.7672	8.83328
ENSG00000134352	IL6ST	0.449919	4.85144	8.60994	0.0156063	0.0336342	4.85225	4.53974	4.3886	4.74585	5.27001	5.11474
ENSG00000203705	TATDN3	0.449915	3.56856	19.1664	0.00153239	0.00480291	3.43212	3.23903	3.30521	3.83731	3.73149	3.76398
ENSG00000187736	NHEJ1	0.449627	3.34913	12.876	0.0052978	0.0135296	3.00988	3.32014	2.99363	3.63204	3.45665	3.58335
ENSG00000180611	MB21D2	0.449127	2.35259	7.24785	0.0234446	0.0472347	2.0739	2.16534	2.12931	2.81876	2.53475	2.29633
ENSG00000121671	CRY2	0.449102	4.04931	16.6631	0.00241581	0.00698801	3.78615	3.72939	3.91271	4.23402	4.10362	4.41814
ENSG00000169955	ZNF747	0.448731	2.94647	12.2246	0.00615188	0.0153082	2.80225	2.7285	2.58567	3.24965	3.20315	3.00534
ENSG00000165775	FUNDC2	0.448655	6.04144	18.716	0.00165792	0.00512407	5.7238	5.83356	5.84366	6.44114	6.24296	6.03442
ENSG00000164967	RPP25L	0.448329	3.42841	12.2781	0.00607576	0.0151481	3.11886	3.13941	3.31734	3.8503	3.52528	3.51438
ENSG00000131023	LATS1	0.447563	4.45739	10.9098	0.0084484	0.0201298	4.25466	4.29318	4.09994	4.37549	4.92398	4.6425
ENSG00000084207	GSTP1	0.447375	6.79196	28.1347	0.000399549	0.00158231	6.50037	6.53425	6.61837	7.15015	6.88406	6.94837
ENSG00000100227	POLDIP3	0.447277	6.44489	26.8165	0.000476084	0.001829	6.07267	6.26476	6.27075	6.75262	6.53306	6.66046
ENSG00000143870	PDIA6	0.447253	8.14706	41.1538	9.34205e-05	0.000476841	7.99771	7.84008	7.87595	8.32901	8.41759	8.31193
ENSG00000063761	ADCK1	0.447058	3.69404	19.494	0.00144831	0.00457786	3.48397	3.40838	3.47729	4.00929	3.79274	3.89766
ENSG00000121851	POLR3GL	0.446848	4.72771	17.729	0.00197944	0.00592601	4.38947	4.62078	4.45325	5.10854	4.84769	4.83258
ENSG00000136986	DERL1	0.445853	6.55095	10.6521	0.00901406	0.0212585	6.54377	6.24413	6.10655	6.53194	6.99152	6.71087
ENSG00000001629	ANKIB1	0.445455	5.48931	16.9968	0.00226763	0.00663076	5.31137	5.18273	5.25335	5.45308	5.86527	5.73754
ENSG00000198373	WWP2	0.445237	6.7556	32.4755	0.000233928	0.00101895	6.48899	6.46666	6.59115	6.97742	6.84277	7.05585
ENSG00000136682	ZNG1B	0.445065	4.45831	13.1071	0.00502991	0.0129485	4.25267	4.24286	4.16516	4.53414	4.92788	4.49175
ENSG00000143537	ADAM15	0.44497	6.95956	36.2595	0.000153377	0.00071671	6.70503	6.63157	6.8189	7.1975	7.09978	7.19616
ENSG00000006118	TMEM132A	0.444781	3.69204	12.6639	0.00555917	0.0140757	3.36364	3.37373	3.62614	4.07346	3.73596	3.87032
ENSG00000239998	ENSG00000239998	0.444635	7.83959	37.4126	0.000135825	0.000647524	7.53951	7.60759	7.65265	8.13414	7.94101	8.05327
ENSG00000266412	NCOA4	0.444571	8.77909	42.6416	8.1131e-05	0.000424039	8.61753	8.50445	8.49404	8.93509	9.06224	8.9526
ENSG00000130584	ZBTB46	0.444551	4.39992	15.7231	0.00290083	0.00814432	4.23865	4.06966	4.17186	4.58423	4.41596	4.7936
ENSG00000049656	ENSG00000049656	0.444138	6.85348	45.0963	6.48523e-05	0.000352675	6.67932	6.55502	6.60668	7.05566	7.06252	7.05845
ENSG00000088682	COQ9	0.443741	6.02728	29.5128	0.000334878	0.0013588	5.7586	5.7728	5.8363	6.36627	6.1854	6.1363
ENSG00000206418	RAB12	0.443651	4.83455	32.1641	0.000242615	0.00104731	4.63093	4.57829	4.58203	5.03651	5.09176	4.99146
ENSG00000198814	GK	0.443396	4.60834	12.7382	0.00546587	0.0138791	4.5375	4.27138	4.2812	4.63013	5.03315	4.74927
ENSG00000162972	MAIP1	0.443279	3.74124	12.4054	0.00589902	0.0148033	3.59817	3.6203	3.26819	3.94617	4.07573	3.80993
ENSG00000155465	SLC7A7	0.443234	7.78994	54.8442	2.91914e-05	0.000181852	7.53583	7.547	7.57203	7.98952	7.99738	7.99728
ENSG00000101246	ARFRP1	0.443057	4.28527	21.4225	0.00105244	0.003522	4.12784	4.04784	3.96377	4.53414	4.37077	4.56179
ENSG00000087077	TRIP6	0.442954	5.84908	23.8385	0.000725657	0.00258021	5.65761	5.43326	5.72685	6.1231	6.02328	6.01404
ENSG00000112818	MEP1A	0.442899	4.89424	32.8427	0.000224162	0.000982704	4.65827	4.69984	4.61435	5.06464	5.10389	5.12964
ENSG00000112149	CD83	0.441917	8.16182	44.4731	6.85789e-05	0.000369889	7.92078	7.97504	7.87518	8.34439	8.43827	8.31247
ENSG00000067334	DNTTIP2	0.441647	5.84206	16.4074	0.0025373	0.00728474	5.58586	5.68012	5.54792	5.84568	6.27167	5.98884
ENSG00000169967	MAP3K2	0.441611	7.09327	13.1329	0.00500108	0.0128857	6.98904	6.82086	6.7456	7.02735	7.53311	7.28794
ENSG00000170633	RNF34	0.441317	4.412	26.1536	0.000521248	0.00197364	4.21634	4.16394	4.14828	4.60991	4.69565	4.54212
ENSG00000103852	TTC23	0.441118	4.33266	20.3466	0.0012543	0.00406696	3.94998	4.23	4.11043	4.50158	4.53851	4.57152
ENSG00000125457	MIF4GD	0.440965	4.63762	27.4513	0.000437202	0.00170628	4.31317	4.42595	4.46966	4.88908	4.82484	4.81219
ENSG00000249709	ZNF564	0.440781	3.01355	14.1915	0.0039723	0.0106284	2.79132	2.83424	2.71969	3.10544	3.27849	3.2673
ENSG00000205236	ENSG00000205236	0.440608	2.97671	8.81141	0.0147388	0.0320878	2.56607	2.91679	2.7558	3.35668	3.20315	2.96898
ENSG00000104880	ARHGEF18	0.440568	6.49977	36.0337	0.00015713	0.00073188	6.2201	6.19204	6.37238	6.73172	6.68327	6.69537
ENSG00000173039	RELA	0.440534	6.08188	35.6748	0.000163323	0.000756154	5.80079	5.84415	5.89212	6.33812	6.19434	6.32074
ENSG00000159322	ADPGK	0.440374	7.20095	51.0072	3.93447e-05	0.000232329	6.94501	6.99627	6.9518	7.41196	7.40343	7.39836
ENSG00000166986	MARS1	0.440254	6.41508	34.402	0.000187812	0.000849786	6.08055	6.2036	6.24954	6.65977	6.54518	6.64844
ENSG00000277791	ENSG00000277791	0.440245	7.02616	30.7541	0.000287193	0.00119639	6.73352	6.83367	6.80119	7.36862	7.14493	7.16515
ENSG00000131652	THOC6	0.440186	3.33969	14.5388	0.00369208	0.00997795	3.17882	3.03978	3.09577	3.69579	3.42384	3.50425
ENSG00000121903	ZSCAN20	0.439949	2.49727	11.1545	0.00795073	0.019109	2.24395	2.2053	2.35795	2.70896	2.74414	2.65786
ENSG00000124920	MYRF	0.439804	2.31564	7.23276	0.0235556	0.0474313	2.2599	1.86621	2.08741	2.68982	2.40627	2.45197
ENSG00000002726	AOC1	0.439336	5.59388	23.1223	0.000807774	0.00281758	5.34167	5.25115	5.47533	5.87246	5.66575	5.84577
ENSG00000077454	LRCH4	0.439039	5.6518	29.5278	0.000334247	0.00135706	5.40759	5.37312	5.46855	5.95793	5.75638	5.84477
ENSG00000132155	RAF1	0.438938	7.09215	45.3276	6.35318e-05	0.000346471	6.79023	6.87503	6.90282	7.31067	7.27671	7.29787
ENSG00000136280	CCM2	0.43833	6.06088	22.3796	0.000905133	0.00309917	5.76421	5.78714	5.92322	6.42097	6.12204	6.233
ENSG00000204946	ZNF783	0.437685	3.43447	15.1142	0.00327875	0.00904925	3.16618	3.09755	3.34131	3.69098	3.53043	3.68996
ENSG00000257605	MYG1-AS1	0.437202	3.63442	18.2634	0.00179681	0.00545557	3.33381	3.49692	3.38231	3.92586	3.81821	3.76822
ENSG00000160445	ZER1	0.437167	4.91703	20.6734	0.00118839	0.00389367	4.69833	4.56555	4.77913	5.11931	4.9927	5.23751
ENSG00000177731	ENSG00000177731	0.436857	8.41915	35.0192	0.00017542	0.000801562	8.12333	8.15884	8.26754	8.68442	8.50889	8.66392
ENSG00000132382	MYBBP1A	0.436787	4.58986	20.5812	0.00120654	0.00393752	4.34529	4.31465	4.41142	4.94261	4.66088	4.76207
ENSG00000132801	ZSWIM3	0.436532	2.19699	7.58974	0.0210934	0.0432267	1.86032	1.93121	2.12931	2.40301	2.54495	2.24859
ENSG00000144744	UBA3	0.43646	5.30396	17.675	0.0019991	0.00597558	5.18652	5.05914	4.9525	5.45875	5.67855	5.36471
ENSG00000135404	CD63	0.436357	10.7368	58.2529	2.27257e-05	0.000149045	10.5034	10.4863	10.5168	10.99	10.9269	10.8974
ENSG00000290146	ENSG00000290146	0.436332	2.78247	7.86346	0.0194164	0.0403481	2.68899	2.29446	2.63498	3.15513	2.98059	2.80539
ENSG00000025772	TOMM34	0.435811	4.89355	18.9045	0.00160391	0.00498918	4.57465	4.72526	4.68394	5.26868	4.96446	5.03784
ENSG00000180628	PCGF5	0.435704	5.38942	15.4776	0.0030465	0.00850167	5.33885	5.11091	4.99089	5.48674	5.74647	5.52857
ENSG00000124313	IQSEC2	0.435576	5.03884	25.5174	0.00056957	0.00211843	4.77804	4.71607	4.91906	5.30372	5.18282	5.23445
ENSG00000100697	DICER1	0.435007	6.72639	21.1017	0.00110822	0.00367373	6.49237	6.55759	6.42659	6.72292	7.07666	6.96138
ENSG00000171621	SPSB1	0.434875	6.58195	39.1917	0.000113265	0.000558162	6.32902	6.3355	6.38179	6.81909	6.6965	6.83071
ENSG00000064687	ABCA7	0.434791	5.14797	23.1086	0.000809448	0.00282001	4.94767	4.79021	5.00032	5.33485	5.26075	5.44765
ENSG00000196576	PLXNB2	0.434273	8.29505	37.9633	0.000128303	0.000618811	8.03048	8.01891	8.13351	8.54426	8.39625	8.54252
ENSG00000167470	MIDN	0.433973	5.63972	32.5434	0.000232084	0.00101168	5.45427	5.32405	5.4397	5.83918	5.79431	5.88825
ENSG00000103978	TMEM87A	0.433777	5.60862	21.5461	0.00103187	0.00346336	5.42803	5.3391	5.35983	5.6676	5.9788	5.76537
ENSG00000006062	ENSG00000006062	0.433372	5.57467	16.2662	0.00260758	0.00745134	5.14525	5.36432	5.50348	5.9029	5.65872	5.75473
ENSG00000124688	MAD2L1BP	0.433159	4.90184	18.0217	0.00187676	0.00567152	4.53914	4.78802	4.6816	5.23936	5.09176	4.96586
ENSG00000114742	WDR48	0.432903	4.93227	16.4144	0.00253388	0.00727671	4.79866	4.6257	4.66982	4.94261	5.30946	5.12469
ENSG00000178927	CYBC1	0.43285	6.92977	31.9827	0.000247854	0.00106516	6.6172	6.6755	6.79578	7.19199	7.03834	7.15588
ENSG00000290823	ENSG00000290823	0.432831	4.23639	17.6242	0.00201783	0.00602379	3.86388	4.09115	4.06438	4.46827	4.3152	4.52219
ENSG00000175931	UBE2O	0.432553	4.56247	23.5649	0.000755772	0.00267168	4.36571	4.26509	4.36249	4.84218	4.6491	4.7936
ENSG00000108469	RECQL5	0.432373	4.42298	22.414	0.000900315	0.00308468	4.11474	4.17739	4.28738	4.63013	4.54106	4.69687
ENSG00000161021	ENSG00000161021	0.431668	5.06669	29.8674	0.00032034	0.001309	4.77526	4.82269	4.91107	5.27992	5.22628	5.29445
ENSG00000060642	PIGV	0.431297	3.87699	17.5616	0.00204122	0.00607947	3.59817	3.60045	3.74768	4.20398	4.00355	4.02
ENSG00000177576	C18orf32	0.430355	3.39444	10.6804	0.0089497	0.0211326	3.00516	3.32619	3.17125	3.40442	3.74484	3.61664
ENSG00000216285	ENSG00000216285	0.430178	2.89213	7.04868	0.0249627	0.0497172	2.38881	2.7285	2.87551	3.28196	3.05389	2.93168
ENSG00000153179	RASSF3	0.430095	6.36813	37.01	0.000141662	0.000670923	6.13778	6.15935	6.11613	6.47857	6.63631	6.58318
ENSG00000079308	TNS1	0.428809	7.74899	26.3557	0.00050695	0.00192708	7.43493	7.45917	7.65355	7.99878	7.82905	8.00807
ENSG00000167930	FAM234A	0.428656	6.01522	31.5212	0.000261816	0.00111152	5.79053	5.72663	5.83841	6.30548	6.13561	6.19651
ENSG00000177426	TGIF1	0.42851	4.56911	23.8437	0.000725101	0.00257903	4.2326	4.40322	4.3886	4.82693	4.74519	4.73201
ENSG00000112667	DNPH1	0.428393	4.98938	25.0451	0.000608971	0.00224185	4.79044	4.69049	4.79873	5.29899	5.13969	5.12138
ENSG00000168495	POLR3D	0.427873	4.05731	17.7745	0.00196304	0.00588759	3.704	3.85195	3.9365	4.34828	4.17765	4.24041
ENSG00000067057	PFKP	0.427629	6.67755	41.379	9.14225e-05	0.000467675	6.44824	6.42425	6.47274	6.92416	6.81405	6.88733
ENSG00000109944	JHY	0.427517	3.18726	13.646	0.00446646	0.0117359	3.03791	3.02497	2.80833	3.45064	3.3559	3.35444
ENSG00000177301	KCNA2	0.426967	3.93832	12.9668	0.00519058	0.0133062	3.53403	3.82655	3.77433	4.02464	4.2972	4.07577
ENSG00000152061	RABGAP1L	0.426919	5.42253	14.9821	0.00336841	0.00925913	5.31614	5.18273	5.0701	5.40695	5.7825	5.64838
ENSG00000013523	ANGEL1	0.426697	6.7909	35.3531	0.000169129	0.000778047	6.50204	6.58625	6.598	6.94903	6.93298	7.0795
ENSG00000170667	RASA4B	0.426058	6.02573	38.8182	0.0001176	0.000575639	5.76909	5.81754	5.80756	6.26726	6.18458	6.21758
ENSG00000196850	PPTC7	0.425924	5.46296	13.3575	0.00475798	0.012392	5.41295	5.21898	5.04478	5.46439	5.78034	5.71905
ENSG00000105058	FAM32A	0.42568	6.75688	25.6452	0.00055944	0.00208814	6.44737	6.54597	6.59115	7.04394	7.00914	6.79792
ENSG00000125991	ERGIC3	0.425595	6.79043	30.0207	0.000314291	0.0012893	6.5033	6.56209	6.62082	7.10029	6.88155	6.97336
ENSG00000196126	ENSG00000196126	0.425419	8.20234	25.3291	0.000584894	0.00216289	7.91465	7.9554	8.04963	8.56296	8.30273	8.3179
ENSG00000215440	NPEPL1	0.425016	5.24239	30.5584	0.000294138	0.00121817	5.04755	4.98072	5.01716	5.40548	5.40081	5.51098
ENSG00000196743	GM2A	0.424619	12.9949	59.5998	2.06573e-05	0.000138627	12.8142	12.7072	12.7777	13.1723	13.2122	13.1903
ENSG00000204256	ENSG00000204256	0.42443	7.569	37.4166	0.000135768	0.000647518	7.28076	7.33557	7.40621	7.84155	7.70766	7.7449
ENSG00000152242	C18orf25	0.424313	4.28068	16.1087	0.00268878	0.00764179	4.15369	4.06242	3.9365	4.32366	4.60344	4.49431
ENSG00000161904	LEMD2	0.424227	5.44691	26.442	0.000500991	0.00190568	5.11488	5.20261	5.33915	5.65532	5.6386	5.63799
ENSG00000237651	C2orf74	0.424037	4.05567	11	0.00826075	0.0197315	3.75554	4.02569	3.6975	4.37549	4.33003	4.03414
ENSG00000065413	ANKRD44	0.423418	5.01001	29.152	0.000350505	0.0014122	4.76552	4.81194	4.77693	5.13178	5.26075	5.22523
ENSG00000100365	ENSG00000100365	0.422388	6.31793	22.2175	0.000928232	0.00316129	6.03782	6.04103	6.19305	6.66284	6.38325	6.48231
ENSG00000140406	TLNRD1	0.421942	4.40701	24.8213	0.00062879	0.00229762	4.19368	4.10881	4.24355	4.57122	4.61559	4.62391
ENSG00000105223	PLD3	0.421697	11.0747	39.4815	0.000110034	0.000544327	10.8422	10.7724	10.927	11.3231	11.1819	11.3018
ENSG00000178814	OPLAH	0.421371	4.05717	16.7527	0.00237489	0.00689008	3.95489	3.69238	3.83466	4.19382	4.21967	4.34342
ENSG00000263002	ZNF234	0.421161	2.93914	10.7822	0.00872292	0.0206689	2.59151	2.80852	2.76469	3.06144	3.27236	3.06856
ENSG00000103274	NUBP1	0.420948	4.40433	11.1657	0.00792877	0.0190647	4.10815	4.06242	4.35956	4.81152	4.54869	4.41544
ENSG00000148429	USP6NL	0.420658	3.91327	9.54328	0.0120444	0.0271052	3.92769	3.61536	3.47187	3.93808	4.22603	4.14911
ENSG00000119986	AVPI1	0.420574	5.17155	18.7333	0.00165287	0.00511498	4.85357	4.96528	5.02273	5.52369	5.23261	5.33073
ENSG00000182446	NPLOC4	0.420242	7.24601	36.3572	0.000151788	0.000710721	6.96977	6.97716	7.1123	7.48178	7.39322	7.44676
ENSG00000128228	SDF2L1	0.420217	4.3896	16.6999	0.00239889	0.00694432	4.26655	3.95712	4.24989	4.59456	4.60099	4.56179
ENSG00000204574	ENSG00000204574	0.420066	6.72179	23.873	0.000721966	0.00256946	6.42012	6.5492	6.5201	7.06915	6.79172	6.87559
ENSG00000123353	ORMDL2	0.41992	5.0173	13.2752	0.00484531	0.0125741	4.64162	4.83548	4.89901	5.41425	5.16473	5.03432
ENSG00000128268	MGAT3	0.419832	2.53251	9.00265	0.0139693	0.0307016	2.25195	2.33105	2.36964	2.79208	2.55509	2.82992
ENSG00000068305	MEF2A	0.419561	6.89739	24.6131	0.000647939	0.0023578	6.7646	6.6125	6.63543	6.9789	7.23201	7.05412
ENSG00000065600	PACC1	0.419003	4.76699	28.095	0.000401627	0.00158782	4.49433	4.60841	4.53085	4.97855	4.96826	4.93979
ENSG00000119522	DENND1A	0.418998	4.70317	21.9987	0.000960561	0.00325091	4.3985	4.54753	4.49658	4.99033	4.79307	4.90557
ENSG00000259207	ITGB3	0.418869	6.26116	32.4789	0.000233835	0.00101893	6.04991	5.98282	6.07742	6.35947	6.49078	6.51231
ENSG00000071889	FAM3A	0.41884	4.69275	24.4329	0.000665076	0.00240101	4.48418	4.41747	4.50721	4.98445	4.81854	4.85666
ENSG00000171861	MRM3	0.418738	3.85627	19.0847	0.0015543	0.00485709	3.59503	3.56506	3.74319	4.02846	4.07925	4.04815
ENSG00000167578	RAB4B	0.418501	5.15174	26.6619	0.000486177	0.0018577	4.90899	4.93589	4.94275	5.45166	5.28835	5.29445
ENSG00000268858	ENSG00000268858	0.418323	3.48	16.2256	0.00262819	0.00749404	3.28397	3.22614	3.26819	3.69098	3.56092	3.76822
ENSG00000160410	SHKBP1	0.417976	6.55223	29.2362	0.000346781	0.0014007	6.29652	6.25924	6.42589	6.74163	6.66409	6.82868
ENSG00000179344	ENSG00000179344	0.417963	4.3636	24.0847	0.000699793	0.00250832	4.14512	4.10881	4.17186	4.53949	4.50492	4.62858
ENSG00000198925	ATG9A	0.417916	7.23723	32.8552	0.000223838	0.000981658	7.00806	6.97475	7.05684	7.47586	7.31337	7.49774
ENSG00000084676	NCOA1	0.41748	6.02355	20.5672	0.00120933	0.00394553	5.6493	5.91012	5.83419	6.09519	6.30658	6.24217
ENSG00000073417	PDE8A	0.417166	5.81286	18.6162	0.00168738	0.00519429	5.51866	5.66109	5.58978	5.81178	6.14738	6.04056
ENSG00000099917	MED15	0.417147	6.79059	29.6441	0.000329406	0.00133989	6.56359	6.49179	6.64329	7.0264	6.87449	7.04629
ENSG00000196290	NIF3L1	0.417094	4.45517	22.0715	0.000949659	0.00322109	4.13867	4.23966	4.32392	4.70592	4.62765	4.61453
ENSG00000125846	ZNF133	0.416861	2.62937	9.35463	0.012677	0.0282428	2.35208	2.44671	2.44899	2.985	2.77048	2.71167
ENSG00000157514	TSC22D3	0.416855	3.97916	20.1503	0.00129601	0.00417295	3.68344	3.80504	3.79183	4.24061	4.12759	4.15235
ENSG00000163635	ATXN7	0.416824	4.97408	21.0385	0.00111963	0.003702	4.6777	4.80546	4.77473	5.02128	5.24831	5.22369
ENSG00000015532	XYLT2	0.416482	4.76299	19.654	0.00140927	0.00447896	4.51773	4.44277	4.65794	4.92431	4.87222	5.06738
ENSG00000154930	ACSS1	0.416477	4.88056	26.4476	0.000500606	0.00190484	4.64921	4.57829	4.74585	5.07205	5.08128	5.07081
ENSG00000100523	DDHD1	0.416433	5.03311	13.3363	0.00478025	0.0124388	4.88348	4.80112	4.7436	4.99423	5.43688	5.21595
ENSG00000136935	GOLGA1	0.416301	4.81307	23.6272	0.000748791	0.00265105	4.46882	4.64278	4.6627	5.01553	4.97959	5.0255
ENSG00000176473	WDR25	0.415945	3.0542	11.2475	0.00777103	0.0187322	2.86618	2.8595	2.7823	3.39264	3.26002	3.08224
ENSG00000186517	ARHGAP30	0.415924	7.6325	27.3593	0.000442591	0.00172324	7.33588	7.37917	7.50962	7.92423	7.71078	7.83402
ENSG00000151117	TMEM86A	0.415375	3.38401	14.8738	0.00344417	0.00942702	3.10568	3.15989	3.23659	3.56535	3.68148	3.48378
ENSG00000122741	DCAF10	0.414982	4.14151	7.31432	0.0229632	0.0464061	4.14727	3.78759	3.78311	4.02464	4.5588	4.37155
ENSG00000146278	PNRC1	0.41478	4.40925	7.67211	0.0205707	0.0423206	4.51441	3.988	3.9753	4.57904	4.73185	4.48919
ENSG00000083444	PLOD1	0.414625	7.56885	30.8783	0.000282889	0.00118218	7.29098	7.30601	7.43989	7.83176	7.66413	7.78336
ENSG00000137076	TLN1	0.414608	9.59276	19.6821	0.00140254	0.00446249	9.19691	9.37476	9.5225	9.8437	9.64613	9.85636
ENSG00000076984	MAP2K7	0.414503	4.74923	18.4003	0.00175335	0.00534832	4.56022	4.38883	4.62659	5.06092	4.87019	4.8901
ENSG00000087903	RFX2	0.414285	2.46408	8.66031	0.0153837	0.0332164	2.11833	2.41297	2.22257	2.68016	2.67147	2.63019
ENSG00000188811	NHLRC3	0.41422	5.82507	18.3507	0.00176896	0.00538516	5.64095	5.60243	5.5671	5.83592	6.19677	5.99789
ENSG00000156026	MCU	0.413426	6.38263	25.9535	0.000535893	0.00201588	6.23531	6.15935	6.08542	6.45112	6.67458	6.59038
ENSG00000177885	GRB2	0.413391	8.8016	35.7897	0.000161309	0.000748929	8.50376	8.59326	8.64081	9.07547	8.92768	8.97363
ENSG00000135842	NIBAN1	0.413386	7.6241	42.0833	8.54992e-05	0.000443659	7.34432	7.44741	7.41576	7.80588	7.84617	7.79587
ENSG00000066926	FECH	0.413116	5.61923	25.9227	0.000538191	0.00202321	5.33603	5.3391	5.51669	5.85967	5.77276	5.80097
ENSG00000171425	ZNF581	0.412957	2.91525	7.84989	0.0194956	0.0404691	2.7968	2.66304	2.62525	3.34449	2.87935	3.06856
ENSG00000143507	DUSP10	0.412718	4.00295	19.5959	0.00142328	0.00451728	3.7185	3.79197	3.84727	4.16293	4.14782	4.27358
ENSG00000074319	TSG101	0.41263	5.585	26.9315	0.000468739	0.00180739	5.39501	5.34358	5.35543	5.82171	5.84269	5.66097
ENSG00000015285	WAS	0.412466	5.54759	16.9944	0.00226867	0.0066321	5.23676	5.31038	5.43275	5.88197	5.55774	5.76112
ENSG00000100888	CHD8	0.411908	6.56886	20.4207	0.00123898	0.00402745	6.15388	6.41859	6.45912	6.74627	6.70221	6.82919
ENSG00000101004	NINL	0.411879	3.89963	19.424	0.0014658	0.00462176	3.65959	3.65919	3.72964	4.00542	4.14782	4.11956
ENSG00000163389	POGLUT1	0.411501	3.5895	10.8358	0.00860624	0.0204427	3.45308	3.40838	3.24297	3.65689	3.99241	3.67197
ENSG00000169714	CNBP	0.41136	7.90805	19.6653	0.00140655	0.00447296	7.8463	7.59793	7.60426	8.01232	8.2403	8.03426
ENSG00000177728	TMEM94	0.411046	6.04768	30.0109	0.000314674	0.00129041	5.77257	5.79916	5.91126	6.2412	6.17393	6.29893
ENSG00000111325	OGFOD2	0.410739	3.60936	11.4522	0.00739255	0.0179411	3.33757	3.36199	3.48269	4.00929	3.64873	3.72526
ENSG00000165156	ZHX1	0.410537	5.04519	9.19287	0.0132519	0.0293314	5.03717	4.76814	4.63631	4.99423	5.44099	5.24056
ENSG00000184898	RBM43	0.410515	4.50506	8.28432	0.0171442	0.0363715	4.47396	4.24606	4.10694	4.40219	4.91417	4.72767
ENSG00000160993	ALKBH4	0.410446	2.67212	8.71633	0.0151407	0.0328389	2.59151	2.24419	2.5031	2.81876	2.8874	2.8856
ENSG00000175602	CCDC85B	0.409915	4.57289	17.2937	0.00214502	0.00633311	4.43057	4.22677	4.3972	4.89745	4.67489	4.71235
ENSG00000136193	SCRN1	0.409838	5.47342	25.9753	0.000534271	0.0020124	5.29114	5.25433	5.21819	5.61149	5.60241	5.77277
ENSG00000105939	ZC3HAV1	0.409684	6.58674	28.6932	0.000371663	0.0014846	6.32855	6.40864	6.36655	6.64805	6.82246	6.85283
ENSG00000117305	HMGCL	0.409123	6.49014	34.3185	0.000189569	0.000855727	6.25534	6.21751	6.34003	6.73756	6.65292	6.64959
ENSG00000013288	MAN2B2	0.408527	6.67301	29.8724	0.000320139	0.00130864	6.44911	6.38201	6.52991	6.81413	6.81563	6.95489
ENSG00000137171	KLC4	0.40851	3.70249	12.8832	0.00528918	0.0135165	3.51421	3.37956	3.56131	4.01699	3.71351	3.93584
ENSG00000103549	RNF40	0.408499	7.18772	18.3176	0.00177945	0.00541425	6.86612	6.95388	7.08151	7.53638	7.20812	7.37006
ENSG00000091140	DLD	0.408435	7.08393	15.9816	0.0027565	0.00781121	6.99203	6.87658	6.71325	7.10662	7.44251	7.25321
ENSG00000167508	MVD	0.40843	6.37975	24.8144	0.000629412	0.00229762	6.24686	6.00375	6.22076	6.61925	6.53626	6.55341
ENSG00000148572	NRBF2	0.40841	5.6963	23.7795	0.000732027	0.00259807	5.33603	5.57346	5.52063	5.89352	5.91432	5.85078
ENSG00000184922	FMNL1	0.408401	6.26428	27.0872	0.000459013	0.00177581	5.96061	6.05203	6.12392	6.54264	6.36608	6.44904
ENSG00000166816	LDHD	0.408238	3.81082	9.97339	0.0107403	0.0246015	3.7499	3.28948	3.69286	4.06605	3.96226	3.9767
ENSG00000182208	MOB2	0.408054	4.05767	12.4898	0.00578533	0.0145591	3.8455	3.74755	3.92861	4.45416	4.13098	4.13932
ENSG00000171161	ZNF672	0.407518	5.50427	25.9688	0.000534754	0.00201252	5.24379	5.22223	5.39174	5.69545	5.73648	5.64953
ENSG00000006695	COX10	0.407185	4.70368	19.4792	0.00145199	0.00458698	4.3985	4.61585	4.44498	4.8465	4.84769	4.98237
ENSG00000198933	TBKBP1	0.406829	3.82892	11.8224	0.00676336	0.0166257	3.55357	3.46983	3.80481	4.12424	3.89603	4.03062
ENSG00000106546	AHR	0.406765	4.57828	16.49	0.00249724	0.00718639	4.50608	4.26824	4.29354	4.67705	4.88031	4.74067
ENSG00000161265	U2AF1L4	0.406503	2.53495	8.36839	0.0167301	0.0356636	2.44571	2.23135	2.27328	2.82754	2.59493	2.74646
ENSG00000130159	ECSIT	0.406438	4.75307	18.2512	0.00180075	0.00546612	4.557	4.48397	4.56941	5.09588	4.80798	4.91133
ENSG00000143093	STRIP1	0.406193	5.84293	24.5079	0.000657881	0.00238354	5.49948	5.64422	5.73026	6.07689	5.98444	6.03353
ENSG00000151445	VIPAS39	0.406107	4.76513	27.4749	0.00043583	0.0017015	4.54566	4.53713	4.56687	4.94059	5.00199	4.92088
ENSG00000167925	GHDC	0.406092	4.82787	23.028	0.000819411	0.00284785	4.59365	4.58083	4.6627	5.08676	4.90825	5.05181
ENSG00000089327	FXYD5	0.405669	7.70059	23.1358	0.000806127	0.00281523	7.39892	7.49589	7.55324	8.02503	7.7466	7.88297
ENSG00000151553	FHIP2A	0.405501	4.97068	12.9214	0.00524388	0.0134186	4.87961	4.65965	4.71178	4.95268	5.34348	5.15738
ENSG00000169180	XPO6	0.405501	6.73644	39.9307	0.000105242	0.00052444	6.48433	6.51317	6.56213	6.90924	6.92909	6.93712
ENSG00000147119	CHST7	0.405399	3.35098	12.3904	0.00591958	0.0148452	3.08344	3.1531	3.18455	3.60675	3.63923	3.36568
ENSG00000012822	CALCOCO1	0.405363	7.17973	20.7206	0.00117922	0.00386756	6.80389	7.01653	7.05865	7.44836	7.24106	7.40722
ENSG00000087086	FTL	0.404808	14.7201	39.6893	0.000107785	0.000534805	14.4649	14.4488	14.5925	14.9988	14.8399	14.8815
ENSG00000142046	TMEM91	0.404796	5.18597	24.2769	0.000680369	0.00244717	5.00322	4.89167	5.01343	5.46298	5.34056	5.31777
ENSG00000188060	RAB42	0.404254	5.68765	21.7291	0.0010023	0.00337781	5.34634	5.51768	5.54921	5.96988	5.7911	5.86173
ENSG00000196998	WDR45	0.404248	4.45329	16.8803	0.0023181	0.0067459	4.16432	4.30855	4.24673	4.78921	4.52826	4.59795
ENSG00000140403	DNAJA4	0.404221	4.64699	23.7739	0.000732631	0.00259941	4.48248	4.47036	4.33888	4.83566	4.86409	4.80808
ENSG00000117523	PRRC2C	0.404198	7.9468	12.5732	0.0056756	0.0143266	7.45586	7.90421	7.79746	8.00774	8.13782	8.2485
ENSG00000136877	FPGS	0.404124	5.81639	22.3186	0.000913735	0.00312308	5.54901	5.55425	5.69698	6.10244	5.88046	6.02293
ENSG00000188739	RBM34	0.404039	4.43354	8.01616	0.0185517	0.0388869	4.38766	4.26509	3.96377	4.53949	4.86613	4.42621
ENSG00000005156	LIG3	0.403945	4.64175	18.4076	0.00175107	0.00534338	4.37855	4.33581	4.56178	4.80708	4.7606	4.91898
ENSG00000125637	PSD4	0.403684	7.23587	31.6175	0.000258825	0.00110287	7.00155	6.9573	7.09874	7.47166	7.33816	7.45795
ENSG00000177548	RABEP2	0.403606	4.45483	13.9423	0.00418931	0.0111112	4.15155	4.21377	4.35663	4.79594	4.46785	4.64941
ENSG00000078967	UBE2D4	0.403369	4.59628	22.8866	0.000837238	0.00290022	4.38766	4.44277	4.31488	4.78245	4.72288	4.84667
ENSG00000213977	TAX1BP3	0.403026	6.52137	33.5668	0.000206311	0.00091768	6.35013	6.24812	6.31831	6.75952	6.64286	6.72293
ENSG00000010704	HFE	0.402903	4.17499	14.0309	0.00411058	0.010936	4.06794	3.74755	4.04262	4.39925	4.38504	4.30601
ENSG00000223501	ENSG00000223501	0.402764	5.45823	27.6226	0.00042737	0.00167187	5.23272	5.29039	5.20845	5.69545	5.56779	5.67232
ENSG00000133059	DSTYK	0.402523	5.93961	25.4444	0.000575453	0.00213824	5.65761	5.76167	5.75612	6.02724	6.11606	6.2307
ENSG00000147124	ZNF41	0.402243	3.51838	15.9693	0.00276317	0.00782436	3.212	3.35609	3.35902	3.70058	3.74484	3.67649
ENSG00000272410	ENSG00000272410	0.401551	4.33443	7.43678	0.0221078	0.0449468	3.84814	4.30242	4.19506	4.75509	4.31222	4.46589
ENSG00000111490	TBC1D30	0.401307	3.74973	13.2563	0.00486564	0.0126078	3.39648	3.59545	3.62614	4.01314	3.80553	3.98765
ENSG00000205730	ITPRIPL2	0.401199	5.38429	23.8179	0.000727872	0.0025865	5.26272	5.09504	5.14689	5.49089	5.6085	5.61229
ENSG00000166002	SMCO4	0.401159	5.07085	28.4595	0.000383036	0.00152528	4.85357	4.82055	4.89901	5.27029	5.27001	5.23445
ENSG00000110756	ENSG00000110756	0.400607	6.72	14.3132	0.00387121	0.010394	6.59615	6.47554	6.44121	6.68718	7.11399	6.88733
ENSG00000176973	FAM89B	0.400363	6.51439	25.6062	0.000562503	0.00209687	6.37002	6.19453	6.33109	6.80192	6.6541	6.6421
ENSG00000082641	NFE2L1	0.399902	8.01543	38.2547	0.000124528	0.000603878	7.75199	7.80366	7.84877	8.24319	8.14245	8.21745
ENSG00000077463	SIRT6	0.399772	3.8807	14.7224	0.00355363	0.00967633	3.71272	3.53401	3.75216	4.1733	3.99241	4.03414
ENSG00000136930	PSMB7	0.399752	6.30972	17.185	0.00218894	0.00643813	5.95205	6.17872	6.15214	6.64619	6.47552	6.35143
ENSG00000168487	BMP1	0.399521	5.11611	19.6651	0.0014066	0.00447296	4.99013	4.80112	4.91107	5.27029	5.21514	5.41558
ENSG00000166598	HSP90B1	0.399486	8.83902	26.6628	0.000486123	0.0018577	8.60167	8.71937	8.5507	8.94421	9.1454	8.97729
ENSG00000100664	EIF5	0.399417	8.29272	10.7323	0.00883327	0.0208918	8.19495	8.09046	7.94086	8.22938	8.73538	8.42597
ENSG00000198246	SLC29A3	0.399155	8.42306	31.7308	0.000255361	0.00109214	8.16124	8.18822	8.27786	8.67669	8.50563	8.63897
ENSG00000172765	TMCC1	0.399143	4.91773	26.7072	0.000483198	0.00184956	4.66427	4.75024	4.70487	5.0665	5.1125	5.13293
ENSG00000167106	FAM102A	0.39903	4.20363	12.1917	0.00619933	0.015413	3.94012	3.85614	4.16852	4.44848	4.23236	4.47888
ENSG00000129255	MPDU1	0.398861	6.61666	34.6839	0.000182024	0.000826836	6.33656	6.42496	6.44951	6.84257	6.78258	6.78176
ENSG00000174943	KCTD13	0.398683	3.91429	14.1255	0.00402838	0.0107466	3.63534	3.66398	3.8134	4.06234	3.99241	4.23735
ENSG00000078699	CBFA2T2	0.3982	4.76708	18.0805	0.00185691	0.00562475	4.48926	4.63304	4.5464	4.93247	4.83111	5.08447
ENSG00000000938	FGR	0.39792	9.40601	42.5141	8.21048e-05	0.000427825	9.18102	9.17226	9.22653	9.65336	9.54519	9.57328
ENSG00000104549	SQLE	0.397764	6.17658	18.5573	0.00170508	0.00523345	6.10835	5.87648	5.89415	6.27931	6.49342	6.30478
ENSG00000107290	SETX	0.397674	6.57667	13.4809	0.00463051	0.0121146	6.4063	6.40078	6.28318	6.49244	6.9286	6.82969
ENSG00000130305	NSUN5	0.397267	3.75994	12.9423	0.00521925	0.0133674	3.61378	3.54443	3.48806	4.06605	3.76244	3.9949
ENSG00000176182	MYPOP	0.397046	2.88732	10.9075	0.00845328	0.0201373	2.56607	2.75567	2.7288	3.06887	3.05389	3.10253
ENSG00000108799	EZH1	0.396972	4.94829	15.9227	0.00278861	0.00788673	4.53914	4.85236	4.81165	5.15639	5.07425	5.16864
ENSG00000066923	STAG3	0.396729	3.38863	8.57048	0.0157834	0.0339589	2.92238	3.1934	3.4109	3.60164	3.60549	3.51941
ENSG00000110711	AIP	0.396633	5.41687	17.8473	0.00193713	0.00582197	5.18234	5.18773	5.2486	5.7782	5.48671	5.52482
ENSG00000168887	C2orf68	0.396627	4.20792	20.7991	0.00116414	0.00382399	3.95244	4.01823	4.02793	4.39039	4.44895	4.34057
ENSG00000165671	NSD1	0.396612	6.95001	15.0916	0.00329388	0.00907801	6.53806	6.86467	6.79578	7.07884	7.02973	7.28277
ENSG00000196843	ARID5A	0.395956	5.75416	16.3894	0.0025461	0.00730636	5.55467	5.472	5.60099	6.09791	5.74647	5.95205
ENSG00000135926	TMBIM1	0.395857	9.26826	37.7815	0.00013073	0.000627112	8.99801	9.03854	9.13106	9.4788	9.39838	9.47938
ENSG00000115568	ZNF142	0.395656	3.62558	14.9487	0.00339158	0.00930953	3.32246	3.41975	3.51465	3.84599	3.73596	3.85047
ENSG00000125995	ROMO1	0.395472	4.10171	14.7201	0.00355536	0.00967633	3.91011	3.80504	3.95991	4.42552	4.26977	4.15559
ENSG00000112576	CCND3	0.39529	7.63252	36.1983	0.000154383	0.000720987	7.38671	7.39113	7.48529	7.8676	7.77479	7.80647
ENSG00000260219	CD2BP2-DT	0.395253	4.89206	12.5189	0.00574682	0.0144779	4.58418	4.61585	4.83926	5.25246	4.9122	5.04659
ENSG00000167565	SERTAD3	0.394821	4.2628	14.2014	0.00396397	0.0106134	3.91263	4.07326	4.1752	4.5528	4.45166	4.33201
ENSG00000165644	COMTD1	0.3948	2.45559	8.66896	0.0153459	0.0331595	2.27568	2.21838	2.26077	2.67043	2.71732	2.53391
ENSG00000161513	FDXR	0.394713	3.60968	12.5829	0.00566302	0.014298	3.33757	3.31406	3.55107	3.88016	3.6861	3.81403
ENSG00000072818	ENSG00000072818	0.394696	4.38157	10.0469	0.0105349	0.0242127	4.12349	4.05879	4.32693	4.73655	4.32115	4.61217
ENSG00000174004	NRROS	0.394694	6.54439	24.3313	0.000674987	0.00243071	6.30279	6.31357	6.3854	6.80915	6.58096	6.7849
ENSG00000184227	ACOT1	0.394356	6.94111	27.8706	0.000413616	0.00162521	6.70831	6.69435	6.78872	7.2314	7.03245	7.10443
ENSG00000167395	ZNF646	0.393745	5.54111	24.0404	0.000704365	0.00252079	5.25876	5.31495	5.42014	5.74033	5.65165	5.78013
ENSG00000182704	TSKU	0.393526	5.87126	27.2018	0.000452007	0.00175341	5.63332	5.59869	5.75054	6.10876	6.0242	6.03089
ENSG00000233038	PTPRN2-AS1	0.393404	3.81686	15.2447	0.00319295	0.00885263	3.63228	3.51293	3.67882	3.89695	4.02194	4.07919
ENSG00000170955	CAVIN3	0.393273	2.67689	8.28375	0.0171471	0.0363715	2.40325	2.40155	2.61546	2.96125	2.73526	2.8856
ENSG00000113732	ATP6V0E1	0.393028	8.22769	30.8832	0.000282722	0.00118203	8.03135	8.04278	7.97907	8.35695	8.52397	8.34493
ENSG00000141699	RETREG3	0.392775	6.06444	24.882	0.000623343	0.00228086	5.90527	5.73462	5.91824	6.20543	6.22323	6.31278
ENSG00000163159	VPS72	0.39236	4.4624	17.9362	0.00190608	0.00574745	4.1999	4.20722	4.35663	4.74585	4.56884	4.61923
ENSG00000119383	PTPA	0.391257	7.65018	25.9726	0.000534475	0.00201251	7.40342	7.38752	7.52997	7.92064	7.71813	7.8521
ENSG00000107099	DOCK8	0.390733	7.77358	18.6385	0.00168075	0.00518216	7.37257	7.61812	7.68812	7.89214	7.92717	8.04347
ENSG00000082068	WDR70	0.390479	4.24379	15.3162	0.00314709	0.00873596	3.88204	4.17404	4.05354	4.42841	4.39918	4.45279
ENSG00000224916	APOC4-APOC2	0.39026	4.1541	10.7778	0.00873261	0.0206833	3.80258	4.05879	3.98294	4.52066	4.16116	4.30892
ENSG00000187796	CARD9	0.390184	4.51532	15.7639	0.00287749	0.00809441	4.31125	4.19735	4.41142	4.82474	4.60099	4.66085
ENSG00000132434	LANCL2	0.389716	4.37793	22.0602	0.000951335	0.00322488	4.13001	4.19073	4.19834	4.59198	4.52052	4.56909
ENSG00000068971	PPP2R5B	0.38937	2.64428	9.09832	0.0136027	0.0299964	2.34462	2.43555	2.55526	2.84495	2.79634	2.84605
ENSG00000179943	FIZ1	0.389269	2.95348	7.94438	0.0189522	0.0396043	2.82388	2.7285	2.692	3.36273	3.01771	3.00534
ENSG00000096080	MRPS18A	0.388908	4.20965	15.9792	0.0027578	0.00781299	3.93764	4.02197	4.05717	4.50979	4.38788	4.2706
ENSG00000108528	SLC25A11	0.388897	6.38866	20.299	0.00126425	0.00409396	6.19439	6.10141	6.24558	6.72469	6.48748	6.48617
ENSG00000103145	HCFC1R1	0.388825	4.7423	14.6085	0.00363878	0.00985233	4.55215	4.48937	4.56687	5.10674	4.7606	4.88621
ENSG00000182087	TMEM259	0.388135	7.46881	34.4366	0.00018709	0.00084685	7.28807	7.18256	7.31196	7.65276	7.62046	7.67636
ENSG00000105438	KDELR1	0.388014	7.02993	34.3519	0.000188864	0.000852973	6.83117	6.82032	6.81837	7.26331	7.13483	7.23227
ENSG00000180879	SSR4	0.387636	6.33286	17.6854	0.0019953	0.00596575	6.07041	6.08365	6.22238	6.68718	6.42736	6.41092
ENSG00000067596	DHX8	0.387593	6.23815	17.6385	0.00201252	0.00601104	5.88162	6.06476	6.14109	6.52723	6.29453	6.42642
ENSG00000155827	RNF20	0.387057	5.94541	17.8253	0.0019449	0.00584228	5.59296	5.81108	5.80863	6.23955	6.01229	6.11815
ENSG00000110871	COQ5	0.386974	5.27288	21.8763	0.000979243	0.00330495	4.99966	5.10035	5.10376	5.41134	5.55648	5.38831
ENSG00000087152	ATXN7L3	0.386547	6.26427	30.8912	0.000282445	0.00118203	6.05792	6.00846	6.1083	6.49382	6.39105	6.44838
ENSG00000138785	INTS12	0.38651	3.99682	12.8156	0.00537063	0.0136883	3.68344	3.93748	3.75662	4.07714	4.15117	4.29724
ENSG00000100207	ENSG00000100207	0.386248	5.37515	16.2322	0.00262483	0.00748785	5.01266	5.27012	5.22142	5.64293	5.43825	5.5789
ENSG00000137806	NDUFAF1	0.386086	5.50611	27.2755	0.000447571	0.00173819	5.2488	5.3119	5.34361	5.70621	5.71064	5.64262
ENSG00000144711	IQSEC1	0.385687	8.1846	25.1214	0.000602388	0.0022219	7.8977	7.97696	8.05869	8.26781	8.34131	8.47687
ENSG00000174915	ENSG00000174915	0.385489	3.73747	16.4508	0.00251616	0.00723303	3.59817	3.45333	3.54592	3.88858	3.93923	3.92828
ENSG00000186854	TRABD2A	0.385084	3.4181	12.1782	0.00621894	0.0154517	3.12322	3.3442	3.18455	3.68616	3.58585	3.52443
ENSG00000196757	ZNF700	0.385079	3.32118	9.76016	0.0113641	0.0258408	3.01459	3.18676	3.16455	3.32602	3.66286	3.49916
ENSG00000163870	TPRA1	0.384506	5.81136	20.8329	0.00115773	0.00380618	5.59217	5.50038	5.72116	6.04806	5.90246	6.01938
ENSG00000156990	RPUSD3	0.384498	4.21419	18.7884	0.00163692	0.00507474	3.94752	4.02941	4.06078	4.43991	4.32708	4.41544
ENSG00000143363	PRUNE1	0.384453	2.93684	10.0379	0.0105599	0.0242509	2.82388	2.71933	2.65424	3.00836	3.16395	3.17455
ENSG00000169442	CD52	0.384366	10.6052	20.2287	0.00127915	0.00412556	10.3291	10.4482	10.4209	10.9507	10.7624	10.6218
ENSG00000146776	ATXN7L1	0.384306	3.26331	9.56358	0.0119787	0.026994	2.9022	3.13941	3.15105	3.54951	3.29672	3.47861
[truncated: 3,810 more rows]
