# Supplementary material for: Harnessing defective interfering particles and lipid nanoparticles for effective delivery of an anti-dengue virus RNA therapy
Source: Mol Ther Nucleic Acids. 2024 Dec 12;36(1):102424. doi: 10.1016/j.omtn.2024.102424 (PMC11733052; doi:10.1016/j.omtn.2024.102424)
Supplement: Table S4. RNA-seq results of DEGs in C57BL/6J mice treated with either empty LNP or LNP-DI290 [file mmc5.xlsx]

## Sheet: Sheet 1
Ensembl_ID	HUGO_ID	logFC	logCPM	F	PValue	FDR	C57emptyLNP-1	C57emptyLNP-2	C57emptyLNP-3	C57emptyLNP-4	C57emptyLNP-5	C57emptyLNP-6	C57LNPDI290-1	C57LNPDI290-2	C57LNPDI290-3	C57LNPDI290-4	C57LNPDI290-5	C57LNPDI290-6
ENSMUSG00000037482.3	Erv3	5.00118	1.82285	174.936	3.06568e-09	1.47301e-06	-0.969928	-1.86495	-1.57303	-1.6768	-3.48056	-1.96526	3.39115	2.29754	2.44615	2.60171	2.7768	2.71657
ENSMUSG00000035352.4	Ccl12	3.98379	1.96264	111.801	5.2166e-08	8.35498e-06	-0.425871	-1.12194	-1.20188	-1.05839	-1.14268	-0.664904	3.52005	2.33372	3.23648	3.23152	2.49442	1.25121
ENSMUSG00000035373.3	Ccl7	3.93	1.61086	124.116	2.71889e-08	5.70392e-06	-0.843466	-0.983611	-2.07402	-0.507673	-1.99385	-1.1071	2.7436	2.26044	2.66515	2.7311	2.80309	1.1704
ENSMUSG00000060183.8	Cxcl11	3.88519	0.832966	160.489	5.33311e-09	1.89135e-06	-1.62841	-1.12194	-2.07402	-2.31343	-2.24676	-1.55917	2.2948	1.24979	1.80085	1.62285	1.78678	1.0551
ENSMUSG00000038580.14	Sct	3.8755	4.03991	219.073	7.11976e-10	8.00432e-07	0.90065	1.88597	1.69821	0.201299	0.238266	0.910366	5.13297	5.08219	5.00921	4.78261	4.85344	4.72079
ENSMUSG00000089722.3	Cd300ld5	3.53056	1.29491	33.5285	4.90453e-05	0.00116707	-1.26192	-3.48056	-0.270326	-1.43998	-0.0933324	-3.48056	1.65947	2.7273	2.03899	0.991428	2.96709	1.4004
ENSMUSG00000022126.7	Acod1	3.5081	3.0615	66.5719	1.1795e-06	8.2871e-05	1.8281	-0.533959	-0.108211	-1.05839	-0.292925	0.972895	4.55422	3.42511	3.84628	3.83126	4.18889	3.36321
ENSMUSG00000053846.6	Lipg	3.40292	2.15262	244.812	3.43845e-10	5.69063e-07	0.100023	-0.633925	-0.452992	-1.05839	0.188027	-0.183623	3.16298	2.69985	2.71507	2.91484	3.38187	3.0154
ENSMUSG00000082976.11	Gm15056	3.17327	1.93704	90.28	1.93532e-07	2.30414e-05	-0.176733	0.420037	-0.108211	-0.397537	-1.42594	-0.486038	3.2169	2.69058	3.19486	3.04499	1.82149	2.02365
ENSMUSG00000029417.10	Cxcl9	3.10267	7.90942	254.938	2.63381e-10	4.90382e-07	5.32141	6.03779	5.91852	5.44108	5.41957	5.60859	8.88373	8.4157	9.1057	9.06636	8.70928	8.04516
ENSMUSG00000069609.8	Cd300ld4	3.02204	1.49919	54.4495	3.71225e-06	0.000182455	-3.48056	0.205414	-1.04689	-0.295216	-1.0195	0.0662537	2.61898	2.00029	2.22967	2.27381	2.4057	2.2104
ENSMUSG00000041608.9	Entpd3	3.01911	0.536412	35.8762	3.4812e-05	0.000918019	-0.10241	-1.86495	-2.84798	-2.31343	-1.59158	-1.39224	1.65947	0.775958	-0.09195	0.768389	1.90478	1.86151
ENSMUSG00000029816.11	Gpnmb	2.98921	3.82615	320.866	5.74761e-11	3.24197e-07	1.97264	1.54101	1.82407	1.21504	1.7655	1.70186	5.04814	4.80567	4.49835	4.80238	4.37273	4.1893
ENSMUSG00000035385.6	Ccl2	2.76047	2.89259	77.1201	4.9765e-07	4.84363e-05	1.48663	1.26387	0.898784	0.457249	0.188027	1.1457	4.13139	3.05799	4.04284	3.96004	3.80685	2.37571
ENSMUSG00000015437.6	Gzmb	2.75121	5.77818	194.144	1.56324e-09	1.10878e-06	3.77612	4.25494	4.31894	3.25086	3.49468	3.57931	6.7935	6.25235	6.81169	6.5629	6.77626	6.11007
ENSMUSG00000002847.8	Pla1a	2.69543	2.23079	154.243	6.87409e-09	2.27532e-06	0.53203	0.0204976	0.694193	0.514722	0.37927	0.122501	2.56804	2.60437	3.58146	3.28869	3.08606	2.58765
ENSMUSG00000097715.5	Gpr137b-ps	2.67622	1.01313	10.8162	0.00545528	0.0328176	-3.48056	-3.48056	-3.48056	-3.48056	0.899843	0.279174	1.92542	1.64479	2.02323	2.5205	1.55891	-0.204889
ENSMUSG00000033213.17	AA467197	2.59591	1.08502	49.6611	6.18935e-06	0.000268777	-0.031729	-0.0468119	-0.35877	-1.96028	-1.0195	-1.1071	2.24378	1.27481	2.44615	2.04406	1.51717	0.828057
ENSMUSG00000026981.16	Il1rn	2.54843	4.4601	194.184	1.56117e-09	1.10878e-06	2.93858	2.84999	2.58639	2.07676	2.56141	2.96171	5.58131	4.72853	5.48833	5.37263	5.16691	4.82786
ENSMUSG00000035818.15	Plekhs1	2.53667	0.494075	65.8873	1.25233e-06	8.63326e-05	-0.843466	-1.86495	-1.37555	-1.43998	-0.800812	-0.664904	1.33316	0.374333	1.90776	1.43302	0.823763	0.962131
ENSMUSG00000024679.11	Ms4a6d	2.53663	4.68079	123.374	2.82296e-08	5.7483e-06	3.38859	3.27898	2.84583	1.99833	2.48024	3.09419	5.8586	5.01694	5.36241	5.27167	5.80208	5.16852
ENSMUSG00000062593.18	Gm49339	2.52979	5.49688	71.904	7.52316e-07	6.33963e-05	3.77612	1.62991	3.82683	3.82845	3.95521	4.28755	6.30998	6.00843	6.37721	6.42387	6.44311	5.94578
ENSMUSG00000112023.2	Lilrb4b	2.45728	6.47969	152.287	7.45712e-09	2.32932e-06	5.45509	4.55651	4.27553	4.4679	4.60357	4.99889	7.39681	6.75074	7.20053	7.35991	7.57415	6.99204
ENSMUSG00000038508.8	Gdf15	2.44426	2.41389	50.082	5.90826e-06	0.000258834	0.100023	0.848256	0.694193	1.06921	0.990571	0.741048	3.04126	3.74463	3.71994	3.39666	2.43961	1.44689
ENSMUSG00000022548.15	Apod	2.4106	2.88701	76.1753	5.35361e-07	5.04697e-05	1.13377	1.95641	1.93983	-0.110068	0.625648	0.972895	3.53604	3.63294	3.59219	3.5967	3.77622	3.61807
ENSMUSG00000001131.12	Timp1	2.40332	4.10481	119.813	3.39056e-08	6.15883e-06	2.18043	2.65196	2.70021	2.5173	2.11384	2.53416	4.85765	4.68251	5.39033	5.29278	4.37273	4.05319
ENSMUSG00000070323.12	Mmp27	2.3736	1.4635	69.8696	8.90068e-07	6.98e-05	0.220743	-0.440473	0.169861	-0.899791	0.423367	-0.486038	2.57837	1.98521	1.51547	1.86766	2.80309	1.9121
ENSMUSG00000043613.9	Mmp3	2.22457	3.12495	40.5649	1.84058e-05	0.000597285	2.73066	1.97349	0.936438	0.623223	1.32871	1.1183	3.97592	3.97586	3.55429	4.45438	3.73584	2.86945
ENSMUSG00000105096.2	Gbp10	2.22094	5.25573	70.5355	8.42025e-07	6.81628e-05	2.41359	4.0924	3.2033	3.51304	4.42259	4.05444	6.21217	5.60304	6.04478	6.12349	5.98832	5.78431
ENSMUSG00000025089.16	Gfra1	2.18699	0.964207	25.521	0.000183192	0.00307886	-3.48056	-1.44613	-0.553801	0.397391	-0.0324994	0.122501	1.51631	1.60588	1.74427	1.70915	1.87204	1.35237
ENSMUSG00000025044.17	Msr1	2.15197	3.69528	154.779	6.72345e-09	2.27532e-06	2.33553	2.45922	2.32765	1.75771	2.16668	2.41536	4.18985	4.10356	4.17	4.29608	5.03263	4.35995
ENSMUSG00000113311.2	Gm47428	2.12335	0.958859	9.74547	0.00759174	0.0414665	-0.10241	0.0204976	-3.48056	-3.48056	0.548105	-0.116981	1.12334	2.36901	2.52663	-0.709121	0.38725	1.79119
ENSMUSG00000016529.6	Il10	2.12274	1.11658	78.8293	4.36891e-07	4.33833e-05	0.332137	-0.352678	0.0375141	-0.295216	-0.702759	-0.572701	1.8421	1.27481	1.92483	2.06057	2.14297	1.22478
ENSMUSG00000025498.16	Irf7	2.1121	9.80336	289.445	1.13898e-10	3.39302e-07	8.38367	8.56726	8.58371	7.89148	8.44761	8.37023	10.6885	10.6238	10.4974	10.2887	10.5895	10.2785
ENSMUSG00000090231.11	Cfb	2.0699	8.78415	441.507	6.80047e-12	1.01293e-07	7.32194	7.52984	7.52464	7.07689	7.32842	7.5936	9.63424	9.43255	9.56723	9.3615	9.5079	9.32623
ENSMUSG00000000204.17	Slfn4	2.06347	7.69439	35.5276	3.6591e-05	0.000952847	7.20333	6.41686	5.84865	5.17753	5.91556	6.53851	9.00324	7.81101	7.57367	7.71538	9.00399	8.46497
ENSMUSG00000009185.3	Ccl8	2.03956	1.48087	24.9558	0.000203139	0.00327109	1.03843	0.81072	0.603476	-1.05839	-1.42594	-0.572701	2.50443	1.24979	2.30983	2.59039	1.87204	1.94486
ENSMUSG00000092021.10	Gbp11	2.03393	1.48875	67.6261	1.07662e-06	7.82256e-05	-0.425871	0.606827	0.169861	-0.899791	0.625648	0.420487	2.415	1.92325	2.37339	1.94082	2.2989	1.82678
ENSMUSG00000030268.18	Bcat1	2.0198	2.79999	106.585	7.01129e-08	1.06564e-05	2.03982	1.23582	1.74139	1.17994	1.23285	1.25038	3.62846	3.34467	3.70519	3.73168	2.82891	3.41089
ENSMUSG00000027220.3	Syt13	1.98656	1.97862	92.0151	1.72436e-07	2.13554e-05	0.435543	0.262137	0.603476	1.37877	0.507712	0.811177	2.19088	2.73634	3.01523	2.80155	2.55755	2.36365
ENSMUSG00000050578.11	Mmp13	1.98223	2.55016	114.749	4.43789e-08	7.264e-06	0.577957	1.6513	1.20678	0.990366	1.13015	1.7202	3.0635	3.24055	3.07763	3.1871	3.55687	3.08319
ENSMUSG00000023067.15	Cdkn1a	1.93955	4.93118	163.951	4.65139e-09	1.77647e-06	3.90782	3.63092	3.98343	3.276	3.39301	3.64799	5.87546	5.5617	5.71011	5.54533	5.70085	5.03984
ENSMUSG00000022584.15	Ly6c2	1.90806	8.66874	99.1415	1.09422e-07	1.49527e-05	7.17419	7.88623	7.93127	6.66574	7.26508	7.20161	9.40887	9.33721	9.26123	9.10319	9.61287	9.18585
ENSMUSG00000035279.9	Ssc5d	1.9063	3.81144	301.95	8.60514e-11	3.24197e-07	2.47557	2.50695	2.62149	2.55888	2.75502	2.50272	4.37908	4.57329	4.81914	4.42917	4.25704	4.24955
ENSMUSG00000000982.6	Ccl3	1.90344	2.23221	65.7859	1.26355e-06	8.63326e-05	1.38695	1.29138	1.14379	0.397391	0.699234	0.941969	3.23007	2.38058	3.09281	3.31645	2.70426	2.1694
ENSMUSG00000022602.15	Arc	1.898	3.23672	126.433	2.42099e-08	5.38219e-06	2.29486	1.49442	2.2096	1.68447	2.12724	2.07403	4.14883	3.64738	4.25345	3.81189	3.49907	3.81257
ENSMUSG00000033508.9	Asprv1	1.89661	4.27314	83.2706	3.1494e-07	3.3993e-05	3.71062	2.80297	3.17995	2.50317	2.82244	2.89868	5.11533	4.77311	4.64464	4.35415	5.32646	5.11913
ENSMUSG00000032327.15	Stra6	1.89594	3.1857	45.6334	9.81852e-06	0.000377129	2.36203	1.39647	1.97644	1.82742	1.89642	2.12998	4.53577	3.56862	4.24668	4.02036	3.0789	2.79053
ENSMUSG00000117239.2	Gpr31c	1.89227	1.1701	75.2052	5.77527e-07	5.31254e-05	0.384766	0.0204976	0.0375141	-0.295216	-0.610949	0.228817	1.97319	1.27481	1.80085	2.01046	2.14297	1.37659
ENSMUSG00000026548.5	Slamf9	1.88986	4.26593	153.214	7.17412e-09	2.32301e-06	3.12802	3.37212	3.16416	2.41536	3.17819	2.76372	4.93206	4.93885	5.15379	4.93365	4.97405	4.49606
ENSMUSG00000081723.2	Gm15931	1.86108	1.93308	65.8227	1.25946e-06	8.63326e-05	0.622467	0.420037	0.555885	0.457249	1.23285	1.00317	3.01867	2.46997	1.72491	2.25958	2.85428	2.69747
ENSMUSG00000029304.15	Spp1	1.85258	0.997782	66.8803	1.14828e-06	8.22292e-05	0.100023	0.262137	0.105204	-0.626917	-0.906017	-0.116981	1.42764	1.98521	1.32284	1.50716	1.8885	1.4004
ENSMUSG00000045932.13	Ifit2	1.84151	7.28958	82.9971	3.21209e-07	3.44202e-05	5.53439	6.34401	5.69649	5.71378	6.68639	6.22273	8.33947	7.59299	7.91061	8.13531	7.91176	7.55411
ENSMUSG00000115946.3	Mirt2	1.8408	1.15413	13.1219	0.002821	0.0206077	1.62432	-0.440473	-0.906942	-1.43998	-1.0195	-0.253494	2.2567	1.00259	1.10048	0.991428	2.33538	2.15547
ENSMUSG00000078616.3	Trim30c	1.83691	4.04728	47.2959	8.08527e-06	0.000328147	1.76993	2.86837	2.24003	2.45993	3.75407	3.16955	4.9421	4.41064	4.64464	4.93365	4.58711	4.52614
ENSMUSG00000032661.10	Oas3	1.83492	7.57922	169.328	3.78087e-09	1.75988e-06	6.6027	6.46523	6.28245	5.7199	6.48331	6.59923	8.53668	8.08725	8.18865	8.14308	8.29536	8.0228
ENSMUSG00000022367.8	Has2	1.80556	1.4751	69.3462	9.30031e-07	7.13271e-05	0.332137	0.3693	-0.0335092	0.129528	0.333783	0.811177	2.04946	1.92325	2.48119	2.49643	1.95254	1.35237
ENSMUSG00000000386.19	Mx1	1.80501	7.411	139.324	1.31259e-08	3.37088e-06	5.63287	6.48249	6.18609	6.002	6.61451	6.33262	8.35552	7.85782	8.07568	8.14284	8.0046	7.77289
ENSMUSG00000079362.6	Gm43302	1.77974	4.53056	26.7748	0.000146452	0.00261829	2.47557	3.53635	3.90488	1.52579	3.93631	3.61406	5.21474	5.24932	5.41773	4.97995	5.54731	4.18244
ENSMUSG00000069607.5	Cd300ld3	1.7703	3.55163	99.4268	1.07513e-07	1.49527e-05	2.10401	1.9039	1.99441	2.50317	2.855	2.83278	4.01067	4.11746	3.94999	4.28558	4.47439	4.14769
ENSMUSG00000030107.11	Usp18	1.75769	7.03223	120.835	3.21536e-08	5.94221e-06	5.89796	6.30489	6.13337	5.28879	5.88534	5.68761	8.04192	7.59143	7.60247	7.60435	7.72758	7.2713
ENSMUSG00000058163.15	Gm5431	1.74339	4.52219	81.3598	3.61877e-07	3.79588e-05	3.24651	3.71459	2.82591	2.86541	4.01767	3.3629	5.451	4.77311	5.08141	5.14192	5.26	5.06054
ENSMUSG00000028037.14	Ifi44	1.71637	5.5635	66.8905	1.14727e-06	8.22292e-05	4.73131	4.83881	4.38512	3.46281	4.61787	4.37987	6.50407	5.65162	6.11247	6.2139	6.52896	5.85605
ENSMUSG00000115969.2	Gm46519	1.71359	0.861956	63.0375	1.61634e-06	0.000101157	-0.176733	-0.741337	0.169861	-0.756912	0.188027	-0.0532817	1.69789	0.97231	1.49275	1.70915	1.33697	1.35237
ENSMUSG00000027068.7	Dhrs9	1.70875	1.35157	20.7446	0.000462991	0.00584259	1.22319	0.0848063	-0.35877	-0.507673	-0.0324994	0.589653	1.97319	1.03224	1.03908	1.50716	2.56781	2.6386
ENSMUSG00000048852.14	Gm12185	1.7071	4.18518	111.083	5.42924e-08	8.60303e-06	2.8664	3.3263	2.96904	2.72636	3.39854	3.16955	5.32931	4.41627	4.66001	4.86246	4.77149	4.55295
ENSMUSG00000084854.3	Gm12678	1.70491	1.10683	29.0212	9.97941e-05	0.00197401	0.220743	-0.269921	0.694193	-0.397537	0.025872	-0.116981	0.661447	1.22432	2.48119	2.20122	1.36077	1.49193
ENSMUSG00000042385.15	Gzmk	1.70195	0.474361	25.6371	0.00017938	0.00303486	-0.519491	-1.44613	0.0375141	-0.397537	-0.524633	-0.664904	0.773626	0.327263	0.97496	0.956568	2.04356	0.471223
ENSMUSG00000015854.8	Cd5l	1.70065	8.46467	72.5683	7.12753e-07	6.20918e-05	8.01011	7.33621	7.57922	6.78368	7.07039	7.15349	9.06265	9.06062	9.35514	8.79572	9.42506	8.59273
ENSMUSG00000028766.11	Alpl	1.67174	4.70554	125.932	2.48219e-08	5.43709e-06	3.36913	3.7044	3.83183	3.49886	3.74107	3.66703	5.07576	5.65281	5.55015	5.54826	4.89274	4.93162
ENSMUSG00000033576.13	Apol6	1.66588	1.457	37.5805	2.74241e-05	0.000788575	-0.519491	0.316713	-0.270326	0.269667	0.990571	1.06188	1.62	1.84186	2.2836	2.39593	2.14297	1.80909
ENSMUSG00000089714.2	Gm16092	1.66378	1.06609	50.9129	5.39513e-06	0.0002406	-0.337957	0.0848063	-0.662186	0.569992	0.548105	-0.253494	1.65947	1.41648	1.85529	2.01046	1.42988	1.37659
ENSMUSG00000066861.15	Oas1g	1.64721	5.07316	185.919	2.06921e-09	1.19698e-06	4.18509	4.26191	3.80154	3.79984	4.05319	4.00667	5.76444	5.7204	5.63299	5.40046	6.00917	5.40617
ENSMUSG00000062488.10	Ifit3b	1.6458	6.4887	108.716	6.20413e-08	9.65497e-06	5.34982	5.81539	5.52944	4.76294	5.60331	5.39257	7.48356	6.89036	6.91462	7.15847	7.15275	6.81893
ENSMUSG00000079339.8	Ifit1bl1	1.64491	6.60389	102.387	8.98001e-08	1.28613e-05	4.99311	5.85971	5.60446	5.15059	5.94989	5.55339	7.56377	6.92387	7.02907	7.16946	7.32025	7.11948
ENSMUSG00000041827.16	Oasl1	1.64223	6.99909	179.184	2.62631e-09	1.3971e-06	6.12859	5.88137	5.8828	5.62848	6.15669	5.99593	8.01031	7.61367	7.57705	7.55532	7.47611	7.24236
ENSMUSG00000030200.14	Bcl2l14	1.63605	3.66695	91.4064	1.79521e-07	2.19178e-05	2.3221	2.66254	2.72194	2.44523	2.59071	2.97705	4.62072	3.88126	4.65491	4.29956	4.11036	3.74906
ENSMUSG00000040328.17	Or2v1	1.63558	2.80484	54.3421	3.75356e-06	0.00018271	1.03843	1.7734	1.23727	1.91541	2.25474	2.07403	3.28789	2.97644	3.61866	3.77234	3.57223	2.92798
ENSMUSG00000053469.15	Tg	1.6223	1.98413	61.2273	1.91035e-06	0.000114276	1.43765	0.3693	1.07793	1.21504	0.587397	0.972895	2.39175	2.6142	2.59222	3.05326	2.49442	2.054
ENSMUSG00000006403.14	Adamts4	1.6162	2.07866	25.0947	0.000198016	0.00320657	0.484593	-0.191654	-0.186993	1.58065	1.65887	1.73831	2.47154	2.60437	2.77278	2.64614	2.82036	2.59798
ENSMUSG00000111118.2	Gm6545	1.60325	5.87384	30.6584	7.64391e-05	0.00161498	3.9257	4.69429	4.04073	4.48597	5.87743	5.14522	6.57481	5.84364	6.61929	6.66967	6.54787	6.37189
ENSMUSG00000114761.2	Gm47242	1.59792	1.27032	21.1513	0.000425669	0.00549423	-1.10855	0.316713	-0.77938	-0.295216	1.25742	0.845004	1.90914	1.39381	1.85529	2.01046	1.7331	2.02365
ENSMUSG00000003352.15	Cacnb3	1.59763	6.26084	128.952	2.13876e-08	4.9637e-06	5.03693	5.14247	5.31392	4.94905	5.37395	5.59498	6.93141	6.7635	7.29875	6.85499	6.51511	6.58434
ENSMUSG00000107075.2	Gm43068	1.59474	0.504992	22.8984	0.00030005	0.00429735	-1.85374	-1.12194	-1.04689	0.053999	0.423367	-0.253494	0.910797	0.666757	1.07011	1.38139	1.18532	1.02477
ENSMUSG00000087477.3	Gm13822	1.59208	0.761113	30.735	7.55107e-05	0.00159763	0.220743	0.316713	0.231743	-0.756912	-1.14268	-0.572701	1.8421	1.41648	0.800954	1.05872	1.45221	1.0551
ENSMUSG00000035692.8	Isg15	1.5869	7.64171	48.7383	6.86102e-06	0.000289504	7.15017	7.05598	6.71704	5.85399	6.10516	6.51834	8.55102	8.10481	8.04233	7.99473	8.69649	7.73856
ENSMUSG00000074896.4	Ifit3	1.58581	8.69817	129.436	2.08896e-08	4.9637e-06	7.379	8.04037	7.73957	7.27492	7.90499	7.69764	9.59374	9.28697	9.17934	9.31872	9.29554	8.94888
ENSMUSG00000018930.4	Ccl4	1.57994	2.31582	39.9641	1.99076e-05	0.00063351	1.78958	1.08677	1.93983	0.724132	0.899843	1.17259	3.36154	2.98405	2.53777	3.08589	2.91178	2.1272
ENSMUSG00000027514.15	Zbp1	1.57653	7.95959	185.641	2.0894e-09	1.19698e-06	6.60962	7.06846	6.92859	6.80688	7.27902	7.01363	8.81301	8.4952	8.56859	8.58649	8.47405	8.25953
ENSMUSG00000072844.7	G530011O06Rik	1.56983	2.72724	21.2422	0.000417806	0.0054162	1.38695	1.37091	0.105204	1.78132	2.44858	2.3103	2.62896	3.24689	3.71504	3.93339	3.06449	2.74475
ENSMUSG00000023473.14	Celsr3	1.56808	0.807157	41.7985	1.57109e-05	0.000541546	0.332137	-0.191654	-0.186993	-1.2366	-0.366103	0.327833	1.57942	1.11771	0.941797	1.32783	1.51717	1.5356
ENSMUSG00000029581.15	Fscn1	1.5378	6.84845	98.0511	1.17084e-07	1.57114e-05	5.74658	5.78909	6.13539	5.48308	5.88139	6.15776	7.46419	7.38606	7.91782	7.4706	6.96175	7.13509
ENSMUSG00000038156.17	Spon1	1.53426	4.74478	161.605	5.10161e-09	1.85338e-06	4.10108	3.71967	3.94237	3.59526	3.4895	3.78063	5.29839	5.57813	5.02116	5.14386	5.35043	5.42516
ENSMUSG00000029561.18	Oasl2	1.53134	8.22669	149.158	8.51209e-09	2.5875e-06	7.13296	7.46374	7.19979	6.82829	7.47802	7.39419	9.06023	8.56692	8.65153	8.8147	8.99428	8.62547
ENSMUSG00000025497.16	Cdhr5	1.52514	0.652008	45.6288	9.82384e-06	0.000377129	-0.619611	-0.0468119	0.348072	-0.507673	-0.702759	-0.183623	1.25801	1.1984	1.62398	1.24359	0.857604	0.792497
ENSMUSG00000046718.9	Bst2	1.51374	8.15759	118.442	3.64309e-08	6.38397e-06	7.44593	7.42467	7.40803	6.69479	7.0936	7.05215	8.88815	8.94516	8.8234	8.55697	8.68637	8.3624
ENSMUSG00000112148.2	Lilrb4a	1.51123	6.92815	113.971	4.62968e-08	7.49556e-06	6.39228	6.07784	5.75429	5.66384	5.85144	6.03766	7.68797	7.04018	7.4113	7.51994	7.80821	7.37299
ENSMUSG00000030124.3	Lag3	1.50715	5.75939	115.5	4.26141e-08	7.14111e-06	5.04717	4.70199	5.21589	4.53887	4.53237	4.74041	6.10634	6.5893	6.60015	6.23678	6.28187	6.02261
ENSMUSG00000025328.10	Padi3	1.50332	0.491179	26.4193	0.000155934	0.00273833	-1.10855	-1.27495	-0.553801	0.334942	-0.0933324	-0.183623	0.496866	1.08978	1.53784	1.18456	0.922996	0.640784
ENSMUSG00000121342.1	ENSMUSG00000121342.1	1.49829	1.33917	18.2209	0.000799513	0.00854128	-0.176733	-0.269921	-1.20188	1.14397	1.13015	0.667336	1.80738	1.62546	2.4696	1.99336	1.76911	1.37659
ENSMUSG00000026725.18	Tnn	1.49769	4.79655	232.984	4.75896e-10	7.08848e-07	3.93013	3.71967	3.84674	3.82845	3.97015	3.87779	5.37449	5.34989	5.48546	5.59576	4.98174	5.28185
ENSMUSG00000078922.10	Tgtp1	1.48634	6.75774	56.0857	3.14341e-06	0.00016371	5.6491	6.14819	6.19	4.9646	5.99807	5.71073	7.82609	6.92238	7.32993	7.34398	7.32555	6.96234
ENSMUSG00000079018.11	Ly6c1	1.48558	7.4073	123.146	2.85582e-08	5.7483e-06	6.42641	6.73254	6.69935	6.06708	6.3766	6.48789	8.07606	7.7381	8.16303	7.99688	8.18598	7.5236
ENSMUSG00000034459.9	Ifit1	1.48411	6.78779	65.4428	1.30238e-06	8.81769e-05	5.79963	6.29897	5.84123	5.06901	6.01077	5.89155	7.67659	6.94789	7.16729	7.3317	7.70103	7.08177
ENSMUSG00000068587.11	Mgam	1.46046	0.805412	26.0078	0.000167799	0.00290625	0.100023	0.14637	-0.906942	0.397391	-0.702759	0.228817	1.20564	0.941384	0.725017	1.02547	1.92088	1.7361
ENSMUSG00000032690.17	Oas2	1.45483	8.06972	226.292	5.75985e-10	7.79936e-07	7.0529	7.21932	7.12278	6.95242	7.37793	7.23388	8.85014	8.43525	8.52639	8.6189	8.78612	8.4554
ENSMUSG00000023341.17	Mx2	1.45341	5.58439	127.351	2.31352e-08	5.22118e-06	4.39208	4.92697	4.5998	4.40089	5.04753	4.59889	6.41822	6.01865	6.07377	6.26555	6.10033	5.86249
ENSMUSG00000068245.15	Phf11d	1.44797	6.06061	141.976	1.16474e-08	3.09801e-06	5.1362	5.4614	5.09206	4.87691	5.23704	5.10914	6.82205	6.35712	6.65298	6.65547	6.84588	6.21284
ENSMUSG00000121398.1	ENSMUSG00000121398.1	1.42591	1.86663	14.6745	0.00187275	0.0154465	-0.425871	0.205414	-0.270326	1.97804	1.46153	1.41707	2.2567	1.79073	2.51541	2.32937	2.68554	2.61844
ENSMUSG00000021702.8	Thbs4	1.42439	4.24472	90.3399	1.92756e-07	2.30414e-05	3.14337	3.37212	3.32895	3.41078	3.56526	3.35118	4.09946	4.99452	5.12083	4.87884	4.52791	4.86257
ENSMUSG00000027408.8	Cpxm1	1.42376	6.58517	260.308	2.29584e-10	4.88521e-07	5.80084	5.54235	5.94532	5.65429	5.62707	5.62328	7.09824	7.39643	7.07137	7.10675	6.93674	7.11454
ENSMUSG00000000791.10	Il12rb1	1.41224	4.03791	83.7935	3.03337e-07	3.29796e-05	2.63614	2.80297	3.08255	3.26767	3.58481	3.4145	4.58529	4.72853	4.77745	4.60829	4.37273	4.31367
ENSMUSG00000018986.11	Slfn3	1.40911	2.87033	30.4905	7.85211e-05	0.00164461	1.46235	1.54101	0.820394	2.40019	2.33773	2.67246	3.4259	3.1756	3.60813	3.48494	3.36432	3.3139
ENSMUSG00000079293.13	Clec7a	1.3994	5.83147	189.641	1.82007e-09	1.19698e-06	5.17781	5.15937	4.92183	4.54922	4.96229	4.9589	6.43396	6.33424	6.22959	6.5766	6.26148	6.33683
ENSMUSG00000036960.11	Clca2	1.38732	1.04294	54.8756	3.5535e-06	0.000177016	-0.031729	0.316713	-0.186993	0.457249	0.507712	0.176638	1.67881	1.34738	2.02323	1.43302	1.47419	1.19785
ENSMUSG00000049404.8	Rarres1	1.38153	0.765636	15.3654	0.00157286	0.0137326	0.787927	0.262137	0.455717	-1.96028	-0.702759	-0.572701	1.65947	1.48241	0.97496	1.21437	0.985551	1.14243
ENSMUSG00000012519.15	Mlkl	1.38128	4.5808	106.045	7.23467e-08	1.08849e-05	3.75628	3.81279	3.8761	3.1547	3.79241	3.88187	5.15039	5.02618	5.17713	5.19523	5.34745	4.67514
ENSMUSG00000069792.6	Wfdc17	1.38034	4.63753	9.66562	0.00778653	0.0422936	5.30955	3.64165	3.59338	2.45993	2.57124	2.89061	5.72893	4.66369	4.41623	5.04362	5.60822	5.08279
ENSMUSG00000021822.4	Plau	1.37988	4.05982	183.257	2.27144e-09	1.25308e-06	3.1125	3.08824	3.4314	3.04194	3.28959	3.28494	4.6747	4.58083	4.74658	4.7448	4.38148	4.34162
ENSMUSG00000028655.12	Mfsd2a	1.36879	1.34686	53.3892	4.14382e-06	0.000197827	0.53203	0.0204976	0.694193	0.863382	0.587397	0.420487	1.62	1.92325	2.22967	2.07689	1.36077	1.7547
ENSMUSG00000070327.15	Rnf213	1.35796	10.2464	92.5918	1.66016e-07	2.07799e-05	8.93463	9.35978	9.07736	9.44212	9.78815	9.68745	10.9396	10.614	10.7918	10.7954	10.868	10.584
ENSMUSG00000075602.11	Ly6a	1.35027	9.74828	119.561	3.43539e-08	6.16507e-06	8.90411	9.09141	9.24158	8.56927	8.85792	8.76142	10.4009	10.1783	10.4592	10.2959	10.3174	9.90869
ENSMUSG00000078817.5	Nlrp12	1.34992	2.47887	19.3431	0.00062367	0.00714582	2.58082	1.49442	1.29639	1.28278	0.990571	1.73831	3.40863	2.39206	2.05459	2.71033	3.37019	3.42837
ENSMUSG00000057346.13	Apol9a	1.34447	2.80142	56.3646	3.05673e-06	0.00016319	1.57987	2.05602	1.84402	1.60731	2.16668	2.44874	3.16984	3.43069	3.26357	3.30956	3.73129	2.82614
ENSMUSG00000020407.14	Upp1	1.34369	2.14972	40.0764	1.96165e-05	0.000626114	2.07227	1.67238	1.17563	0.569992	1.04804	1.00317	2.68742	2.59446	2.7538	2.7311	2.67609	2.49112
ENSMUSG00000085394.3	2210414B05Rik	1.33805	0.543766	26.9354	0.000142387	0.00256814	-1.43356	-0.117416	0.105204	-0.110068	0.135974	-0.404287	1.25801	0.909782	0.373606	1.27222	1.15842	1.02477
ENSMUSG00000044703.6	Phf11a	1.32264	5.2202	101.481	9.48413e-08	1.34539e-05	4.01605	4.47487	4.66853	4.19655	4.63438	4.38275	6.02273	5.52827	5.69277	5.70086	5.9378	5.42661
ENSMUSG00000104713.5	Gbp6	1.31293	7.15669	96.0772	1.32571e-07	1.73215e-05	6.01318	6.54168	6.11911	6.07427	6.76775	6.45609	7.82934	7.41555	7.66064	7.80139	7.78861	7.45843
ENSMUSG00000078636.5	Gm7336	1.29232	1.77815	19.9301	0.00054964	0.00651303	0.665645	-0.191654	1.43437	0.772058	0.803023	1.79132	2.2948	2.27291	2.64468	2.57897	1.96811	1.61917
ENSMUSG00000022586.12	Ly6i	1.28908	3.56195	20.2107	0.000517836	0.00625051	2.55809	3.33293	3.30756	1.91541	2.65685	2.41536	4.62072	3.81456	3.32273	3.26039	4.47983	4.29155
ENSMUSG00000024371.15	C2	1.28417	6.72246	267.015	1.94125e-10	4.81915e-07	5.6068	5.95849	6.08808	5.89515	6.05085	6.00531	7.26106	7.21359	7.28146	7.26693	7.21812	7.10551
ENSMUSG00000033880.12	Lgals3bp	1.27986	9.35444	204.514	1.11481e-09	9.76768e-07	8.62786	8.67433	8.75779	8.2272	8.59074	8.52839	9.90511	9.95329	9.89648	9.7948	9.82686	9.7543
ENSMUSG00000027399.2	Il1a	1.27921	3.44081	52.2984	4.64878e-06	0.000213641	2.34884	2.84071	2.68923	2.43037	2.72009	2.89868	3.99147	3.36812	4.35141	4.08634	4.15527	3.39912
ENSMUSG00000052776.11	Oas1a	1.27918	7.17506	165.493	4.38033e-09	1.76338e-06	6.54389	6.58123	6.54718	6.06828	6.30769	6.27174	7.89334	7.68629	7.65713	7.61067	7.72414	7.45382
ENSMUSG00000021091.9	Serpina3n	1.2791	6.03742	163.193	4.79173e-09	1.78432e-06	5.27337	5.33985	5.52172	5.20398	4.96974	5.20505	6.52826	6.64014	6.57131	6.59513	6.17856	6.66644
ENSMUSG00000035042.3	Ccl5	1.27659	7.10797	52.2783	4.65874e-06	0.000213641	6.09739	6.70083	6.88111	6.10617	5.90199	6.01834	7.89773	7.39179	7.83445	7.69603	7.31112	7.41379
ENSMUSG00000102882.2	Gm2065	1.27593	1.52486	23.594	0.000262319	0.00391115	-0.255094	0.46905	0.169861	1.40939	1.13015	1.06188	2.14989	1.46077	2.24334	2.21603	1.83854	2.00824
ENSMUSG00000085977.2	Gm5970	1.27213	1.17077	56.1154	3.13404e-06	0.00016371	0.622467	0.46905	0.231743	-0.0257035	0.466156	0.667336	1.45033	1.43879	1.64474	1.68805	2.07267	1.49193
ENSMUSG00000026358.14	Rgs1	1.26007	4.92501	54.8892	3.54858e-06	0.000177016	4.3824	4.60939	4.18066	3.67935	3.95896	3.97647	5.69253	4.98886	5.6147	5.54826	5.51983	4.98773
ENSMUSG00000079457.12	Gm7609	1.25854	2.98837	52.7955	4.41038e-06	0.00020529	2.30854	2.22248	1.80384	2.11442	2.49064	2.35794	3.59322	3.44178	3.94999	3.62472	3.03521	2.99208
ENSMUSG00000049382.11	Krt8	1.24641	1.80323	18.8055	0.000701674	0.00778215	0.161645	1.11784	0.898784	0.397391	1.28157	1.84246	1.65947	2.99161	2.22967	2.14039	2.02878	2.27624
ENSMUSG00000109408.2	A930037H05Rik	1.24367	3.00525	30.3575	8.02161e-05	0.00167576	1.43765	1.92162	1.6309	2.38486	2.76362	2.82432	3.44297	3.16225	3.59219	3.70568	3.58239	3.39912
ENSMUSG00000026536.10	Ifi211	1.24261	6.27684	43.0409	1.34439e-05	0.0004839	5.57318	5.97024	5.67019	4.8324	5.51436	5.35931	7.15975	6.29426	6.67962	6.68572	7.15912	6.39059
ENSMUSG00000070427.5	Il18bp	1.2417	5.6514	102.902	8.70763e-08	1.27157e-05	4.94134	5.08468	5.2178	4.44959	4.77716	4.81911	6.30532	5.8879	6.33073	6.07759	6.21899	5.97185
ENSMUSG00000056116.19	H2-T22	1.24139	8.70128	199.482	1.31083e-09	1.08471e-06	7.83589	7.94912	8.14159	7.89858	7.97124	7.89043	9.30029	9.22983	9.33542	9.14805	9.22366	8.86964
ENSMUSG00000034855.14	Cxcl10	1.2378	6.26396	73.1531	6.79881e-07	6.1005e-05	5.6678	5.61356	5.59419	5.27431	5.39625	5.51713	7.08335	6.56541	6.81798	6.93215	6.86524	6.03217
ENSMUSG00000068246.7	Apol9b	1.23149	3.4571	22.3014	0.000337452	0.00467168	2.66834	2.65196	2.75392	2.47449	2.59071	3.08714	3.70119	3.75356	3.56522	3.48494	5.01586	3.34491
ENSMUSG00000078763.3	Slfn1	1.22506	7.02522	90.2214	1.94293e-07	2.30414e-05	6.31557	6.63323	6.39322	5.85399	6.26213	6.14679	7.86882	7.35743	7.26605	7.35907	7.61522	7.51203
ENSMUSG00000023903.9	Mmp25	1.21278	3.20205	58.3924	2.50283e-06	0.000141764	2.8664	2.11879	2.43678	2.01834	2.54154	2.69118	3.76591	3.33875	3.93322	3.62472	3.87866	3.43415
ENSMUSG00000021190.15	Lgmn	1.21268	8.46639	144.011	1.06419e-08	2.88202e-06	7.8918	7.80743	8.00456	7.57341	7.5344	7.53393	9.00588	8.97039	9.0405	8.85592	9.07134	8.71826
ENSMUSG00000120024.1	ENSMUSG00000120024.1	1.21007	0.485853	26.2581	0.000160461	0.00279541	0.277515	0.14637	-0.35877	-0.626917	-0.702759	-0.183623	1.49465	0.666757	0.685495	1.12301	0.789108	0.640784
ENSMUSG00000031503.14	Col4a2	1.20997	8.45273	33.3886	5.00852e-05	0.00118041	6.97244	7.37531	7.33766	8.06082	8.06165	8.13691	8.33566	9.26206	9.02747	9.12346	8.81008	8.87563
ENSMUSG00000041046.8	Ramp3	1.20088	1.15969	19.4287	0.000612196	0.00704688	0.435543	0.649976	0.860121	0.397391	0.333783	0.00772369	1.85915	0.97231	2.41023	1.55456	1.53819	0.756038
ENSMUSG00000102813.2	Gm37795	1.19541	2.86331	57.4674	2.73984e-06	0.00015059	1.93784	1.9039	2.08101	2.13289	2.32617	2.44874	3.47651	2.90611	3.81458	3.28869	3.15572	3.18955
ENSMUSG00000066677.13	Ifi208	1.19462	7.19179	68.5202	9.97369e-07	7.46523e-05	5.96755	6.66315	6.32654	6.18573	6.93129	6.56094	7.91414	7.4465	7.67269	7.79184	7.56681	7.56864
ENSMUSG00000049130.7	C5ar1	1.19378	3.45076	13.9535	0.00225815	0.0176562	4.02851	2.54173	2.24003	2.01834	1.97259	2.38118	4.20993	3.57871	3.77276	3.72134	4.23468	3.89032
ENSMUSG00000099241.3	Gvin-ps2	1.19322	2.53437	23.1408	0.000286233	0.00415135	2.34884	1.83078	2.02967	1.34747	1.91198	1.17259	3.44297	3.15553	2.93324	3.11779	3.04259	1.89543
ENSMUSG00000032715.10	Trib3	1.19204	1.17919	37.5933	2.73758e-05	0.000788575	1.10268	0.14637	0.649548	0.129528	0.286815	0.374903	1.57942	1.95456	1.6652	1.57768	1.26314	1.67882
ENSMUSG00000091649.4	Phf11b	1.18832	6.80748	72.7986	6.99597e-07	6.20267e-05	5.948	6.38848	6.34853	5.64788	6.18178	5.91364	7.607	6.94107	7.23173	7.39938	7.36579	7.04447
ENSMUSG00000026628.14	Atf3	1.18512	2.79335	44.954	1.06467e-05	0.000401475	2.36203	2.25079	2.08101	1.68447	1.78253	2.24846	3.49299	3.0362	3.36087	3.26039	3.59749	2.59798
ENSMUSG00000021322.9	Aoah	1.17112	3.46298	77.0323	5.0102e-07	4.84363e-05	2.75085	3.08037	2.90401	2.27272	2.75502	2.70966	4.05944	3.63777	4.04284	3.85037	4.15187	3.7583
ENSMUSG00000051379.13	Flrt3	1.17008	2.5488	80.0058	3.99998e-07	4.05305e-05	1.68853	1.92162	1.48607	1.87208	2.03076	2.05969	3.12119	2.81521	3.23648	3.13348	2.89559	2.79952
ENSMUSG00000038045.15	Sult6b1	1.17006	1.158	52.955	4.33687e-06	0.000203792	0.577957	0.262137	0.29108	0.724132	0.466156	0.549184	2.01944	1.24979	1.51547	1.70915	1.49584	1.5356
ENSMUSG00000001506.11	Col1a1	1.16739	7.53834	29.5535	9.14027e-05	0.00185483	6.26382	6.37005	6.59064	7.20572	7.07385	7.21985	7.25665	8.43126	8.17668	8.21259	7.66982	7.99715
ENSMUSG00000031266.8	Gla	1.16498	3.7415	64.5526	1.40964e-06	9.25101e-05	3.4639	3.05652	3.2033	2.67687	2.93334	2.81582	4.29385	4.14826	4.39188	4.26792	4.32212	3.71147
ENSMUSG00000056529.8	Ptafr	1.15894	5.1532	102.591	8.87099e-08	1.28285e-05	4.3162	4.14613	4.37144	4.53887	4.60596	4.71549	5.78466	5.47258	5.34666	5.52168	5.86791	5.64546
ENSMUSG00000082292.4	Gm12250	1.15819	5.44761	94.3253	1.48306e-07	1.88805e-05	4.63683	4.84347	4.58209	4.42357	5.12968	4.81057	6.16238	5.72722	5.86739	6.0354	5.93483	5.69083
ENSMUSG00000053007.10	Creb5	1.15692	0.889714	30.3229	8.06633e-05	0.00168257	0.0356503	0.262137	-0.662186	0.457249	0.466156	0.507548	1.35737	1.0613	1.42237	1.70915	1.31278	1.02477
ENSMUSG00000031502.12	Col4a1	1.15563	8.87332	36.7728	3.06749e-05	0.000847082	7.65823	7.8107	7.80624	8.47875	8.46056	8.58562	8.71981	9.61593	9.40713	9.57738	9.27093	9.26876
ENSMUSG00000079227.11	Ccr5	1.15471	4.7772	80.8162	3.76659e-07	3.8692e-05	4.06928	4.22315	4.12059	3.60852	4.07754	4.32998	5.50617	4.81637	5.23816	5.24663	5.35191	5.19429
ENSMUSG00000054793.9	Cadm4	1.15193	5.36623	72.0514	7.4333e-07	6.33963e-05	4.80557	4.72488	4.61439	4.85483	4.59395	4.44748	5.70673	6.16971	6.03105	5.97245	5.65106	5.26248
ENSMUSG00000072244.12	Trim6	1.14888	2.11686	31.5736	6.61457e-05	0.00146832	0.864046	1.60819	1.53598	0.906964	1.62151	1.82561	2.70639	2.02999	2.76332	2.38286	2.95932	2.37571
ENSMUSG00000050335.18	Lgals3	1.14715	7.26474	55.5678	3.3119e-06	0.000170158	6.9014	6.72499	6.84876	6.31471	6.3121	6.22031	7.92911	7.76842	7.93346	7.73029	7.73158	7.12842
ENSMUSG00000120140.1	Gm19765	1.14561	4.14766	91.9235	1.73481e-07	2.13554e-05	3.28163	3.38494	3.39805	3.40319	3.81327	3.4534	4.66261	4.23688	4.74658	4.55976	4.88455	4.46251
ENSMUSG00000062380.5	Tubb3	1.13962	1.73663	14.9489	0.0017464	0.0146798	2.00662	0.989333	1.07793	0.569992	0.836023	0.327833	2.69693	2.54389	2.33559	1.94082	1.63894	1.5356
ENSMUSG00000070436.13	Serpinh1	1.13662	7.91167	140.019	1.27183e-08	3.32351e-06	7.52682	7.26297	7.21902	6.93476	7.02595	7.35585	8.37343	8.51306	8.28601	8.40204	8.33944	8.29749
ENSMUSG00000024164.16	C3	1.1362	10.7646	144.16	1.05722e-08	2.88202e-06	9.85418	9.91223	10.0012	10.1734	10.1851	10.3385	11.162	11.146	11.3128	11.2964	11.1918	11.224
ENSMUSG00000073489.7	Ifi204	1.13578	6.77023	40.8639	1.7707e-05	0.000585455	6.1382	6.54383	6.08599	5.52039	6.1136	5.97508	7.49793	6.78924	6.93951	7.08573	7.73925	7.09049
ENSMUSG00000025324.9	Atp10a	1.13362	4.53804	46.7014	8.66132e-06	0.000347737	3.09681	3.71459	3.55758	4.11062	4.22809	4.16235	5.18292	4.88502	5.07569	5.05396	4.89681	4.8388
ENSMUSG00000027555.9	Car13	1.13306	3.1376	56.2566	3.08999e-06	0.00016371	3.03229	2.53023	2.08101	2.16914	2.43787	2.34618	3.67253	3.3797	3.5488	3.79225	3.64671	3.46271
ENSMUSG00000021614.17	Vcan	1.12625	2.64314	22.0443	0.000355191	0.00485373	2.81937	1.88597	1.35317	1.40939	1.91198	1.97056	2.9724	2.81521	2.89909	3.20948	3.64186	2.81732
ENSMUSG00000022887.10	Masp1	1.12376	0.980361	22.9493	0.000297083	0.00426305	-0.519491	0.46905	0.169861	0.623223	0.0819732	0.845004	1.33316	1.1984	1.24342	1.05872	1.93679	1.51393
ENSMUSG00000037991.10	Rmi2	1.12228	3.46358	93.1967	1.59575e-07	2.01429e-05	3.05682	2.63058	2.95993	2.71415	2.71122	2.68185	4.04088	3.78873	4.11899	4.07826	3.76734	3.61807
ENSMUSG00000037921.16	Ddx60	1.1201	5.46685	26.3776	0.000157092	0.00274635	3.76126	4.86652	4.39529	4.76886	5.42771	5.05054	6.09829	5.60304	5.71257	5.94159	6.25673	5.80119
ENSMUSG00000068129.6	Cst7	1.11997	4.36544	36.2476	3.30254e-05	0.000886331	3.78103	4.08062	4.09585	3.52007	3.27763	3.20254	5.18799	4.7398	4.95206	5.01213	4.47166	4.35995
ENSMUSG00000050896.13	Rtn4rl2	1.11979	0.550717	17.9481	0.000850471	0.00890841	0.277515	-0.857395	-0.452992	-0.199674	0.699234	-0.572701	0.737193	1.3236	1.07011	0.884214	1.04551	0.680234
ENSMUSG00000043740.16	B430306N03Rik	1.11784	5.95312	145.705	9.87956e-09	2.77653e-06	5.17033	5.20349	5.48249	5.14378	5.45983	5.23566	6.54482	6.23572	6.55221	6.27354	6.55884	6.21788
ENSMUSG00000039699.15	Batf2	1.11345	3.03327	48.403	7.12547e-06	0.000298129	2.28104	2.43476	2.73268	2.25597	2.33773	2.15716	3.81043	3.57367	3.6498	3.48494	3.36432	2.79053
ENSMUSG00000017830.16	Dhx58	1.10905	7.1916	167.683	4.02569e-09	1.76338e-06	6.35814	6.4424	6.5449	6.43029	6.72819	6.65929	7.8048	7.76649	7.6414	7.60997	7.59154	7.40093
ENSMUSG00000021125.7	Arg2	1.1089	1.36698	9.23045	0.00895543	0.0466566	1.97264	0.316713	0.50667	0.397391	-0.223281	0.279174	2.33193	1.03224	1.27038	1.50716	2.02878	2.15547
ENSMUSG00000068606.7	Gm4841	1.1083	1.71768	25.2722	0.000191685	0.0031394	1.55712	1.31838	0.973134	0.818442	0.803023	0.811177	2.42648	1.64479	2.3483	2.42172	2.3592	1.4004
ENSMUSG00000105338.2	Gm43802	1.10823	2.90674	27.3026	0.000133571	0.00244114	2.00662	2.35877	1.69821	2.13289	2.59071	2.53416	3.42017	2.69985	3.09281	3.73683	3.83261	2.98422
ENSMUSG00000041754.6	Trem3	1.10631	2.81193	13.3736	0.00263515	0.0197521	2.91193	2.44704	2.31341	1.06921	1.6772	1.84246	3.47651	2.82372	2.85524	2.45956	3.88688	3.51819
ENSMUSG00000037849.9	Ifi206	1.10513	7.81019	66.6232	1.17424e-06	8.2871e-05	6.66254	7.23402	7.05272	6.97819	7.56579	7.27207	8.48286	7.99615	8.30793	8.41694	8.19366	8.0971
ENSMUSG00000015947.11	Fcgr1	1.10145	5.47628	48.9164	6.72519e-06	0.000284579	5.12077	5.10032	4.94742	4.32259	4.60596	4.67844	6.16752	5.65281	5.79728	5.60423	6.32258	5.84741
ENSMUSG00000028217.12	Cdh17	1.09117	4.10614	59.7566	2.19484e-06	0.000127704	3.23938	3.29266	3.51466	3.51304	3.68783	3.48055	4.63812	4.1278	4.81456	4.91561	4.20212	4.41361
ENSMUSG00000060519.12	Tor3a	1.0862	7.49917	123.684	2.77889e-08	5.7483e-06	6.64579	7.00704	6.8985	6.64498	7.08247	6.8012	8.13281	7.97101	8.00594	7.98043	7.85058	7.66948
ENSMUSG00000000693.11	Loxl3	1.08398	4.33322	158.592	5.75478e-09	1.99343e-06	3.73109	3.74476	3.81677	3.40319	3.62312	3.80231	4.74977	4.65895	4.89256	4.66877	4.89274	4.75814
ENSMUSG00000024675.20	Ms4a4c	1.08396	7.36346	45.5412	9.92643e-06	0.000379113	6.58874	7.19631	6.84258	6.105	6.88917	6.46563	8.14677	7.51702	7.8091	7.73062	7.90873	7.6357
ENSMUSG00000032725.11	Folr2	1.07681	0.478808	27.9892	0.000118709	0.00222972	-0.425871	-0.269921	0.29108	-0.199674	-0.292925	0.0662537	0.661447	1.1984	0.873094	0.297163	0.922996	1.1704
ENSMUSG00000069793.13	Slfn9	1.07666	5.11804	55.4209	3.36157e-06	0.000171475	4.50634	4.49867	4.1165	4.24405	4.77716	4.64523	5.30307	5.23664	5.53076	5.89747	5.87205	5.35376
ENSMUSG00000034708.13	Grn	1.07652	8.91219	147.941	8.96793e-09	2.611e-06	8.32006	8.23448	8.49738	8.11089	8.25134	8.21113	9.39979	9.46357	9.52596	9.23027	9.3257	9.13018
ENSMUSG00000030208.16	Emp1	1.07106	5.04154	87.7039	2.30543e-07	2.64149e-05	4.52697	4.64981	4.17673	4.14743	4.40345	4.48551	5.39363	5.22545	5.58949	5.75892	5.56021	5.27058
ENSMUSG00000078606.9	Gvin2	1.06898	7.6205	34.3903	4.31605e-05	0.00107684	7.13007	7.3045	6.68352	6.49776	7.22788	6.91953	8.36114	7.41167	8.08946	7.90587	8.49822	7.82057
ENSMUSG00000038539.16	Atf5	1.06841	5.03685	69.9731	8.82393e-07	6.98e-05	4.4457	4.51042	4.49013	4.50027	4.13833	4.32699	5.53431	5.95137	5.44461	5.36601	5.10485	5.28505
ENSMUSG00000063388.6	BC023105	1.06144	0.55858	19.0947	0.000658415	0.00744089	-0.337957	0.46905	0.0375141	-0.899791	0.333783	-0.253494	1.09482	0.589076	1.15936	1.24359	1.07458	0.471223
ENSMUSG00000112478.2	Gm47761	1.06115	2.93972	29.013	9.993e-05	0.00197408	2.46338	1.83078	1.78333	2.61251	2.45921	2.54449	3.38528	3.10758	3.67019	3.34369	2.73189	3.74441
ENSMUSG00000052270.8	Fpr2	1.05909	3.47713	10.242	0.00649939	0.0373633	3.67409	3.14966	2.84583	1.93659	2.14051	2.67246	4.35524	2.69058	3.65492	3.45403	4.60216	3.92768
ENSMUSG00000027313.4	Chac1	1.05889	0.659196	10.9136	0.005298	0.0321466	1.25181	-0.533959	0.0375141	0.053999	-0.702759	-0.763405	1.06574	1.24979	1.07011	0.956568	1.07458	0.962131
ENSMUSG00000026043.19	Col3a1	1.05886	8.5632	25.3933	0.000187496	0.00311271	7.2047	7.59615	7.57996	8.30052	8.22919	8.34219	8.36767	9.31796	8.77685	9.03133	9.02474	9.26521
ENSMUSG00000078349.5	AW011738	1.05733	6.37305	89.2339	2.07674e-07	2.41664e-05	5.79721	5.86773	5.73305	5.49205	5.71285	5.86398	7.21544	6.70716	6.65745	6.85084	6.83264	6.46094
ENSMUSG00000097440.3	Gm6277	1.05502	0.909083	33.8362	4.68448e-05	0.00113508	0.384766	0.516453	0.105204	0.053999	0.466156	0.279174	1.4046	1.34738	1.64474	1.15411	1.49584	0.680234
ENSMUSG00000073802.6	Cdkn2b	1.05483	1.55642	18.6867	0.000720391	0.00791899	1.10268	1.37091	0.936438	0.67456	0.868286	0.629017	2.16368	1.70126	2.63434	2.15584	1.04551	1.65921
ENSMUSG00000028664.15	Ephb2	1.05345	3.09529	125.039	2.59549e-08	5.52284e-06	2.33553	2.44704	2.34175	2.40019	2.7023	2.60497	3.4373	3.61345	3.60283	3.45403	3.53088	3.48516
ENSMUSG00000101389.2	Ms4a4a	1.05297	2.41576	10.8085	0.00546794	0.0328672	2.47557	2.17895	1.84402	0.818442	1.18241	1.68328	3.14919	2.44814	1.90776	2.14039	3.4829	3.20315
ENSMUSG00000054072.13	Iigp1	1.04575	7.15448	57.2772	2.7917e-06	0.000152876	6.45592	6.84416	6.3345	6.19015	6.78897	6.5065	7.68618	7.26484	7.73209	7.72997	7.80225	7.16625
ENSMUSG00000002307.17	Daxx	1.04344	7.23438	152.13	7.50636e-09	2.32932e-06	6.4931	6.59372	6.64992	6.52424	6.80729	6.6329	7.83366	7.78784	7.69991	7.70656	7.4213	7.48444
ENSMUSG00000034205.17	Loxl2	1.04289	4.70274	33.5067	4.92058e-05	0.00116707	3.98656	3.57604	3.61676	4.42732	4.2649	4.4225	4.50901	5.31563	5.03105	5.38743	5.26946	5.10471
ENSMUSG00000040428.20	Plekha4	1.03928	4.10029	64.8457	1.37324e-06	9.09085e-05	3.15857	3.20134	3.51466	3.68562	3.60409	3.69047	4.34922	4.89514	4.66256	4.42599	4.37566	4.35387
ENSMUSG00000050511.2	Oprd1	1.03437	1.10213	19.6077	0.000588964	0.00683758	0.100023	-0.191654	0.973134	0.129528	0.333783	1.19899	1.65947	1.39381	1.70528	1.38139	1.53819	1.32774
ENSMUSG00000072849.11	Serpina1e	1.02937	2.00297	29.8285	8.73864e-05	0.00179286	0.90065	0.920518	1.26713	1.99833	1.6953	1.37138	2.1077	2.46997	2.60286	2.43445	2.34734	2.49112
ENSMUSG00000037095.9	Lrg1	1.02857	5.35865	17.3463	0.000976651	0.00976323	5.70449	4.80103	4.87654	4.09186	4.09127	4.21826	6.03122	5.86027	5.80191	5.50217	5.89158	5.52739
ENSMUSG00000029798.12	Herc6	1.02584	6.67375	71.0103	8.09578e-07	6.62564e-05	6.0875	6.21257	5.83626	5.71225	6.27798	6.21305	7.40228	6.80918	7.03547	7.14063	7.24713	6.85654
ENSMUSG00000021403.4	Serpinb9b	1.02221	0.614747	13.7817	0.00236295	0.0182837	-0.337957	0.316713	0.737498	-0.756912	-0.292925	0.122501	0.661447	1.3236	0.32299	1.48287	1.04551	0.929762
ENSMUSG00000026896.15	Ifih1	1.01825	6.36025	69.6956	9.03128e-07	6.98e-05	5.69931	6.0808	5.61029	5.3294	5.8804	5.86398	7.0022	6.52296	6.66636	6.78468	6.99492	6.64728
ENSMUSG00000059089.5	Fcgr4	1.0162	5.89467	21.5055	0.00039595	0.00523757	5.8866	5.55092	5.36313	4.62947	5.06155	4.95116	6.51487	5.79798	6.17623	5.99625	6.92831	6.17796
ENSMUSG00000025492.7	Ifitm3	1.01578	8.59613	64.3622	1.43388e-06	9.32645e-05	8.1313	8.36058	8.17076	7.64675	7.7947	7.76214	9.17629	9.00457	9.02512	8.94031	9.17563	8.72844
ENSMUSG00000082154.2	Gm16464	1.01565	1.32438	11.0787	0.00504337	0.0309905	-0.337957	0.262137	0.455717	0.514722	1.62151	1.09037	1.80738	0.877472	1.90776	1.82963	2.11526	1.5356
ENSMUSG00000054404.14	Slfn5	1.01497	8.35326	42.581	1.42363e-05	0.000500492	7.27914	7.90305	7.51961	7.44764	8.23771	7.93332	9.02442	8.40387	8.73602	8.89342	8.72984	8.77843
ENSMUSG00000105504.5	Gbp5	1.00932	6.23926	72.1195	7.39214e-07	6.33963e-05	5.23447	5.53518	5.44379	5.72904	5.92038	5.90163	6.70961	6.45616	6.73995	6.75836	6.80147	6.4309
ENSMUSG00000032085.6	Tagln	1.0081	7.82449	33.4587	4.9561e-05	0.00117176	7.39552	7.3465	7.3534	7.28115	6.8798	7.08259	8.42516	8.86953	7.96398	8.22409	7.64278	8.00251
ENSMUSG00000005054.8	Cstb	1.00788	5.83233	62.6718	1.6713e-06	0.000103295	5.30955	5.49137	5.50302	5.13464	4.99188	4.92174	6.42468	6.25471	6.38879	6.41346	6.08523	5.83763
ENSMUSG00000027533.11	Fabp5	1.0038	6.02058	148.464	8.76876e-09	2.611e-06	5.54599	5.5735	5.55992	5.24913	5.25087	5.38253	6.44811	6.53854	6.45272	6.57301	6.30582	6.27375
ENSMUSG00000048776.9	Pthlh	1.0029	0.917888	25.2006	0.000194209	0.00316147	-0.425871	0.516453	0.50667	0.67456	0.135974	0.507548	1.45033	1.46077	1.58155	1.21437	0.922996	1.14243
ENSMUSG00000031538.7	Plat	1.00285	2.27419	18.3019	0.000785061	0.0084247	1.66744	1.54101	1.80384	1.60731	1.64031	1.89184	2.59882	2.93779	3.02318	3.23879	1.98352	1.71726
ENSMUSG00000046879.8	Irgm1	1.00278	8.16261	72.2966	7.28642e-07	6.30995e-05	7.63091	7.75435	7.68842	7.18484	7.68633	7.43363	8.86525	8.36616	8.60181	8.69241	8.59575	8.26765
ENSMUSG00000043939.17	A530064D06Rik	1.00134	3.19508	21.635	0.000385683	0.00513382	3.18848	2.58684	2.95076	1.7093	2.55151	2.23576	4.00302	3.43625	3.35458	3.46026	3.86208	3.37528
ENSMUSG00000099398.2	Ms4a14	1.00088	2.19805	36.2815	3.28673e-05	0.000886331	1.38695	1.95641	1.76251	1.87208	1.30533	1.32419	2.72511	2.4591	2.48119	2.59039	2.99776	2.25026
ENSMUSG00000039501.15	Znfx1	1.00074	7.76381	71.4251	7.82407e-07	6.47442e-05	6.86597	6.87062	6.94888	7.293	7.50808	7.43502	8.23331	8.15031	8.23388	8.27516	8.12889	8.03877
ENSMUSG00000052477.16	C130026I21Rik	1.0003	5.38972	71.8872	7.5335e-07	6.33963e-05	4.77386	5.03874	4.84472	4.53193	4.90318	4.68546	6.06468	5.70322	6.02809	5.88478	5.59323	5.4439
ENSMUSG00000024672.12	Ms4a7	0.997456	4.46874	31.2882	6.91742e-05	0.00150319	3.75628	4.16112	4.35762	3.47734	3.69684	3.67645	5.18292	4.59083	4.53217	4.80483	5.33699	4.63304
ENSMUSG00000040483.16	Xaf1	0.997456	7.02914	89.6314	2.02166e-07	2.37107e-05	6.16101	6.62447	6.39913	6.21637	6.68865	6.50716	7.66845	7.29764	7.39378	7.55968	7.46792	7.22329
ENSMUSG00000045322.11	Tlr9	0.996399	6.89356	20.742	0.000463239	0.00584259	5.68364	5.5985	5.87191	6.44884	6.93415	6.75858	7.4189	7.20222	7.42073	7.48443	6.89355	7.34449
ENSMUSG00000028364.16	Tnc	0.994963	3.10833	32.7832	5.48852e-05	0.00126619	2.29486	2.30579	2.32765	2.6386	2.42708	3.03681	3.12824	3.71751	3.73454	3.87392	3.32857	3.1338
ENSMUSG00000040253.16	Gbp7	0.993518	6.28385	20.2494	0.000513625	0.00621482	5.0894	5.53805	4.76848	5.7561	6.29662	6.17199	6.62428	6.34831	6.75375	6.84191	6.91078	6.63165
ENSMUSG00000022432.8	Smc1b	0.993437	1.05222	15.2689	0.00161125	0.0139532	0.332137	0.989333	1.04384	0.201299	0.135974	-0.116981	1.59985	1.1984	1.10048	0.991428	2.04356	1.44689
ENSMUSG00000006219.13	Fblim1	0.989839	5.00162	120.909	3.20303e-08	5.94221e-06	4.6953	4.47787	4.44512	4.27349	4.34733	4.26274	5.38777	5.35283	5.4912	5.5541	5.45222	5.20785
ENSMUSG00000005237.15	Dnah2	0.988548	1.67601	17.6943	0.000901257	0.00926448	0.936348	0.920518	0.455717	1.60731	1.13015	1.37138	2.28222	1.77327	2.60286	2.02736	2.14297	1.27718
ENSMUSG00000092591.3	Gm20429	0.988312	0.777493	29.2296	9.64087e-05	0.00192494	0.100023	0.46905	-0.186993	0.269667	-0.0933324	0.629017	1.23206	0.877472	1.34838	0.991428	1.40721	1.0551
ENSMUSG00000028194.16	Ddah1	0.987973	1.64424	30.5561	7.77003e-05	0.00163698	0.748307	1.60819	1.00892	0.906964	0.769249	1.25038	1.97319	2.27291	1.89048	2.35636	1.75122	1.9121
ENSMUSG00000024737.3	Slc15a3	0.987569	6.37442	115.086	4.35772e-08	7.21203e-06	5.67442	5.65387	5.74504	5.91129	5.84942	5.93048	6.73754	6.87459	6.90981	6.85143	6.88589	6.38388
ENSMUSG00000038037.6	Socs1	0.987264	4.11574	53.7331	3.99784e-06	0.00019209	3.60367	3.66287	3.78616	3.07097	3.47386	3.54885	4.67229	4.7103	4.7798	4.44183	4.24431	4.18588
ENSMUSG00000098934.2	Gvin-ps4	0.984026	3.1986	13.5242	0.00253071	0.0191929	2.22441	3.12693	2.01215	2.32185	2.97837	2.74592	3.75229	2.41475	3.53218	3.48494	4.27906	3.57685
ENSMUSG00000104913.2	Gm6560	0.980581	1.34449	32.872	5.41493e-05	0.00125436	0.622467	0.420037	1.00892	1.34747	0.37927	0.776539	1.80738	1.68268	1.74427	1.79058	1.67734	1.71726
ENSMUSG00000006205.14	Htra1	0.978501	6.46733	134.545	1.63668e-08	4.06305e-06	5.72633	6.01837	6.07864	5.9391	5.73598	5.84843	6.85004	7.02597	6.73572	7.01072	6.68024	6.91041
ENSMUSG00000046687.7	Gm5424	0.974259	1.75517	31.1748	7.04222e-05	0.001518	1.22319	0.732586	1.48607	1.43938	1.01959	1.19899	1.82484	2.33372	2.15928	2.55587	2.087	1.79119
ENSMUSG00000016496.8	Cd274	0.972682	6.71965	87.4736	2.34229e-07	2.65414e-05	5.87515	6.0327	6.20164	6.1465	6.33825	6.27562	7.27939	6.85967	7.28022	7.22177	7.20791	6.82719
ENSMUSG00000034641.3	Cd300ld	0.964631	5.05688	33.8419	4.68049e-05	0.00113508	5.01623	4.31984	4.64029	4.04386	4.30081	4.45572	5.55146	5.12925	5.31948	5.1802	5.89769	5.52739
ENSMUSG00000030717.10	Nupr1	0.964431	4.77233	9.04319	0.00952004	0.0487794	4.30941	4.96804	4.38512	3.86206	3.38188	3.83635	4.60817	5.54765	4.44314	4.11429	5.66666	5.79221
ENSMUSG00000072941.6	Sod3	0.964415	6.73278	167.258	4.09181e-09	1.76338e-06	6.23902	6.24986	6.27512	6.06468	5.99716	6.18361	7.06326	7.33158	7.13923	7.21718	7.02408	7.00957
ENSMUSG00000071984.13	Fndc1	0.963672	2.94533	14.0185	0.00221989	0.0174303	1.7298	2.19361	1.74139	2.5173	2.62888	3.04411	2.58863	3.55336	3.55429	3.82644	2.82036	3.34491
ENSMUSG00000037411.11	Serpine1	0.962566	2.20531	23.7262	0.000255779	0.00386392	1.68853	1.42159	2.19414	1.63349	1.20785	1.60647	2.66819	2.44814	3.12271	2.7311	2.26147	2.1414
ENSMUSG00000097006.9	9530082P21Rik	0.957102	3.55125	47.4637	7.93075e-06	0.000324038	2.53499	2.56446	3.03127	3.20794	3.35935	3.09419	3.9602	4.01351	3.92899	3.91988	4.08201	3.7629
ENSMUSG00000085939.4	Cd63-ps	0.9545	0.887425	20.9933	0.000439743	0.00560801	0.864046	0.14637	0.779541	-0.295216	0.333783	-0.0532817	1.49465	1.1984	1.39812	1.27222	1.15842	1.02477
ENSMUSG00000029915.15	Clec5a	0.953827	2.66657	25.2784	0.000191468	0.0031394	2.18043	2.50695	1.93983	1.80455	1.73083	2.36961	3.28157	2.70906	2.4696	2.94183	3.36432	3.35104
ENSMUSG00000034947.14	Tmem106a	0.950429	5.63915	117.236	3.88332e-08	6.6485e-06	5.04717	5.1871	5.24993	4.87417	5.00826	5.12815	6.31076	5.96007	6.0477	5.92253	6.06997	5.86356
ENSMUSG00000073491.12	Ifi213	0.950058	8.09165	39.1375	2.22092e-05	0.000682073	7.18907	7.92627	7.49656	7.1023	7.87181	7.45193	8.87877	8.23204	8.39167	8.49113	8.49217	8.36467
ENSMUSG00000025351.15	Cd63	0.948001	6.53023	66.3105	1.20672e-06	8.39908e-05	6.10231	6.22689	6.25197	5.72752	5.6458	5.80505	6.96034	6.98817	7.105	6.9533	6.87663	6.63855
ENSMUSG00000043085.15	Tmem82	0.947989	0.512912	15.5362	0.00150749	0.0133496	0.748307	-0.269921	-0.186993	0.053999	-0.524633	-0.183623	0.622028	1.29941	0.515598	0.642447	0.954613	1.0848
ENSMUSG00000053113.4	Socs3	0.943333	5.60483	42.0447	1.52289e-05	0.000529986	5.59149	4.64981	5.12097	4.88238	4.94159	4.97999	6.36549	6.11879	5.83163	5.86846	5.85226	5.87848
ENSMUSG00000060550.17	H2-Q7	0.940789	10.5294	128.692	2.1661e-08	4.9637e-06	9.95559	9.84528	10.1892	9.93129	9.99389	9.96338	10.9718	11.0174	11.0387	10.8907	10.8159	10.793
ENSMUSG00000024079.5	Eif2ak2	0.938959	6.93197	36.6314	3.12881e-05	0.000853546	5.96647	6.34237	5.86339	6.37608	6.89456	6.61953	7.32843	7.01765	7.37798	7.44371	7.49874	7.24029
ENSMUSG00000019990.16	Pde7b	0.936906	2.0057	20.6083	0.000476329	0.00593717	1.30739	1.17803	0.820394	1.40939	1.95768	1.82561	2.60894	1.89124	2.22967	2.18625	2.70426	2.54554
ENSMUSG00000039629.15	Strip2	0.935326	3.37436	19.0465	0.000665399	0.00750843	2.23878	2.61977	2.47566	2.72636	3.21629	3.3803	3.78834	2.99914	4.10033	3.99481	3.80685	3.65813
ENSMUSG00000070031.12	Sp140	0.934501	8.03455	99.2715	1.08548e-07	1.49527e-05	7.19966	7.42001	7.41179	7.65116	7.66554	7.55707	8.48337	8.30807	8.58261	8.55133	8.37493	8.22931
ENSMUSG00000030474.10	Siglece	0.933452	5.92509	35.4289	3.71133e-05	0.000958324	5.77766	5.46594	5.57641	5.09043	4.80659	5.38827	6.47533	6.10141	6.35061	6.01437	6.68378	6.1615
ENSMUSG00000025790.15	Slco3a1	0.930247	5.52455	54.8433	3.56529e-06	0.000177016	4.67695	4.94657	4.7448	4.94905	5.28563	5.20993	5.96384	6.01494	6.09466	6.02493	5.84173	5.46523
ENSMUSG00000090881.4	Phf11	0.927761	0.99496	12.125	0.00372164	0.0248968	-0.425871	1.14825	-0.0335092	0.129528	0.868286	0.549184	1.42764	1.03224	0.941797	1.77065	1.63894	1.19785
ENSMUSG00000005800.4	Mmp8	0.927445	3.66241	9.15286	0.00918454	0.047617	3.98656	3.29945	3.16416	2.11442	2.54154	2.93054	4.28757	3.10758	3.5488	3.86455	4.70101	4.23968
ENSMUSG00000036928.15	Stag3	0.926327	1.93921	20.9491	0.000443777	0.00564962	1.07091	1.37091	1.14379	1.7093	1.71317	1.34797	1.80738	2.01522	1.97487	2.53239	2.89559	2.38768
ENSMUSG00000029392.13	Rilpl1	0.926171	3.98536	81.0878	3.69187e-07	3.84548e-05	3.12802	3.62011	3.58154	3.32502	3.34223	3.63838	4.44268	4.58334	4.27358	4.28909	4.34914	4.26908
ENSMUSG00000068699.13	Flnc	0.92489	1.54673	11.4683	0.00449635	0.0283701	0.53203	0.205414	0.231743	1.49756	1.30533	1.64539	1.49465	2.40345	2.03899	1.82963	1.71475	1.87857
ENSMUSG00000078921.4	Tgtp2	0.923483	8.36575	33.6834	4.79228e-05	0.00115131	7.85729	8.18537	7.96525	7.15522	7.91926	7.70773	9.07593	8.40068	8.73103	8.78412	8.95317	8.46214
ENSMUSG00000025355.8	Mmp19	0.922553	3.49445	28.8572	0.000102555	0.00200994	3.433	2.89552	3.11575	2.3537	2.62888	3.10121	3.83218	3.7491	4.18425	3.97753	3.982	3.44565
ENSMUSG00000086866.3	4930512H18Rik	0.91868	0.828403	10.3766	0.00623524	0.0361659	0.748307	0.691872	0.649548	-1.43998	0.37927	-0.116981	1.33316	1.22432	1.15936	0.884214	1.45221	1.02477
ENSMUSG00000021904.7	Sema3g	0.918341	4.66643	43.0373	1.34498e-05	0.0004839	4.17765	3.99535	4.10414	4.05359	3.90166	4.5068	4.59805	5.41324	5.09843	4.93812	5.26789	4.84532
ENSMUSG00000079363.8	Gbp4	0.917698	7.54549	58.1307	2.56741e-06	0.000144308	6.62748	7.14963	6.91628	6.85704	7.34714	7.08304	8.1304	7.70626	8.034	8.06392	7.91954	7.67803
ENSMUSG00000066363.13	Serpina3f	0.91673	4.9897	39.0352	2.25146e-05	0.000690032	4.49441	4.62839	4.51523	4.15196	4.52226	4.4056	5.55277	5.07686	5.52518	5.2805	5.79009	4.81019
ENSMUSG00000064208.7	Gm10145	0.915243	0.700197	12.7511	0.00312303	0.0221196	-0.519491	0.3693	0.402898	0.457249	0.333783	-0.0532817	1.45033	0.704083	0.159526	1.55456	1.01584	1.0848
ENSMUSG00000076441.10	Ass1	0.914859	5.8102	105.53	7.4549e-08	1.11041e-05	4.96314	5.13869	5.48566	5.37279	5.32103	5.35198	6.13551	6.25235	6.31786	6.28675	6.13265	6.02644
ENSMUSG00000015312.10	Gadd45b	0.910705	5.47938	55.7378	3.25547e-06	0.000168369	5.17407	4.93135	5.19468	4.52845	4.85166	4.94337	6.02651	6.02972	6.05935	5.73469	5.63163	5.62033
ENSMUSG00000027611.13	Procr	0.908974	4.4111	39.8165	2.02977e-05	0.000639184	3.3294	3.97004	4.0364	4.05843	3.90943	3.9101	4.68669	4.7621	5.15016	5.01001	4.63911	4.38106
ENSMUSG00000039529.10	Atp8b1	0.907485	3.24535	38.7233	2.3476e-05	0.000709923	3.00733	2.63058	2.2096	2.45993	2.98575	2.87432	3.55186	3.45279	3.94582	3.62472	3.66594	3.44565
ENSMUSG00000091144.3	Phf11c	0.904605	5.06779	46.5149	8.85167e-06	0.000352507	4.29573	4.80819	4.70444	4.20093	4.78351	4.35953	5.72777	5.11373	5.33393	5.54533	5.56406	5.3276
ENSMUSG00000118591.2	Gm52955	0.90297	1.29192	24.5225	0.000220127	0.0034618	0.100023	1.02255	0.649548	1.14397	0.734667	0.878055	1.7897	1.43879	1.55986	1.9047	1.80424	1.37659
ENSMUSG00000047330.9	Kcne4	0.902425	2.98232	31.5395	6.6499e-05	0.00147396	2.08823	2.78373	2.62149	2.36936	2.50096	2.33432	2.85829	3.38545	3.63431	3.50919	3.59749	2.99208
ENSMUSG00000007891.17	Ctsd	0.901747	9.92735	47.8635	7.5759e-06	0.000313557	9.81246	9.40121	9.69578	9.11051	9.10838	9.14062	10.341	10.4283	10.318	10.2375	10.3588	10.1533
ENSMUSG00000112980.3	D430020J02Rik	0.901042	2.90371	19.5868	0.000591626	0.0068578	1.84698	1.95641	1.92117	2.53129	2.78912	2.89061	2.90009	2.97644	3.34193	3.55652	3.45554	3.33259
ENSMUSG00000062044.17	Lmtk3	0.900252	2.73753	33.3111	5.06718e-05	0.00119036	2.10401	2.16415	2.28451	2.32185	2.33773	2.11619	2.81525	3.23418	3.6239	3.08589	3.11433	2.57723
ENSMUSG00000024678.7	Ms4a4d	0.898319	4.75777	28.3073	0.000112472	0.00214504	4.24325	4.71221	4.43858	3.62818	4.14822	4.04355	5.20976	4.8438	5.19483	5.06423	5.55378	4.82126
ENSMUSG00000028680.15	Plk3	0.89701	4.29931	60.9214	1.96587e-06	0.000116422	3.89427	3.64698	3.88576	3.82845	3.85412	3.56416	4.75205	4.88705	4.8685	4.74735	4.4357	4.26585
ENSMUSG00000120878.1	ENSMUSG00000120878.1	0.896067	2.39748	13.7902	0.00235765	0.0182616	2.36203	1.73384	1.78333	1.60731	1.89642	1.80857	2.55763	2.90611	3.12271	1.45816	3.15572	2.82614
ENSMUSG00000048721.3	Fndc9	0.895154	2.91489	61.1254	1.92865e-06	0.000114909	2.5233	2.27855	2.31341	2.62561	2.43787	2.21003	3.38528	3.09359	3.50406	3.42244	3.19596	3.07582
ENSMUSG00000037217.16	Syn1	0.891348	1.31098	26.4053	0.000156319	0.00273833	0.864046	1.02255	0.898784	0.334942	0.587397	1.03283	1.97319	1.50374	1.97487	1.60044	1.55891	1.30268
ENSMUSG00000090307.8	1700071M16Rik	0.891021	0.691195	10.0815	0.00683122	0.0386418	-0.255094	0.0204976	-0.108211	-0.507673	0.466156	0.972895	1.00574	0.589076	0.725017	0.642447	1.47419	1.51393
ENSMUSG00000007080.15	Pole	0.890817	5.75256	41.5667	1.61808e-05	0.000552035	5.45047	4.86423	4.81975	5.25757	5.31665	5.56992	5.78689	5.96968	6.3008	6.36028	6.21164	6.06886
ENSMUSG00000026479.14	Lamc2	0.890651	2.51977	14.4022	0.00200868	0.0162467	0.707568	1.8678	1.84402	2.41536	2.27895	2.36961	2.65848	2.92994	2.99112	3.26752	2.71353	2.68782
ENSMUSG00000073409.13	H2-Q6	0.8906	9.96845	94.6547	1.45191e-07	1.88054e-05	9.44033	9.39805	9.75031	9.35518	9.40149	9.34587	10.3922	10.4591	10.4781	10.3132	10.2363	10.1712
ENSMUSG00000046971.8	Pla2g4f	0.887492	2.09483	13.2872	0.00269736	0.0201087	1.19399	1.39647	1.93983	0.397391	1.89642	2.07403	2.51522	1.92325	2.65495	2.6241	2.32332	2.60824
ENSMUSG00000026321.9	Tnfrsf11a	0.887257	4.09762	39.5347	2.1067e-05	0.000656471	3.1661	3.60374	3.44453	3.41078	3.82154	3.9378	4.54634	4.17509	4.8305	4.50049	4.27906	4.40774
ENSMUSG00000026180.10	ENSMUSG00000026180.10	0.885201	5.10047	9.38087	0.00852984	0.0450118	5.43183	4.45676	4.47101	3.86206	4.22186	4.59393	5.85542	4.86043	4.69028	4.9314	5.79773	6.08548
ENSMUSG00000055413.13	H2-Q5	0.88427	7.2193	56.4136	3.04179e-06	0.000162976	6.39869	6.3399	6.68698	6.93542	6.93558	6.84835	7.54742	7.79893	7.69556	7.60188	7.31265	7.56436
ENSMUSG00000090222.3	Ifi203-ps	0.882848	2.58806	21.4483	0.000400586	0.00526166	2.03982	2.31922	1.51124	2.01834	2.24249	2.23576	2.88352	2.16996	3.15201	3.03667	3.37604	2.85228
ENSMUSG00000035506.17	Slc12a8	0.882228	0.673085	13.6185	0.00246773	0.0188321	-0.031729	0.262137	0.0375141	0.569992	0.37927	-0.183623	0.622028	1.46077	1.10048	0.240329	1.47419	0.828057
ENSMUSG00000014776.8	Nol3	0.882021	2.19789	22.1819	0.000345567	0.00475128	1.8281	1.71364	2.09773	1.73371	1.64031	0.972895	2.62896	3.02149	2.64468	2.24521	2.33538	2.35148
ENSMUSG00000078853.9	Igtp	0.881287	7.71407	76.2236	5.33356e-07	5.04697e-05	7.18907	7.33869	7.38438	6.89541	7.26697	7.11588	8.3004	7.93491	8.18644	8.08071	8.16587	7.80531
ENSMUSG00000025059.17	Gk	0.880096	3.51998	29.2403	9.62371e-05	0.0019241	3.63116	3.08037	2.62149	2.72636	2.96352	2.83278	3.81917	3.5013	4.05452	3.94678	4.06763	3.88189
ENSMUSG00000102336.3	Gm37233	0.880058	1.1736	12.4801	0.00336737	0.0232855	0.435543	0.0204976	-0.270326	1.10707	1.1033	1.09037	1.55869	1.41648	1.72491	1.30029	1.26314	1.82678
ENSMUSG00000017754.14	Pltp	0.879149	4.9575	32.7417	5.52337e-05	0.00126961	4.69008	4.35612	4.69074	4.26932	4.39517	4.24701	4.9441	5.09454	5.8707	5.53651	5.20684	5.11013
ENSMUSG00000034394.15	Lif	0.878815	2.4196	40.1635	1.9394e-05	0.000621233	1.66744	1.54101	1.76251	2.16914	2.11384	2.14363	2.64871	2.76311	2.95002	2.87806	2.8792	2.55618
ENSMUSG00000020712.12	Tcam1	0.875998	0.771004	13.3699	0.0026378	0.0197536	0.220743	-0.117416	-0.108211	-0.0257035	0.868286	0.549184	0.910797	0.941384	1.46967	1.27222	1.45221	0.425524
ENSMUSG00000002108.11	Nr1h3	0.872647	6.67806	72.5668	7.12837e-07	6.20918e-05	6.28992	6.17336	6.36674	6.15894	5.84942	6.17282	7.15458	7.09697	7.17979	6.81662	7.22178	6.75628
ENSMUSG00000023224.13	Serping1	0.870669	8.36118	96.6865	1.27553e-07	1.68133e-05	7.8861	8.05223	8.04147	7.6961	7.62835	7.81029	8.76306	8.59669	8.84934	8.78505	8.77703	8.59998
ENSMUSG00000079017.4	Ifi27l2a	0.867661	8.94293	60.0686	2.13064e-06	0.000124454	8.4554	8.62872	8.71848	8.23684	8.35974	8.19278	9.27738	9.47677	9.35415	9.00757	9.49787	9.2033
ENSMUSG00000087450.2	Gm13994	0.867287	1.82203	21.5708	0.000390735	0.00518255	1.27987	0.989333	1.32506	1.40939	1.44022	1.50433	2.50443	1.48241	2.07002	1.9047	2.60813	2.22381
ENSMUSG00000040715.13	Rsc1a1	0.866619	3.70634	9.16954	0.00913472	0.0473917	2.51151	2.05602	2.36955	3.87309	3.78398	3.59927	3.74313	4.01722	4.08901	4.16861	4.28218	4.07924
ENSMUSG00000056481.8	Cd248	0.864768	3.65398	19.7211	0.000574773	0.00673514	2.26709	2.84999	3.25637	3.42584	3.24728	3.56416	3.75229	4.42468	4.10408	4.12217	3.70364	3.87765
ENSMUSG00000035208.17	Slfn8	0.864136	7.65825	49.4593	6.3296e-06	0.000271789	6.83734	7.26036	6.97116	7.05223	7.56332	7.17526	8.32918	7.81048	7.95725	8.13701	7.98918	7.87125
ENSMUSG00000022893.15	Adamts1	0.864054	4.24214	40.4503	1.8682e-05	0.000603618	3.74626	3.71967	3.23386	3.64115	3.86215	4.13184	4.57759	4.6374	4.6651	4.8601	4.2379	4.60513
ENSMUSG00000027204.14	Fbn1	0.861593	6.22768	13.2088	0.00275518	0.0203777	4.71598	5.35133	5.2005	6.12244	6.11192	6.25847	6.01704	6.53725	6.73995	6.80013	6.71815	6.62408
ENSMUSG00000113640.2	Adat3	0.861391	1.44697	13.6451	0.00245026	0.0187547	0.748307	0.691872	0.973134	0.397391	1.71317	0.845004	1.15129	2.15656	1.90776	1.53105	1.93679	1.89543
ENSMUSG00000030921.18	Trim30a	0.858857	8.47279	40.9333	1.75492e-05	0.000585239	7.82314	8.18812	7.80909	7.57721	8.38069	7.95744	9.05746	8.49504	8.82482	8.93206	8.95281	8.70338
ENSMUSG00000024644.18	Cndp2	0.857392	7.16117	118.706	3.59297e-08	6.3711e-06	6.73527	6.67103	6.82324	6.58336	6.56555	6.62441	7.64621	7.62679	7.62746	7.38265	7.55816	7.27976
ENSMUSG00000001473.8	Tubb6	0.854991	4.96913	44.4751	1.12786e-05	0.000421038	4.60945	4.04469	4.55511	4.38556	4.6414	4.56123	5.35057	5.64923	5.32753	5.50217	5.0252	5.03604
ENSMUSG00000097134.3	1110002J07Rik	0.854333	0.54235	18.716	0.000715725	0.00789683	0.384766	-0.0468119	0.169861	-0.199674	0.238266	-0.183623	1.25801	0.909782	0.603046	0.297163	0.922996	1.0848
ENSMUSG00000050558.14	Prokr2	0.851718	0.937064	10.9711	0.00520772	0.031744	0.277515	0.3693	-0.0335092	-0.0257035	1.04804	0.776539	0.843841	1.11771	1.68538	1.86766	0.857604	0.993789
ENSMUSG00000104435.2	Gm37422	0.847255	2.82776	53.2626	4.19906e-06	0.000199188	2.3221	2.37171	2.26983	2.4889	2.20508	2.41536	3.40283	2.81521	3.29674	2.98571	3.29808	3.22332
ENSMUSG00000009281.7	Rarres2	0.847221	6.27044	65.1386	1.33794e-06	8.97684e-05	5.7276	6.07091	5.99858	5.73207	5.46115	5.63662	6.73754	6.71232	6.75435	6.56724	6.62235	6.36206
ENSMUSG00000026873.10	Phf19	0.84715	4.45803	55.1711	3.44797e-06	0.000173505	4.1322	3.67858	3.99239	4.07285	3.9133	4.01783	4.69858	4.94666	5.01719	5.05602	4.49065	4.60769
ENSMUSG00000029009.18	Mthfr	0.846739	6.2847	68.9738	9.59721e-07	7.23844e-05	5.45509	5.62847	5.63484	6.01077	5.97511	5.99969	6.58061	6.66342	6.75016	6.57444	6.77957	6.50966
ENSMUSG00000016918.16	Sulf1	0.840531	4.72568	61.7484	1.81986e-06	0.00011064	3.98229	4.36262	4.02771	4.32661	4.22186	4.48819	5.2197	5.06615	5.26018	5.11055	5.02334	4.77418
ENSMUSG00000040033.17	Stat2	0.837556	8.3746	74.5987	6.05814e-07	5.5022e-05	7.58315	7.87292	7.80941	7.89926	8.17461	7.97114	8.88789	8.67911	8.77435	8.8115	8.70885	8.50911
ENSMUSG00000018593.14	Sparc	0.834768	9.52099	37.8601	2.63922e-05	0.000775966	8.46421	8.9888	8.97195	9.26464	9.19788	9.23274	9.45385	9.93703	9.91322	10.0429	9.91926	9.93645
ENSMUSG00000043953.13	Ccrl2	0.834378	3.36086	35.8884	3.47515e-05	0.000918019	2.97337	2.84071	2.83591	2.77422	2.73766	3.12205	4.08503	3.68521	3.55429	3.36378	4.02358	3.40502
ENSMUSG00000027322.12	Siglec1	0.83332	6.99619	15.7988	0.001413	0.0127478	5.76778	6.24898	6.18218	6.42936	7.02684	7.0321	7.37029	7.26601	6.9926	7.00113	7.57954	7.74787
ENSMUSG00000032294.18	Pkm	0.831088	9.31577	75.5461	5.62291e-07	5.2675e-05	8.92883	8.75281	9.02875	8.80241	8.74937	8.7617	9.73179	9.82799	9.87537	9.65622	9.4636	9.41769
ENSMUSG00000079491.11	H2-T10	0.830501	6.76952	100.378	1.01419e-07	1.42513e-05	6.18161	6.12352	6.48263	6.41339	6.28322	6.25768	7.21337	7.25779	7.22486	7.09428	7.05586	6.87047
ENSMUSG00000025804.6	Ccr1	0.827792	4.20439	9.76812	0.00753752	0.0412585	4.50039	3.86866	3.62255	2.96155	3.35935	3.60422	4.82113	3.96821	3.89041	4.18376	5.04185	4.97192
ENSMUSG00000029298.16	Gbp9	0.825333	7.90486	16.5383	0.00118137	0.011251	6.60962	7.25775	6.82449	7.58058	8.06579	7.74208	8.31167	8.04629	8.33911	8.38943	8.25069	8.19205
ENSMUSG00000030022.15	Adamts9	0.824193	4.07456	31.4705	6.72215e-05	0.00148024	3.5813	3.48961	2.86549	3.66037	3.84604	3.95339	4.24927	4.37058	4.398	4.61948	4.5094	4.38405
ENSMUSG00000039323.19	Igfbp2	0.823739	3.4323	10.5722	0.00587338	0.0345514	2.19524	2.91334	3.16416	3.32502	2.90251	3.0586	3.48202	4.65419	3.22963	3.35712	3.34655	4.03047
ENSMUSG00000024989.16	Cep55	0.822931	3.95987	69.6785	9.04424e-07	6.98e-05	3.37564	3.33293	3.68471	3.51304	3.65121	3.35705	4.26215	4.24006	4.398	4.53634	4.32515	4.06068
ENSMUSG00000030281.17	Il17rc	0.822328	2.71489	28.3441	0.000111774	0.00214269	2.07227	2.57569	2.38325	1.78132	2.16668	2.38118	3.16984	3.46914	3.04677	2.88734	2.91178	2.77239
ENSMUSG00000024810.17	Il33	0.819684	4.22528	30.0678	8.40557e-05	0.00173649	3.47608	4.11182	3.82683	3.26767	3.83384	3.87779	4.60565	4.07891	4.72967	4.65796	4.81735	4.45115
ENSMUSG00000070501.15	Ifi214	0.819004	6.0622	31.2151	6.99757e-05	0.00151276	5.05936	5.8213	5.4057	5.38632	6.06658	5.61227	6.63731	6.16971	6.46006	6.55709	6.35552	6.24773
ENSMUSG00000029322.13	Plac8	0.818898	9.05055	50.9132	5.39492e-06	0.0002406	8.39614	8.85546	8.85408	8.41532	8.55542	8.32974	9.58392	9.29416	9.49611	9.30795	9.52601	9.16068
ENSMUSG00000070960.5	Gm19680	0.818376	2.92664	43.2377	1.31203e-05	0.00047665	2.11962	2.55314	2.633	2.40019	2.48024	2.54449	3.26247	3.14878	3.2433	3.40315	3.56713	2.93615
ENSMUSG00000025877.15	Hk3	0.81829	6.04517	66.7549	1.16085e-06	8.27317e-05	5.74154	5.46443	5.72501	5.29496	5.54212	5.65581	6.44034	6.37314	6.62191	6.17652	6.54593	6.15888
ENSMUSG00000020638.9	Cmpk2	0.817545	6.52598	45.9827	9.42163e-06	0.000367395	6.30024	6.21436	5.93954	5.59557	6.24073	5.95198	7.11076	6.66401	6.79612	6.93551	7.02641	6.67012
ENSMUSG00000049502.18	Dtx3l	0.816395	7.3586	38.3033	2.48462e-05	0.000741652	6.55541	6.76541	6.54337	6.84798	7.36562	7.09846	7.8288	7.47479	7.75941	7.82785	7.69402	7.64227
ENSMUSG00000024640.10	Psat1	0.812796	5.76217	46.4926	8.87479e-06	0.000352507	5.78869	5.26896	5.24993	4.86867	5.2293	5.23566	6.08022	6.07316	6.18068	6.26555	6.03343	6.01973
ENSMUSG00000032271.14	Nnmt	0.812581	1.78402	23.6101	0.000261509	0.00390431	1.19399	1.7734	1.51124	1.06921	1.18241	1.1183	2.00419	2.36901	2.07002	2.01046	2.42839	1.7361
ENSMUSG00000021242.10	Npc2	0.812445	8.58908	87.1914	2.38839e-07	2.67481e-05	8.23281	8.20268	8.33638	7.97384	7.96496	8.00473	9.0693	8.98776	9.02685	8.93122	8.80941	8.78467
ENSMUSG00000036995.8	Asap3	0.811642	3.04519	45.4425	1.00435e-05	0.000381999	2.55809	2.20812	2.68923	2.47449	2.7023	2.80727	3.2169	3.39118	3.64465	3.5152	3.24153	3.2822
ENSMUSG00000049804.10	Armcx4	0.811366	3.94477	17.1124	0.0010314	0.0101653	2.99891	3.25822	2.91348	3.79405	3.82154	3.8109	3.73853	4.11053	4.70023	4.34744	4.48525	4.18244
ENSMUSG00000034329.17	Brip1	0.810459	3.56933	23.1121	0.00028783	0.0041664	3.53548	3.25123	2.5745	2.82053	3.14565	3.13578	3.60843	3.42511	4.0032	4.12217	4.16544	4.01898
ENSMUSG00000055172.11	C1ra	0.809791	7.18101	212.832	8.59813e-10	8.00432e-07	6.66786	6.74752	6.80872	6.72478	6.63634	6.73001	7.54248	7.50881	7.45309	7.51396	7.6306	7.52224
ENSMUSG00000027580.18	Helz2	0.809273	9.91605	22.1754	0.000346019	0.00475128	9.00265	8.94764	9.11055	9.65248	9.91928	9.78086	10.2737	10.2595	10.4061	10.4582	9.98443	10.1557
ENSMUSG00000092517.3	Art2a	0.808829	2.55769	37.2336	2.87692e-05	0.000817782	1.95534	2.25079	2.09773	1.91541	2.2909	2.05969	2.7888	2.50211	3.13009	3.0778	3.0789	2.71657
ENSMUSG00000023043.8	Krt18	0.807996	1.26116	10.6979	0.00565346	0.0336564	0.0356503	1.37091	0.50667	0.569992	0.625648	1.3	1.53766	2.15656	1.15936	1.38139	1.67734	1.42384
ENSMUSG00000033644.6	Piwil2	0.807985	1.29313	21.8382	0.000370183	0.00497194	0.220743	0.848256	0.737498	1.03033	0.836023	1.22491	1.55869	1.58602	1.51547	1.99336	1.51717	1.5356
ENSMUSG00000001039.13	B9d1	0.805841	1.33323	12.3818	0.00346134	0.0236607	1.19399	1.39647	1.11124	-0.110068	0.930724	0.228817	1.63987	1.62546	1.92483	1.60044	1.61934	1.55695
ENSMUSG00000026923.16	Notch1	0.805104	6.65108	15.2443	0.00162121	0.0139807	5.59009	5.5763	5.69649	6.54335	6.66532	6.5924	6.86225	7.10135	7.1829	7.18319	6.6131	6.96234
ENSMUSG00000097487.8	Ptges3l	0.803656	0.941989	30.9358	7.31364e-05	0.00156294	0.484593	0.262137	0.169861	0.724132	0.625648	0.667336	1.30855	1.34738	1.24342	1.40743	1.18532	1.1139
ENSMUSG00000002227.16	Mov10	0.801238	6.42872	90.1741	1.94912e-07	2.30414e-05	5.82723	5.76476	5.96822	6.01326	6.16564	6.06303	6.89104	6.92139	6.72723	6.83293	6.55046	6.68716
ENSMUSG00000038507.7	Parp12	0.798544	6.1135	57.9894	2.60307e-06	0.000144958	5.62742	5.87001	5.61755	5.38632	5.71063	5.70384	6.67752	6.26802	6.41923	6.40298	6.7216	6.17365
ENSMUSG00000024661.8	Fth1	0.798141	10.7282	26.5106	0.000153432	0.00270752	10.6195	10.4814	10.5903	9.94613	9.81316	9.96812	11.2037	11.0717	11.2329	11.0344	11.1134	10.725
ENSMUSG00000057596.14	Trim30d	0.797991	7.08575	35.8231	3.50767e-05	0.00092146	6.31895	6.79334	6.33097	6.40866	7.08118	6.69392	7.62518	7.1554	7.40637	7.54911	7.52465	7.26361
ENSMUSG00000044092.9	C130050O18Rik	0.795778	3.58434	32.3527	5.86208e-05	0.00133306	3.31591	3.05652	3.44453	2.80909	3.14565	2.9384	3.93227	3.84412	3.80077	3.50317	4.2915	4.05319
ENSMUSG00000042622.15	Maff	0.794337	2.34218	16.8198	0.00110492	0.0106912	2.48765	1.83078	1.67612	1.68447	1.91198	1.58661	2.76185	3.00663	2.94165	2.47196	2.64735	2.02365
ENSMUSG00000022479.16	Vdr	0.793611	2.16243	15.0565	0.00169954	0.0144108	1.51051	1.7734	1.46045	1.93659	2.05899	1.46136	1.97319	2.3097	2.95833	2.99433	2.087	2.33921
ENSMUSG00000026573.8	Xcl1	0.793057	2.91891	19.4322	0.000611729	0.00704688	2.74079	2.68346	2.76443	2.03808	1.98736	2.41536	3.65799	3.44729	3.2433	3.25322	2.82036	2.95235
ENSMUSG00000082016.4	Pgam1-ps2	0.792605	1.95636	24.1478	0.00023614	0.00365244	1.03843	1.54101	1.43437	1.55348	1.816	1.58661	2.39175	2.35734	2.68532	2.18625	1.95254	2.03891
ENSMUSG00000020363.7	Gfpt2	0.792358	1.49922	27.6204	0.00012644	0.00233084	1.10268	0.920518	0.898784	0.863382	1.30533	1.19899	1.75368	1.95456	2.07002	2.02736	1.42988	1.63933
ENSMUSG00000023132.9	Gzma	0.791878	6.5682	10.8872	0.00534019	0.032308	5.47798	6.86777	6.67171	5.63173	5.65623	5.74697	7.25141	6.92139	6.69525	7.1416	6.52699	6.79386
ENSMUSG00000074578.16	Zfas1	0.791639	6.80172	75.4367	5.67127e-07	5.2796e-05	6.52643	6.54669	6.50473	6.10617	6.16402	6.19431	7.25665	7.22647	7.1406	7.11171	7.12566	6.98418
ENSMUSG00000040552.9	C3ar1	0.789749	1.28702	10.5029	0.00599879	0.0351365	0.826488	1.11784	0.820394	-0.0257035	0.930724	1.1183	2.19088	1.46077	0.941797	1.12301	1.8885	1.67882
ENSMUSG00000094796.3	BC147527	0.789285	5.94304	63.8856	1.49666e-06	9.52685e-05	5.00366	5.5791	5.55841	5.54301	5.7084	5.48397	6.42539	6.27733	6.17088	6.27972	6.30122	6.23537
ENSMUSG00000102918.2	Pcdhgc3	0.7869	4.61099	16.7069	0.00113486	0.0108986	3.54707	3.69927	3.81171	4.59324	4.3644	4.59889	4.68908	5.04448	5.07759	5.29627	4.7287	4.76044
ENSMUSG00000082088.2	Gm15753	0.786542	2.89979	13.6708	0.00243357	0.0187038	1.62432	1.92162	2.25501	3.0023	2.78912	2.68185	3.32518	3.3027	3.36087	3.42881	2.82036	3.09053
ENSMUSG00000064193.9	Gm4735	0.785649	2.95012	25.2226	0.000193429	0.0031523	2.4387	2.31922	2.46281	2.71415	2.43787	2.64392	3.59322	3.41389	3.6498	2.74138	3.02035	3.0684
ENSMUSG00000026042.17	Col5a2	0.784857	5.98777	25.024	0.000200607	0.00323731	5.11883	5.3382	5.16723	5.76353	5.76519	5.90364	5.74965	6.47045	6.34665	6.41426	6.41426	6.44671
ENSMUSG00000025019.18	Lcor	0.784363	3.32748	10.1372	0.00671395	0.0382085	2.48765	2.11879	2.04699	3.30072	3.2595	3.4313	3.44297	3.55847	3.91625	3.47265	4.06038	3.38725
ENSMUSG00000026770.6	Il2ra	0.784246	4.05499	17.8637	0.000866991	0.00901803	2.77076	3.519	3.41815	3.75284	3.88992	4.00293	4.39671	3.96436	4.73936	4.5885	4.2087	4.32926
ENSMUSG00000037820.16	Tgm2	0.783903	8.10405	52.7499	4.43169e-06	0.000205639	7.97434	7.35141	7.64537	7.60807	7.69085	7.61795	8.34326	8.53701	8.62892	8.47062	8.51803	8.10346
ENSMUSG00000053835.18	H2-T24	0.783898	7.22508	60.7945	1.98943e-06	0.000117125	6.47274	6.6592	6.58546	6.80975	7.08333	6.97643	7.69333	7.47378	7.46663	7.55459	7.65606	7.52529
ENSMUSG00000036067.13	Slc2a6	0.782995	4.63318	52.9719	4.32917e-06	0.000203792	4.4426	3.90474	4.14492	4.17443	3.97756	4.41407	5.14692	4.86661	4.99715	4.79992	5.11188	4.86471
ENSMUSG00000101438.4	Gm19412	0.782696	1.19512	15.6779	0.00145563	0.0130376	1.0052	0.691872	0.603476	0.67456	0.836023	0.741048	1.42764	2.11559	1.00738	1.77065	1.10307	1.37659
ENSMUSG00000086213.3	A330040F15Rik	0.781168	3.44992	13.1924	0.00276749	0.0204163	3.20321	3.50143	3.31472	2.2045	2.73766	2.70966	4.35824	3.36229	3.68028	3.77734	3.78943	3.52904
ENSMUSG00000068220.7	Lgals1	0.780188	6.92543	46.2561	9.12375e-06	0.000359519	6.58453	6.5345	6.77923	6.43216	6.17695	6.31689	7.27026	7.56092	7.2627	7.36032	7.11565	6.92895
ENSMUSG00000024909.16	Efemp2	0.779616	4.29633	55.3063	3.40089e-06	0.000171716	3.96943	3.94427	4.05792	3.68562	3.64191	3.78934	4.48724	4.90318	4.7798	4.49138	4.62444	4.44544
ENSMUSG00000109713.2	Pvrig	0.779144	1.89723	25.7018	0.000177294	0.00301805	1.43765	1.17803	1.14379	1.78132	1.6953	1.43938	2.00419	1.93899	2.49269	2.2879	2.4057	2.1414
ENSMUSG00000026475.8	Rgs16	0.778849	2.31955	13.026	0.0028958	0.0209995	2.4511	1.44628	1.58422	1.82742	1.65887	2.08822	1.8421	2.9456	2.90771	2.84984	2.70426	2.36365
ENSMUSG00000028583.15	Pdpn	0.777517	1.76651	18.2076	0.000801923	0.00855566	1.19399	1.71364	1.29639	1.24931	0.960958	1.483	2.57837	1.82502	2.32277	1.70915	2.07267	1.84425
ENSMUSG00000037892.14	Pcdh18	0.777118	5.12002	18.1533	0.000811799	0.00860011	4.13987	4.51042	4.12468	4.93596	5.044	5.0157	4.96984	5.49804	5.27191	5.70612	5.65106	5.51517
ENSMUSG00000026773.20	Pfkfb3	0.775614	7.01653	36.9113	3.00874e-05	0.000837668	6.13532	6.40037	6.36847	6.6288	6.91546	6.85615	7.41061	7.1821	7.55529	7.47099	7.17892	7.27493
ENSMUSG00000034220.8	Gpc1	0.774486	4.47093	41.6654	1.59787e-05	0.000548393	4.20352	3.85028	4.2117	3.86206	3.79661	4.2053	4.67711	4.89715	5.1664	4.795	4.54878	4.66042
ENSMUSG00000033581.18	Igf2bp2	0.774374	1.5289	26.5717	0.000151784	0.00269146	0.826488	1.23582	0.973134	1.14397	1.07593	1.3	1.92542	2.08762	1.97487	1.99336	1.57934	1.44689
ENSMUSG00000044966.5	Fbxo48	0.77426	1.65297	10.6492	0.00573753	0.034048	0.936348	1.02255	0.402898	1.31549	1.35171	1.87557	1.85915	1.37078	2.11534	1.99336	2.46178	1.84425
ENSMUSG00000029762.7	Akr1b8	0.774149	3.87462	34.0198	4.55856e-05	0.00111463	3.07295	3.53059	3.7283	3.54787	3.22254	3.43685	4.16264	4.23688	4.50971	4.32369	4.13816	3.77662
ENSMUSG00000024066.10	Xdh	0.770448	6.74564	54.2668	3.78281e-06	0.000183534	6.12569	6.39721	6.09226	6.16007	6.50142	6.51506	7.31845	6.84826	6.95518	6.99952	7.27244	7.02401
ENSMUSG00000028965.14	Tnfrsf9	0.769471	3.64425	63.0823	1.60975e-06	0.000101157	2.99891	3.17203	3.41815	3.04194	3.28362	3.30331	4.05205	4.0283	4.13741	3.97318	3.84531	3.78569
ENSMUSG00000029661.17	Col1a2	0.769115	8.40562	34.203	4.43673e-05	0.00109231	7.58421	7.84505	7.83767	8.14399	8.13206	8.18434	8.26485	9.02787	8.7789	8.78815	8.6226	8.84327
ENSMUSG00000039853.19	Trim14	0.768642	5.16977	22.7179	0.000310829	0.00439677	4.04086	4.40102	4.52453	5.05212	5.15278	4.92964	5.51023	5.65995	5.48402	5.49914	5.31889	5.52197
ENSMUSG00000022667.19	Cd200r1	0.768638	2.88343	39.2865	2.17725e-05	0.000672825	2.3221	2.53023	2.56251	2.53129	2.2669	2.48137	3.1561	3.05076	3.04677	3.04499	3.64186	3.22998
ENSMUSG00000041736.8	Tspo	0.766995	6.79999	40.2535	1.91674e-05	0.000617021	6.72956	6.46069	6.51954	6.112	6.03051	6.22031	7.14636	7.30449	7.31867	6.94832	7.12783	6.89792
ENSMUSG00000024883.9	Rin1	0.766291	1.83397	13.818	0.00234034	0.0181382	0.936348	1.47055	1.17563	1.43938	1.54373	1.73831	2.04946	2.69985	2.24334	1.8863	1.42988	2.31435
ENSMUSG00000031070.16	Mrgprf	0.765073	1.28066	15.026	0.00171267	0.014485	0.971185	0.46905	0.694193	0.724132	0.507712	1.50433	1.63987	1.93899	1.60293	1.43302	1.26314	1.61917
ENSMUSG00000036545.10	Adamts2	0.764649	4.49065	27.5106	0.000128854	0.00236947	3.80053	3.7044	3.78099	4.31856	4.30965	4.28755	4.30011	4.94276	4.91837	4.9886	4.82379	4.85181
ENSMUSG00000051590.11	Map3k19	0.762995	4.20126	42.6787	1.40635e-05	0.000497567	3.23938	3.90027	3.71211	3.86758	3.7882	4.00293	4.64551	4.49025	4.40106	4.67682	4.35211	4.58967
ENSMUSG00000016256.11	Ctsz	0.762665	8.70102	47.3187	8.06409e-06	0.000328147	8.49484	8.23315	8.56129	8.10505	8.08372	8.0555	9.16808	9.2201	9.11897	8.8937	8.92851	8.81793
ENSMUSG00000042726.15	Trafd1	0.761613	7.99468	122.746	2.91469e-08	5.78858e-06	7.52353	7.52948	7.65493	7.51124	7.65171	7.50612	8.50131	8.36015	8.35553	8.27184	8.26534	8.17834
ENSMUSG00000072109.13	A530040E14Rik	0.761553	5.92015	46.0856	9.30819e-06	0.000365819	5.25582	5.34149	5.25367	5.70763	5.73598	5.56104	6.3277	6.42925	6.38417	6.28148	6.09767	5.92027
ENSMUSG00000079419.5	Ms4a6c	0.760245	6.28015	27.3247	0.000133058	0.00243776	5.73649	6.24371	5.87918	5.59223	5.74796	5.81575	6.84631	6.2688	6.35219	6.27354	7.00722	6.73185
ENSMUSG00000118590.2	Gm15433	0.760116	2.5816	14.3298	0.00204669	0.0164254	2.19524	1.71364	2.26983	1.89391	2.55151	2.15716	3.30043	2.20943	3.22274	3.10988	2.79438	2.49112
ENSMUSG00000023206.17	Il15ra	0.760026	4.39024	40.071	1.96304e-05	0.000626114	3.77612	4.06476	3.95619	4.00428	4.05319	3.89807	5.07394	4.32937	4.82597	4.88349	4.6121	4.454
ENSMUSG00000034422.15	Parp14	0.756715	8.56113	54.9805	3.51564e-06	0.000176315	7.92244	8.11541	7.94056	8.06564	8.49536	8.18392	9.04285	8.70523	8.94828	8.87647	8.97405	8.7666
ENSMUSG00000021062.16	Rab15	0.755112	2.76335	10.6148	0.00579777	0.0342553	3.2536	2.02357	2.11425	1.73371	2.15365	2.22296	2.58863	3.12144	3.18781	3.26752	3.34655	2.87796
ENSMUSG00000021211.5	Akr1c12	0.752321	1.39931	36.4488	3.21011e-05	0.000872528	1.03843	0.691872	1.04384	1.03033	0.930724	1.1457	1.65947	1.80797	1.87299	1.68805	1.67734	1.55695
ENSMUSG00000028859.15	Csf3r	0.751992	6.93704	8.94783	0.00982335	0.0499211	7.30198	6.4153	6.31765	6.23999	5.89907	6.48789	7.66906	6.83465	6.61469	6.7173	7.60218	7.69438
ENSMUSG00000071350.13	Setdb2	0.750391	5.14355	37.1614	2.90589e-05	0.000822874	4.45803	4.78901	4.46458	4.47153	5.14127	4.85483	5.5826	5.26658	5.42074	5.64449	5.51321	5.35528
ENSMUSG00000048612.17	Myof	0.749746	6.16079	68.2971	1.0165e-06	7.56913e-05	5.53585	5.72243	5.62334	5.68434	5.83215	5.98459	6.64839	6.521	6.31948	6.67235	6.34586	6.37264
ENSMUSG00000035929.12	H2-Q4	0.749498	9.3976	68.9432	9.6221e-07	7.23844e-05	8.75794	8.85863	9.09164	8.98649	9.08455	9.03857	9.71014	9.94734	9.81712	9.70232	9.53249	9.59635
ENSMUSG00000033295.15	Ptprf	0.74884	4.54461	11.237	0.00481229	0.0298545	3.0889	3.79368	3.62831	4.48237	4.51719	4.61614	4.54107	5.02064	5.0132	4.94035	4.69634	4.9418
ENSMUSG00000073555.2	Gm4951	0.747725	4.47765	24.2379	0.00023217	0.00359852	3.93013	4.49867	3.81171	3.80561	4.20617	3.95339	4.93609	4.37925	4.81685	4.93588	5.13621	4.45968
ENSMUSG00000041548.5	Hspb8	0.747514	3.34676	29.6113	9.05417e-05	0.0018449	3.34276	2.84071	3.1482	2.73848	2.41621	2.90671	3.83218	3.65216	3.65492	3.62472	3.73584	3.49072
ENSMUSG00000120804.1	ENSMUSG00000120804.1	0.744884	1.77224	15.6414	0.00146881	0.0131192	1.48663	1.31838	1.95825	1.21504	1.04804	0.910366	1.85915	2.51267	1.85529	2.06057	2.07267	2.054
ENSMUSG00000073490.12	Ifi207	0.744419	5.94235	21.0803	0.000431925	0.00555092	5.53294	5.79511	5.48566	5.07618	5.75768	5.36951	6.60356	5.64083	6.10967	6.19346	6.63583	6.19167
ENSMUSG00000020534.15	Shmt1	0.743529	4.88557	78.8389	4.36573e-07	4.33833e-05	4.54153	4.35286	4.36455	4.4459	4.51464	4.56885	5.29995	5.0733	5.41773	5.27167	5.13449	5.01498
ENSMUSG00000022906.16	Parp9	0.743126	7.41955	71.6356	7.69015e-07	6.39915e-05	6.82311	7.09749	6.91274	6.83958	7.24986	7.03301	7.89748	7.56378	7.74115	7.81088	7.80875	7.61136
ENSMUSG00000048498.9	Cd300e	0.740624	5.15746	14.0978	0.00217421	0.017153	5.31125	4.80103	4.83976	4.16548	4.3644	4.68078	5.79356	4.99075	5.31301	5.12043	5.9058	5.52197
ENSMUSG00000025743.15	Sdc3	0.740337	9.20392	83.9225	3.00551e-07	3.29601e-05	8.757	8.64497	8.83987	8.62904	8.94132	8.8805	9.51784	9.57181	9.69331	9.39464	9.54049	9.42397
ENSMUSG00000021806.5	Nid2	0.739314	4.5527	16.9228	0.00107837	0.0104976	3.66347	3.64165	3.73899	4.29004	4.46803	4.66193	4.60058	5.05536	4.77745	5.10857	4.78694	4.85397
ENSMUSG00000019312.11	Grb7	0.739002	1.33043	17.1103	0.00103189	0.0101653	0.826488	0.920518	1.07793	0.818442	1.1033	0.776539	0.974783	1.82502	1.87299	1.94082	1.69617	1.30268
ENSMUSG00000038775.15	Vill	0.738701	3.55149	25.8141	0.000173739	0.00297515	3.29544	2.89552	3.23386	3.38018	3.05044	2.90671	3.74313	4.15164	3.89474	3.61358	4.22175	3.43415
ENSMUSG00000034463.5	Scara3	0.738431	3.97587	36.0082	3.41646e-05	0.000908717	3.14337	3.53635	3.61095	3.68562	3.57507	3.74524	4.00685	4.47414	4.32271	4.5885	4.23146	4.06441
ENSMUSG00000020572.9	Nampt	0.737722	6.88478	37.966	2.60131e-05	0.000767257	6.45592	6.61837	6.41422	6.02814	6.70494	6.50253	7.49315	6.84513	7.23388	7.27491	7.263	7.04683
ENSMUSG00000028392.16	Bspry	0.737577	2.20469	33.3773	5.01705e-05	0.00118055	2.02332	1.56376	1.90227	1.68447	1.86479	1.68328	2.47154	2.75424	2.63434	2.49643	2.17015	2.52402
ENSMUSG00000027737.11	Slc7a11	0.737078	4.35874	52.9438	4.342e-06	0.000203792	3.66879	3.9486	3.7283	4.17443	3.98494	4.09717	4.7702	4.5009	4.82824	4.63609	4.76927	4.53692
ENSMUSG00000028270.13	Gbp2	0.735887	7.16546	25.2899	0.000191067	0.0031394	6.45899	6.77275	6.70072	6.21095	7.02147	7.13822	7.76915	7.28037	7.53493	7.48405	7.57033	7.21029
ENSMUSG00000071847.14	Apcdd1	0.735838	3.86965	34.2556	4.40247e-05	0.00109061	3.05682	3.37854	3.24141	3.59526	3.62312	3.73174	3.84935	4.36184	4.10782	4.28206	4.15867	4.31367
ENSMUSG00000000957.12	Mmp14	0.732076	6.32233	56.1814	3.11335e-06	0.00016371	5.62878	5.77088	5.81998	6.06227	6.04557	6.07645	6.40594	6.82674	6.78096	6.67034	6.6413	6.47993
ENSMUSG00000040296.16	Rigi	0.732008	8.02014	41.0136	1.73685e-05	0.000583223	7.18583	7.60988	7.42303	7.59147	7.97148	7.74348	8.48355	8.20504	8.26689	8.48235	8.26574	8.31228
ENSMUSG00000036986.17	Pml	0.730425	8.84277	41.2399	1.68709e-05	0.000571119	8.20792	8.16599	8.27364	8.56098	8.75693	8.52887	9.1525	9.18185	9.27367	9.3615	8.89935	9.05901
ENSMUSG00000018459.16	Slc13a3	0.728482	0.562356	9.69266	0.00771993	0.0420279	0.332137	-0.0468119	0.348072	0.129528	0.37927	-0.183623	0.0977425	0.941384	0.469803	0.884214	0.857604	1.51393
ENSMUSG00000006310.11	Zbtb32	0.728392	3.41396	35.424	3.71393e-05	0.000958324	2.85711	2.84071	3.14016	3.44074	2.87101	2.79	3.63342	3.86899	3.82371	3.8021	3.50442	3.71147
ENSMUSG00000002233.14	Rhoc	0.727492	4.66658	60.5424	2.03722e-06	0.000119466	4.26096	4.31984	4.41209	4.32259	4.12504	4.08661	4.9421	5.17815	5.07377	5.08253	4.8825	4.68971
ENSMUSG00000029994.18	Anxa4	0.727207	5.38371	68.0717	1.03626e-06	7.60346e-05	4.86698	5.05288	5.07106	4.88783	4.96974	4.99136	5.9086	5.63722	5.82369	5.81473	5.53821	5.42371
ENSMUSG00000028776.15	Tinagl1	0.725612	6.78222	37.0145	2.96577e-05	0.000828803	6.1382	6.45005	6.46664	6.34869	6.35684	6.46019	6.83773	7.43024	7.28766	7.17563	7.08696	6.6329
ENSMUSG00000029999.15	Tgfa	0.724517	0.855277	13.046	0.00288	0.0209359	0.384766	0.606827	0.694193	-0.110068	0.507712	0.549184	1.12334	1.11771	1.68538	1.15411	1.07458	0.558493
ENSMUSG00000036560.15	Lgi4	0.72422	0.695901	10.3973	0.00619575	0.0359967	-0.176733	0.691872	0.555885	-0.110068	0.548105	0.0662537	1.12334	1.27481	0.373606	0.80804	0.789108	1.35237
ENSMUSG00000024427.8	Spry4	0.723849	3.36186	19.8116	0.00056373	0.006643	3.0157	2.54173	2.41026	2.96155	3.24728	3.32744	3.31286	3.49066	3.70519	3.8216	3.76288	3.88189
ENSMUSG00000032511.18	Scn5a	0.723373	2.67534	31.44	6.75435e-05	0.00148024	2.36203	2.29223	2.13058	2.16914	2.16668	2.48137	2.69693	3.05799	3.34193	3.12566	2.79438	2.79952
ENSMUSG00000027298.18	Tyro3	0.723185	2.27107	16.4961	0.00119335	0.0113396	1.19399	1.54101	2.02967	2.09571	1.92737	2.197	2.2948	2.93779	2.70522	2.57897	2.50513	2.36365
ENSMUSG00000017929.14	B4galt5	0.722197	6.76324	57.9694	2.60818e-06	0.000144958	6.22646	6.13116	6.34591	6.32579	6.61332	6.45198	7.23231	7.0722	7.20534	7.17799	6.81445	6.92537
ENSMUSG00000039304.12	Tnfsf10	0.722002	4.53511	23.6693	0.000258572	0.00388461	3.66879	3.8595	3.80154	4.24829	4.59877	4.36537	4.95008	4.60076	4.82824	5.00788	4.8044	4.87537
ENSMUSG00000120488.1	Gm2848	0.721869	1.70365	15.6236	0.00147526	0.0131503	0.936348	1.08677	0.820394	1.84992	1.50322	1.3944	2.03453	1.93899	1.64474	2.15584	2.21	2.00824
ENSMUSG00000027030.16	Stk39	0.720317	4.83529	45.8092	9.61648e-06	0.000372045	4.56167	4.62299	4.49329	4.11062	4.22186	4.5068	5.32164	4.91119	5.13374	5.29278	5.20684	4.98576
ENSMUSG00000030560.18	Ctsc	0.720055	8.31359	86.907	2.43588e-07	2.70765e-05	8.01794	8.01558	8.0065	7.71078	7.79915	7.87593	8.69391	8.47948	8.71701	8.68028	8.66473	8.52189
ENSMUSG00000028602.13	Tnfrsf8	0.71949	1.49203	16.0352	0.00133372	0.0121897	1.70931	1.11784	1.04384	0.67456	0.899843	0.910366	1.7897	1.7556	1.76338	2.10899	1.80424	1.49193
ENSMUSG00000018920.12	Cxcl16	0.719405	5.80542	79.3624	4.19711e-07	4.22405e-05	5.37443	5.40742	5.5124	5.29905	5.29604	5.50528	6.20134	6.05702	6.34665	6.18313	5.98353	5.9037
ENSMUSG00000046841.6	Ckap4	0.719268	5.7352	23.5701	0.000263518	0.00392104	5.65981	5.33159	5.50615	5.11851	5.15442	5.12986	5.71143	6.48124	6.04673	6.29985	5.63895	5.93155
ENSMUSG00000050234.8	Gja4	0.716982	3.47078	42.0065	1.53025e-05	0.000531307	2.88478	3.06451	3.35699	3.1992	2.86303	2.99975	3.79722	3.86899	3.97069	3.85984	3.54653	3.60275
ENSMUSG00000033227.8	Wnt6	0.716155	0.894169	19.4461	0.000609889	0.00703119	0.332137	0.14637	0.50667	0.569992	0.587397	0.811177	0.910797	1.24979	1.10048	1.35486	0.985551	1.46959
ENSMUSG00000046591.11	Ticrr	0.714954	4.49518	20.2132	0.000517567	0.00625051	4.48841	3.80327	3.68471	3.97387	3.90943	4.49086	4.51171	4.50883	4.96862	5.07646	4.92302	4.75814
ENSMUSG00000001555.11	Fkbp10	0.713292	4.51279	37.8391	2.64679e-05	0.000775966	3.84817	4.18699	4.32605	3.98915	4.15477	4.12841	4.54107	5.15644	4.91837	4.93812	4.59214	4.70174
ENSMUSG00000033355.7	Rtp4	0.712132	6.90229	34.1224	4.48986e-05	0.00110175	6.56685	6.87688	6.58324	6.1259	6.54386	6.18526	7.48871	7.21359	7.06513	7.16469	7.26812	7.03974
ENSMUSG00000034993.8	Vat1	0.711943	6.31794	39.1491	2.21747e-05	0.000682073	5.86477	5.96491	6.11296	5.90055	5.87247	5.77466	6.6105	6.93618	6.80767	6.73412	6.34586	6.21453
ENSMUSG00000023186.15	Vwa5a	0.711155	5.8278	67.9012	1.0515e-06	7.67747e-05	5.25228	5.55376	5.27953	5.30721	5.51945	5.61718	6.28338	5.90102	6.17712	6.19065	6.1952	6.0586
ENSMUSG00000001435.16	Col18a1	0.71113	5.85218	36.2097	3.32027e-05	0.000889485	5.23626	5.37563	5.25925	5.53782	5.52199	5.72783	5.72777	6.49262	6.11433	6.26466	6.14126	6.1369
ENSMUSG00000068758.9	Il3ra	0.710529	4.33936	32.9477	5.35308e-05	0.0012439	3.96943	3.90918	4.0013	3.85651	4.02484	3.88187	4.53842	5.06794	4.91623	4.49138	4.39595	4.32616
ENSMUSG00000078920.4	Ifi47	0.709736	7.80648	27.8948	0.000120635	0.00225452	7.38547	7.70916	7.57773	6.90753	7.50231	7.23308	8.48183	7.88449	8.05499	8.18015	8.11889	7.90155
ENSMUSG00000048126.17	Col6a3	0.70945	5.99934	12.5249	0.00332551	0.023071	5.09534	5.18343	4.96346	5.94173	5.94989	6.05131	5.77907	6.40111	6.33871	6.59229	6.3481	6.28339
ENSMUSG00000062783.3	Csprs	0.709223	4.32542	17.8932	0.000861173	0.00898261	4.10501	4.16856	3.94237	3.46281	4.10149	3.65277	4.87871	4.49292	4.92898	4.85064	4.46892	3.97603
ENSMUSG00000044350.15	Lacc1	0.708658	4.87254	39.1638	2.21314e-05	0.000682073	4.16266	4.48086	4.36109	4.35442	4.74711	4.6643	5.32472	4.88705	5.21752	5.0519	5.38709	5.17025
ENSMUSG00000083367.2	Gm8806	0.70848	0.483963	18.033	0.000834222	0.00877524	-0.337957	0.14637	-0.0335092	0.201299	0.025872	0.507548	0.622028	0.810596	0.907854	0.884214	0.641511	0.756038
ENSMUSG00000024424.16	Ttc39c	0.708179	2.24794	20.8952	0.000448749	0.00568861	1.57987	1.62991	1.93983	1.91541	2.20508	1.77387	2.43788	2.50211	2.98299	2.67859	2.22304	2.36365
ENSMUSG00000050910.6	Cdr2l	0.707927	4.202	28.6496	0.000106176	0.00205389	3.85284	3.65229	3.60512	3.98915	3.78398	3.91807	4.10662	4.7034	4.8751	4.66607	4.30382	4.25282
ENSMUSG00000063268.13	Parp10	0.705381	6.88168	107.249	6.74745e-08	1.03612e-05	6.45823	6.42543	6.47785	6.44145	6.64043	6.46427	7.26667	7.34345	7.24539	7.13869	7.12393	7.00472
ENSMUSG00000032802.9	Srxn1	0.705286	4.05638	51.0226	5.33126e-06	0.000239184	3.79082	3.62552	3.86638	3.52007	3.38188	3.73626	4.26855	4.43305	4.452	4.37079	4.50407	4.12285
ENSMUSG00000073902.6	Gvin3	0.704586	7.15508	10.1861	0.00661278	0.0378228	6.02359	6.68147	6.02612	6.9909	7.41492	6.90256	7.61455	6.94107	7.50261	7.4578	7.80442	7.32401
ENSMUSG00000050640.17	Tmem150c	0.702458	2.58865	14.4295	0.00199456	0.0161596	1.78958	2.10335	1.88311	2.05755	2.65685	2.48137	2.79767	2.6529	3.36713	3.10193	2.52633	2.73542
ENSMUSG00000047798.16	Cd300lf	0.7023	6.21789	39.6313	2.07995e-05	0.000649588	5.70579	5.50465	5.54018	6.05986	5.96954	6.05673	6.59912	6.3072	6.41168	6.47634	6.6755	6.65101
ENSMUSG00000003070.7	Efna2	0.701572	0.466112	12.4333	0.00341171	0.023429	0.0356503	-0.269921	0.455717	-0.295216	0.0819732	0.374903	0.581502	0.589076	1.13022	1.02547	0.432862	0.640784
ENSMUSG00000001870.17	Ltbp1	0.7015	4.91655	34.0106	4.56477e-05	0.00111463	4.11672	4.38195	4.33313	4.72996	4.65995	4.80199	5.12594	5.15644	5.36084	5.39884	5.26789	4.99361
ENSMUSG00000056220.15	Pla2g4a	0.700884	4.73825	33.5955	4.85565e-05	0.00116278	4.34637	4.53077	4.32605	4.01925	4.37285	4.43087	5.11711	4.52717	5.01121	5.09861	5.31432	5.09013
ENSMUSG00000063445.15	Nmral1	0.700004	5.21537	51.7548	4.92658e-06	0.000223044	5.1647	4.68394	4.94972	4.65844	4.72965	4.68312	5.60299	5.53864	5.54049	5.35098	5.64865	5.43095
ENSMUSG00000022203.8	Efs	0.699014	1.93996	20.1532	0.000524179	0.00630669	1.38695	1.71364	1.80384	1.40939	1.44022	1.52534	2.04946	2.67186	1.95838	1.94082	2.45074	2.19686
ENSMUSG00000003617.17	Cp	0.698701	6.68397	58.3912	2.50312e-06	0.000141764	6.3606	6.45081	6.29609	6.14309	6.2229	6.26395	7.10407	6.73166	6.77214	6.98932	7.26182	7.01777
ENSMUSG00000028494.13	Plin2	0.698575	6.39851	21.0462	0.000434972	0.00557085	6.45746	6.15007	6.12829	5.69836	5.7084	5.72783	6.90291	6.47518	6.89201	6.53659	6.97241	6.32832
ENSMUSG00000025161.17	Slc16a3	0.698431	4.20178	13.6321	0.00245878	0.0187909	4.52111	3.48365	3.81171	3.54097	3.5993	3.62384	4.85553	4.21442	4.41924	4.05373	4.55653	4.77418
ENSMUSG00000045868.13	Gvin1	0.698254	8.41769	19.0009	0.000672105	0.00753274	7.8602	8.23293	7.66513	7.88707	8.43874	7.93553	8.93388	8.21376	8.80406	8.58167	9.1306	8.50018
ENSMUSG00000037206.16	Islr	0.697245	4.29029	63.9769	1.4844e-06	9.52474e-05	3.71577	4.06077	3.99685	3.95323	3.9325	3.71355	4.52246	4.77311	4.63948	4.6498	4.51736	4.44544
ENSMUSG00000057666.19	Gapdh	0.696928	9.63393	31.7927	6.39222e-05	0.00142747	9.61691	9.26245	9.44172	8.95391	8.99732	9.06583	9.96048	10.0413	10.1614	9.81494	9.91437	9.70643
ENSMUSG00000038304.15	Cd160	0.696447	3.74663	27.9298	0.000119916	0.0022439	2.89389	3.63092	3.56961	3.57514	3.21629	3.12205	4.13139	3.97204	4.24328	4.13392	3.83261	3.95206
ENSMUSG00000069874.8	Irgm2	0.696329	7.41641	40.167	1.93851e-05	0.000621233	6.89574	7.0307	6.89432	6.78076	7.35605	7.12623	7.9571	7.46633	7.733	7.84046	7.77234	7.50449
ENSMUSG00000037466.14	Tedc1	0.695229	4.80935	39.9079	2.0055e-05	0.000635574	4.57022	4.07667	4.40875	4.4385	4.3924	4.58395	4.84058	5.34399	5.30162	5.16882	4.92302	5.03604
ENSMUSG00000029699.14	Ssc4d	0.693081	1.65013	13.5106	0.00253993	0.0192432	1.25181	1.56376	1.00892	1.28278	1.18241	1.2754	2.39175	2.18324	1.62398	1.48287	2.19684	1.49193
ENSMUSG00000025017.11	Pik3ap1	0.692405	8.21857	35.5926	3.62516e-05	0.000947312	7.45249	7.62042	7.64928	7.90263	8.19184	8.03367	8.63742	8.45779	8.60826	8.57648	8.41685	8.42778
ENSMUSG00000075324.14	Fign	0.691667	0.769326	14.1593	0.0021395	0.0169704	-0.10241	0.606827	0.0375141	0.397391	0.423367	0.811177	1.12334	0.844421	0.941797	1.12301	0.890671	1.35237
ENSMUSG00000020089.9	Ppa1	0.690742	5.62379	18.1181	0.000818297	0.00864435	5.67574	5.53518	5.47131	4.64885	4.90318	4.88563	6.15203	5.89801	5.85074	6.00267	5.90277	5.72188
ENSMUSG00000020027.19	Socs2	0.690418	4.39531	20.7379	0.000463642	0.00584259	4.04086	4.36262	4.01896	3.25929	4.11163	4.04355	4.67711	4.42189	5.01121	4.70072	4.75587	4.55295
ENSMUSG00000038866.16	Zcchc2	0.690054	6.82018	46.2703	9.10852e-06	0.000359519	6.23991	6.35138	6.21702	6.46988	6.75163	6.50584	7.34024	7.02873	7.14288	7.26471	6.90927	7.01198
ENSMUSG00000055184.5	Fam72a	0.689896	1.93091	13.2804	0.00270227	0.0201352	1.78958	1.88597	1.90227	0.818442	1.35171	1.25038	2.4604	1.98521	2.38578	2.27381	2.23596	1.94486
ENSMUSG00000026104.15	Stat1	0.68985	9.72903	47.813	7.61967e-06	0.000314391	9.12649	9.43562	9.37547	9.09675	9.57806	9.38753	10.2744	9.89503	10.0184	10.0532	10.0191	9.9048
ENSMUSG00000024054.15	Smchd1	0.689722	7.75002	35.185	3.8441e-05	0.000982124	7.132	7.38771	7.01307	7.27024	7.7306	7.53101	8.20754	7.79515	8.10687	8.09079	8.11955	7.96781
ENSMUSG00000000628.11	Hk2	0.689265	4.93601	35.8741	3.48225e-05	0.000918019	4.24681	4.44456	4.38171	4.60321	4.69634	4.84859	5.21474	5.33361	5.31139	5.47625	4.95854	5.07911
ENSMUSG00000069008.4	Gm5537	0.689258	4.45423	30.647	7.65782e-05	0.00161563	4.34968	4.03251	4.28286	3.59526	3.92101	4.11114	4.78589	4.83331	5.02908	4.6795	4.57698	4.58188
ENSMUSG00000010830.9	Kdelr3	0.688908	2.00142	17.7864	0.000882432	0.009134	1.43765	1.9039	1.71996	1.21504	1.52362	1.80857	2.33193	2.75424	2.11534	2.01046	2.07267	2.35148
ENSMUSG00000063193.10	Cd300lb	0.688536	4.1625	17.0184	0.00105438	0.0103051	4.1551	3.7044	3.69573	3.52007	3.83384	3.67645	4.47899	4.12436	4.23987	3.97318	4.98749	4.71842
ENSMUSG00000023045.14	Soat2	0.687774	2.57433	24.464	0.000222542	0.00348189	2.73066	2.17895	1.97644	1.89391	2.12724	2.08822	2.75275	2.96879	2.92478	2.80155	2.96709	2.79952
ENSMUSG00000020357.4	Flt4	0.686603	5.22005	42.861	1.37477e-05	0.000489438	4.79589	4.68134	4.71802	4.92275	4.99188	4.88563	5.27157	5.50731	5.68653	5.85906	5.34894	5.36893
ENSMUSG00000036634.16	Mag	0.685758	2.59982	25.4847	0.000184406	0.00308779	2.37509	2.35877	2.39682	2.30566	1.73083	2.05969	3.00341	3.05799	2.9666	2.59039	2.9515	2.75402
ENSMUSG00000009035.16	Tmem184b	0.685025	6.60589	59.3935	2.27235e-06	0.000131699	6.12955	6.10426	6.10368	6.18573	6.50206	6.27096	6.90701	7.0917	7.0266	6.92033	6.66538	6.79498
ENSMUSG00000052749.11	ENSMUSG00000052749.11	0.68501	7.05052	38.3871	2.45657e-05	0.000736231	6.28733	6.69634	6.44557	6.6522	7.07645	6.72093	7.45965	7.16506	7.35966	7.38961	7.37568	7.34909
ENSMUSG00000029414.12	Kntc1	0.684691	4.68674	15.1065	0.00167829	0.0142928	4.78369	4.05677	3.82181	4.20966	4.18711	4.55614	4.6282	4.55808	5.0661	5.11649	5.4299	4.94383
ENSMUSG00000067235.15	H2-Q10	0.684454	5.17552	57.1238	2.83438e-06	0.000154645	4.99099	4.72235	4.758	4.6962	4.70976	4.86104	5.68418	5.42167	5.30488	5.26099	5.48372	5.65043
ENSMUSG00000033307.8	Mif	0.682779	6.47099	26.1491	0.000163611	0.00284363	6.44357	6.21795	6.30601	5.72448	5.90297	5.79102	6.97996	6.90846	6.90551	6.73476	6.5237	6.50692
ENSMUSG00000001123.16	Lgals9	0.682493	8.3158	56.23	3.09824e-06	0.00016371	8.05444	8.11228	8.0439	7.6253	7.87975	7.83601	8.70986	8.63751	8.59899	8.52238	8.76091	8.44882
ENSMUSG00000037202.7	Prf1	0.682438	5.0704	20.6096	0.000476206	0.00593717	4.72367	4.9071	4.99949	4.47877	4.4253	4.50416	5.82428	5.53476	5.02513	5.41658	5.00647	5.23956
ENSMUSG00000040412.18	Elapor1	0.681905	3.33521	21.121	0.000428328	0.00551421	2.253	3.04039	2.81584	3.07097	3.23497	3.12205	3.42017	3.57367	3.77746	3.8021	3.73129	3.44565
ENSMUSG00000073599.11	Ecscr	0.679174	4.21031	39.7077	2.05908e-05	0.000645683	3.68986	3.9615	4.02334	3.95841	3.59448	3.71812	4.58273	4.37347	4.62126	4.70072	4.53838	4.1721
ENSMUSG00000026890.20	Lhx6	0.677872	0.602748	11.3887	0.0046022	0.0288752	-0.176733	0.3693	0.603476	0.201299	-0.0324994	0.374903	0.45261	1.00259	1.13022	1.18456	0.432862	0.929762
ENSMUSG00000062082.17	Cd200r4	0.677636	1.6173	17.7175	0.000896459	0.00923428	1.19399	1.51791	1.40781	1.03033	1.15652	1.1183	2.24378	1.54546	1.83737	1.84877	2.21	1.59873
ENSMUSG00000056501.4	Cebpb	0.676563	4.38107	12.2334	0.0036091	0.0243971	4.5299	4.12334	4.28651	3.60191	3.62784	3.55908	4.9461	5.09454	4.50971	4.4575	4.65604	4.21974
ENSMUSG00000064080.13	Fbln2	0.676561	4.18724	12.8167	0.00306699	0.0218578	3.73617	3.35917	3.68471	3.99926	3.90166	4.0724	4.09587	4.95829	4.13007	4.92916	3.93918	4.51254
ENSMUSG00000025408.16	ENSMUSG00000025408.16	0.672655	4.99256	49.099	6.58901e-06	0.00027961	4.81759	4.48979	4.79434	4.67744	4.41442	4.4639	5.47055	5.41606	5.22444	5.09661	5.29438	5.19599
ENSMUSG00000032501.10	Trib1	0.670867	4.99102	49.1746	6.53362e-06	0.000278849	4.72367	4.28605	4.4806	4.5832	4.75791	4.80629	5.32164	5.34103	5.4564	5.18208	5.23929	5.15807
ENSMUSG00000034648.10	Lrrn1	0.670024	4.67129	14.5421	0.00193746	0.0158129	3.38859	4.41984	4.30101	4.29825	4.58184	4.51207	4.90768	4.67783	5.34507	5.10658	4.94286	4.70891
ENSMUSG00000121057.1	ENSMUSG00000121057.1	0.669521	0.677602	11.3619	0.00463864	0.0290183	0.707568	0.46905	0.603476	0.053999	-0.366103	0.228817	1.25801	0.704083	0.873094	1.02547	1.01584	0.792497
ENSMUSG00000026955.14	Sapcd2	0.667191	2.67121	16.2302	0.00127213	0.0118479	2.62524	2.50695	2.13058	2.18693	2.11384	2.17056	2.34409	3.39118	2.78218	2.96832	3.10026	2.97632
ENSMUSG00000067212.9	H2-T23	0.667111	9.45616	49.9098	6.02147e-06	0.00026302	8.9889	9.15059	9.26385	9.01432	9.08605	8.98126	9.8498	9.96625	9.89357	9.60675	9.62213	9.51107
ENSMUSG00000039395.9	Mreg	0.667074	4.47024	32.3756	5.84145e-05	0.0013304	4.21082	3.88681	4.13686	3.8949	4.07062	4.33891	5.04814	4.58584	4.86408	4.93365	4.44686	4.61279
ENSMUSG00000043079.18	Synpo	0.666868	5.71501	40.8552	1.77268e-05	0.000585455	5.29416	5.06886	5.07739	5.52389	5.43446	5.58	5.85436	6.15967	6.14014	6.11857	5.83325	5.912
ENSMUSG00000020057.3	Dram1	0.665798	4.93571	44.7953	1.08514e-05	0.000407134	4.61772	4.69429	4.70989	4.22696	4.46012	4.6259	5.16246	5.13097	5.36866	5.28928	5.39432	4.98969
ENSMUSG00000025555.15	Farp1	0.665366	3.64505	15.9713	0.00135462	0.0123331	2.65769	3.10384	3.12393	3.276	3.69684	3.55908	3.77941	3.97967	4.03893	4.31684	3.76288	3.64324
ENSMUSG00000020766.5	Galk1	0.664801	4.61264	34.4165	4.29944e-05	0.00107631	4.07329	4.31315	4.23833	4.23125	4.27396	4.31497	4.69146	5.27125	5.1664	4.71903	4.75363	4.70891
ENSMUSG00000042190.13	Cmklr1	0.664695	4.5716	36.2849	3.28517e-05	0.000886331	3.94335	3.92244	4.07911	4.25252	4.49927	4.41125	4.80362	4.84171	4.83728	4.70335	4.90088	5.07356
ENSMUSG00000027082.16	Tfpi	0.664362	6.07399	20.6822	0.00046905	0.00589086	5.51829	6.02453	5.92205	5.51512	5.60689	5.54826	6.27388	5.87466	6.59016	6.43261	6.76348	6.08915
ENSMUSG00000019796.13	Lrp11	0.663744	1.77999	16.1961	0.00128265	0.0119035	1.68853	1.56376	1.40781	0.863382	1.37436	1.46136	2.33193	2.08762	2.33559	1.99336	1.67734	1.84425
ENSMUSG00000061232.17	H2-K1	0.661442	11.9051	35.0311	3.9307e-05	0.000999109	11.6223	11.576	11.8361	11.4069	11.3716	11.3448	12.2503	12.4496	12.2667	12.0457	12.0692	12.0625
ENSMUSG00000049988.6	Lrrc25	0.6608	5.4563	46.8894	8.47427e-06	0.000342139	5.19449	4.90487	5.31392	5.0497	4.99371	5.03963	5.85116	5.72722	5.79031	5.46544	5.98927	5.60759
ENSMUSG00000041801.6	Phlda3	0.660724	3.67188	28.9106	0.000101647	0.00199476	3.57565	3.31963	3.45104	3.1992	3.01486	3.20905	4.10662	4.114	4.18425	3.72134	3.91929	3.63824
ENSMUSG00000117515.2	Gm6883	0.660619	1.24843	16.9202	0.00107901	0.0104976	0.90065	0.81072	1.26713	0.269667	0.803023	1.09037	1.45033	1.60588	1.62398	1.60044	1.45221	1.42384
ENSMUSG00000053198.15	Prx	0.660417	2.48577	13.1319	0.00281335	0.0205809	1.534	1.79278	2.16271	2.22186	2.33773	2.47057	2.2567	3.19539	2.71507	2.7311	2.88742	2.68782
ENSMUSG00000041936.19	Agrn	0.660165	6.66154	21.4628	0.000399399	0.00525701	5.94033	6.0194	5.80987	6.48972	6.61332	6.65333	6.73061	7.01487	6.9681	6.94555	7.07622	6.96484
ENSMUSG00000029082.18	Bst1	0.658498	4.93363	61.6573	1.83532e-06	0.000111127	4.42071	4.77446	4.54905	4.50736	4.56718	4.56378	5.40819	5.18971	5.12268	5.31015	5.0252	5.25923
ENSMUSG00000018774.14	Cd68	0.658316	7.04189	46.6156	8.7483e-06	0.000349346	6.83202	6.61972	6.95749	6.46533	6.51994	6.59551	7.52623	7.28268	7.31988	7.17515	7.47782	7.18137
ENSMUSG00000018634.11	Crhr1	0.658035	2.59668	20.4375	0.000493679	0.0060872	2.02332	2.35877	2.41026	2.38486	2.11384	2.07403	2.54714	2.70906	3.15924	2.79169	3.26694	2.67811
ENSMUSG00000049999.5	Ppp1r3d	0.657518	2.15394	10.9865	0.00518376	0.0316443	2.4262	1.47055	1.84402	1.73371	1.4186	1.62606	2.79767	2.3097	2.14478	1.95855	2.67609	2.55618
ENSMUSG00000061578.10	Ksr2	0.657446	2.41245	11.5183	0.00443113	0.0281098	2.02332	1.75375	1.26713	2.05755	2.3831	2.48137	2.31966	2.54389	3.06997	2.69983	2.66657	2.78149
ENSMUSG00000034023.17	Fancd2	0.653301	4.29294	22.1696	0.000346418	0.00475128	4.33972	3.80804	3.65679	3.7824	3.77974	4.09717	4.35524	4.2305	4.62126	4.69014	4.93298	4.55029
ENSMUSG00000024044.20	Epb41l3	0.652507	5.71163	54.3721	3.74196e-06	0.00018271	5.17407	5.34314	5.17513	5.39782	5.45319	5.51582	5.91167	5.99814	6.1319	6.1803	6.01011	5.72778
ENSMUSG00000028480.15	Glipr2	0.652437	6.00961	43.0779	1.33823e-05	0.000483808	5.86592	5.69308	5.80733	5.40734	5.57792	5.47319	6.50407	6.15799	6.48904	6.24854	6.26306	6.0772
ENSMUSG00000070953.14	Rabepk	0.651767	4.63034	55.3259	3.39414e-06	0.000171716	4.42386	4.35938	4.39867	4.09186	4.19984	4.10068	5.06845	4.99828	4.96862	4.87184	4.85135	4.72551
ENSMUSG00000050490.8	Psma5-ps	0.650599	0.927668	10.9349	0.00526443	0.0319665	0.748307	0.420037	1.20678	0.457249	0.333783	0.0662537	1.51631	1.03224	1.07011	1.18456	1.26314	1.0848
ENSMUSG00000023905.16	Tnfrsf12a	0.650181	2.53386	11.5034	0.00445048	0.0281725	2.7904	2.20812	1.92117	2.15113	1.98736	1.77387	2.57837	3.16225	2.98299	3.06967	2.54722	2.38768
ENSMUSG00000035517.18	Tdrd7	0.649315	5.64826	87.413	2.3521e-07	2.65414e-05	5.17967	5.34806	5.22543	5.21052	5.36691	5.38109	6.12321	5.88384	5.9645	5.86729	5.95744	5.79783
ENSMUSG00000028978.13	Nos3	0.648282	4.20066	27.964	0.000119218	0.00223366	4.04495	3.72976	3.86149	3.75284	3.78398	3.85307	4.14188	4.73079	4.87949	4.29259	4.37857	4.35691
ENSMUSG00000042719.18	Naa25	0.647378	5.97518	42.7808	1.38857e-05	0.000492445	5.45355	5.61765	5.31392	5.60552	5.92326	5.70268	6.33153	5.99907	6.34903	6.38179	6.2725	6.20779
ENSMUSG00000021591.9	Glrx	0.646473	5.63405	35.0154	3.93964e-05	0.000999675	5.44428	5.49137	5.45356	4.9646	5.03692	5.16878	6.03966	5.72609	6.04282	5.84959	6.08255	5.73833
ENSMUSG00000044724.10	Gpr152	0.64389	0.734467	10.8944	0.00532866	0.0322739	0.100023	0.262137	0.105204	0.724132	0.548105	0.507548	1.09482	0.740468	0.763485	0.551931	1.23767	1.42384
ENSMUSG00000040204.7	Pclaf	0.643553	5.89003	13.2408	0.00273139	0.0202687	6.23544	5.74996	5.46004	5.01526	5.16419	5.18703	6.08928	6.0168	6.24497	6.27354	6.34288	6.0558
ENSMUSG00000010358.14	Ifi35	0.642412	7.07389	45.4129	1.00789e-05	0.000381999	6.85552	6.8231	6.90088	6.58084	6.62399	6.46767	7.49622	7.53914	7.35651	7.31331	7.33347	7.07115
ENSMUSG00000078153.4	Psme2b	0.642377	4.3408	22.8285	0.000304172	0.00434084	3.66879	3.65759	3.69573	4.32661	4.27997	4.10766	4.57243	4.63981	4.8969	4.51254	4.5591	4.53154
ENSMUSG00000037321.18	Tap1	0.642285	9.02551	54.6394	3.64053e-06	0.000180152	8.46077	8.49089	8.72992	8.67467	8.85616	8.75948	9.30097	9.43766	9.42298	9.32535	9.15175	9.20563
ENSMUSG00000079014.5	Serpina3i	0.641852	0.822818	9.02673	0.00957161	0.048976	1.0052	0.420037	0.402898	0.129528	-0.0324994	0.704663	1.33316	0.62844	1.21594	0.80804	1.42988	0.962131
ENSMUSG00000001089.15	Luzp1	0.640325	5.30059	29.8726	8.6762e-05	0.00178453	4.71855	4.82946	4.64882	5.15963	5.01728	5.20668	5.41686	5.31413	5.75852	5.69691	5.7669	5.4918
ENSMUSG00000005514.15	Por	0.639382	6.1978	44.0027	1.19443e-05	0.000442564	5.90811	5.76721	6.05637	5.64144	5.82703	5.82531	6.53225	6.75129	6.54394	6.50602	6.3127	6.17623
ENSMUSG00000031803.9	B3gnt3	0.639194	3.11065	34.6368	4.1629e-05	0.0010474	2.71019	2.87748	2.92289	2.7624	2.50096	2.74592	3.56231	3.35057	3.56522	3.42244	3.30423	3.09053
ENSMUSG00000029075.7	Tnfrsf4	0.637146	3.64863	54.4193	3.72382e-06	0.000182455	3.3294	3.30621	3.42479	3.1992	3.09883	3.3975	4.03339	3.94501	4.04675	3.73168	3.89505	3.90288
ENSMUSG00000053398.12	Phgdh	0.636756	6.73131	50.8235	5.44782e-06	0.000242225	6.54606	6.36763	6.5102	6.30964	6.25605	6.25218	6.92281	7.29688	7.12591	6.96541	6.79821	6.92177
ENSMUSG00000066036.15	Ubr4	0.636228	8.6276	16.7535	0.0011224	0.0108138	7.87953	7.72438	7.94201	8.60588	8.53452	8.66144	8.88607	8.8922	8.96359	8.97065	8.88263	8.86644
ENSMUSG00000045763.9	Basp1	0.635772	5.25701	33.4301	4.97743e-05	0.00117494	5.00576	5.14247	5.05831	4.69309	4.66913	4.79118	5.64784	5.62996	5.71011	5.60985	5.34894	5.22629
ENSMUSG00000055170.5	Ifng	0.635001	0.848648	11.9077	0.00395959	0.0259359	0.826488	0.262137	0.898784	-0.0257035	0.37927	0.507548	1.30855	0.775958	1.18793	1.21437	1.21173	0.929762
ENSMUSG00000039187.17	Fanci	0.634952	4.27849	16.5881	0.00116742	0.0111581	4.40487	3.841	3.49587	3.67935	3.7882	4.15562	4.38203	4.23688	4.60547	4.77763	4.85763	4.39594
ENSMUSG00000038151.14	Prdm1	0.634667	4.12858	20.5051	0.000486724	0.00602664	4.06121	3.56481	3.53321	3.70427	3.80913	3.91807	4.11374	4.55297	4.2669	4.77012	4.00483	4.59484
ENSMUSG00000029163.10	Emilin1	0.634072	7.36766	50.4199	5.6931e-06	0.000250237	7.18443	6.99349	6.98471	6.91222	7.01968	6.98783	7.37808	7.96141	7.65489	7.54105	7.70132	7.59661
ENSMUSG00000053746.9	Ptrh1	0.633304	1.40409	12.6017	0.00325509	0.0227734	1.36091	1.02255	1.07793	0.724132	1.20785	0.878055	1.75368	2.04461	1.70528	1.79058	1.53819	1.02477
ENSMUSG00000025001.12	Hells	0.632754	5.16008	13.833	0.00233108	0.0180935	5.30614	4.98499	4.56416	4.11062	4.89537	4.71549	5.45521	4.98886	5.61601	5.55701	5.62305	5.31041
ENSMUSG00000023972.11	Ptk7	0.631908	4.91793	25.4782	0.000184625	0.00308779	4.25036	4.40102	4.31538	4.81248	4.72965	4.78901	4.8534	5.41042	5.33233	5.24121	5.22153	5.06428
ENSMUSG00000022180.8	Slc7a8	0.631461	5.08039	23.9363	0.000245767	0.00376227	4.66901	4.43534	4.97029	4.54922	5.0528	4.60137	5.25878	5.48201	5.5529	5.5801	5.20355	4.99947
ENSMUSG00000050957.5	Insl6	0.630802	2.19123	24.8138	0.000208536	0.00333636	2.03982	1.92162	2.13058	1.65921	1.6772	1.56648	2.55763	2.52315	2.44615	2.44706	2.54722	2.25026
ENSMUSG00000025504.15	Eps8l2	0.63067	1.2333	16.4102	0.00121819	0.0114987	0.787927	0.606827	0.973134	0.863382	1.04804	1.03283	1.45033	1.39381	1.9417	1.57768	1.26314	1.27718
ENSMUSG00000024613.17	Tcof1	0.630631	7.58097	23.9845	0.000243536	0.00373966	6.92935	6.9072	7.13801	7.4079	7.53314	7.35658	7.82636	8.0326	7.92367	8.0407	7.42024	7.84301
ENSMUSG00000032596.15	Uba7	0.630391	8.66253	39.6303	2.08025e-05	0.000649588	8.05521	8.07146	8.24696	8.39801	8.45825	8.57212	8.92682	8.98527	8.87633	8.83208	9.15398	8.86148
ENSMUSG00000091549.2	Gm6548	0.628145	5.49744	65.6967	1.27352e-06	8.66166e-05	5.10125	5.34314	5.2178	4.98508	5.16744	5.05597	5.87756	5.73061	5.79728	5.79637	5.87102	5.56608
ENSMUSG00000071552.6	Tigit	0.627536	2.28535	12.7193	0.00315062	0.0222754	2.6032	1.44628	1.8637	2.07676	1.816	1.54606	2.56804	2.54389	2.4223	2.53239	2.64735	2.62855
ENSMUSG00000027422.16	Rrbp1	0.627077	8.18995	51.2322	5.21163e-06	0.000234523	7.7432	7.69925	7.78026	8.01674	7.8381	7.95187	8.3286	8.71683	8.46699	8.57486	8.31014	8.37542
ENSMUSG00000020869.9	Lrrc59	0.626376	6.96242	58.9325	2.37533e-06	0.000136604	6.88551	6.60335	6.61841	6.46533	6.50206	6.5799	7.1946	7.33901	7.32993	7.36241	7.11127	7.08683
ENSMUSG00000042489.16	Clspn	0.624345	5.22743	16.6284	0.00115626	0.0110898	5.32647	4.6604	4.36109	5.00276	4.62261	5.10041	5.17273	5.29285	5.61995	5.64449	5.69267	5.53414
ENSMUSG00000111394.2	Gm49759	0.624265	5.2427	17.7761	0.000884503	0.00914273	4.54443	4.45979	4.5399	5.17084	5.18035	5.24519	5.44819	5.33658	5.66383	5.68232	5.466	5.49596
ENSMUSG00000028641.17	P3h1	0.621804	4.10607	52.8964	4.36372e-06	0.000203792	3.6366	3.75468	3.64546	3.8949	3.76697	3.86135	4.30634	4.60076	4.48114	4.28558	4.21197	4.36904
ENSMUSG00000044707.8	Ccnjl	0.620816	0.749938	10.3914	0.00620713	0.0360449	0.220743	-0.0468119	0.555885	0.457249	0.37927	0.811177	0.737193	1.00259	1.29685	1.15411	1.21173	0.515518
ENSMUSG00000033720.13	Sfxn5	0.619781	3.64897	28.3935	0.000110846	0.00213039	3.4639	3.35917	3.1482	3.34892	3.27161	3.23479	4.23301	3.62809	3.65492	3.76732	4.06038	4.08293
ENSMUSG00000062157.7	Ifnlr1	0.619482	2.29028	15.7172	0.0014416	0.0129431	2.30854	1.84941	1.67612	2.16914	1.48252	2.07403	2.21757	2.4591	2.81001	2.59039	2.65699	2.56675
ENSMUSG00000035561.6	Aldh1b1	0.618879	3.90166	30.7858	7.49014e-05	0.00158993	3.27467	3.39766	3.45753	3.63468	3.60887	3.90209	4.07412	4.35892	4.28354	4.02877	4.26337	4.00739
ENSMUSG00000001228.15	Uhrf1	0.617192	6.92802	14.8953	0.00177028	0.0148387	7.32447	6.37568	6.34328	6.34275	6.24994	6.56919	7.10853	7.1887	7.34546	7.28505	7.21771	7.05623
ENSMUSG00000081272.2	Ap2m1-ps	0.617175	3.82079	45.9599	9.44696e-06	0.000367395	3.64201	3.34611	3.48955	3.50597	3.35935	3.52296	4.22645	4.18502	4.10408	3.91988	4.22175	3.86487
ENSMUSG00000034765.7	Dusp5	0.61673	4.98166	41.2	1.69574e-05	0.000572746	4.4144	4.54512	4.72072	4.46425	4.85368	4.78901	5.36557	5.15475	5.46663	5.18773	5.20191	5.12986
ENSMUSG00000078249.6	Hmga1b	0.616638	2.92512	17.163	0.00101926	0.010082	2.55809	2.39726	2.86549	2.83188	2.39422	2.40405	2.77089	3.44178	3.49837	3.31645	2.99015	3.0231
ENSMUSG00000004846.11	Plod3	0.616509	6.05145	49.5898	6.23848e-06	0.00026938	5.96431	5.62847	5.85604	5.57038	5.59127	5.60612	6.32847	6.55587	6.34903	6.28938	6.17856	6.22707
ENSMUSG00000030137.9	Tuba8	0.616171	2.18332	9.9393	0.00714183	0.0397822	1.64604	1.75375	2.08101	1.52579	1.78253	2.17056	2.13596	2.55415	2.2836	1.95855	3.11433	2.35148
ENSMUSG00000027004.4	Frzb	0.615818	5.2509	22.5967	0.000318321	0.0044763	5.10321	5.34642	4.7126	4.66481	4.80451	4.69477	5.43829	5.41887	5.57199	5.62519	5.79009	5.24615
ENSMUSG00000007987.13	Ift22	0.614928	4.39954	60.9008	1.96967e-06	0.000116422	3.85284	3.92244	4.16489	4.10595	4.1515	4.13526	4.6553	4.79274	4.68277	4.73197	4.6121	4.55029
ENSMUSG00000019055.16	Plod1	0.61383	5.45825	25.5919	0.000180853	0.00305074	5.6068	4.92697	5.28319	4.91477	4.81282	5.01012	5.77459	5.79798	5.80191	5.59859	5.75236	5.65415
ENSMUSG00000079685.11	Ulbp1	0.613771	4.26692	15.7265	0.00143831	0.0129291	3.65278	3.84564	3.30035	3.8949	4.35589	4.25647	4.40834	4.28694	4.66001	4.65796	4.6269	4.5609
ENSMUSG00000040323.14	Gm15429	0.61341	1.00597	12.1178	0.00372924	0.0248978	0.748307	0.420037	0.649548	0.201299	0.930724	0.941969	1.25801	1.29941	1.07011	1.68805	1.01584	1.1704
ENSMUSG00000039208.16	Metrnl	0.612939	3.88942	17.6013	0.000920717	0.00940394	3.79568	3.80804	3.86638	3.08051	3.30735	3.2538	4.42561	4.17509	4.11899	3.87858	4.19221	4.12285
ENSMUSG00000019564.13	Arid3a	0.611555	5.72859	10.9907	0.00517725	0.0316229	5.05124	4.78901	5.04113	5.74564	5.78117	5.62572	5.53697	6.26724	6.1199	6.22401	5.71246	6.00621
ENSMUSG00000037035.6	Inhbb	0.611488	3.40932	15.4302	0.00154769	0.0135764	2.77076	3.15715	3.11575	2.82053	3.32489	3.16286	3.68693	3.92933	4.03893	3.74706	3.16926	3.3139
ENSMUSG00000047632.12	Fgfbp3	0.611021	2.64007	19.6226	0.00058708	0.00683243	2.46338	2.37171	2.32765	1.97804	2.15365	2.47057	2.88352	3.26573	3.08524	2.75158	2.79438	2.55618
ENSMUSG00000040010.11	Slc7a5	0.610689	6.05796	22.5584	0.000320729	0.00448916	6.2603	5.61765	5.58532	5.36108	5.47823	5.83165	6.35651	6.22693	6.3411	6.50074	6.29428	6.24855
ENSMUSG00000053581.14	Zfand2a	0.609894	4.72579	56.4931	3.01774e-06	0.000162271	4.38563	4.25494	4.21936	4.47153	4.56226	4.41407	5.01619	4.97365	5.12822	5.08858	4.93099	4.82786
ENSMUSG00000086841.3	2410006H16Rik	0.609743	6.41938	39.729	2.05331e-05	0.000645234	6.25324	6.15007	6.30241	6.02814	5.8665	5.8306	6.67992	6.93765	6.74597	6.593	6.63826	6.51853
ENSMUSG00000074151.14	Nlrc5	0.60934	8.4181	16.1468	0.00129807	0.0119482	7.51912	7.75466	7.7864	8.23551	8.49826	8.41824	8.75611	8.60488	8.71501	8.8083	8.63149	8.6166
ENSMUSG00000016498.11	Pdcd1lg2	0.609331	2.92953	25.3146	0.000190207	0.00313404	2.5695	2.50695	2.53822	2.77422	2.61943	2.55475	3.5571	2.79806	3.22963	3.14127	3.27322	3.08319
ENSMUSG00000022892.12	App	0.608011	7.81511	46.282	9.09605e-06	0.000359519	7.17466	7.44816	7.27106	7.61876	7.64037	7.65149	8.02171	8.16272	8.10663	8.14308	8.02382	8.05879
ENSMUSG00000004891.17	Nes	0.607817	4.27906	11.8254	0.00405419	0.02637	3.81978	3.35266	3.45104	4.20093	4.15477	4.38275	4.41123	4.92113	4.38572	4.71903	4.4329	4.32926
ENSMUSG00000027955.17	Gask1b	0.607648	4.27074	37.0568	2.94839e-05	0.000825495	3.72089	4.16112	3.85659	3.84535	3.92101	4.06524	4.43417	4.39361	4.48977	4.71382	4.77371	4.39298
ENSMUSG00000031504.7	Rab20	0.606916	4.1719	16.9846	0.00106279	0.0103805	4.31958	3.76943	3.94699	3.54097	3.69234	3.60915	4.63565	4.60076	4.65491	4.25003	4.39018	4.00739
ENSMUSG00000058922.8	Gm10052	0.60629	4.50592	31.4271	6.76811e-05	0.00148034	4.02437	3.97853	4.02771	4.07763	4.48113	4.35953	4.61069	4.85214	5.03302	4.77262	4.64154	4.70414
ENSMUSG00000017446.15	C1qtnf1	0.605833	4.8914	37.1047	2.92885e-05	0.000824579	4.34968	4.5394	4.3118	4.71164	4.68733	4.69012	4.95207	5.20281	5.26354	5.24483	5.30516	4.95995
ENSMUSG00000043263.14	Ifi209	0.605722	8.80239	19.6221	0.000587144	0.00683243	8.2229	8.81056	8.46795	8.05144	8.77353	8.32075	9.33765	8.74956	9.06489	9.15756	9.0801	8.98747
ENSMUSG00000004099.17	Dnmt1	0.605612	7.85905	41.0062	1.73851e-05	0.000583223	7.73625	7.27293	7.28436	7.58771	7.51288	7.68748	7.94866	8.09078	8.20665	8.2971	8.08045	8.13308
ENSMUSG00000048031.16	Fcrl5	0.605023	5.38788	34.2473	4.40785e-05	0.00109061	4.67958	5.04279	5.05189	5.19082	5.15278	5.1503	5.80351	5.54893	5.63429	5.91119	5.41008	5.58439
ENSMUSG00000031994.14	Adamts8	0.603911	1.98106	23.5526	0.000264402	0.00392258	1.57987	1.60819	1.38075	1.82742	1.89642	1.56648	2.35615	2.20943	2.2836	2.31568	1.96811	2.30176
ENSMUSG00000045827.11	Serpinb9	0.603448	6.30605	32.7676	5.50158e-05	0.00126655	5.93813	6.2251	6.01737	5.7351	5.89418	5.98364	6.75985	6.20269	6.72602	6.60782	6.70077	6.37565
ENSMUSG00000046031.8	Calhm6	0.602699	4.75768	13.2916	0.0026941	0.0200944	4.43949	4.7474	4.86683	4.04874	4.10149	4.13184	5.40964	4.99452	4.84851	4.82188	5.23125	4.72786
ENSMUSG00000054676.18	1600014C10Rik	0.601042	6.12562	58.7266	2.42304e-06	0.000138812	5.75535	5.91493	5.91617	5.57376	5.8804	5.69111	6.61238	6.39471	6.36944	6.3359	6.36805	6.26242
ENSMUSG00000041481.18	Serpina3g	0.600862	7.87012	20.3294	0.000505032	0.00615742	7.71264	7.66482	7.70794	7.32699	7.39498	7.36644	8.43372	7.94858	8.18843	7.94169	8.46533	7.69979
ENSMUSG00000034707.8	Gns	0.599889	8.57439	62.0146	1.77554e-06	0.000108834	8.08533	8.19473	8.28759	8.19378	8.384	8.29689	8.98357	8.70695	8.88521	8.95045	8.77592	8.73416
ENSMUSG00000050822.12	Slc29a4	0.599114	3.25269	19.3847	0.000618067	0.007098	2.68942	2.88653	3.24141	2.94073	2.95603	2.77253	3.39115	3.81456	3.75377	3.61916	3.20913	3.19636
ENSMUSG00000032572.10	Col6a4	0.599031	4.16491	14.045	0.0022045	0.0173369	3.34276	3.75468	3.84179	3.91104	4.10149	3.94951	4.09946	4.5009	4.76802	4.74224	3.89911	4.38106
ENSMUSG00000030786.19	Itgam	0.597852	5.96667	19.8141	0.000563431	0.006643	5.79842	5.51636	5.51551	5.51336	5.69947	5.7492	6.39721	5.87569	5.85074	5.98548	6.48971	6.61138
ENSMUSG00000028268.15	Gbp3	0.595657	6.60588	36.7352	3.08366e-05	0.000849005	5.97293	6.40589	6.02066	6.21853	6.52058	6.43681	6.86595	6.7635	6.85185	6.90784	7.05404	6.77462
ENSMUSG00000045980.14	Tmem104	0.594729	4.76744	56.6206	2.9796e-06	0.000160801	4.40487	4.30979	4.60273	4.41227	4.45481	4.44197	5.05925	5.11373	5.16999	5.0332	4.79133	5.00337
ENSMUSG00000047370.6	Gm7367	0.594573	1.9185	9.79022	0.00748503	0.0410794	1.95534	0.772182	1.78333	1.49756	1.56357	1.73831	1.7897	2.14303	2.44615	2.18625	2.42839	1.96097
ENSMUSG00000034266.7	Batf	0.593829	4.48319	20.438	0.000493622	0.0060872	4.49141	4.14989	4.4678	4.04874	3.72794	3.89807	4.83628	4.89917	4.84851	4.72422	4.64881	4.49329
ENSMUSG00000035095.12	Fam167a	0.593115	5.39219	23.8835	0.000248241	0.0037846	4.62046	4.91596	4.97708	5.11387	5.35273	5.29039	5.71495	5.64203	5.62387	5.92253	5.39432	5.59861
ENSMUSG00000038963.16	Slco4a1	0.592569	3.18609	9.96764	0.00707867	0.0395395	2.2099	2.44704	2.75392	3.08051	3.35367	3.01469	2.99572	3.28434	3.79149	3.44776	3.55171	3.50177
ENSMUSG00000021356.11	Irf4	0.592038	7.08604	30.5236	7.81049e-05	0.00164318	6.63564	6.50616	6.67798	6.92685	6.96198	6.79743	7.33835	7.35487	7.44608	7.60892	6.94808	7.33487
ENSMUSG00000030084.12	Plxna1	0.591968	6.25318	26.7413	0.000147318	0.00262791	5.70837	5.604	5.66038	6.18241	6.10093	6.17698	6.39648	6.62805	6.6689	6.58161	6.39206	6.4171
ENSMUSG00000038658.16	Ric1	0.590931	5.5684	12.2173	0.0036256	0.0244691	4.77386	4.95089	4.69074	5.56188	5.63647	5.52758	5.71729	5.59188	6.10406	5.96699	5.78899	5.77181
ENSMUSG00000041571.11	Selenow	0.590915	7.49889	22.9718	0.000295785	0.00425262	7.33746	7.35549	7.42054	6.96343	6.96385	6.90357	7.94392	8.01391	7.86158	7.65992	7.57224	7.44669
ENSMUSG00000024030.8	Abcg1	0.590254	7.00814	50.7346	5.5008e-06	0.000243852	6.51467	6.5474	6.7577	6.54594	6.72819	6.95287	7.24575	7.14484	7.41583	7.2598	7.20995	7.34603
ENSMUSG00000047592.18	Nxpe5	0.590245	2.31617	17.0842	0.00103824	0.0102009	2.16547	1.7734	2.26983	1.84992	1.97259	1.87557	2.36812	2.66241	2.13014	2.61295	2.82891	2.73542
ENSMUSG00000089942.10	Pira2	0.589513	6.57761	25.1074	0.000197558	0.00320547	6.17695	5.9336	5.8828	6.40866	6.46496	6.52096	7.0046	6.69968	6.79089	6.66292	7.01802	6.83759
ENSMUSG00000073411.13	H2-D1	0.588717	11.4306	32.2431	5.96171e-05	0.00135159	11.2274	11.0867	11.3746	10.948	10.9691	10.9808	11.7328	11.9141	11.7854	11.5478	11.5798	11.5732
ENSMUSG00000041889.8	Shisa4	0.587729	2.43132	13.864	0.00231202	0.0179925	1.60226	1.95641	2.38325	2.30566	2.01644	2.27351	2.64871	2.92994	2.88171	2.79169	2.24877	2.53482
ENSMUSG00000022994.10	Adcy6	0.587301	6.38642	24.8713	0.00020633	0.00331208	6.27867	5.70463	5.76741	6.112	6.01888	6.37375	6.52959	6.50523	6.90981	6.52993	6.75003	6.63039
ENSMUSG00000054115.13	Skp2	0.583995	4.4284	13.5402	0.00251989	0.0191596	4.63411	4.26191	3.85167	3.70427	4.15804	3.81517	4.7383	4.35599	4.73694	4.6795	5.03632	4.49606
ENSMUSG00000068196.6	Col8a1	0.583652	1.66174	15.7179	0.00144137	0.0129431	1.27987	1.20722	1.38075	1.75771	1.30533	1.09037	1.94152	1.82502	1.58155	2.20122	1.93679	1.94486
ENSMUSG00000084883.3	Ccdc85c	0.583247	2.64056	17.813	0.000877073	0.00910383	1.95534	1.99038	2.34175	2.5173	2.43787	2.57505	2.70639	2.84893	3.22963	2.85931	2.82036	2.86945
ENSMUSG00000057886.6	Cbx3-ps6	0.582525	2.66257	10.2	0.00658451	0.0377362	1.95534	2.08775	1.95825	2.70183	2.32617	2.79866	2.70639	3.23418	2.45792	3.10988	2.96709	2.9115
ENSMUSG00000034485.11	Uaca	0.582227	3.22451	18.1754	0.000807773	0.00857575	2.40087	2.76422	2.85569	3.341	2.98575	2.9384	3.30043	3.41951	3.41019	3.71092	3.54653	3.47958
ENSMUSG00000039055.5	Eme1	0.581636	3.42857	13.3975	0.00261824	0.01967	3.60921	3.31294	3.04856	2.73848	2.94094	2.81582	3.3374	3.83994	3.59752	3.49104	3.98965	3.76749
ENSMUSG00000090246.2	Gm17017	0.579949	3.95327	23.75	0.000254624	0.00385429	3.23938	3.31963	3.63405	3.79984	3.84604	3.8489	4.15575	4.05383	4.38264	4.30649	4.10685	4.24298
ENSMUSG00000029156.12	Sgcb	0.579695	4.70144	37.636	2.72155e-05	0.000787135	4.08923	4.55367	4.22318	4.33461	4.63438	4.39136	4.99706	4.88705	4.99715	4.99934	5.0492	4.82566
ENSMUSG00000062300.15	Nectin2	0.579085	4.94133	28.3199	0.000112233	0.00214357	4.5093	4.54226	4.90768	4.6164	4.49411	4.63076	4.95802	5.46852	5.39952	5.14966	5.20355	4.94383
ENSMUSG00000083678.4	Gm12989	0.578862	0.509713	9.53177	0.00812619	0.0436162	0.384766	0.0204976	0.649548	0.053999	0.135974	-0.116981	0.877708	1.03224	0.907854	0.727618	0.38725	0.471223
ENSMUSG00000111877.2	Gm6477	0.578624	1.00478	9.86944	0.00730035	0.0403184	0.826488	1.05501	0.50667	0.67456	0.699234	0.327833	1.42764	0.666757	1.13022	1.57768	1.38418	1.1704
ENSMUSG00000032860.6	P2ry2	0.576884	2.85873	11.2702	0.00476544	0.0296249	1.88401	2.37171	2.35572	2.75049	2.65685	2.99222	3.16984	3.41389	2.92478	2.87806	2.93575	3.27577
ENSMUSG00000044583.14	Tlr7	0.57682	6.59547	15.9921	0.00134777	0.0122933	6.12569	6.59717	6.17727	5.79286	6.63282	6.16949	7.07972	6.38827	6.82596	6.89409	7.00156	6.84574
ENSMUSG00000118662.2	Tctn2	0.576253	2.17831	15.4772	0.00152972	0.0134585	1.84698	1.92162	2.26983	1.87208	1.4186	1.7562	2.57837	2.15656	2.41023	2.6241	2.50513	2.26331
ENSMUSG00000005958.16	Ephb3	0.575419	2.08918	11.0385	0.0051041	0.0312991	1.22319	1.31838	2.04699	1.91541	1.98736	1.95516	2.26952	2.48077	2.3609	2.36967	1.92088	2.56675
ENSMUSG00000046711.17	Hmga1	0.574136	7.30633	37.6682	2.70956e-05	0.000785192	7.19414	6.97611	7.17047	6.7866	6.91835	6.85147	7.46419	7.78784	7.72297	7.50494	7.41208	7.45311
ENSMUSG00000027175.11	Tcp11l1	0.572147	2.5576	21.7934	0.000373541	0.00499901	2.08823	2.27855	2.09773	1.93659	2.46976	2.50272	2.77987	2.58449	2.8008	2.95954	2.90371	2.80845
ENSMUSG00000025969.16	Nrp2	0.571906	5.73194	26.2114	0.000161803	0.00281548	5.07546	5.28786	5.25367	5.55505	5.60211	5.64385	5.97952	6.03705	5.97375	6.28324	5.76912	5.83654
ENSMUSG00000074506.5	Gm10705	0.570919	3.17812	12.041	0.00381162	0.0252441	3.0889	2.83136	2.90401	2.16914	2.74637	3.2284	3.50388	3.02887	3.29674	3.37703	3.72672	3.56109
ENSMUSG00000026274.12	Pask	0.570371	3.77206	10.6378	0.00575739	0.0341523	4.15888	3.33954	3.03127	3.30887	3.17174	3.4534	3.92013	3.80171	4.08522	4.34407	4.1416	3.79021
ENSMUSG00000000275.17	Trim25	0.569978	8.08899	51.9261	4.83704e-06	0.000219691	7.76848	7.60406	7.61667	7.77614	8.01265	7.83811	8.44206	8.26207	8.39932	8.40951	8.28879	8.26218
ENSMUSG00000041143.17	Tmco4	0.569759	5.45874	30.8282	7.43977e-05	0.00158534	4.8762	4.90487	5.12301	5.27014	5.29159	5.34165	5.78466	5.91103	5.75375	5.76271	5.466	5.56739
ENSMUSG00000063838.7	Cdc42ep5	0.568591	2.15486	14.6273	0.00189552	0.0155816	1.80897	2.03988	2.0641	1.7093	1.7655	1.64539	2.31966	2.84058	2.5598	2.12478	2.11526	2.32683
ENSMUSG00000001576.16	Ergic1	0.567771	6.04307	70.0886	8.73925e-07	6.98e-05	5.7276	5.65652	5.85972	5.67649	5.75228	5.70844	6.30998	6.43827	6.36162	6.36776	6.16426	6.12444
ENSMUSG00000015340.11	Cybb	0.566829	8.45972	29.1435	9.77902e-05	0.00194211	7.79181	8.19177	7.93476	8.13829	8.45692	8.28018	8.8296	8.54346	8.70269	8.82016	8.65499	8.72181
ENSMUSG00000029436.10	Mmp17	0.566275	3.14759	29.3085	9.51612e-05	0.00190771	2.85711	2.79338	2.73268	2.7624	2.98575	2.88249	3.1561	3.71294	3.2433	3.37042	3.45554	3.39319
ENSMUSG00000113769.2	5033406O09Rik	0.565765	2.16016	8.98868	0.00969208	0.0494381	1.68853	2.20812	1.88311	2.05755	1.54373	1.64539	2.2948	2.27291	2.58149	2.35636	2.93575	1.7547
ENSMUSG00000022305.14	Lrp12	0.565549	2.67339	16.185	0.0012861	0.0119133	2.00662	2.48328	2.36955	2.22186	2.42708	2.60497	2.9246	2.93779	2.59222	3.20948	3.14206	2.62855
ENSMUSG00000026177.12	Slc11a1	0.565506	6.88257	39.3671	2.15405e-05	0.00066704	6.71036	6.60883	6.82198	6.31369	6.4167	6.50121	7.23476	7.18045	7.11479	6.97578	7.27714	7.01729
ENSMUSG00000022440.10	C1qtnf6	0.565287	4.95062	15.5663	0.00149629	0.0132821	4.17392	4.36586	4.60565	4.99015	4.91094	4.6356	4.75434	5.33063	5.34031	5.2805	5.31432	5.1245
ENSMUSG00000034845.7	Plvap	0.564007	8.14753	45.6051	9.85149e-06	0.000377219	7.77651	7.9075	8.05811	7.76248	7.76421	7.73223	8.30371	8.6004	8.48113	8.43585	8.34839	8.20922
ENSMUSG00000013155.11	Enkd1	0.562817	2.81763	13.0207	0.00289993	0.021009	2.91193	2.54173	2.82591	2.25597	2.21766	2.12998	2.80649	3.29661	3.22963	3.06149	3.0789	2.86945
ENSMUSG00000029605.18	Oas1b	0.562113	5.77753	53.9176	3.92194e-06	0.000189053	5.44738	5.48691	5.56443	5.38247	5.5961	5.32076	6.20802	6.15041	5.95622	6.02071	5.99308	5.82338
ENSMUSG00000033287.18	Kctd17	0.561827	4.77063	25.5164	0.000183347	0.00307886	4.32296	4.32983	4.59686	4.50382	4.4253	4.57642	4.73137	5.30959	5.31301	4.88117	4.8825	4.91518
ENSMUSG00000050493.9	Fam167b	0.561682	3.57066	13.1752	0.00278042	0.0204819	3.28163	3.50143	3.76539	3.07097	2.86303	2.88249	3.59322	3.86899	3.99514	3.82644	3.982	3.61298
ENSMUSG00000040078.10	Ptges3-ps	0.559344	1.67499	9.35833	0.00859209	0.0452306	1.88401	0.920518	1.40781	1.43938	1.37436	1.03283	1.90914	1.77327	2.07002	2.14039	2.087	1.42384
ENSMUSG00000032115.15	Hyou1	0.558997	7.73634	21.2745	0.000415048	0.00539604	7.93738	7.20809	7.42303	7.24975	7.24679	7.37515	8.03491	8.16941	8.0335	8.00356	7.74858	7.90832
ENSMUSG00000045502.7	Hcar2	0.556982	4.71444	18.1249	0.00081704	0.00863719	4.24325	4.67352	4.59686	4.14743	4.20301	4.5068	5.24262	4.79922	4.83728	4.80728	5.28509	4.70653
ENSMUSG00000004929.13	Thop1	0.556069	4.73776	11.7909	0.00409459	0.0265631	5.10713	4.31984	4.53684	4.08713	4.07408	4.18563	4.97767	5.17981	5.10781	4.87418	4.97212	4.77873
ENSMUSG00000024754.14	Cemip2	0.555781	4.62328	12.5347	0.00331642	0.0230275	3.80053	4.02843	4.0013	4.59657	4.72526	4.5147	4.69858	4.76431	5.15198	5.0332	4.77371	4.76044
ENSMUSG00000063229.16	Ldha	0.555465	8.67534	29.3661	9.42616e-05	0.00189222	8.67683	8.40927	8.5611	8.16966	8.14939	8.16877	8.97345	8.96054	9.06501	8.84167	8.9184	8.78198
ENSMUSG00000107222.2	Gm43198	0.555375	3.6243	9.02926	0.00956367	0.0489522	2.22441	3.50143	3.25637	3.52007	3.61364	3.42012	3.91606	4.0283	3.55977	3.9289	3.79817	3.96009
ENSMUSG00000047557.3	Lxn	0.555356	3.47009	20.6394	0.000473251	0.0059087	3.06491	3.18676	3.51466	3.21663	2.94094	3.01469	3.85362	3.87718	3.73454	3.88323	3.44445	3.44565
ENSMUSG00000039682.13	Lap3	0.555319	6.18075	31.3331	6.86872e-05	0.0014989	6.15629	5.95741	5.98179	5.55505	5.74035	5.7921	6.5651	6.38827	6.39493	6.35024	6.61557	6.24032
ENSMUSG00000030681.19	Mvp	0.555161	6.93032	52.1152	4.74034e-06	0.000216587	6.62269	6.5345	6.73985	6.57915	6.53195	6.73453	7.22903	7.36837	7.31138	7.0213	7.09939	7.01777
ENSMUSG00000042286.14	Stab1	0.554621	6.25826	22.3463	0.000334462	0.00463856	5.78257	5.60674	5.77002	6.07307	6.20644	6.18112	6.33914	6.57552	6.67332	6.63012	6.19271	6.58174
ENSMUSG00000021569.11	Trip13	0.554477	3.55753	13.1921	0.0027677	0.0204163	3.67936	3.47768	3.35003	2.50317	3.15222	3.09419	3.84508	3.80171	3.89041	3.74706	3.86208	3.67776
ENSMUSG00000086000.3	Gm12493	0.553958	3.42059	20.9218	0.000446283	0.00566217	3.02402	3.29945	3.17995	3.0023	3.11909	3.06579	4.12083	3.63294	3.59219	3.68985	3.45	3.40502
ENSMUSG00000028862.7	Map3k6	0.551602	2.81418	13.9211	0.00227749	0.0177794	2.78062	2.30579	2.75392	2.25597	2.12724	2.71881	2.93268	3.41951	3.14474	2.97704	2.87094	2.93615
ENSMUSG00000023349.15	Clec4n	0.550979	6.72514	18.1425	0.000813785	0.00861501	6.52496	6.50983	6.80172	5.95606	6.23068	6.37665	6.93593	7.11223	7.08994	6.89466	7.14249	6.60114
ENSMUSG00000025203.7	Scd2	0.550789	7.64743	24.0675	0.000239745	0.00369668	7.25328	7.00392	7.32928	7.17374	7.52304	7.68661	7.69065	7.84352	8.10897	8.02317	7.81226	7.86109
ENSMUSG00000017747.14	Ghdc	0.5494	3.93144	29.7753	8.81479e-05	0.00180352	3.62023	3.46565	3.69023	3.69808	3.7367	3.56416	4.08141	4.43305	4.4041	4.13002	3.96657	3.97999
ENSMUSG00000002103.17	Acp2	0.54867	7.07063	38.6863	2.35933e-05	0.000709945	6.55182	6.82074	6.83886	6.7301	6.66933	6.97453	7.42106	7.10658	7.2585	7.19211	7.5371	7.35444
ENSMUSG00000028214.14	Gem	0.547498	3.88306	26.9553	0.000141893	0.00256492	3.62023	3.33293	3.68471	3.64758	3.60887	3.58933	4.21987	3.95665	4.33873	4.28909	4.12085	3.77206
ENSMUSG00000026864.14	Hspa5	0.547405	9.81951	12.9261	0.00297611	0.021415	10.0923	9.5611	9.62584	9.10453	9.14135	9.35066	10.3346	10.0211	10.0431	10.0375	10.0352	9.89501
ENSMUSG00000006442.11	Srm	0.547273	5.84561	12.1191	0.00372786	0.0248978	6.08949	5.64323	5.75165	5.00778	5.21055	5.29499	6.16323	6.28197	6.22357	5.97898	5.96133	5.90578
ENSMUSG00000037242.9	Clic4	0.546496	8.26947	36.8539	3.0329e-05	0.000841844	8.02703	7.88792	7.7329	7.90431	8.08372	8.14775	8.6024	8.34509	8.59599	8.69654	8.49133	8.33234
ENSMUSG00000092277.2	Gm19684	0.545131	1.09758	9.5632	0.00804492	0.0432879	0.100023	0.732586	0.694193	1.03033	1.1033	0.972895	1.06574	1.52475	1.32284	1.38139	1.42988	1.22478
ENSMUSG00000040690.16	Col16a1	0.543336	5.04427	14.1863	0.00212448	0.0168769	4.47026	4.72488	4.69624	4.76886	4.88555	4.89776	4.83412	5.85924	5.1574	5.30149	5.09956	5.27381
ENSMUSG00000027230.10	Creb3l1	0.543241	3.65487	15.0504	0.00170215	0.0144218	3.62571	2.93094	3.24891	3.25929	3.24114	3.70436	3.95624	4.23688	3.74899	3.91081	3.60747	3.85197
ENSMUSG00000048922.19	Cdca2	0.543051	4.48261	25.4386	0.000185957	0.00310145	4.53573	4.13098	4.03206	4.24829	3.99228	4.11114	4.42561	4.7034	4.74177	4.80728	4.94286	4.69454
ENSMUSG00000031652.12	N4bp1	0.543023	6.46586	45.7245	9.71316e-06	0.000374812	6.24881	5.97555	6.18316	6.03675	6.36322	6.17199	6.89	6.51313	6.76978	6.73798	6.61804	6.71236
ENSMUSG00000049562.7	Ap5b1	0.540906	4.13381	14.7927	0.00181709	0.0151289	3.56998	3.38494	3.65679	4.01428	4.08098	4.15562	4.34922	4.59083	4.44314	4.16479	4.11387	4.53692
ENSMUSG00000032815.17	Fanca	0.540524	5.58143	64.035	1.47665e-06	9.52152e-05	5.23447	5.1349	5.19662	5.28879	5.40039	5.43761	5.70555	5.87057	5.86186	5.85788	5.86271	5.78996
ENSMUSG00000020527.15	Myo19	0.540322	3.87341	37.4684	2.78506e-05	0.000797018	3.6366	3.27209	3.46399	3.70427	3.6742	3.67645	4.00302	4.07535	4.23987	4.1417	4.13126	4.09757
ENSMUSG00000027951.17	Adar	0.539585	8.42832	27.4113	0.000131079	0.00240447	7.89973	7.91138	7.90153	8.23764	8.42254	8.32749	8.73086	8.73032	8.69991	8.72854	8.53234	8.60383
ENSMUSG00000031700.12	Gpt2	0.539348	2.31758	16.4906	0.00119492	0.0113438	2.2099	2.07197	2.14674	2.09571	1.58314	1.98581	2.37998	2.33372	2.77278	2.75158	2.48362	2.56675
ENSMUSG00000042688.17	Mapk6	0.53928	6.08029	15.3343	0.00158514	0.0137956	5.53585	5.55234	5.24993	5.95086	6.089	6.12199	6.13288	6.22773	6.39952	6.49544	6.29351	6.36963
ENSMUSG00000030167.16	Klrc1	0.537386	2.68661	13.7214	0.00240107	0.0185043	2.13507	2.93094	2.48839	2.11442	2.23013	2.29814	3.0854	2.84058	3.04677	2.84984	2.96709	2.73542
ENSMUSG00000001270.10	Ckb	0.536636	6.50988	29.0524	9.9278e-05	0.00196642	6.31387	6.14442	6.45938	6.16007	6.09327	6.09326	6.71723	6.93421	7.02215	6.59867	6.70543	6.46589
ENSMUSG00000023110.13	Prmt5	0.536189	6.27147	48.3065	7.20375e-06	0.000300377	6.17882	5.87001	6.14547	5.77974	5.90879	5.94615	6.60672	6.48928	6.5935	6.54101	6.45421	6.38984
ENSMUSG00000027820.13	Mme	0.536031	3.64189	18.2398	0.000796113	0.00851876	3.05682	3.53059	3.09924	3.20794	3.57994	3.52296	3.63837	3.70375	3.92476	3.79225	4.00105	4.16864
ENSMUSG00000018171.10	Vmp1	0.535795	6.5378	17.2814	0.0009915	0.00989028	6.63632	6.45842	6.28519	5.90189	5.90199	6.13316	6.9998	6.53466	6.67585	6.76215	6.95347	6.70401
ENSMUSG00000038665.16	Dgki	0.535395	1.32716	8.98772	0.00969512	0.0494381	0.971185	1.11784	1.20678	0.623223	1.28157	0.941969	1.47266	1.7196	1.27038	1.82963	1.85539	1.02477
ENSMUSG00000028982.10	Slc25a33	0.535237	2.80598	10.1527	0.00668182	0.0380887	2.89389	2.5979	2.67815	1.91541	2.30275	2.51328	2.96454	2.96879	3.46374	3.14127	2.9515	2.65849
ENSMUSG00000020122.17	Egfr	0.534287	2.81051	15.5068	0.00151851	0.0133931	2.4387	2.44704	2.25501	2.66422	2.44858	2.80727	2.72511	2.85724	2.99112	3.17198	3.422	3.0231
ENSMUSG00000115219.3	Eef1akmt4	0.532982	3.15939	23.1533	0.000285541	0.00414952	3.22502	2.95694	2.75392	2.85432	2.6752	2.68185	3.4259	3.5431	3.48116	3.22421	3.33459	3.35714
ENSMUSG00000009614.17	Sardh	0.532458	3.63374	14.2654	0.0020812	0.0166485	2.80978	3.23715	3.29312	3.67305	3.31322	3.58933	3.77043	4.17176	4.01919	3.85511	3.68962	3.66306
ENSMUSG00000031995.10	St14	0.531685	4.76998	29.5328	9.17137e-05	0.00185608	4.54443	4.24442	4.67133	4.38171	4.58184	4.41688	5.03132	5.21256	5.05451	5.06627	4.68931	4.95794
ENSMUSG00000025579.15	Gaa	0.531661	6.42326	37.7148	2.69228e-05	0.000781706	6.07755	5.96811	6.31765	6.13624	6.13531	6.14254	6.60735	6.9352	6.78389	6.60642	6.43262	6.56537
ENSMUSG00000030159.16	Clec1b	0.531533	4.66977	17.6246	0.000915809	0.00936606	4.40805	4.7274	4.60857	4.23125	4.03908	4.14208	4.99706	4.89715	4.86408	4.74224	5.19365	4.70891
ENSMUSG00000001227.13	Sema6b	0.530284	3.47385	24.6185	0.000216228	0.0034336	3.20321	3.04039	3.10752	3.3568	3.27161	3.11514	3.6677	3.99104	3.48692	3.52117	3.62231	3.90704
ENSMUSG00000035372.3	1810055G02Rik	0.529903	2.96726	10.1646	0.00665713	0.0379915	3.24651	2.88653	2.46281	2.15113	2.3831	2.67246	3.09982	3.14199	3.48116	3.12566	3.25429	3.08319
ENSMUSG00000028100.12	Nudt17	0.529701	2.78179	22.7296	0.000310115	0.00439502	2.46338	2.50695	2.633	2.38486	2.45921	2.51328	3.0854	2.78069	3.29674	3.13348	2.76793	2.97632
ENSMUSG00000058672.8	Tubb2a	0.528299	6.2325	32.1049	6.0902e-05	0.00137445	6.12955	5.95526	6.06489	5.73962	5.73817	5.9931	6.40013	6.65808	6.61601	6.2806	6.55046	6.27938
ENSMUSG00000025268.16	Maged2	0.528004	4.69405	53.4806	4.10443e-06	0.000196577	4.4733	4.37874	4.36109	4.43478	4.28596	4.4962	4.8124	5.02802	5.06225	4.97342	4.86805	4.83443
ENSMUSG00000006418.18	Rnf114	0.527671	7.86707	57.81	2.64918e-06	0.00014669	7.53993	7.57112	7.73891	7.455	7.65864	7.49251	8.21831	8.15474	8.13465	8.02738	8.10992	7.98293
ENSMUSG00000070034.14	Sp110	0.527582	8.54937	19.5152	0.000600839	0.00693759	7.7334	8.11878	8.19475	8.4401	8.53499	8.40678	8.86182	8.71512	8.85575	8.93108	8.62828	8.71989
ENSMUSG00000048087.7	Ahcyl	0.527336	3.74613	11.0315	0.00511472	0.0313255	3.98656	3.66812	3.43798	2.86541	3.40405	3.12205	3.86632	4.04658	4.23987	3.88786	3.94706	3.87765
ENSMUSG00000031960.15	Aars	0.526383	7.32005	25.1568	0.000195775	0.00318348	7.45749	6.8609	7.06073	6.90148	6.83101	6.98783	7.55595	7.76263	7.59316	7.54509	7.45382	7.41853
ENSMUSG00000002835.10	Chaf1a	0.526058	5.65621	14.6638	0.00187789	0.0154708	5.96755	5.1631	5.16327	5.13005	5.15605	5.43066	5.62808	6.00843	5.94684	5.92591	5.96522	5.86356
ENSMUSG00000051790.16	Nlgn2	0.525473	4.82302	18.9356	0.000681816	0.00761444	4.30259	4.20156	4.33665	4.85483	4.60357	4.79335	4.90358	5.16483	5.22271	5.0311	5.12584	4.88385
ENSMUSG00000040711.9	Sh3pxd2b	0.525427	4.51912	11.0915	0.00502422	0.0309111	3.86215	3.69412	3.9744	4.56631	4.4654	4.57642	4.58529	4.79274	4.91837	4.93365	4.75363	4.50707
ENSMUSG00000062007.14	Hsh2d	0.524206	5.98515	42.575	1.4247e-05	0.000500492	5.42399	5.62036	5.70333	5.75461	5.93569	5.71073	6.33	6.30872	6.19042	6.24312	6.11527	6.13779
ENSMUSG00000020576.11	Nbas	0.523844	5.22729	35.9511	3.44431e-05	0.000914491	4.77139	4.78176	4.73147	5.10688	5.02624	5.17045	5.43829	5.45216	5.42674	5.57867	5.44529	5.44247
ENSMUSG00000001542.8	Ell2	0.523688	5.47647	20.5605	0.000481114	0.00597182	5.60125	5.06886	4.92418	5.17975	5.08233	5.19525	5.4953	5.76855	5.55701	6.01119	5.67261	5.72188
ENSMUSG00000020857.12	Nme2	0.523685	7.33685	23.0952	0.000288776	0.00417198	7.15207	7.25906	7.28709	6.80544	6.89015	6.83105	7.72623	7.75626	7.66096	7.51545	7.32593	7.41122
ENSMUSG00000036606.18	Plxnb2	0.522979	7.52941	37.8226	2.65279e-05	0.000775966	7.11506	6.9814	7.11151	7.42814	7.35534	7.41405	7.63975	7.75764	7.80824	7.74409	7.82461	7.82029
ENSMUSG00000037997.13	Parp11	0.522814	6.18632	31.3291	6.8731e-05	0.0014989	5.63015	5.91714	5.88521	5.78266	6.127	6.0137	6.66485	6.26412	6.4357	6.4601	6.44589	6.22956
ENSMUSG00000019194.16	Scn1b	0.522281	4.56406	20.5225	0.000484953	0.00601446	4.34968	4.44456	4.55511	4.02421	4.1515	4.07596	4.69146	4.99828	5.06225	4.60829	4.71953	4.65795
ENSMUSG00000112825.2	Gm9118	0.522243	1.83254	11.5421	0.00440055	0.0279515	1.76993	1.69316	1.74139	1.17994	1.28157	1.54606	2.16368	1.62546	2.2836	2.04406	2.22304	1.94486
ENSMUSG00000039234.12	Sec24d	0.521887	5.55519	22.721	0.00031064	0.00439677	5.19817	5.01005	5.05617	5.40544	5.38932	5.49732	5.61809	6.03339	5.6965	6.0186	5.59824	5.7207
ENSMUSG00000034575.15	Tent4a	0.52125	5.28646	56.9064	2.89608e-06	0.000156862	5.12077	4.97017	4.8071	5.01775	5.10957	4.96852	5.51696	5.57435	5.56928	5.58153	5.45775	5.43095
ENSMUSG00000073412.7	Lst1	0.520656	5.57662	9.87257	0.00729316	0.0403038	5.25228	5.56508	5.57939	5.35126	4.95104	4.92372	6.04339	5.70668	5.57605	5.23577	6.25037	5.84632
ENSMUSG00000058392.14	Rrp1b	0.520026	5.42563	45.4262	1.0063e-05	0.000381999	5.1362	4.90487	5.06894	5.13693	5.29753	5.27496	5.71962	5.61656	5.78213	5.69427	5.54082	5.60375
ENSMUSG00000074813.16	Morrbid	0.519865	3.27844	26.7082	0.000148177	0.00264007	3.07295	3.03226	3.25637	2.82053	2.86303	2.89061	3.54661	3.60854	3.58683	3.35712	3.61243	3.33259
ENSMUSG00000033538.14	Casp4	0.519792	5.13481	18.2582	0.000792822	0.00849574	4.89447	5.2533	4.91477	4.54922	4.63203	4.75605	5.62932	5.08219	5.38571	5.41978	5.40723	5.24121
ENSMUSG00000050410.16	Tcf19	0.518892	5.14715	15.4581	0.00153701	0.0135066	5.36627	4.9071	4.95661	4.61311	4.52226	4.65002	5.21805	5.39196	5.40713	5.47779	5.55635	5.21122
ENSMUSG00000060568.15	Fam78b	0.518234	1.47692	11.9308	0.00393346	0.0258328	1.19399	0.884839	1.20678	0.990366	1.62151	1.17259	1.73532	1.64479	1.97487	1.48287	1.7331	1.59873
ENSMUSG00000022500.16	Litaf	0.51613	6.19019	31.522	6.66818e-05	0.00147582	6.23275	5.81775	5.99189	5.726	5.85144	5.77356	6.5189	6.34314	6.41092	6.34267	6.62112	6.28419
ENSMUSG00000063354.8	Slc39a4	0.515653	2.51903	14.999	0.00172442	0.0145608	2.11962	2.16415	2.46281	2.28929	2.14051	2.24846	2.415	3.14878	2.77278	2.80155	2.48362	2.75402
ENSMUSG00000027669.15	Gnb4	0.515076	4.93128	32.5255	5.70875e-05	0.00130217	4.65836	4.7474	4.60273	4.54578	4.6828	4.66193	5.05371	4.98128	5.48402	5.24121	5.16353	5.00337
ENSMUSG00000019082.19	Slc25a22	0.515028	6.49164	29.7201	8.89451e-05	0.00181733	6.01527	6.0469	6.26498	6.32579	6.41601	6.15608	6.88272	6.83885	6.86463	6.72055	6.5171	6.47713
ENSMUSG00000028793.16	Rnf19b	0.514313	6.80595	58.9703	2.36668e-06	0.000136604	6.49834	6.47875	6.6364	6.47893	6.54947	6.50848	7.14549	7.07621	7.18777	7.02077	6.93129	6.85061
ENSMUSG00000031805.18	Jak3	0.514285	7.08246	21.1387	0.000426767	0.00550363	6.73844	6.36682	6.76818	7.00664	6.85335	6.99209	7.41567	7.42221	7.42599	7.36448	6.94217	7.2713
ENSMUSG00000034684.13	Sema3f	0.514129	5.57343	28.3717	0.000111254	0.00213548	5.14386	5.36596	5.35621	5.29905	5.30048	5.28732	5.69253	5.8879	6.1789	5.7976	5.58062	5.61779
ENSMUSG00000048534.8	Jaml	0.51393	5.32828	37.0774	2.93997e-05	0.000824686	4.91698	5.133	5.2005	4.84925	5.17713	4.97808	5.77795	5.57561	5.48833	5.44358	5.47284	5.58569
ENSMUSG00000036905.9	C1qb	0.512658	8.56986	12.1379	0.00370804	0.0248565	8.57611	8.48866	8.60176	7.9964	7.86258	8.03206	8.84426	8.83169	8.84444	8.41814	9.08747	8.71336
ENSMUSG00000030447.16	Cyfip1	0.512557	6.58993	78.436	4.5008e-07	4.4397e-05	6.20008	6.34237	6.2501	6.30456	6.40437	6.35553	6.76946	6.75018	6.874	6.93663	6.8353	6.76491
ENSMUSG00000030156.6	Cd69	0.511405	4.8532	12.3717	0.00347119	0.0237172	4.4974	4.96804	4.42208	4.2398	4.62261	4.59393	5.6206	4.94471	4.95415	5.04154	4.83657	4.96395
ENSMUSG00000010307.8	Tmem86a	0.509656	5.7713	26.5045	0.000153599	0.00270752	5.1722	5.5749	5.7661	5.40354	5.51818	5.46506	5.84369	6.0687	6.14379	5.78648	6.16679	5.96687
ENSMUSG00000015094.17	Npdc1	0.509407	4.45225	21.1899	0.000422306	0.00546978	4.10892	4.28946	4.26077	4.34653	4.02842	3.98787	4.64305	5.0733	4.69775	4.61389	4.58458	4.39594
ENSMUSG00000032333.7	Stoml1	0.508901	6.27009	17.6341	0.000913801	0.00936112	5.43651	5.79511	6.07019	6.22069	6.15995	6.13316	6.40812	6.71404	6.63169	6.42864	6.36364	6.42945
ENSMUSG00000062070.13	Pgk1	0.50762	7.62982	23.6719	0.000258444	0.00388461	7.56688	7.48475	7.55295	7.05405	7.21774	7.16232	7.99448	7.73782	8.0127	7.82574	7.91503	7.64539
ENSMUSG00000094627.3	Gm10182	0.507206	2.31893	10.553	0.00590774	0.0346986	1.62432	2.10335	2.19414	2.03808	1.89642	2.32236	2.69693	2.82372	2.18785	2.78177	2.24877	2.39955
ENSMUSG00000034987.5	Hrh2	0.50711	3.93666	12.7484	0.00312533	0.0221254	3.18848	3.23006	3.52705	3.94802	3.90555	3.95339	4.1349	4.28694	4.15199	3.97753	4.17218	4.25282
ENSMUSG00000032739.17	Pram1	0.506968	4.11247	9.92635	0.00717093	0.0398457	4.18509	3.03226	3.74961	4.02915	3.85009	3.92994	4.38203	4.08953	4.24328	4.14944	4.58205	4.53423
ENSMUSG00000069844.13	Sco1	0.505206	3.94186	25.3164	0.000190145	0.00313404	3.77118	3.68378	3.90012	3.3568	3.54045	3.69512	4.34619	4.1278	4.08142	4.32369	4.01611	4.09757
ENSMUSG00000026211.19	Obsl1	0.504733	3.03476	9.65552	0.00781161	0.0423475	2.4262	2.60888	2.53822	3.01231	2.83065	3.04411	2.72511	3.67584	3.30979	3.42881	3.07171	3.18269
ENSMUSG00000054520.16	Sh3bp2	0.504659	7.09893	52.532	4.53497e-06	0.000209778	6.6758	6.65325	6.87869	6.93279	6.93796	6.84313	7.37845	7.37272	7.44164	7.27182	7.24833	7.25016
ENSMUSG00000020241.14	Col6a2	0.504118	5.23657	15.5456	0.00150401	0.0133308	4.52404	4.83414	4.891	5.00276	5.04577	5.3505	5.11711	5.71926	5.43272	5.41978	5.49047	5.5502
ENSMUSG00000029851.6	Tcaf2	0.503948	1.89146	18.3527	0.000776164	0.00839096	1.46235	1.6513	1.48607	1.43938	1.7655	1.85911	2.01944	2.00029	2.14478	2.21603	2.21	2.08373
ENSMUSG00000057123.15	Gja5	0.502566	1.1076	11.5621	0.00437504	0.027825	0.53203	0.772182	0.820394	1.10707	0.836023	0.941969	1.06574	1.50374	1.49275	1.12301	1.47419	1.22478
ENSMUSG00000040312.15	Cchcr1	0.502496	4.0819	19.2895	0.000630991	0.00719876	4.08128	3.58162	3.66242	3.8949	3.65121	3.92204	4.04833	4.61062	4.33554	4.40028	4.26021	4.13354
ENSMUSG00000040463.17	Mybbp1a	0.502149	8.22716	38.1532	2.53577e-05	0.000752397	7.93324	7.76021	7.94143	7.96517	8.07034	8.03596	8.51969	8.50383	8.52605	8.58595	8.18119	8.38552
ENSMUSG00000049916.13	2610318N02Rik	0.501824	2.83359	22.1495	0.000347805	0.00476592	2.63614	2.3457	2.67815	2.57247	2.5214	2.60497	2.69693	3.07945	3.15924	3.17956	3.12131	3.0684
ENSMUSG00000027314.7	Dll4	0.501168	3.49539	14.5335	0.00194177	0.0158274	2.77076	3.20134	3.12393	3.34892	3.32489	3.47516	3.88309	3.9055	3.89907	3.65222	3.51507	3.39319
ENSMUSG00000024338.16	Psmb8	0.501061	8.65436	22.8186	0.000304759	0.00434392	8.36966	8.4801	8.66341	8.26118	8.27635	8.18887	8.99072	9.08658	9.03363	8.71931	8.79133	8.61485
ENSMUSG00000031441.16	Atp11a	0.500443	5.86392	16.4575	0.00120444	0.0114188	5.25935	5.35622	5.25739	5.79721	5.74035	5.97412	5.9931	5.92394	6.1673	6.15746	6.11701	6.17537
ENSMUSG00000026946.10	Nmi	0.497157	5.94935	21.6615	0.000383617	0.00511089	5.66248	5.9336	5.90077	5.44108	5.55085	5.5145	6.4966	6.10403	6.04087	6.24222	6.07986	6.03597
ENSMUSG00000031787.9	Katnb1	0.496903	4.65172	33.4777	4.94204e-05	0.0011703	4.3162	4.27231	4.546	4.33859	4.30376	4.4962	4.87242	5.05896	4.98906	4.81216	4.62935	4.86685
ENSMUSG00000028937.15	Acot7	0.496623	5.15204	9.425	0.00840943	0.0446323	5.51387	4.71982	5.03897	4.68372	4.45216	4.61859	5.63552	5.48871	5.4564	5.26099	5.20355	5.1633
ENSMUSG00000029598.13	Plbd2	0.496327	6.45864	36.193	3.32813e-05	0.00088999	6.15534	5.96063	6.29156	6.22069	6.253	6.23155	6.72887	6.82144	6.86518	6.6737	6.49644	6.48132
ENSMUSG00000039693.12	Msantd3	0.495965	1.2657	11.7554	0.00413675	0.0267783	0.622467	1.23582	1.11124	1.17994	1.07593	0.704663	1.42764	1.50374	1.64474	1.40743	1.36077	1.5356
ENSMUSG00000026442.15	Nfasc	0.494622	5.71115	24.5262	0.000219978	0.0034618	5.25935	5.2498	5.31034	5.5939	5.54587	5.64264	5.62683	5.80551	5.93741	6.04269	6.08344	6.07072
ENSMUSG00000071178.12	Serpina1b	0.494358	2.48391	14.9742	0.00173527	0.0146275	2.10401	2.33252	2.16271	2.43037	2.04495	2.21003	2.90831	2.38058	2.62393	2.45956	2.90371	2.86089
ENSMUSG00000070691.11	Runx3	0.493615	6.29018	25.0936	0.000198056	0.00320657	5.95672	5.8142	6.08389	6.04653	6.1077	6.10377	6.60608	6.63712	6.63817	6.62943	6.05182	6.44457
ENSMUSG00000020914.18	Top2a	0.493514	7.92244	10.7654	0.0055395	0.0331635	8.17047	7.56725	7.42095	7.46278	7.41833	7.7311	7.8564	7.89386	8.1064	8.20147	8.59919	8.10164
ENSMUSG00000038296.15	Galnt18	0.49328	2.91626	11.4438	0.00452863	0.0285019	2.23878	2.49516	2.76443	2.71415	2.75502	2.84954	2.77987	3.41389	3.46374	3.12566	2.99776	2.91976
ENSMUSG00000031548.8	Sfrp1	0.492449	5.69543	18.3129	0.000783135	0.00841631	5.6137	5.55943	5.27403	5.17308	5.42636	5.47454	5.8101	5.65995	5.74777	5.79637	6.30505	6.09373
ENSMUSG00000032231.15	Anxa2	0.492056	7.4528	21.4572	0.000399859	0.00525701	7.4237	7.35996	7.38991	6.96987	6.84375	7.02012	7.84173	7.71771	7.69214	7.64289	7.62631	7.52664
ENSMUSG00000070284.11	Gmppb	0.491867	5.02985	17.4733	0.000948322	0.00955054	4.94134	4.73993	5.05403	4.6743	4.48634	4.60877	5.19976	5.62023	5.31301	5.14386	5.11363	5.0568
ENSMUSG00000020571.14	Pdia6	0.491328	8.12019	12.5838	0.00327136	0.0228657	8.38043	7.89606	8.00483	7.47459	7.49491	7.65388	8.45263	8.48703	8.32892	8.25759	8.28491	8.23945
ENSMUSG00000037331.16	Larp1	0.490976	7.9343	30.9991	7.24065e-05	0.00155351	7.68635	7.42467	7.49261	7.69261	7.8548	7.80761	8.14634	8.13331	8.29629	8.2831	7.97792	8.09162
ENSMUSG00000026024.15	Als2	0.490084	4.99473	18.3139	0.000782954	0.00841631	4.40487	4.48086	4.56716	4.73299	4.99553	5.06137	5.20643	5.23664	5.30977	5.31875	5.09069	5.13341
ENSMUSG00000048895.14	Cdk5r1	0.489969	3.20119	11.6866	0.00421981	0.0271156	2.94736	2.56446	2.86549	2.85432	3.33647	2.9384	3.30043	3.40825	3.82825	3.5152	3.12826	3.24979
ENSMUSG00000038759.16	Nup205	0.489401	6.80679	33.8222	4.69424e-05	0.00113508	6.58172	6.36763	6.36156	6.50043	6.67846	6.71865	6.96428	6.77998	7.13556	7.14111	7.09717	7.03404
ENSMUSG00000017697.4	Ada	0.48875	3.91402	18.1284	0.000816387	0.00863642	3.8714	3.68378	3.88576	3.48455	3.34796	3.54885	4.1523	4.44136	4.15561	4.04546	3.93522	4.03047
ENSMUSG00000033542.14	Arhgef5	0.487665	4.00483	16.164	0.00129266	0.0119443	3.42673	3.519	3.50216	4.02915	3.95521	3.89404	4.07047	4.17509	4.3888	4.39052	4.24111	4.05694
ENSMUSG00000025403.6	Shmt2	0.48654	6.90014	15.9625	0.00135752	0.0123497	7.10823	6.53018	6.72042	6.38862	6.52438	6.41445	7.13721	7.33046	7.18777	7.1761	6.82838	7.02736
ENSMUSG00000030839.13	Sergef	0.485493	3.32869	15.6286	0.00147346	0.0131421	2.91193	2.88653	3.38449	3.17267	3.09883	2.88249	3.42017	3.88533	3.64465	3.53896	3.3525	3.37528
ENSMUSG00000022094.16	Slc39a14	0.484348	4.19646	18.5816	0.000737426	0.00805258	3.64741	3.74973	3.69573	3.95323	4.22186	4.21826	4.43417	4.36767	4.4608	4.55102	4.26652	4.40774
ENSMUSG00000101188.2	Eif4a-ps4	0.483924	4.6427	17.7691	0.000885922	0.0091447	4.70826	4.51042	4.44185	3.9217	4.26793	4.31497	4.97767	4.75322	4.96037	4.84112	4.94483	4.67758
ENSMUSG00000074063.11	Osgin1	0.482469	3.70232	13.5904	0.0024863	0.0189429	3.2536	3.01586	3.4314	3.52007	3.66963	3.65277	3.77941	4.29308	4.0032	3.85511	3.75393	3.7629
ENSMUSG00000026229.18	Psmd1	0.482267	6.8996	36.7646	3.07099e-05	0.000847082	6.85319	6.65258	6.74979	6.3867	6.58812	6.55521	7.10004	7.00649	7.22486	7.18366	7.18643	7.00569
ENSMUSG00000028691.13	Prdx1	0.481354	8.60193	9.00375	0.00964414	0.0492625	8.60984	8.67057	8.66989	7.8309	8.05027	7.95284	8.99603	8.72153	8.89174	8.89514	8.91363	8.45292
ENSMUSG00000052684.6	ENSMUSG00000052684.6	0.480727	5.1403	28.3233	0.000112168	0.00214357	4.84836	4.94873	4.87896	4.92275	4.87567	4.80414	5.39363	5.42587	5.5975	5.45767	5.03263	5.18232
ENSMUSG00000045136.7	Tubb2b	0.480463	4.29078	14.6454	0.00188675	0.0155352	3.85284	3.8958	3.98792	4.2398	4.07408	4.10417	4.35223	4.79274	4.8685	4.39052	4.37273	4.14063
ENSMUSG00000056413.17	Adap1	0.479613	5.40295	34.1266	4.48704e-05	0.00110175	5.13043	4.99549	5.39898	5.03504	5.06677	5.19689	5.71612	5.70897	5.62257	5.42138	5.56406	5.67871
ENSMUSG00000015980.15	Lrrc27	0.478874	1.62684	9.92238	0.00717986	0.0398599	1.38695	1.31838	1.07793	1.55348	1.20785	1.62606	1.51631	1.85851	1.58155	2.15584	2.02878	1.79119
ENSMUSG00000001525.11	Tubb5	0.478773	9.65337	13.6163	0.00246919	0.0188321	9.87639	9.40584	9.54901	9.00494	9.15663	9.19358	9.85731	9.91705	9.99512	9.90518	9.81587	9.73306
ENSMUSG00000039115.14	Itga9	0.477903	6.48586	23.1481	0.000285828	0.00414952	6.02256	6.01631	5.99969	6.27472	6.44705	6.50914	6.53026	6.65153	6.75375	6.78841	6.81391	6.67257
ENSMUSG00000062127.12	Cttnbp2nl	0.477526	4.51833	20.2555	0.000512956	0.00621177	3.98656	4.0924	4.15693	4.24829	4.47066	4.52517	4.64305	4.47953	4.8552	4.7851	4.86389	4.75583
ENSMUSG00000030411.17	Nova2	0.476818	2.57205	12.2325	0.00361001	0.0243971	2.28104	2.23671	2.2096	2.58594	2.34921	2.21003	2.43788	2.77193	3.2433	2.75158	2.63765	2.75402
ENSMUSG00000003308.16	Keap1	0.476516	6.52921	48.2872	7.21953e-06	0.000300377	6.31302	6.25336	6.33361	6.16344	6.31941	6.23872	6.79295	6.944	6.75852	6.75773	6.657	6.54415
ENSMUSG00000011752.8	Pgam1	0.475518	7.08983	26.8386	0.000144822	0.00259894	6.99536	6.93582	7.02895	6.63772	6.65553	6.68519	7.43463	7.2873	7.41696	7.38839	7.19968	7.0882
ENSMUSG00000019214.15	Chtf18	0.474709	4.30941	9.86635	0.00730745	0.0403277	4.63139	3.96578	3.90012	4.11062	3.64657	3.86135	4.43133	4.81423	4.69278	4.38069	4.47166	4.29473
ENSMUSG00000040220.11	Gas8	0.47392	3.02526	18.6384	0.000728163	0.00796913	2.71019	2.61977	2.94153	3.04194	2.57124	2.69118	3.09982	3.31482	3.36087	3.37703	3.19596	3.06095
ENSMUSG00000038264.9	Sema7a	0.473783	5.52046	18.8498	0.000694846	0.00772945	5.16093	5.18893	5.49988	5.19961	5.29308	5.2164	5.76557	5.80766	5.99916	5.90777	5.33849	5.5001
ENSMUSG00000024795.12	Kif20b	0.473271	4.65699	15.0805	0.0016893	0.0143572	4.76892	4.45676	4.07067	4.25674	4.31843	4.4392	4.67711	4.61553	4.8773	4.87651	5.17532	4.94788
ENSMUSG00000028541.15	B4galt2	0.473011	2.10678	12.7708	0.00310608	0.022031	1.41252	1.84941	2.0641	1.80455	2.11384	1.77387	2.28222	2.53356	2.32277	2.25958	2.17015	2.31435
ENSMUSG00000051375.16	Pcdh1	0.472824	4.07585	9.62258	0.00789393	0.0426633	3.26768	3.39131	3.80664	4.13373	4.1613	3.92994	4.11729	4.45237	4.37334	4.40997	4.03472	4.31367
ENSMUSG00000034612.8	Chst11	0.472113	5.13189	12.2144	0.00362857	0.0244781	5.15526	4.58736	4.39867	4.95425	4.97901	5.04328	5.16418	5.0733	5.48833	5.58866	5.48913	5.20785
ENSMUSG00000037020.17	Wdr62	0.471877	4.15047	15.5906	0.00148735	0.0132185	4.23968	3.64698	3.82683	3.95841	3.55042	4.04355	4.14536	4.36476	4.54878	4.49442	4.38729	4.21303
ENSMUSG00000030695.17	ENSMUSG00000030695.17	0.471558	8.66711	17.4986	0.000942801	0.00952069	8.62428	8.48625	8.65902	8.27008	8.16449	8.18454	9.03841	9.04468	9.00995	8.81819	8.68725	8.64709
ENSMUSG00000034118.16	Tpst1	0.470829	5.67303	36.2482	3.30223e-05	0.000886331	5.43651	5.41056	5.53252	5.35126	5.47693	5.29193	6.04898	5.96392	5.91516	5.98872	5.67023	5.70405
ENSMUSG00000026814.17	Eng	0.470763	7.44827	31.9163	6.27069e-05	0.0014092	6.95242	7.10478	7.29345	7.30882	7.27977	7.19137	7.51517	7.82485	7.69027	7.81209	7.52563	7.58497
ENSMUSG00000031428.12	Zcchc18	0.470351	4.66774	30.7977	7.47594e-05	0.00158993	4.3162	4.34632	4.38512	4.52145	4.52732	4.37408	5.17953	4.83542	4.85074	4.84589	4.8044	4.73725
ENSMUSG00000023243.10	Kcnk5	0.468448	4.66668	17.078	0.00103973	0.0102088	4.4611	4.23028	4.49329	4.29004	4.60117	4.37408	5.08122	5.08572	5.00921	4.85774	4.44964	4.69694
ENSMUSG00000019528.19	Gyg	0.468278	5.66612	12.7787	0.00309926	0.0220245	5.72122	5.5916	5.62478	4.89326	5.2524	5.22927	5.99503	5.5869	6.04673	5.9637	5.85435	5.79109
ENSMUSG00000041115.19	Iqsec2	0.467786	4.02184	21.0636	0.000433412	0.00556523	3.48816	3.65229	3.53934	3.98915	3.81327	4.04355	4.1523	4.29614	4.28023	4.24282	4.17889	4.25609
ENSMUSG00000028613.16	Lrp8	0.467019	4.48581	19.0088	0.000670927	0.00752875	3.91231	4.15364	4.05792	4.18332	4.4361	4.55614	4.66503	4.72399	4.65746	4.89043	4.6318	4.61024
ENSMUSG00000038122.10	Tbc1d32	0.466475	2.51383	9.14476	0.00920884	0.0477264	1.86561	2.50695	2.11425	1.91541	2.43787	2.56493	2.77987	2.3097	2.69531	2.7311	2.9515	2.79952
ENSMUSG00000070713.6	Hmgn2-ps	0.466011	2.9976	12.1289	0.00371753	0.0248866	2.99045	2.93094	2.94153	2.28929	2.64759	2.55475	2.99572	3.31482	3.03895	3.42244	3.28571	3.14794
ENSMUSG00000002319.17	Ipo4	0.46454	5.82037	32.7797	5.49149e-05	0.00126619	5.45201	5.41056	5.48249	5.75461	5.64697	5.64024	6.06927	6.11533	6.13098	6.13132	5.80534	5.91821
ENSMUSG00000033970.16	Rfc3	0.463737	5.02442	13.5834	0.00249093	0.0189685	5.21462	4.89145	4.80456	4.49314	4.57941	4.52517	5.36706	5.02802	5.34824	5.3907	5.1953	5.0474
ENSMUSG00000040584.9	Abcb1a	0.463161	4.46385	15.899	0.00137875	0.0125222	3.94335	3.93993	4.0013	4.41605	4.30965	4.55102	4.87032	4.55808	4.71011	4.70859	4.59966	4.58448
ENSMUSG00000003421.14	Nosip	0.463062	6.05645	34.4397	4.28485e-05	0.00107446	5.86708	5.7512	5.94993	5.77827	5.69385	5.78558	6.26271	6.52622	6.35455	6.18125	6.09679	6.14837
ENSMUSG00000017221.15	Psmd3	0.462372	6.96448	23.8911	0.000247883	0.0037846	6.93818	6.54311	6.80681	6.64659	6.64393	6.67641	7.09824	7.45542	7.29793	7.18366	6.92532	7.03831
ENSMUSG00000038527.10	C1rl	0.462305	2.81015	14.8837	0.00177552	0.0148659	2.67892	2.65196	2.35572	2.45993	2.5214	2.67246	3.10698	2.96879	2.74421	2.75158	3.29191	3.16194
ENSMUSG00000006411.13	Nectin4	0.461586	3.07736	18.058	0.000829509	0.00874419	2.8289	2.86837	2.98709	2.40019	3.00764	2.79866	3.35554	3.26573	3.42826	3.17198	3.26063	3.22332
ENSMUSG00000029591.15	Ung	0.461301	4.09721	12.4354	0.00340977	0.0234265	4.29229	3.71967	3.89535	3.55473	3.67876	3.83214	4.29071	4.43859	4.36085	4.55102	4.18889	3.94398
ENSMUSG00000038074.17	Fkbp14	0.460948	2.80792	16.5389	0.00118122	0.011251	2.61427	2.79338	2.667	2.25597	2.3831	2.58509	2.76185	3.12144	3.13009	3.04499	3.04992	2.96039
ENSMUSG00000001910.6	Nacc1	0.460867	7.24242	32.6837	5.57241e-05	0.00127891	7.00852	6.76725	7.01307	7.04981	6.97732	7.12236	7.32728	7.62496	7.61896	7.46712	7.31874	7.33216
ENSMUSG00000045210.9	Vcpip1	0.460479	6.14039	13.8724	0.0023069	0.0179714	5.64775	5.83422	5.41574	5.97666	6.24534	6.07734	6.36176	6.12138	6.37876	6.33081	6.57164	6.31193
ENSMUSG00000020773.12	Trim47	0.45995	4.48587	22.8676	0.000301858	0.00431909	4.20352	4.30979	4.39529	4.33461	4.01046	4.14548	4.65041	4.94471	4.84178	4.53634	4.50674	4.64555
ENSMUSG00000036206.13	Sh3bp4	0.459711	3.73471	21.9184	0.000364269	0.00492688	3.26066	3.4413	3.50842	3.44814	3.55538	3.67645	3.99918	3.73113	4.2158	3.94678	3.82835	3.89871
ENSMUSG00000024486.7	Hbegf	0.458858	2.71104	12.6614	0.00320159	0.0225344	1.93784	2.67304	2.59819	2.41536	2.46976	2.58509	2.81525	2.90611	3.14474	3.0029	2.78562	2.82614
ENSMUSG00000006281.9	Tep1	0.458035	6.65572	18.2272	0.000798377	0.00853685	5.96862	6.16966	6.31319	6.6231	6.55691	6.68519	6.86648	6.84565	6.87619	6.87087	6.84271	6.89582
ENSMUSG00000031976.15	Urb2	0.457987	4.97955	24.493	0.000221342	0.00346675	4.86698	4.46886	4.57614	4.59324	4.93208	4.88968	5.13122	5.08041	5.30651	5.25383	5.13794	5.21626
ENSMUSG00000034714.10	Ttyh2	0.457171	4.77433	19.3787	0.000618875	0.0071018	4.23252	4.35938	4.69074	4.75402	4.48113	4.58645	4.84058	4.92113	5.26187	5.0332	4.90897	4.89646
ENSMUSG00000004105.9	Angptl2	0.45574	6.09017	14.4122	0.00200349	0.0162185	5.37768	5.80588	5.72769	6.12359	5.87048	6.04587	6.04153	6.27268	6.55769	6.41827	6.30582	6.14309
ENSMUSG00000048109.11	Rbm15	0.455039	5.0086	15.2511	0.00161844	0.0139807	4.96314	4.47187	4.35762	4.87691	4.96042	4.83603	5.02566	5.30048	5.31301	5.40208	5.1241	5.10289
ENSMUSG00000029401.9	Rilpl2	0.454848	5.82159	23.0172	0.000293186	0.0042275	5.73522	5.35785	5.69786	5.67492	5.53962	5.41245	5.9599	6.34609	6.04185	6.01437	5.92089	5.84632
ENSMUSG00000000530.17	Acvrl1	0.454615	5.70231	42.2274	1.48822e-05	0.000520352	5.41611	5.54521	5.58087	5.3844	5.4059	5.3997	5.8101	6.05432	6.0092	5.84959	5.97006	5.7488
ENSMUSG00000024781.17	Lipa	0.454516	7.2565	27.9664	0.00011917	0.00223366	6.97244	7.09359	7.19979	6.71255	7.13397	6.90206	7.53023	7.34123	7.3976	7.58736	7.55494	7.36355
ENSMUSG00000099843.3	Gm7160	0.4536	2.27959	12.436	0.00340917	0.0234265	1.7298	2.05602	2.01215	1.93659	2.2669	2.15716	2.33193	2.66241	2.54883	2.42172	2.68554	2.18319
ENSMUSG00000024308.16	Tapbp	0.453232	8.90699	27.823	0.000122123	0.00227378	8.66806	8.68588	8.78336	8.49713	8.70972	8.61579	9.24814	9.26196	9.19042	9.14443	8.87025	8.93276
ENSMUSG00000036391.17	Sec24a	0.452634	4.58943	17.6598	0.000908422	0.00931883	4.29229	4.20156	3.94237	4.45327	4.60835	4.48014	4.62571	4.76431	4.9311	4.94035	4.71723	4.77873
ENSMUSG00000069014.5	Gm5641	0.452557	4.30073	13.9415	0.00226527	0.0177027	4.35957	4.04469	4.20786	3.62166	3.9439	4.05805	4.53577	4.72399	4.6651	4.38069	4.45793	4.22642
ENSMUSG00000005089.16	Slc1a2	0.452118	2.36993	9.26048	0.00886855	0.0462849	1.534	2.19361	2.01215	2.40019	2.2909	2.197	2.7436	2.36901	2.54883	2.82106	2.4057	2.50217
ENSMUSG00000073434.13	Wdr90	0.451928	5.17511	14.3216	0.00205102	0.0164513	5.32478	4.54226	4.76848	4.9254	4.81696	5.08457	5.13647	5.40901	5.58278	5.41176	5.37692	5.34458
ENSMUSG00000083327.2	Vcp-rs	0.451509	4.0541	33.9015	4.6392e-05	0.00113095	3.81499	3.841	3.68471	3.66037	3.81327	4.02154	4.26535	4.26526	4.32914	4.32027	4.14503	4.23306
ENSMUSG00000004849.15	Ap1s1	0.451215	5.65697	15.6728	0.00145746	0.0130462	5.75159	5.51781	5.55841	5.27431	5.02087	5.24361	5.81557	6.03979	5.98499	5.72566	5.89668	5.68962
ENSMUSG00000067586.5	S1pr3	0.451149	6.31815	27.4548	0.0001301	0.00238944	5.77026	5.99764	6.16146	6.16681	6.13448	6.17781	6.68949	6.45821	6.58748	6.64661	6.35404	6.38538
ENSMUSG00000000934.10	Top1mt	0.450677	3.2223	17.4048	0.000963472	0.00967042	2.59206	3.15715	2.9781	3.03213	3.09202	2.9694	3.38528	3.58372	3.48692	3.52712	3.32857	3.22332
ENSMUSG00000020075.9	Ddx21	0.450296	7.92303	37.135	2.91654e-05	0.000824323	7.70263	7.5809	7.4831	7.65356	7.85581	7.77535	8.13084	8.02478	8.20861	8.22958	8.0936	8.08566
ENSMUSG00000031375.18	Bgn	0.450293	9.53312	40.927	1.75633e-05	0.000585239	9.29869	9.34948	9.4041	9.17279	9.22762	9.27833	9.61343	9.70694	9.73027	9.86815	9.77107	9.74255
ENSMUSG00000032786.17	Alas1	0.450109	5.57063	43.3517	1.29368e-05	0.000472289	5.44583	5.33159	5.50928	5.22565	5.17874	5.24993	5.8297	5.77075	5.73573	5.81959	5.72397	5.78318
ENSMUSG00000048234.14	Rnf149	0.449753	5.26691	24.865	0.000206574	0.00331208	5.14386	5.1349	5.07528	5.12082	4.7665	4.86723	5.47471	5.52957	5.27357	5.32389	5.60822	5.59733
ENSMUSG00000026234.13	Ncl	0.449015	9.71529	30.4831	7.86144e-05	0.00164461	9.64137	9.60159	9.48782	9.26425	9.41554	9.39603	9.94203	9.81585	9.98059	10.0202	9.9463	9.81668
ENSMUSG00000025510.15	Cd151	0.448596	5.89905	28.7851	0.000103797	0.00203161	5.65312	5.80945	5.78687	5.60882	5.44252	5.61473	6.08657	6.20594	6.21925	6.13035	6.14726	5.80565
ENSMUSG00000030662.11	Ipo5	0.448458	7.41645	25.2629	0.000192011	0.0031394	7.48976	7.15572	7.03926	6.94917	7.18409	7.1711	7.64897	7.41801	7.70764	7.70656	7.66833	7.56896
ENSMUSG00000035273.15	Hpse	0.448342	5.78475	26.9994	0.000140803	0.00255142	5.22548	5.47046	5.52017	5.65588	5.72722	5.60859	6.11436	5.92098	5.89364	5.84602	6.09679	6.05204
ENSMUSG00000046245.14	Pilra	0.447667	6.0738	11.1721	0.00490556	0.0302811	6.0027	6.04791	6.02503	5.64627	5.46115	5.71417	6.46213	6.06691	6.02215	5.98872	6.62604	6.38761
ENSMUSG00000030082.15	Sec61a1	0.447473	7.73901	30.947	7.30072e-05	0.00156242	7.71296	7.33208	7.54383	7.41641	7.45928	7.49418	7.86882	8.16041	7.97861	7.95913	7.81091	7.86671
ENSMUSG00000056394.21	Lig1	0.446672	6.58324	9.03672	0.00954026	0.0488533	6.989	6.2586	6.25384	6.13852	5.84942	6.30402	6.64348	6.85086	6.86186	6.91239	6.80527	6.63729
ENSMUSG00000006998.17	Psmd2	0.446112	7.91988	34.2209	4.42506e-05	0.00109219	7.91826	7.63694	7.75842	7.55384	7.56579	7.60998	8.1282	8.14013	8.24326	8.12627	8.11911	7.98539
ENSMUSG00000027624.21	Epb41l1	0.445629	3.79329	16.5949	0.00116553	0.0111543	3.22502	3.58162	3.30756	3.75284	3.58965	3.78063	4.14883	3.94501	4.06995	4.08634	3.81979	3.88611
ENSMUSG00000028048.12	Gba	0.445429	6.37044	39.8219	2.02832e-05	0.000639184	6.18903	6.04589	6.30691	6.09444	6.06745	6.06303	6.65023	6.66815	6.66826	6.59867	6.41568	6.42945
ENSMUSG00000028970.10	Abcb1b	0.445063	3.82825	29.1718	9.73336e-05	0.00193821	3.51201	3.55349	3.60512	3.53404	3.63255	3.69047	4.24927	3.9095	3.96658	4.14944	3.90317	3.97999
ENSMUSG00000026615.15	Eprs	0.44463	7.31144	43.1533	1.32578e-05	0.000480475	7.12718	6.96334	6.88292	7.09937	7.08891	7.24303	7.46245	7.43649	7.53111	7.5902	7.53253	7.54111
ENSMUSG00000032997.17	Chpf	0.443295	4.80088	9.98404	0.00704241	0.0394265	4.8716	4.35938	4.68522	4.50027	4.4654	4.43087	4.8912	5.50863	5.04673	5.01637	4.60216	4.79229
ENSMUSG00000041025.16	Iffo2	0.443106	4.77484	18.1683	0.000809062	0.00857721	4.29573	4.27231	4.65448	4.54922	4.78351	4.59393	4.89946	5.05355	5.11898	5.12043	4.73326	4.90689
ENSMUSG00000047735.15	Samd9l	0.443079	8.5093	10.049	0.00690099	0.0389644	7.99432	8.57673	8.06291	7.99514	8.60457	8.25031	8.99229	8.27976	8.68354	8.71361	8.87297	8.64179
ENSMUSG00000071068.8	Treml2	0.442567	7.40574	17.1781	0.00101567	0.0100789	6.85377	6.82546	7.06339	7.37676	7.45961	7.29978	7.61737	7.67046	7.6137	7.61766	7.52794	7.60912
ENSMUSG00000060950.13	Trmt61a	0.442203	4.44431	19.7467	0.000571631	0.00670957	4.51816	4.12717	4.13686	4.10127	4.20617	4.10417	4.74977	4.87687	4.70518	4.46061	4.46344	4.57928
ENSMUSG00000013629.17	Cad	0.441764	6.75613	16.818	0.00110537	0.0106912	6.71422	6.13211	6.42585	6.3915	6.66761	6.69044	6.88845	7.06594	7.09088	7.08018	6.64736	6.93865
ENSMUSG00000055541.19	Lair1	0.441107	5.76908	12.5577	0.00329521	0.0229356	5.49304	5.83655	5.67715	5.24489	5.44252	5.42088	6.11879	5.63722	5.80652	5.7475	6.28109	6.1289
ENSMUSG00000049401.11	Ogfr	0.440934	7.15799	31.8808	6.30528e-05	0.00141441	7.02726	6.89548	7.05218	6.86604	6.90286	6.76135	7.4207	7.5905	7.40104	7.25577	7.24074	7.22412
ENSMUSG00000037278.10	Tmem97	0.439627	4.2418	10.0402	0.00691986	0.0389979	4.31281	4.21599	4.23077	3.62818	3.63724	3.84473	4.08865	4.5958	4.41018	4.44498	4.62935	4.43106
ENSMUSG00000062232.15	Rapgef2	0.439613	5.20077	9.92292	0.00717864	0.0398599	4.55595	4.69171	4.57315	5.20179	5.19791	5.3446	5.32472	5.28209	5.51957	5.5112	5.4425	5.32137
ENSMUSG00000029767.17	Calu	0.439232	7.45086	44.2328	1.16146e-05	0.000432497	7.34537	7.30238	7.23043	7.09702	7.15782	7.13822	7.64252	7.61183	7.6206	7.76439	7.73499	7.53541
ENSMUSG00000039997.17	Ifi203	0.438459	8.67286	12.792	0.00308791	0.021983	8.33309	8.7477	8.28804	8.14086	8.66235	8.35362	9.14903	8.49371	8.8492	8.94212	8.9239	8.81696
ENSMUSG00000021139.18	Gm20498	0.438285	2.38732	11.7595	0.00413191	0.0267586	2.38804	1.92162	2.35572	2.05755	2.11384	2.03059	2.70639	2.83217	2.59222	2.53239	2.24877	2.53482
ENSMUSG00000050147.10	F2rl3	0.437547	3.61896	10.2392	0.00650506	0.0373815	2.99891	3.22293	3.38449	3.56837	3.39854	3.64319	3.40283	3.68987	4.14836	3.74706	3.99726	3.817
ENSMUSG00000045838.10	Ccdc9b	0.436892	4.34204	11.2175	0.00484007	0.0299762	3.62023	4.18699	4.1728	4.41605	3.99593	4.14208	4.45114	4.6374	4.88386	4.46061	4.48795	4.25609
ENSMUSG00000072235.7	Tuba1a	0.435559	7.47215	23.0964	0.000288709	0.00417198	7.31221	7.34732	7.43418	7.07987	7.07212	7.14205	7.75613	7.75931	7.88549	7.52515	7.58839	7.48269
ENSMUSG00000031555.16	Adam9	0.434767	5.4413	23.1248	0.00028712	0.00416017	4.95663	5.12919	4.95661	5.31936	5.40864	5.3997	5.59283	5.65876	5.62518	5.73083	5.57682	5.66156
ENSMUSG00000030770.16	Parva	0.434369	5.47716	18.0584	0.000829425	0.00874419	4.97606	5.28445	4.96118	5.41679	5.38654	5.36515	5.66127	5.79798	5.63688	5.89747	5.51056	5.52062
ENSMUSG00000032344.18	Cgas	0.434314	3.6621	11.3182	0.00469859	0.0293072	3.71577	3.7095	3.27118	3.11808	3.46334	3.1762	4.14883	3.62323	3.8418	3.8216	3.9549	3.71622
ENSMUSG00000096727.4	Psmb9	0.43429	7.80897	36.4218	3.22235e-05	0.00087426	7.55041	7.55027	7.75711	7.55041	7.54379	7.48616	8.074	8.11848	8.11758	7.92854	7.95588	7.84138
ENSMUSG00000025375.16	Aatk	0.434259	3.8024	14.7881	0.00181921	0.0151372	3.24651	3.41026	3.55153	3.65399	3.66963	3.81517	3.69645	4.14147	4.14836	3.87858	4.13472	3.95206
ENSMUSG00000050565.17	Tor1aip2	0.433664	7.25694	20.9968	0.000439421	0.00560801	7.17373	7.15946	6.87445	6.78003	7.08676	7.02566	7.5362	7.20832	7.47824	7.52106	7.67724	7.27009
ENSMUSG00000052566.9	Hook2	0.43346	3.59601	18.5223	0.000747239	0.00814201	3.35601	3.06451	3.41148	3.45549	3.44206	3.42012	3.67253	3.99104	3.94999	3.8021	3.76288	3.5398
ENSMUSG00000047003.16	Zfp41	0.432147	4.04231	10.7846	0.00550743	0.0330512	3.4639	3.49553	3.56961	4.11991	4.04967	4.00667	3.98371	4.1278	4.36085	4.26079	4.37273	4.30107
ENSMUSG00000029104.16	Htt	0.431934	6.85734	9.65163	0.00782126	0.0423782	6.31726	6.14064	6.30511	6.91822	6.81507	7.01595	6.98434	6.99242	7.16729	7.04897	7.04121	7.09961
ENSMUSG00000028633.8	Ctps	0.431285	5.43381	21.7158	0.000379434	0.00507331	5.58868	5.1816	5.11277	5.00276	5.12301	5.12815	5.72428	5.55916	5.66383	5.70349	5.55378	5.58309
ENSMUSG00000058126.8	Tpm3-rs7	0.431018	3.46542	13.6162	0.00246922	0.0188321	3.04869	2.80297	3.14016	3.46281	3.47909	3.35705	3.72928	3.76685	3.63431	3.66846	3.65154	3.51274
ENSMUSG00000020116.8	Pno1	0.430657	4.9413	15.3229	0.00158963	0.0138063	4.9588	4.90487	4.78405	4.39707	4.5867	4.54589	5.29055	5.01508	5.07377	5.31359	5.20026	4.90064
ENSMUSG00000031078.16	Cttn	0.429307	5.51062	50.6524	5.55026e-06	0.000245315	5.27686	5.27241	5.22733	5.37473	5.21369	5.31172	5.64907	5.77843	5.78798	5.74622	5.69969	5.58048
ENSMUSG00000026271.16	Gpr35	0.429156	5.02334	27.8439	0.000121689	0.00227137	4.76892	4.58736	4.92418	4.80386	4.84762	4.80629	5.22793	5.05536	5.2001	5.1026	5.42709	5.28345
ENSMUSG00000001999.16	Blvra	0.427384	5.58361	13.8572	0.00231618	0.018006	5.63965	5.49285	5.57939	5.0642	5.05806	5.17045	5.91065	5.8162	5.78914	5.65404	5.91286	5.57002
ENSMUSG00000030339.8	Ltbr	0.427229	5.05671	34.6523	4.15347e-05	0.0010468	4.83187	4.8688	4.96118	4.87142	4.65533	4.76049	5.19473	5.41887	5.29343	5.19336	5.21175	5.19599
ENSMUSG00000022816.12	Fstl1	0.426747	6.72647	10.4464	0.00610324	0.0356501	5.93813	6.37488	6.31319	6.8219	6.69429	6.66699	6.60861	6.94789	6.92155	7.01602	7.09007	6.91404
ENSMUSG00000047123.9	Ticam1	0.426326	5.23922	18.0428	0.000832374	0.00876799	5.24162	4.81057	5.0795	4.95944	4.9548	4.98189	5.51427	5.64443	5.61075	5.33919	5.1293	5.31041
ENSMUSG00000029594.13	Rbm19	0.425605	5.1897	25.6132	0.000180159	0.00304248	5.00786	4.67874	4.96802	5.04239	5.1062	4.92964	5.37597	5.56551	5.471	5.32901	5.23929	5.31198
ENSMUSG00000035198.10	Tubg1	0.42551	4.98957	13.5604	0.00250632	0.0190662	5.11104	4.64448	4.9928	4.71164	4.48374	4.51207	5.13472	5.36599	5.33553	5.09059	5.09425	5.06241
ENSMUSG00000020412.17	Ascc2	0.424087	6.298	43.5627	1.26052e-05	0.00046245	6.08552	5.91382	5.993	6.1328	6.13531	6.14763	6.55402	6.51838	6.59616	6.52548	6.37901	6.3779
ENSMUSG00000072620.4	Slfn2	0.424061	8.40543	22.9367	0.000297815	0.00426945	8.23124	8.30345	8.37245	8.03895	8.1254	7.95138	8.82662	8.63464	8.58496	8.54511	8.52611	8.4655
ENSMUSG00000066278.7	Vps37b	0.423868	5.82444	28.2073	0.00011439	0.00216584	5.481	5.49433	5.64482	5.64144	5.65508	5.65461	6.04246	6.26412	6.09372	6.01437	5.83005	5.82997
ENSMUSG00000040133.3	Gpr176	0.422653	3.46844	14.2162	0.00210803	0.0167641	3.53548	3.22293	2.83591	3.25929	3.10562	3.3975	3.67735	3.69914	3.77276	3.71092	3.62231	3.47398
ENSMUSG00000044813.16	Shb	0.422208	3.13849	9.5494	0.00808048	0.0434411	3.12028	2.8125	3.25637	2.50317	2.78067	2.88249	3.14919	3.68987	3.36713	3.1946	3.25429	3.26284
ENSMUSG00000037275.15	Gemin5	0.421916	5.73761	36.0497	3.39639e-05	0.000904995	5.60956	5.31157	5.44542	5.48668	5.57914	5.61227	6.00465	5.83841	5.96759	6.04062	5.79555	5.93461
ENSMUSG00000004707.15	Ly9	0.421397	7.50223	31.2507	6.95837e-05	0.00150647	6.97833	7.32835	7.4436	7.29556	7.28127	7.2906	7.81111	7.69934	7.61535	7.71179	7.68757	7.65192
ENSMUSG00000041645.15	Ddx24	0.421102	7.4439	64.4161	1.42697e-06	9.32224e-05	7.26736	7.17154	7.26645	7.24445	7.14348	7.21096	7.64468	7.67957	7.65137	7.65007	7.60498	7.60176
ENSMUSG00000042606.10	Hirip3	0.420937	5.46708	15.6152	0.00147832	0.0131696	5.72377	5.15937	5.18102	5.14378	4.97346	5.14522	5.65762	5.71012	5.67522	5.70086	5.61318	5.61015
ENSMUSG00000095687.3	Rnaset2a	0.420676	5.52896	12.9782	0.00293388	0.0211931	5.33652	5.39795	5.47291	5.27014	5.19155	5.12471	5.56712	6.16051	5.89473	5.5082	5.51056	5.56871
ENSMUSG00000027597.16	Ahcy	0.420134	6.73482	14.2128	0.0021099	0.01677	6.93928	6.53738	6.6213	6.20223	6.24073	6.3817	6.84791	6.99477	7.03104	6.95496	6.93971	6.79442
ENSMUSG00000041268.18	Dmxl2	0.419779	4.00977	20.4865	0.000488632	0.006045	3.84347	3.72472	3.55758	3.71656	3.86215	3.96881	4.25572	3.9489	4.09279	4.25363	4.35803	4.27232
ENSMUSG00000025192.14	Entpd7	0.419185	3.84694	13.1476	0.00280135	0.0205446	3.64741	3.15715	3.50842	3.78823	3.74975	3.78934	4.05205	3.98726	4.14107	4.23557	3.78504	3.99961
ENSMUSG00000058290.5	Espl1	0.417975	5.43343	10.0298	0.00694246	0.0390445	5.65178	4.96377	4.95431	5.1022	5.03692	5.40396	5.29526	5.5438	5.72845	5.68631	5.88544	5.55285
ENSMUSG00000031897.10	Psmb10	0.417759	7.06033	13.0036	0.00291352	0.0210869	6.87692	6.95476	7.04843	6.68465	6.72104	6.69218	7.41025	7.6283	7.31947	7.05207	6.97819	7.01488
ENSMUSG00000036086.17	Zranb3	0.417422	3.77503	9.64771	0.00783103	0.0424157	3.98229	3.45353	3.45104	3.33303	3.5304	3.46432	3.76591	3.72661	4.00722	4.17241	4.2915	3.73508
ENSMUSG00000050989.11	Selenon	0.416928	4.71252	48.6353	6.94108e-06	0.000292055	4.50634	4.49276	4.52453	4.49314	4.41987	4.49885	4.96591	4.91716	4.89473	4.94703	4.8195	4.88173
ENSMUSG00000031584.17	Gsr	0.416886	6.24873	10.6114	0.00580381	0.0342774	6.44435	6.18165	6.10471	5.63336	5.7447	5.88446	6.51823	6.32977	6.33233	6.23315	6.67313	6.51785
ENSMUSG00000015027.12	Galns	0.416676	5.15826	20.642	0.000472999	0.0059087	4.77632	4.7573	5.03897	4.99268	5.06155	4.95503	5.19641	5.57561	5.41017	5.44829	5.11363	5.31198
ENSMUSG00000049323.9	Smcr8	0.415884	6.51071	11.6177	0.00430492	0.0275083	6.09147	5.96491	5.91381	6.51371	6.58023	6.50452	6.77059	6.4866	6.7686	6.82026	6.73418	6.61456
ENSMUSG00000002984.18	Tomm40	0.415509	5.80259	14.8258	0.00180185	0.0150441	5.90361	5.54235	5.69099	5.3844	5.50028	5.38827	5.942	6.29579	6.06898	6.01649	5.77578	5.80677
ENSMUSG00000035505.15	Cox18	0.414704	3.72332	26.9343	0.000142416	0.00256814	3.60921	3.43514	3.4832	3.45549	3.5304	3.49127	3.99533	4.09656	3.79614	3.95121	3.85372	3.7629
ENSMUSG00000046380.4	Jrk	0.414379	2.8436	10.1886	0.00660781	0.0378228	2.46338	2.25079	2.50101	2.79756	2.80588	2.82432	2.79767	3.15553	3.18781	2.95071	2.83742	3.20991
ENSMUSG00000052459.14	Atp6v1a	0.413901	6.15142	34.0137	4.56268e-05	0.00111463	5.9847	5.83655	5.75955	5.84841	6.07265	6.04768	6.29909	6.22131	6.35376	6.40621	6.4748	6.29058
ENSMUSG00000040354.15	Mars1	0.412679	6.4593	32.2269	5.9766e-05	0.00135291	6.51319	6.16966	6.25197	6.19894	6.08557	6.17199	6.64716	6.69736	6.73995	6.65954	6.57673	6.57587
ENSMUSG00000070544.7	Top1	0.412659	6.93595	20.6823	0.000469034	0.00589086	7.03655	6.70914	6.46019	6.60915	6.63282	6.77457	7.05079	7.02689	7.02264	7.29816	7.16969	7.17534
ENSMUSG00000000958.11	Slc7a7	0.411994	5.38362	30.4968	7.84414e-05	0.00164461	5.12658	5.22505	5.32283	5.09985	5.06851	5.12126	5.73356	5.43422	5.61075	5.60564	5.62674	5.4091
ENSMUSG00000024339.13	Tap2	0.411944	7.73598	16.1564	0.00129503	0.0119482	7.38466	7.35793	7.61992	7.55555	7.63452	7.51632	7.89515	8.23424	8.1312	7.83387	7.66385	7.71352
ENSMUSG00000019960.9	Dusp6	0.411783	5.92337	26.7829	0.000146245	0.00261817	5.56322	5.62712	5.4777	5.86508	5.80115	5.83902	6.13987	6.04707	6.09089	6.11165	6.00446	6.27617
ENSMUSG00000020790.15	Ankfy1	0.41082	7.52356	23.8869	0.000248081	0.0037846	7.23772	7.13594	7.09599	7.32999	7.54971	7.41967	7.696	7.53526	7.71624	7.7735	7.79708	7.75279
ENSMUSG00000063146.12	Clip2	0.41052	5.12628	12.0612	0.00378975	0.0251776	4.74143	4.50456	4.89339	5.11387	5.00282	5.09339	5.19641	5.54122	5.51112	5.35266	5.04553	5.18404
ENSMUSG00000056144.15	Trim34a	0.410272	7.77658	21.2827	0.000414356	0.00539604	7.28521	7.62347	7.58405	7.42064	7.80957	7.5628	8.15132	7.84221	7.93977	8.03419	7.90596	7.90728
ENSMUSG00000026121.14	Sema4c	0.410215	4.83485	9.06044	0.00946635	0.0486182	4.73891	4.51918	4.47101	4.56631	4.70976	4.66667	4.79478	5.22706	5.46663	5.04776	4.92502	4.48774
ENSMUSG00000066643.13	Wdr35	0.410139	2.45406	15.648	0.0014664	0.0131184	2.00662	2.26474	2.22489	2.11442	2.3831	2.38118	2.52594	2.53356	2.74421	2.72075	2.61803	2.68782
ENSMUSG00000027540.14	Ptpn1	0.409659	7.88392	30.2781	8.12482e-05	0.00169021	7.58877	7.42894	7.64928	7.76656	7.76207	7.76158	8.06806	8.14819	8.18356	8.02449	7.95001	8.05832
ENSMUSG00000022014.16	Epsti1	0.409341	7.36603	21.8593	0.000368617	0.00495985	6.92769	7.37932	7.2807	7.0601	7.09999	7.08746	7.80507	7.56282	7.45125	7.47099	7.5061	7.50963
ENSMUSG00000033565.19	Rbfox2	0.40923	4.31449	12.8692	0.00302292	0.0216379	3.99505	3.8958	3.80664	4.31856	4.1807	4.2998	4.35524	4.50355	4.61602	4.77012	4.47166	4.24627
ENSMUSG00000039959.14	Hip1	0.409089	6.38944	21.7017	0.000380519	0.0050798	6.37531	5.95526	5.91617	6.2142	6.1526	6.34597	6.70077	6.42646	6.55495	6.61901	6.6552	6.50142
ENSMUSG00000033487.15	Fndc3a	0.408474	6.26842	11.5915	0.00433771	0.0276941	5.81049	5.91161	5.6291	6.08261	6.42824	6.28027	6.44388	6.25864	6.51816	6.49468	6.59252	6.41856
ENSMUSG00000049734.10	Trex1	0.407948	5.68285	20.739	0.000463529	0.00584259	5.46123	5.53662	5.70333	5.25757	5.47169	5.31323	6.07202	5.90804	5.94684	5.64449	5.86271	5.7592
ENSMUSG00000073418.5	C4b	0.407121	8.66921	21.1592	0.000424979	0.00549008	8.56582	8.59254	8.66726	8.14939	8.34782	8.31736	8.89862	8.83432	8.84261	8.78877	8.88635	8.89645
ENSMUSG00000037890.14	Wdr19	0.405854	3.05148	10.1351	0.00671824	0.0382085	2.36203	2.88653	2.68923	2.97184	2.74637	3.21553	3.2169	3.28434	3.34193	3.26752	3.08606	3.21663
ENSMUSG00000020100.16	Slc29a3	0.405651	6.1428	12.1911	0.0036525	0.0245838	5.51534	5.75738	5.92439	5.80299	6.25529	6.16782	6.33914	6.06242	6.3411	6.40783	6.32182	6.48132
ENSMUSG00000040613.15	Apobec1	0.404702	6.3862	33.034	5.28355e-05	0.00123159	6.08154	6.16595	6.18609	6.23252	6.22368	6.12372	6.65756	6.39471	6.48833	6.49088	6.79548	6.58174
ENSMUSG00000038305.16	Spats2l	0.404614	2.6	10.6222	0.00578478	0.0342458	1.98973	2.54173	2.19414	2.57247	2.45921	2.47057	2.9487	2.7273	2.95002	2.75158	2.56781	2.72602
ENSMUSG00000029763.18	Exoc4	0.404456	5.85515	12.4041	0.00343977	0.0235782	5.3315	5.53805	5.2923	5.85677	5.75228	5.93539	5.95395	5.84469	5.9645	6.15169	6.13696	6.17451
ENSMUSG00000020708.13	Psmc5	0.40385	6.72333	17.4111	0.000962071	0.00966288	6.75976	6.56159	6.70072	6.40201	6.22056	6.32065	6.96675	7.04564	6.9926	6.87904	6.84588	6.71057
ENSMUSG00000041219.16	ENSMUSG00000041219.16	0.403778	5.72855	12.2747	0.00356725	0.0242069	5.54744	5.35785	5.04974	5.49384	5.74904	5.75811	5.61559	5.8499	5.98905	6.02071	6.02135	5.95887
ENSMUSG00000002728.15	Naa20	0.402323	5.26973	9.96685	0.00708044	0.0395395	5.4066	5.28445	5.15331	4.59657	4.88161	4.8465	5.63676	5.27435	5.44016	5.5758	5.46737	5.30884
ENSMUSG00000000489.8	Pdgfb	0.402316	4.62916	24.6451	0.00021516	0.00342028	4.27497	4.42606	4.5307	4.49671	4.32716	4.41688	4.79478	4.94666	4.90767	4.66067	4.92102	4.628
ENSMUSG00000057406.17	Nsd2	0.401952	6.54352	15.1591	0.00165623	0.0141535	6.65987	6.23311	6.06808	6.29434	6.19376	6.4451	6.50543	6.54048	6.82311	6.80687	6.91581	6.74412
ENSMUSG00000030966.14	Trim21	0.401798	6.0501	28.9608	0.0001008	0.00198601	5.6941	5.79991	5.71962	5.84141	6.10262	5.81575	6.30299	6.27733	6.20272	6.30506	6.23275	6.08824
ENSMUSG00000018882.13	Mrpl45	0.401224	5.41942	16.4551	0.00120512	0.0114188	5.47949	5.39795	5.24806	5.0975	4.9716	4.9531	5.73241	5.64683	5.68402	5.55847	5.54861	5.4439
ENSMUSG00000022325.15	Pop1	0.40111	4.17709	22.0272	0.000356407	0.0048564	4.17765	3.99953	3.96076	3.75284	3.79661	4.04719	4.50631	4.31737	4.41018	4.36748	4.2884	4.27232
ENSMUSG00000032932.16	Hspa13	0.399257	4.49896	13.0845	0.00284994	0.0207847	4.54732	4.31984	3.89535	4.09186	4.35589	4.40843	4.55683	4.65419	4.68277	4.94035	4.68931	4.54496
ENSMUSG00000079197.11	Psme2	0.399132	7.97547	20.5049	0.000486744	0.00602664	7.74445	7.88341	7.9423	7.7234	7.61445	7.63497	8.34629	8.25953	8.22119	8.08878	8.12085	7.88635
ENSMUSG00000027546.16	Atp9a	0.398921	4.16572	13.3303	0.00266609	0.0199454	3.80053	4.00785	4.05792	4.07763	3.85814	3.89807	3.97982	4.68951	4.48977	4.30649	4.25387	4.28196
ENSMUSG00000016206.7	H2-M3	0.398016	6.23167	25.3584	0.000188692	0.00312633	5.95237	6.04791	6.15748	6.09208	5.90297	5.94615	6.51218	6.6557	6.39263	6.38834	6.22305	6.28499
ENSMUSG00000031838.11	Ifi30	0.397845	8.00322	20.5686	0.000480297	0.00596742	7.94616	7.7562	8.02873	7.6848	7.63627	7.64311	8.13281	8.34342	8.30059	8.18251	8.03079	8.11587
ENSMUSG00000001855.16	Nup214	0.397845	6.61317	11.2965	0.00472857	0.0294448	6.12279	6.06992	6.14145	6.60336	6.60437	6.71294	6.68591	6.73504	6.85241	6.96102	6.66718	6.86459
ENSMUSG00000059195.11	Gm12715	0.397064	5.51966	10.0937	0.0068055	0.0385696	5.04921	4.91154	5.29592	5.23637	5.62589	5.58501	5.6564	5.88486	5.82141	5.7475	5.39576	5.67016
ENSMUSG00000053801.19	Grwd1	0.396589	4.84497	11.7314	0.00416546	0.0269174	4.9653	4.53653	4.76325	4.47515	4.51719	4.47205	5.09208	5.23026	5.25513	4.89274	4.73554	4.89227
ENSMUSG00000020841.6	Cpd	0.396374	5.27741	10.1273	0.00673473	0.0382585	5.41295	4.9913	4.65165	5.02518	5.09942	5.11087	5.18968	5.21741	5.55701	5.54239	5.75011	5.4324
ENSMUSG00000020178.7	Adora2a	0.395972	4.77838	22.7858	0.000306723	0.00436417	4.53281	4.45372	4.75537	4.48597	4.66684	4.48283	4.90563	5.1378	5.10031	4.86246	4.85763	4.87961
ENSMUSG00000069910.3	Spdl1	0.395094	3.88365	10.1129	0.00676491	0.0384007	4.07329	3.83166	3.50216	3.56157	3.28362	3.65754	4.02963	3.88938	4.07761	4.0496	4.31605	3.99961
ENSMUSG00000018707.14	Dync1h1	0.394528	8.63831	12.5736	0.00328069	0.0229046	8.17934	8.06499	8.23497	8.65224	8.62566	8.67825	8.7236	8.85703	8.88712	8.83268	8.77274	8.85288
ENSMUSG00000041859.11	Mcm3	0.393953	7.36936	9.48198	0.00825688	0.0441111	7.74162	7.05297	7.06711	6.96536	6.86289	7.07949	7.52623	7.47883	7.68964	7.63223	7.55333	7.41963
ENSMUSG00000041313.15	Slc7a1	0.393949	6.25407	10.8007	0.00548076	0.0329044	6.19272	5.60947	5.71421	6.08498	6.23996	6.28258	6.32387	6.32603	6.48689	6.69037	6.30275	6.45598
ENSMUSG00000022221.15	Ripk3	0.393903	5.84774	28.5812	0.000107401	0.00207489	5.50795	5.62036	5.80097	5.67018	5.61642	5.59374	6.03498	6.14278	6.18689	6.04166	5.90479	5.84415
ENSMUSG00000045377.6	Tmem88	0.393842	2.85825	10.4047	0.0061818	0.035982	2.77076	2.57569	2.73268	2.93021	2.51122	2.3103	2.96454	3.23418	3.15924	3.11779	2.86263	2.85228
ENSMUSG00000023456.17	Tpi1	0.393215	7.1697	11.8733	0.00399877	0.0261235	7.33077	7.04188	7.14958	6.69012	6.67162	6.74128	7.38472	7.40602	7.47824	7.18271	7.40136	7.24194
ENSMUSG00000026657.18	Frmd4a	0.3927	5.72494	9.66681	0.00778359	0.0422936	5.38415	5.46443	5.11071	5.46315	5.66659	5.88242	5.9045	5.55788	5.80997	5.91913	6.21328	5.96288
ENSMUSG00000121093.1	ENSMUSG00000121093.1	0.392269	6.07645	23.6333	0.000260352	0.00389537	5.57742	5.83772	5.82124	5.90189	6.04293	5.97698	6.37293	6.05341	6.26689	6.26999	6.27953	6.29217
ENSMUSG00000004460.18	Dnajb11	0.392041	7.05235	14.7338	0.00184461	0.0152642	7.21109	6.86662	6.9706	6.64257	6.5857	6.68169	7.34857	7.34012	7.21231	7.25039	7.14848	7.09141
ENSMUSG00000024401.15	Tnf	0.391344	4.01909	12.0894	0.00375944	0.0250098	3.53548	3.68378	3.90488	3.93229	3.57994	4.13526	4.39962	4.17841	4.08142	4.33052	4.13816	4.03808
ENSMUSG00000035778.18	Ggta1	0.39028	6.67702	24.7251	0.000211989	0.00338433	6.53154	6.481	6.5141	6.35853	6.58812	6.32065	7.0022	6.6183	6.99966	6.9027	6.86784	6.72184
ENSMUSG00000002748.8	Baz1b	0.389952	8.01082	21.9239	0.000363863	0.00492688	7.89548	7.59856	7.53196	7.9372	7.86683	7.93184	8.1409	8.13052	8.24092	8.29905	8.18806	8.14833
ENSMUSG00000030609.19	Aen	0.38966	6.00661	25.4072	0.000187022	0.00310903	6.08452	5.74001	5.78041	5.66067	5.78434	5.70153	6.32156	6.23013	6.18335	6.12937	6.19437	6.05486
ENSMUSG00000036103.10	Colec12	0.389571	5.88337	23.8668	0.000249028	0.00378884	5.60125	5.78305	5.50772	5.75312	5.68369	5.70729	5.97952	5.8644	6.06224	6.24403	6.23918	5.95687
ENSMUSG00000023022.15	Lima1	0.389473	6.49425	22.5871	0.000318924	0.00447725	6.13628	6.17797	6.1109	6.36538	6.33897	6.54044	6.66182	6.56921	6.80075	6.68239	6.7757	6.54548
ENSMUSG00000015176.12	Nolc1	0.388874	7.03637	31.0695	7.16034e-05	0.00153901	7.03449	6.78005	6.80681	6.769	6.73094	6.83157	7.28295	7.19895	7.27856	7.33383	7.05905	7.13376
ENSMUSG00000001166.18	Oas1c	0.388325	4.55378	20.0415	0.000536756	0.00641328	4.07729	4.40732	4.44839	4.52145	4.36722	4.21826	4.69146	4.79706	4.68528	4.71643	4.89274	4.60256
ENSMUSG00000040084.10	Bub1b	0.388149	5.97938	9.99658	0.00701485	0.0393397	6.23006	5.68402	5.61175	5.60221	5.54587	5.84007	5.78801	6.11793	6.2373	6.2593	6.35995	6.13335
ENSMUSG00000041355.14	Ssr2	0.388144	6.7278	11.8143	0.00406712	0.0264194	6.85202	6.5951	6.71365	6.39054	6.17131	6.28335	6.81442	7.17713	6.88276	6.83653	6.8569	6.85007
ENSMUSG00000045410.19	Akr1e1	0.387955	3.77868	10.9428	0.00525189	0.0319336	3.64201	3.80327	3.85659	3.29253	3.2037	3.51773	3.95624	3.79307	3.85522	3.99051	4.05309	4.07924
ENSMUSG00000021185.17	Dglucy	0.387903	4.21129	14.035	0.00221027	0.0173639	3.57565	3.99117	4.13281	4.18332	4.11163	3.95726	4.6132	4.41346	4.32593	4.26079	4.36098	4.34469
ENSMUSG00000003541.7	Ier3	0.387695	1.98362	9.22508	0.00897108	0.0467054	1.78958	1.84941	1.80384	1.84992	1.44022	1.90793	2.4604	2.10167	2.17363	1.94082	2.21	2.00824
ENSMUSG00000026875.15	Traf1	0.387411	7.23003	21.0509	0.000434551	0.00557026	6.94422	6.9309	7.22236	7.11514	6.90432	6.9968	7.64283	7.42501	7.51781	7.31503	7.22421	7.29572
ENSMUSG00000104554.3	Gm4610	0.387373	3.42944	9.43059	0.00839432	0.0445911	3.12802	3.4413	3.57559	3.10878	3.13906	2.83278	3.80164	3.48531	3.61866	3.45403	3.76288	3.48516
ENSMUSG00000004393.11	Ddx56	0.387245	5.50101	29.3808	9.40337e-05	0.00189019	5.43807	5.2793	5.39391	5.19741	5.20108	5.24043	5.71143	5.82258	5.69277	5.69955	5.49182	5.64919
ENSMUSG00000041506.16	Rrp9	0.386769	5.29058	12.108	0.00373961	0.0249383	5.35807	5.02651	5.27587	4.9121	4.90901	4.9589	5.54225	5.75749	5.5652	5.34088	5.19696	5.34917
ENSMUSG00000037851.14	Iars	0.386678	6.75771	19.0381	0.000666631	0.00751096	6.8249	6.42698	6.35376	6.37705	6.63341	6.63169	6.93191	6.79897	6.98753	7.07866	6.79821	7.01005
ENSMUSG00000063524.14	Eno1	0.386426	8.84463	16.2257	0.00127351	0.0118482	8.83635	8.62111	8.88871	8.54792	8.42796	8.44175	9.10772	9.17532	9.074	8.93835	8.93422	8.8975
ENSMUSG00000068227.10	Il2rb	0.386216	7.29004	35.1546	3.86101e-05	0.000983073	7.03294	7.10671	7.19931	6.9947	7.08118	7.08126	7.58986	7.55933	7.50828	7.45469	7.30615	7.38236
ENSMUSG00000036402.14	Gng12	0.386023	5.49754	16.8567	0.00109531	0.0106216	5.13236	5.35785	5.00614	5.31936	5.49124	5.38827	5.62932	5.58565	5.70022	5.85551	5.801	5.45532
ENSMUSG00000029669.15	Tspan12	0.385937	2.14098	9.07326	0.00942666	0.0484674	1.68853	2.19361	1.76251	1.91541	1.91198	2.08822	1.95744	2.38058	2.48119	2.32937	2.37097	2.32683
ENSMUSG00000033809.16	Alg3	0.385764	3.92426	12.069	0.00378132	0.0251329	3.93455	3.83633	3.86638	3.44074	3.71469	3.44239	4.22316	4.16509	4.27358	4.11429	3.92329	3.8734
ENSMUSG00000056737.15	Capg	0.385438	7.3605	15.4162	0.00155309	0.0136158	6.94586	7.19904	7.40426	7.30221	6.98055	7.03851	7.5975	7.78049	7.61502	7.44686	7.36027	7.39612
ENSMUSG00000035049.5	Rrp12	0.385062	5.33433	23.8103	0.000251715	0.00382191	5.22908	4.8937	5.05617	5.05455	5.29308	5.20993	5.57359	5.59064	5.58144	5.5127	5.36667	5.44247
ENSMUSG00000020250.12	Txnrd1	0.384756	6.50862	17.8031	0.000879074	0.0091119	6.40746	6.06793	6.27879	6.13509	6.4911	6.39246	6.60798	6.79411	6.79263	6.8656	6.55563	6.46941
ENSMUSG00000035863.15	Palm	0.384309	4.41081	16.3706	0.00122982	0.0115718	4.05717	3.93993	4.18458	4.26932	4.38126	4.35367	4.51978	4.81637	4.50404	4.45438	4.67039	4.53692
ENSMUSG00000024165.10	Jpt2	0.383954	5.69413	27.6835	0.000125077	0.00230858	5.7032	5.37242	5.46165	5.35912	5.47037	5.54183	5.89626	5.77404	5.90874	6.01755	5.86998	5.75575
ENSMUSG00000024501.21	Dpysl3	0.383791	5.75768	12.637	0.00322335	0.0226257	5.19817	5.47945	5.31749	5.72752	5.67687	5.81682	5.74737	5.8194	5.94789	6.12545	6.03805	5.90786
ENSMUSG00000032867.9	Fbxw8	0.383695	5.77039	37.545	2.75583e-05	0.000790907	5.63559	5.47796	5.48725	5.57376	5.54462	5.66649	5.90245	6.1162	5.93636	5.97136	5.86895	5.88482
ENSMUSG00000026087.12	Mrpl30	0.383518	6.11751	17.5965	0.000921742	0.00940394	6.06551	6.13211	6.06489	5.78266	5.65623	5.70268	6.33534	6.30569	6.24412	6.26198	6.43892	6.1771
ENSMUSG00000038213.8	Tapbpl	0.383204	6.0822	23.043	0.000291719	0.00421042	5.68888	5.78305	5.91499	5.90055	6.0385	5.91663	6.39429	6.36952	6.35848	6.24674	6.06817	6.0919
ENSMUSG00000050244.10	Heatr1	0.383067	6.82332	16.1021	0.00131222	0.0120207	6.5796	6.26381	6.54185	6.66416	6.813	6.78496	7.01462	6.72373	7.09277	7.12991	7.00769	7.00957
ENSMUSG00000027293.14	Ehd4	0.382374	7.11104	23.758	0.000254236	0.00385233	6.6302	6.95315	6.72714	7.01288	7.02326	7.04489	7.17983	7.29267	7.29178	7.33891	7.32063	7.30758
ENSMUSG00000027963.15	Extl2	0.382194	3.17773	10.0277	0.006947	0.0390474	2.49963	2.89552	3.03994	3.03213	3.21001	3.07294	3.17665	3.24055	3.30979	3.52712	3.52036	3.3139
ENSMUSG00000068749.10	Psma5	0.381026	6.74576	15.1358	0.00166594	0.0142121	6.77217	6.71296	6.7258	6.32076	6.30032	6.33336	6.9887	6.87765	6.94997	6.88253	7.05267	6.77291
ENSMUSG00000031447.8	Lamp1	0.380349	8.73913	13.9798	0.00224255	0.0175435	8.79076	8.66795	8.71222	8.23471	8.34674	8.3753	9.03712	8.9499	8.90659	8.76787	8.97393	8.84937
ENSMUSG00000022369.14	Mtbp	0.380337	4.42526	21.6962	0.000380942	0.0050798	4.3694	4.12717	4.1	4.214	4.20301	4.30589	4.46792	4.45784	4.63689	4.81945	4.56935	4.63052
ENSMUSG00000038729.25	ENSMUSG00000038729.25	0.380183	6.17782	9.50398	0.00819883	0.043897	5.80326	5.73376	5.59124	6.17575	6.06571	6.33857	6.36698	6.23253	6.48617	6.56868	6.13178	6.30011
ENSMUSG00000057789.15	Bak1	0.379355	6.40371	31.8671	6.31878e-05	0.00141531	6.33325	6.12352	6.36416	6.10967	6.13282	6.12286	6.58125	6.70025	6.62322	6.51952	6.58117	6.4673
ENSMUSG00000038301.16	Snx10	0.379007	4.94462	20.5947	0.000477686	0.00594413	4.84132	4.92038	4.6573	4.5595	4.72965	4.72005	5.26519	4.94471	5.089	5.13219	5.25048	5.01691
ENSMUSG00000039456.11	Morc3	0.377888	6.82139	17.7512	0.00088957	0.009176	6.4272	6.61769	6.38813	6.61244	6.90626	6.70548	6.9539	6.78325	7.07089	7.08018	7.08606	6.99008
ENSMUSG00000024241.8	Sos1	0.377832	5.28226	16.7928	0.001112	0.0107344	4.94134	5.08468	4.78405	5.10921	5.33119	5.17378	5.40819	5.25405	5.52378	5.57867	5.48778	5.47648
ENSMUSG00000040511.15	Pvr	0.377543	4.24662	17.7354	0.000892791	0.00920285	3.81499	3.96578	4.01896	4.18774	4.09468	4.16235	4.27173	4.46601	4.53495	4.58565	4.41312	4.22642
ENSMUSG00000025647.17	Shisa5	0.377522	10.4915	15.2443	0.00162121	0.0139807	10.1799	10.2922	10.502	10.2011	10.3544	10.1848	10.8146	10.8265	10.7501	10.599	10.3739	10.5928
ENSMUSG00000032171.8	Pin1	0.377435	5.20825	12.1662	0.00367833	0.024713	5.34319	4.92258	5.22733	4.9646	4.68733	4.79118	5.34301	5.53605	5.45346	5.26989	5.36814	5.31669
ENSMUSG00000019579.14	Mydgf	0.376745	5.54379	9.50045	0.00820812	0.0439152	5.73395	5.38684	5.53559	5.12314	5.11463	5.03047	5.68298	5.94845	5.76209	5.46234	5.74559	5.67139
ENSMUSG00000028757.5	Ddost	0.376637	7.26182	13.6189	0.00246743	0.0188321	7.4237	7.06298	7.19883	6.86742	6.8483	6.8711	7.43	7.6452	7.4301	7.40424	7.34842	7.34679
ENSMUSG00000020936.9	Nmt1	0.376623	7.25024	35.2195	3.82501e-05	0.000978926	7.19045	7.00756	7.16997	7.00664	6.91642	6.98689	7.49554	7.43059	7.44423	7.40626	7.44306	7.33216
ENSMUSG00000041891.17	Lman1	0.376551	6.2193	17.2791	0.000992016	0.00989028	6.37612	6.06495	5.87555	5.79866	5.90394	6.01741	6.28417	6.52492	6.32592	6.41346	6.39566	6.41418
ENSMUSG00000026031.16	Cflar	0.375783	7.27933	14.2256	0.00210284	0.0167559	6.85085	6.98825	6.76426	7.17875	7.29246	7.30927	7.50911	7.26796	7.57638	7.49586	7.43011	7.43123
ENSMUSG00000027889.18	Ampd2	0.375674	5.90501	16.2378	0.00126981	0.0118359	5.74028	5.3497	5.64766	5.83719	5.77799	5.82319	5.94799	6.22453	6.24836	6.12152	5.87722	6.02357
ENSMUSG00000105987.6	AI506816	0.375405	7.56023	11.8051	0.00407789	0.0264747	7.76414	7.40316	7.4143	7.00914	7.19407	7.26154	7.75669	7.77255	7.74416	7.89556	7.57065	7.65316
ENSMUSG00000002845.15	Tmem39a	0.374789	4.9435	17.5865	0.000923864	0.00941155	4.8739	4.79863	4.83727	4.43105	4.65302	4.82336	5.1277	4.93885	5.26522	5.22483	5.05285	5.07541
ENSMUSG00000021939.9	Ctsb	0.374386	10.5732	8.97813	0.00972577	0.0495435	10.6711	10.437	10.6534	9.94809	10.1495	10.2415	10.8379	10.6923	10.6918	10.6155	10.9398	10.6867
ENSMUSG00000040659.4	Efhd2	0.374246	7.3318	19.0147	0.000670063	0.00752875	7.26298	7.02302	7.36984	7.01724	7.00615	7.07504	7.55497	7.7005	7.57671	7.43701	7.33121	7.40829
ENSMUSG00000047945.7	Marcksl1	0.374023	6.90976	21.8879	0.000366503	0.00494481	6.7378	6.72373	6.91804	6.49776	6.62635	6.72718	7.26307	7.1495	7.15197	7.00593	6.9288	6.97924
ENSMUSG00000032324.12	Tspan3	0.373736	6.03123	18.8417	0.000696093	0.00773755	5.85896	5.98189	6.03374	5.52214	5.74361	5.79643	6.29753	6.05432	6.33473	6.23041	6.13265	6.16585
ENSMUSG00000015053.15	Gata2	0.373375	3.74788	11.5506	0.00438965	0.0278941	3.81499	3.71459	3.50842	3.44074	3.34223	3.42012	3.80164	3.85246	4.19836	3.76732	4.06401	3.78569
ENSMUSG00000001424.15	Snd1	0.372576	7.32468	21.8623	0.000368398	0.00495985	7.1344	6.97505	7.1192	7.14843	7.17405	7.19711	7.47874	7.73048	7.55598	7.55167	7.23833	7.38982
ENSMUSG00000044734.17	Serpinb1a	0.372274	7.41284	12.7038	0.00316412	0.0223426	6.69741	7.48512	7.32085	7.27804	7.18489	7.20731	7.5905	7.54718	7.67364	7.65041	7.56522	7.48618
ENSMUSG00000040249.16	Lrp1	0.372085	8.30002	10.2097	0.00656472	0.0376517	7.82254	7.8104	7.90004	8.17663	8.34764	8.42507	8.34383	8.47847	8.43365	8.36886	8.51273	8.68061
ENSMUSG00000028439.15	Fam219a	0.371647	5.10767	11.9198	0.00394586	0.0258756	4.60113	4.7474	5.02155	5.0714	4.94915	5.01384	5.15902	5.53347	5.46663	5.26456	5.02147	5.17371
ENSMUSG00000020697.17	Lig3	0.371512	5.56109	9.18093	0.00910087	0.0472655	5.19449	5.01212	5.00171	5.53088	5.59489	5.68645	5.55146	5.69514	5.8157	5.75639	5.68915	5.87742
ENSMUSG00000068739.14	Sars	0.371049	7.10509	17.0383	0.00104946	0.0102705	7.22243	6.87744	6.99199	6.85217	6.66704	6.76963	7.28886	7.43822	7.30202	7.27845	7.12088	7.22412
ENSMUSG00000036820.13	Amdhd2	0.370712	4.80233	17.9645	0.0008473	0.0088877	4.52111	4.51627	4.67133	4.64564	4.60117	4.66903	5.0332	5.26189	5.01918	4.77012	4.87426	4.83443
ENSMUSG00000024913.17	Lrp5	0.370497	5.61454	10.906	0.00531013	0.0321927	5.16846	5.02651	5.34225	5.67176	5.64114	5.53796	5.55015	5.88181	5.91409	5.84244	5.73197	5.77523
ENSMUSG00000037885.19	Stk35	0.370143	5.06493	21.0589	0.000433832	0.00556583	4.98247	4.74988	4.69074	4.9121	4.87765	4.97235	5.12418	5.22224	5.39033	5.36601	5.07998	5.21626
ENSMUSG00000042608.16	Stk40	0.370139	6.23075	21.5067	0.000395856	0.00523757	6.30451	5.88024	6.07019	5.99065	5.93378	5.98459	6.41101	6.53919	6.4962	6.40783	6.24719	6.29931
ENSMUSG00000034088.16	Hdlbp	0.369909	8.16979	20.3971	0.000497886	0.00610372	8.08533	7.68116	7.86111	8.12537	7.94549	8.09007	8.26664	8.40334	8.30345	8.43664	8.27946	8.35918
ENSMUSG00000027642.16	Rpn2	0.369583	7.94514	18.4656	0.000756772	0.00823383	7.98343	7.82988	7.88327	7.5379	7.55715	7.6401	8.20649	8.19339	8.08449	8.11915	8.00907	8.08612
ENSMUSG00000037902.19	Sirpa	0.369497	8.58253	22.8271	0.000304252	0.00434084	8.35613	8.35183	8.54672	8.34873	8.26466	8.43187	8.77477	8.65384	8.75166	8.55716	8.91451	8.85153
ENSMUSG00000038884.15	Shfl	0.369037	6.53753	16.5355	0.00118216	0.0112513	5.98363	6.2251	6.32565	6.52773	6.53384	6.38026	6.65634	6.89086	6.75136	6.66022	6.64796	6.63604
ENSMUSG00000056692.14	Ilrun	0.368815	7.50452	35.4397	3.70556e-05	0.000958324	7.43505	7.22469	7.25997	7.2524	7.30024	7.3668	7.69333	7.70712	7.78739	7.64083	7.66624	7.55742
ENSMUSG00000036155.14	Mgat5	0.368467	5.8056	21.5839	0.000389697	0.00517339	5.51534	5.54092	5.42901	5.57376	5.78751	5.77356	5.92994	5.80551	6.09655	6.10371	5.93681	5.97284
ENSMUSG00000038774.10	Ascc3	0.368422	5.6995	13.1347	0.00281119	0.0205809	5.363	5.60125	5.12709	5.50275	5.72281	5.62572	6.02273	5.61166	5.88058	5.89517	5.99498	5.78657
ENSMUSG00000073631.3	Gm10553	0.367752	3.04679	9.90241	0.00722504	0.0400659	2.99891	2.89552	2.64442	2.71415	2.8947	2.93054	3.44861	3.13517	3.39189	3.25322	3.16926	2.81732
ENSMUSG00000024660.10	Incenp	0.367733	6.54148	10.5846	0.00585115	0.034475	6.7529	6.18165	6.2055	6.2892	6.09412	6.44855	6.38402	6.77176	6.73754	6.75329	6.90118	6.68292
ENSMUSG00000031948.15	Kars	0.366544	7.13966	23.3651	0.000274095	0.00402888	7.13776	6.91441	7.09235	6.88863	6.74784	6.84991	7.36097	7.34234	7.41885	7.31804	7.21649	7.1976
ENSMUSG00000024019.19	Cmtr1	0.366421	7.80433	20.3102	0.000507077	0.00616775	7.46553	7.41923	7.43171	7.8081	7.74289	7.7342	8.02691	7.96525	8.00619	7.97717	7.97407	7.90234
ENSMUSG00000038034.16	Igsf8	0.366379	5.56499	9.22213	0.00897969	0.0467339	5.4597	5.41525	5.62189	5.17308	5.1495	5.34756	5.67578	6.11706	5.89364	5.66352	5.57809	5.37043
ENSMUSG00000032306.15	Mpi	0.366344	4.21655	20.0999	0.000530139	0.00636808	4.08128	4.02434	4.15693	3.99421	3.95896	3.9061	4.35824	4.29308	4.63689	4.3134	4.42727	4.25935
ENSMUSG00000020255.9	Nopchap1	0.366186	6.22928	31.6342	6.5522e-05	0.00145664	5.93703	6.07784	5.98965	5.99318	6.13862	6.06214	6.45514	6.34462	6.37488	6.58447	6.25673	6.36585
ENSMUSG00000109324.3	Prmt1	0.365941	6.7872	15.1189	0.00167303	0.0142561	6.86771	6.61088	6.7123	6.54766	6.34614	6.4074	6.94993	7.117	7.10967	6.8239	6.91832	6.79891
ENSMUSG00000106734.5	Gm20559	0.365542	7.92986	11.4873	0.00447141	0.0282689	7.33746	7.94344	7.75711	7.6391	7.95702	7.69126	8.31244	7.86788	8.07305	8.17328	8.1574	7.97972
ENSMUSG00000029710.16	Ephb4	0.365421	5.09141	14.0766	0.00218632	0.0172212	4.59277	4.90932	4.90768	4.95425	5.00463	4.97808	5.08122	5.459	5.41773	5.36601	5.05832	5.13341
ENSMUSG00000022346.18	Myc	0.364274	6.63685	12.475	0.00337212	0.0232967	6.76598	6.41842	6.56607	6.22177	6.30769	6.30706	7.03587	6.91295	6.78213	6.83893	6.5627	6.6609
ENSMUSG00000021196.15	Pfkp	0.363785	6.79205	15.1963	0.00164081	0.0140945	6.2882	6.37729	6.50316	6.83958	6.764	6.73284	6.95043	6.98911	7.01768	7.0139	6.83477	6.96034
ENSMUSG00000028018.16	Gstcd	0.363087	4.12707	22.4228	0.000329433	0.00457896	4.06525	4.00785	3.78099	3.81708	3.90166	4.0104	4.27491	4.26837	4.40106	4.37079	4.29767	4.1512
ENSMUSG00000045983.17	Eif4g1	0.363053	8.87815	14.7593	0.00183262	0.0151987	8.71699	8.36989	8.46956	8.76866	8.83986	8.87463	9.00946	9.0169	9.13613	9.15516	8.91212	9.04586
ENSMUSG00000046223.11	Plaur	0.361854	5.21191	13.2542	0.00272147	0.0202277	5.03898	5.11386	5.25925	4.91477	4.97901	4.76492	5.47055	5.51914	5.54187	5.37758	5.11363	5.21122
ENSMUSG00000017715.12	Pgs1	0.361527	5.908	30.9921	7.24865e-05	0.00155351	5.82723	5.52217	5.69374	5.73358	5.77692	5.72443	6.08022	6.20187	6.13281	6.03227	5.98736	6.01684
ENSMUSG00000024359.11	Hspa9	0.361492	7.98975	13.9812	0.00224171	0.0175435	8.14233	7.85919	7.80369	7.513	7.66869	7.71946	8.23923	7.99521	8.2173	8.21444	8.20439	8.06718
ENSMUSG00000000290.14	Itgb2	0.361417	8.64963	32.9926	5.31678e-05	0.0012374	8.52097	8.32254	8.52583	8.46606	8.47717	8.42367	8.91107	8.86271	8.79205	8.74714	8.78653	8.80837
ENSMUSG00000040722.8	Scamp5	0.361358	4.50843	15.6118	0.00147956	0.0131728	4.12448	4.43534	4.46136	4.25252	4.27095	4.32998	4.75205	4.54528	4.77745	4.48528	4.9029	4.55029
ENSMUSG00000038615.18	Nfe2l1	0.360695	7.56866	23.4844	0.000267882	0.0039663	7.31433	7.2318	7.30519	7.43653	7.43458	7.52025	7.75214	7.84822	7.8177	7.794	7.51805	7.67071
ENSMUSG00000028837.9	Psmb2	0.360008	6.60145	9.00412	0.00964298	0.0492625	6.66254	6.59717	6.69798	6.09208	6.06919	6.19102	6.87803	6.75463	6.8613	6.79951	6.76404	6.53745
ENSMUSG00000038335.14	Tsr1	0.359898	6.4897	20.3086	0.00050725	0.00616775	6.30622	6.15007	6.09953	6.23252	6.50975	6.44648	6.72073	6.49595	6.71624	6.75709	6.58749	6.65597
ENSMUSG00000027459.17	Fam110a	0.359585	2.91553	11.0348	0.00510967	0.0313186	2.92975	2.51863	2.86549	2.58594	2.7023	2.70966	2.98021	3.32683	3.19486	3.01142	2.99776	2.93615
ENSMUSG00000023988.9	Bysl	0.35952	5.03029	10.9902	0.00517813	0.0316229	5.1908	4.7573	4.92183	4.61311	4.77716	4.70171	5.26998	5.41746	5.21925	5.24663	4.93099	5.05493
ENSMUSG00000019845.9	Tube1	0.359278	2.71369	10.1858	0.00661348	0.0378228	2.6032	2.42237	2.59819	2.66422	2.30275	2.53416	2.76185	2.79806	2.65495	2.93289	3.18267	2.88642
ENSMUSG00000030341.18	Tnfrsf1a	0.359156	6.35937	20.3401	0.000503894	0.00615664	6.3647	6.24106	6.33802	5.99571	5.95271	6.06573	6.54219	6.61402	6.55152	6.44995	6.54463	6.45598
ENSMUSG00000036636.11	Clcn7	0.358932	6.24545	26.2695	0.000160138	0.00279304	5.95346	5.87001	5.97502	6.23252	6.14357	6.12286	6.52225	6.43481	6.43495	6.37603	6.38192	6.32287
ENSMUSG00000029467.16	Atp2a2	0.358524	7.38518	17.5575	0.000930058	0.00944273	7.37534	7.00132	6.96548	7.13188	7.25977	7.3784	7.51551	7.50815	7.65617	7.68243	7.48358	7.45808
ENSMUSG00000027613.16	Eif6	0.358219	6.21925	11.8843	0.00398617	0.0260755	6.26118	6.09843	6.16246	5.90995	5.9146	5.77026	6.45864	6.66223	6.50119	6.25124	6.18023	6.20187
ENSMUSG00000025511.16	Tspan4	0.356912	5.7125	11.0617	0.00506891	0.0311218	5.74406	5.6723	5.75297	5.39017	5.27363	5.20342	5.89005	5.87159	6.00419	5.70349	6.02601	5.75228
ENSMUSG00000004040.17	Stat3	0.3569	7.90917	22.5789	0.000319435	0.00448021	7.78265	7.54956	7.76268	7.67578	7.80671	7.726	8.17577	8.02294	8.14379	8.20496	7.85215	8.03045
ENSMUSG00000070780.12	Rbm47	0.356881	3.82364	9.06809	0.00944263	0.048516	3.67409	3.5248	3.31472	3.62818	3.72794	3.8737	3.93227	4.2464	3.92476	4.11033	3.58744	4.05319
ENSMUSG00000029119.10	Man2b2	0.356863	6.45077	10.9059	0.00531034	0.0321927	5.93923	5.92813	6.28245	6.49509	6.44304	6.3752	6.44741	6.81666	6.62518	6.57229	6.49845	6.71473
ENSMUSG00000003402.15	Prkcsh	0.356244	6.60279	14.9771	0.001734	0.0146275	6.59014	6.28962	6.57207	6.37898	6.28098	6.33783	6.77846	7.09828	6.71992	6.72832	6.57292	6.66152
ENSMUSG00000021275.17	Tecpr2	0.355832	4.80221	11.7437	0.00415076	0.0268457	4.57306	4.40102	4.34718	4.63596	4.74928	4.89776	4.80141	4.76431	5.05451	5.0311	5.10661	5.01884
ENSMUSG00000031792.16	Usb1	0.354631	5.19407	18.9235	0.000683639	0.00761697	4.84132	4.8892	5.18884	5.08807	4.97531	5.02679	5.53829	5.44941	5.37799	5.26634	5.29438	5.20616
ENSMUSG00000022022.4	Mtrf1	0.354495	2.54734	9.46845	0.0082928	0.0441779	2.33553	2.35877	2.53822	2.3537	2.10032	2.44874	2.85829	2.53356	2.91627	2.63516	2.78562	2.47999
ENSMUSG00000036693.13	Nop14	0.353877	5.83168	34.25	4.40608e-05	0.00109061	5.7566	5.5735	5.69237	5.62359	5.56568	5.64385	6.10277	5.95814	6.0052	6.07556	5.87825	5.95285
ENSMUSG00000038467.16	Chmp4b	0.353873	7.55734	14.7961	0.00181551	0.0151242	7.47732	7.48698	7.54877	7.25292	7.20042	7.20812	7.8675	7.93663	7.69027	7.6487	7.6452	7.50792
ENSMUSG00000039509.9	Nup133	0.353779	5.53876	22.6019	0.000317996	0.0044763	5.52856	5.30989	5.15331	5.34731	5.24628	5.48665	5.67217	5.58315	5.80997	5.73598	5.69267	5.72306
ENSMUSG00000029185.15	Fam114a1	0.353502	4.35931	13.4614	0.00257364	0.0194197	3.82455	4.2409	4.15693	4.20966	4.18391	4.36245	4.38203	4.62042	4.31626	4.60829	4.53316	4.65301
ENSMUSG00000039911.14	Spsb1	0.353435	3.65703	15.9753	0.00135329	0.0123286	3.36913	3.38494	3.48955	3.39556	3.62784	3.53337	3.79279	3.806	4.01521	3.93339	3.60747	3.73975
ENSMUSG00000020741.18	Cluh	0.353261	6.69797	15.4359	0.00154551	0.0135653	6.48409	6.2393	6.37019	6.52686	6.71938	6.66758	6.83719	6.87356	7.0087	6.97361	6.62481	6.83322
ENSMUSG00000029073.10	Cptp	0.351575	3.76149	17.8711	0.000865513	0.00901526	3.81978	3.59824	3.58154	3.52707	3.42046	3.47516	3.95227	4.0283	3.9748	3.89248	3.82835	3.86487
ENSMUSG00000024885.10	Aldh3b1	0.351287	5.31897	9.9777	0.00705641	0.0394687	5.18524	5.1311	5.36831	5.25335	4.91094	4.88968	5.33389	5.65876	5.53355	5.12632	5.69618	5.47368
ENSMUSG00000025190.14	Got1	0.351155	5.23061	15.2825	0.00160578	0.0139139	5.2838	4.94224	5.08789	5.07857	4.90512	4.93554	5.47885	5.47258	5.53216	5.44043	5.12757	5.27864
ENSMUSG00000070426.13	Rnf121	0.350887	4.81147	13.4	0.00261651	0.01967	4.9501	4.64448	4.70444	4.48956	4.40894	4.48819	4.88912	4.89715	5.07759	5.01848	5.08892	4.86471
ENSMUSG00000079442.13	St6galnac4	0.350369	5.9675	24.3521	0.00022725	0.00354439	5.6464	5.65122	5.82626	5.74564	5.92326	5.87425	6.13551	6.19205	6.27773	6.14203	6.01105	6.01395
ENSMUSG00000027641.14	Rbl1	0.350259	5.74309	13.142	0.00280561	0.0205657	5.55607	5.5566	5.17118	5.45949	5.76519	5.75366	5.83725	5.76524	5.89581	6.05614	6.02135	5.84632
ENSMUSG00000031827.14	Cotl1	0.350199	8.64093	12.9203	0.0029808	0.0214221	8.33831	8.32732	8.69602	8.41721	8.48856	8.43169	8.83728	9.07805	8.88535	8.75033	8.50841	8.71009
ENSMUSG00000071713.7	Csf2rb	0.348505	7.30438	17.5441	0.000932939	0.00944273	6.95677	6.89492	7.00368	7.2279	7.28277	7.29673	7.4207	7.35119	7.56961	7.4496	7.45001	7.55511
ENSMUSG00000061132.14	Blnk	0.348458	7.47946	12.9966	0.00291918	0.0211159	7.33579	7.34075	7.52888	7.13417	7.22632	7.16567	7.85082	7.65148	7.69774	7.76817	7.3115	7.51578
ENSMUSG00000024414.14	Mrpl27	0.348151	4.48639	12.3252	0.00351684	0.0239412	4.37266	4.42295	4.57911	4.23553	4.1515	3.97647	4.61822	4.79057	4.71503	4.57994	4.66323	4.50981
ENSMUSG00000037993.9	Dhx38	0.347704	6.46952	12.9689	0.00294133	0.021216	6.28474	5.89377	6.23129	6.38478	6.34829	6.49789	6.59658	6.81666	6.7064	6.6218	6.39062	6.63039
ENSMUSG00000018286.7	Psmb6	0.347362	6.70281	9.78465	0.00749821	0.0411366	6.81295	6.60883	6.67867	6.42468	6.23687	6.25611	6.91417	7.1239	6.95101	6.67772	6.78508	6.69079
ENSMUSG00000046434.17	Hnrnpa1	0.346616	9.46135	25.6543	0.000178824	0.00303369	9.34394	9.3383	9.18136	9.17013	9.33838	9.28267	9.56228	9.60093	9.73663	9.68554	9.60371	9.54694
ENSMUSG00000037966.16	Ninj1	0.346483	5.9473	11.9268	0.0039379	0.0258436	6.02567	5.76599	6.02066	5.50097	5.59007	5.58751	6.18875	6.23173	6.15016	5.93265	6.11789	6.01588
ENSMUSG00000021385.11	Ippk	0.345376	3.69487	11.804	0.00407918	0.0264747	3.84347	3.51317	3.52705	3.13651	3.49983	3.46432	3.91198	3.8273	3.85966	3.83606	3.81118	3.88611
ENSMUSG00000053553.12	3110082I17Rik	0.345153	3.50393	9.72726	0.00763567	0.0416453	3.44544	3.25822	3.61095	3.08051	3.29554	3.1762	3.49844	3.86074	3.80539	3.45403	3.73584	3.58207
ENSMUSG00000043017.10	Ptgir	0.344871	4.38183	12.1928	0.00365079	0.0245834	4.20718	4.07271	4.12059	4.26514	4.30965	4.20855	4.1831	4.62772	4.64978	4.55394	4.78914	4.37506
ENSMUSG00000030323.14	Ift122	0.344534	3.34716	9.4376	0.00837542	0.0445383	2.72046	3.12693	3.19556	3.26767	3.38188	3.21553	3.54134	3.27816	3.48116	3.63578	3.61738	3.46271
ENSMUSG00000003283.16	Hck	0.344203	7.5304	23.6737	0.000258351	0.00388461	7.36433	7.37691	7.47032	7.31288	7.25825	7.29634	7.83177	7.73077	7.63914	7.45975	7.76289	7.70039
ENSMUSG00000020929.15	Eftud2	0.344129	7.23775	27.2709	0.000134306	0.00245159	7.25195	6.93145	7.03004	7.01226	7.0313	7.05576	7.40989	7.41625	7.52517	7.39776	7.31227	7.32518
ENSMUSG00000032555.11	Topbp1	0.34384	7.01157	12.0442	0.00380813	0.0252435	6.916	6.64461	6.51643	6.72934	7.03486	7.05215	7.05588	6.98628	7.29752	7.29685	7.22137	7.15317
ENSMUSG00000041438.9	Utp4	0.343669	5.5467	12.6087	0.0032488	0.0227507	5.61646	5.4884	5.47291	5.01775	5.2524	5.26094	5.85116	5.57183	5.79959	5.74239	5.63652	5.62539
ENSMUSG00000028917.15	Plekhm2	0.343664	6.19093	15.7054	0.0014458	0.012973	5.98576	5.79391	6.05743	6.17463	6.00534	6.01184	6.25548	6.64614	6.4446	6.2691	6.21573	6.23039
ENSMUSG00000035673.11	Sbno2	0.34346	7.46683	13.2505	0.0027242	0.0202278	7.30412	6.89324	7.13751	7.43234	7.40705	7.4557	7.62238	7.71913	7.71808	7.56764	7.47951	7.64819
ENSMUSG00000030272.16	Camk1	0.343123	5.10654	18.6987	0.000718479	0.0079038	4.88308	4.94007	5.13925	4.78647	4.8334	4.94142	5.25395	5.46716	5.27191	5.2394	5.2264	5.12272
ENSMUSG00000017631.20	Abr	0.342612	6.94155	22.301	0.000337477	0.00467168	6.54244	6.60541	6.75111	6.87292	6.8305	6.91953	7.20172	7.05063	7.04721	7.12305	7.05404	7.13198
ENSMUSG00000028980.15	H6pd	0.341998	6.63038	18.4115	0.000765998	0.00829956	6.35154	6.29303	6.26313	6.65939	6.50335	6.5799	6.64962	6.82197	6.74537	6.87263	6.90826	6.73244
ENSMUSG00000033166.12	Dis3	0.341879	5.2696	17.5821	0.000924803	0.00941155	5.24162	5.16682	4.90768	4.94644	5.15605	5.0828	5.40239	5.18312	5.48546	5.52763	5.50122	5.4539
ENSMUSG00000022037.16	Clu	0.341371	9.56148	13.0164	0.00290341	0.021024	9.28729	9.42992	9.63105	9.46337	9.1954	9.22914	9.75418	9.88693	9.73716	9.76402	9.46437	9.69286
ENSMUSG00000017428.17	Psmd11	0.34115	6.74989	18.3096	0.000783714	0.00841631	6.83498	6.59026	6.66612	6.37995	6.43768	6.45541	6.96428	6.81506	6.93846	7.00966	6.89864	6.82499
ENSMUSG00000038642.11	Ctss	0.340832	9.34631	9.56702	0.0080351	0.0432693	9.26443	9.45656	9.36213	8.8536	8.97655	8.97805	9.62079	9.51526	9.38339	9.3311	9.61248	9.5521
ENSMUSG00000028041.18	Adam15	0.340621	5.45044	10.157	0.00667271	0.0380513	5.41453	5.11579	5.34049	5.23209	5.18356	5.31474	5.61935	5.92691	5.81112	5.5157	5.42286	5.25923
ENSMUSG00000026796.17	Niban2	0.340141	4.85507	9.79358	0.00747709	0.041051	4.7005	4.51627	4.55813	4.87691	4.57941	4.78684	4.73599	5.35283	5.17535	4.94258	4.90695	4.88385
ENSMUSG00000017009.4	Sdc4	0.339631	6.80076	19.6738	0.000580648	0.00678866	6.64309	6.46372	6.57729	6.66336	6.72434	6.64075	6.84844	7.19363	6.99158	7.0339	6.89151	6.76261
ENSMUSG00000035021.14	Baz1a	0.339404	7.42742	12.922	0.00297946	0.0214221	7.21246	7.1072	6.94773	7.31339	7.49362	7.34849	7.61267	7.34751	7.64108	7.74665	7.52069	7.62279
ENSMUSG00000029003.12	Mad2l2	0.338389	4.00291	10.7086	0.00563519	0.0335856	3.87601	3.69412	4.12468	3.72267	3.72354	3.75861	4.25572	4.20143	4.34825	4.16479	4.12085	3.82142
ENSMUSG00000032374.15	Plod2	0.338297	4.23277	14.2184	0.00210679	0.0167632	4.02022	4.23383	3.88576	4.12453	3.93631	4.09717	4.36124	4.16509	4.27358	4.4164	4.5591	4.53154
ENSMUSG00000028452.8	Vcp	0.337992	8.76675	24.0418	0.000240909	0.0037108	8.72099	8.58179	8.64167	8.47083	8.50051	8.59699	8.91375	8.97684	9.02475	8.97379	8.83179	8.82221
ENSMUSG00000020472.15	Zkscan17	0.337885	5.38054	12.8947	0.00300186	0.0215379	4.95663	5.08271	5.17513	5.34136	5.31957	5.29652	5.48573	5.66232	5.70517	5.59008	5.22153	5.52062
ENSMUSG00000029826.15	Zc3hav1	0.337585	8.00923	21.2773	0.000414809	0.00539604	7.74697	7.81604	7.69976	7.75169	8.0259	7.91626	8.24694	8.00014	8.20184	8.21352	8.18453	8.14876
ENSMUSG00000022407.11	Adsl	0.337167	5.94079	19.8354	0.000560868	0.00661975	5.88546	5.72873	5.90553	5.61541	5.64347	5.77136	6.23521	6.08294	6.15559	6.07454	5.86895	6.15189
ENSMUSG00000069744.8	Psmb3	0.336374	6.85837	8.97052	0.00975016	0.0496169	6.97619	6.71741	6.93848	6.5511	6.35613	6.42637	7.09645	7.16547	7.0477	6.86501	7.07846	6.81284
ENSMUSG00000003660.11	Snrnp200	0.335703	8.00665	9.10809	0.00931982	0.0481842	7.49725	7.54206	7.64431	7.97927	8.07078	8.10869	8.07992	8.10698	8.21274	8.22065	8.11562	8.24378
ENSMUSG00000022557.12	Bop1	0.334849	6.39682	12.898	0.00299909	0.0215284	6.46282	6.14159	6.40502	6.11781	6.08128	6.05583	6.63174	6.73222	6.67962	6.43499	6.35921	6.44743
ENSMUSG00000042148.9	Cox10	0.334758	4.33762	21.2696	0.000415462	0.00539604	4.11672	4.06476	4.24959	4.05359	4.23119	4.23431	4.59551	4.61553	4.47246	4.46372	4.39307	4.41068
ENSMUSG00000025007.14	Aldh18a1	0.334513	6.28445	10.3476	0.00629113	0.0364475	6.56685	5.9966	6.07019	5.85259	5.94328	6.0994	6.35801	6.50655	6.3911	6.42705	6.40785	6.55081
ENSMUSG00000019731.14	Slc35e1	0.334464	6.42921	25.1398	0.000196386	0.00318994	6.36389	6.06594	6.24917	6.24849	6.31941	6.24981	6.65512	6.55012	6.62909	6.69632	6.41355	6.55811
ENSMUSG00000028811.13	Yars	0.334421	6.10548	10.7824	0.00551109	0.0330599	6.30024	5.83539	5.99189	5.9246	5.65623	5.77685	6.1769	6.47315	6.30569	6.31024	6.13868	6.14132
ENSMUSG00000037405.9	Icam1	0.333974	7.15659	22.0332	0.000355981	0.0048564	6.91823	6.90887	7.14154	7.00539	6.94931	6.94363	7.42715	7.41871	7.40978	7.26293	7.20954	7.12664
ENSMUSG00000034126.6	Pomt2	0.33376	4.14406	21.4224	0.000402697	0.00528474	4.00348	3.83633	4.02771	4.07285	3.9439	3.91409	4.17631	4.22409	4.42525	4.36083	4.30382	4.2979
ENSMUSG00000026466.17	Tor1aip1	0.333387	7.55687	15.935	0.00136667	0.0124201	7.08307	7.36685	7.29164	7.47006	7.57803	7.44402	7.79403	7.6784	7.66763	7.86357	7.63853	7.625
ENSMUSG00000026656.16	Fcgr2b	0.333011	6.86421	18.3101	0.000783621	0.00841631	6.72829	6.77884	6.64282	6.69944	6.70046	6.57045	7.23517	6.81878	6.99664	7.14547	6.83105	7.0506
ENSMUSG00000029470.16	P2rx4	0.332608	6.30527	35.7188	3.56025e-05	0.000933626	6.08353	6.0469	6.17727	6.19894	6.127	6.13829	6.5664	6.39684	6.41923	6.4046	6.54073	6.43307
ENSMUSG00000025130.12	P4hb	0.332586	8.47787	13.6562	0.00244307	0.0187208	8.56725	8.38393	8.44078	8.07253	8.09845	8.17792	8.64205	8.71083	8.65073	8.65077	8.59026	8.55774
ENSMUSG00000038058.15	Nod1	0.332558	6.81238	23.4393	0.000270213	0.00398977	6.40508	6.55238	6.64424	6.82474	6.63868	6.71979	6.99499	6.94984	6.97067	6.90212	7.02688	6.96584
ENSMUSG00000031167.17	Rbm3	0.331966	8.27686	10.2511	0.00648107	0.0373012	7.87723	8.14116	7.99678	8.17301	8.33236	8.0444	8.29629	8.66068	8.66207	8.43881	8.28956	8.17985
ENSMUSG00000052533.15	Nup188	0.331753	6.41182	11.3452	0.00466133	0.0291113	6.21197	5.89377	6.01407	6.34967	6.41465	6.44786	6.45163	6.52882	6.68965	6.63219	6.41141	6.67073
ENSMUSG00000028961.16	Pgd	0.331517	7.10781	15.333	0.00158564	0.0137956	7.22649	6.89436	7.02568	6.70176	6.86589	6.82258	7.35872	7.3353	7.32872	7.17373	7.1856	7.18823
ENSMUSG00000024854.5	Pold4	0.331231	6.55584	14.6407	0.00188906	0.0155456	6.25854	6.37649	6.56907	6.52424	6.30843	6.21305	6.60861	6.97104	6.72662	6.70816	6.50781	6.7058
ENSMUSG00000022241.7	Tars	0.33097	6.32778	14.8077	0.00181014	0.0151048	6.5043	6.09453	6.14246	5.95865	6.02515	6.1263	6.45163	6.61463	6.51464	6.49164	6.38555	6.43234
ENSMUSG00000039497.9	Dse	0.330922	5.78109	12.1211	0.00372574	0.0248968	5.36791	5.72243	5.42404	5.66702	5.68255	5.7301	5.99503	5.65757	5.83953	5.90091	6.19188	5.98076
ENSMUSG00000038235.5	F11r	0.330864	5.04518	14.3355	0.00204367	0.01641	4.83424	4.96163	4.92885	4.96718	4.6507	4.85897	5.05	5.19136	5.38879	5.1224	5.37692	5.03033
ENSMUSG00000062075.14	Lmnb2	0.33021	5.05889	10.2492	0.00648502	0.0373095	5.10321	4.72235	4.97029	4.90674	4.76221	4.80843	5.20143	5.52175	5.30162	5.22299	4.95464	5.00725
ENSMUSG00000048218.7	Amigo2	0.329042	4.09912	19.6233	0.000586989	0.00683243	3.86679	3.85028	3.98792	3.96873	3.85009	4.02154	4.0668	4.24956	4.31949	4.3741	4.19221	4.2979
ENSMUSG00000020899.17	Pfas	0.328999	6.01681	9.24963	0.00889984	0.0464156	6.14107	5.66443	5.44379	5.67334	5.99716	6.0137	6.12232	6.05973	6.30406	6.2386	6.09324	6.19763
ENSMUSG00000054808.16	Actn4	0.328992	8.46254	19.1554	0.000649725	0.00734826	8.22087	8.16111	8.18305	8.44842	8.2831	8.4105	8.55397	8.78483	8.60015	8.64137	8.50691	8.60255
ENSMUSG00000036225.16	Kctd1	0.32832	2.99109	12.4923	0.0033559	0.0232494	2.73066	2.87748	2.99604	2.70183	2.83065	2.75485	3.12119	3.13517	3.31628	3.12566	2.95932	3.18269
ENSMUSG00000047098.19	Rnf31	0.328051	6.64382	16.153	0.00129612	0.0119482	6.46053	6.22421	6.43821	6.54852	6.59777	6.52488	6.84041	6.98011	6.89959	6.7212	6.5627	6.74876
ENSMUSG00000056076.14	Eif3b	0.32804	7.88237	14.5719	0.00192267	0.0157526	7.94315	7.65161	7.86935	7.5852	7.55095	7.60691	8.02997	8.17648	8.1289	8.04926	7.87324	7.94218
ENSMUSG00000030493.14	Faap24	0.327609	4.13053	10.2841	0.00641545	0.036995	4.35628	3.94427	4.01457	3.79405	3.79661	3.74971	4.24279	4.36184	4.32914	4.29259	4.17218	4.2979
ENSMUSG00000060538.15	Tmem219	0.327572	5.0642	19.5292	0.000599033	0.00693286	4.68222	4.9552	5.02811	5.00276	4.84965	4.80199	5.21474	5.279	5.18954	5.17072	5.30516	5.14227
ENSMUSG00000022350.8	Washc5	0.327527	5.99118	13.2394	0.00273243	0.0202687	5.6491	5.72117	5.66739	5.82446	5.99259	6.00904	6.23276	5.83631	6.22959	6.24403	6.19354	6.09555
ENSMUSG00000001751.10	Naglu	0.327035	5.33981	15.785	0.00141778	0.0127832	5.02039	5.06488	5.28319	5.21919	5.21839	5.18042	5.42975	5.72382	5.59617	5.47625	5.28198	5.41204
ENSMUSG00000051391.10	Ywhag	0.326244	7.44375	16.0791	0.00131954	0.0120802	7.49089	7.2229	7.23705	6.99974	7.38038	7.25015	7.67899	7.62588	7.67805	7.62566	7.46312	7.49933
ENSMUSG00000026836.16	Acvr1	0.326172	2.95201	9.38315	0.00852357	0.0450118	2.46338	2.97402	2.75392	2.90893	2.7289	2.80727	3.16984	2.95337	3.09281	3.30264	3.08606	2.99208
ENSMUSG00000026421.15	Csrp1	0.326083	8.38286	14.3667	0.00202718	0.0163304	8.34787	8.31607	8.33682	8.12307	7.98142	8.11974	8.6422	8.69672	8.54549	8.48675	8.47966	8.34122
ENSMUSG00000017765.18	Slc12a4	0.324925	5.50511	10.0012	0.00700469	0.0393123	5.43962	5.04684	5.20436	5.49384	5.32974	5.43899	5.42117	5.90904	5.84065	5.66757	5.54861	5.49457
ENSMUSG00000027429.17	Sec23b	0.323818	6.0548	21.3928	0.00040514	0.00531212	6.14107	5.84586	5.87313	5.76353	5.76733	5.87834	6.27705	6.24762	6.22959	6.20743	6.15578	6.12086
ENSMUSG00000068735.15	Trp53i11	0.323428	7.7264	10.31	0.00636439	0.0367827	7.44593	7.41024	7.68601	7.55298	7.63011	7.58924	7.81767	8.15347	8.05232	7.88979	7.49572	7.7746
ENSMUSG00000021177.17	Tdp1	0.323202	4.67722	13.786	0.00236024	0.0182722	4.73891	4.52788	4.57614	4.30233	4.33006	4.51995	4.96197	4.7775	4.86187	4.70597	4.73326	4.91518
ENSMUSG00000036686.17	Cc2d1a	0.323122	5.32431	11.3258	0.00468801	0.0292534	5.14957	4.81057	5.22733	5.18197	5.31079	5.19361	5.43403	5.71012	5.4912	5.47009	5.20684	5.50147
ENSMUSG00000038028.10	Tigar	0.323113	4.07488	14.2221	0.00210476	0.0167559	3.75628	3.93121	3.78099	4.05843	3.9627	3.91807	4.3218	4.35892	4.30652	4.22462	3.98965	4.12285
ENSMUSG00000038521.18	C1s1	0.322541	7.49044	24.771	0.000210196	0.0033593	7.18118	7.42894	7.25997	7.39648	7.27489	7.36462	7.63666	7.51111	7.60909	7.6914	7.75084	7.64539
ENSMUSG00000022867.12	Usp25	0.32208	7.03597	12.3487	0.00349374	0.0238384	6.78935	6.83659	6.51954	6.84238	7.05076	7.08569	7.25665	7.01115	7.13235	7.2607	7.29307	7.15448
ENSMUSG00000027663.13	Zmat3	0.321775	4.36711	14.3724	0.0020242	0.0163205	4.18509	4.01612	4.1165	4.24829	4.29192	4.30589	4.56205	4.30528	4.58682	4.68483	4.56679	4.36904
ENSMUSG00000036427.6	Gpi1	0.32041	8.58637	14.3879	0.0020161	0.0162764	8.49783	8.36989	8.62104	8.40087	8.32838	8.25641	8.82973	8.88751	8.7887	8.72336	8.5019	8.66241
ENSMUSG00000028932.9	Psmc2	0.319012	6.65129	10.2965	0.00639098	0.0368967	6.7734	6.65854	6.60678	6.29536	6.19853	6.26473	6.87907	6.82303	6.74476	6.82329	6.86524	6.66398
ENSMUSG00000039703.17	Nploc4	0.318733	6.50099	20.2724	0.000511135	0.00619476	6.50058	6.14725	6.41172	6.33479	6.27046	6.30782	6.57481	6.71633	6.80248	6.67705	6.54333	6.57652
ENSMUSG00000046691.15	Chtf8	0.317489	6.89329	23.9257	0.000246261	0.00376598	6.7302	6.67169	6.65063	6.85496	6.69541	6.74352	6.99595	7.13419	7.16819	7.09478	6.87509	6.96933
ENSMUSG00000039041.16	Adrm1	0.317239	6.57059	9.38897	0.00850759	0.0449809	6.65987	6.29133	6.55477	6.36245	6.23533	6.26395	6.66909	7.01022	6.89418	6.63081	6.51776	6.52802
ENSMUSG00000001521.13	Tulp3	0.317231	4.24723	10.3371	0.00631152	0.0365372	3.67936	4.26539	4.18458	4.13831	4.03908	4.10766	4.38792	4.30528	4.37645	4.61669	4.35507	4.31367
ENSMUSG00000034075.11	Zdhhc5	0.31685	6.70512	27.1588	0.000136945	0.0024906	6.62338	6.36682	6.44883	6.58755	6.53698	6.64495	6.90239	6.78869	6.84906	6.89005	6.88896	6.80505
ENSMUSG00000055435.7	Maf	0.315983	6.13925	19.5652	0.00059439	0.00688448	6.10623	6.12257	5.92087	5.75461	5.97973	5.9196	6.30065	6.2389	6.22098	6.24493	6.44101	6.27214
ENSMUSG00000039994.16	Timeless	0.315735	5.78324	14.7064	0.00185756	0.0153457	5.74028	5.48393	5.39391	5.65109	5.58401	5.80612	5.76783	6.0516	6.04185	5.99088	5.81614	5.90057
ENSMUSG00000028854.10	Slc9a1	0.315464	6.39108	15.1623	0.00165488	0.0141523	6.2156	5.96917	6.20164	6.30048	6.36817	6.26238	6.41822	6.67345	6.66319	6.55782	6.31803	6.57587
ENSMUSG00000019929.17	Dcn	0.315405	5.5494	14.784	0.00182114	0.0151372	5.26813	5.60125	5.39729	5.41491	5.17713	5.40538	5.48573	5.64683	5.66763	5.81959	5.74559	5.79783
ENSMUSG00000031922.13	Cep57	0.314648	5.51842	15.2284	0.00162767	0.0140057	5.45663	5.40584	5.0368	5.36695	5.43984	5.36951	5.61809	5.53087	5.60149	5.81959	5.73993	5.67261
ENSMUSG00000030738.12	Eif3c	0.314363	8.30668	30.7757	7.50219e-05	0.00158993	8.17841	8.05975	8.15612	8.19954	8.09121	8.15598	8.45789	8.47696	8.47136	8.50024	8.40778	8.41505
ENSMUSG00000030298.11	Sec13	0.314157	6.6703	20.6464	0.000472559	0.0059087	6.611	6.5309	6.6321	6.40771	6.34614	6.47916	6.76608	7.00789	6.82766	6.7309	6.79439	6.7672
ENSMUSG00000024691.14	Fam111a	0.313657	7.77844	12.0173	0.00383739	0.025336	7.6609	7.7746	7.60027	7.3597	7.72758	7.51632	8.12027	7.67752	7.93056	8.04252	7.92628	7.82057
ENSMUSG00000024472.10	Dcp2	0.313545	6.24107	10.373	0.00624223	0.0361782	5.97293	6.01528	5.77782	6.12244	6.34614	6.15608	6.42968	6.17221	6.471	6.34435	6.61248	6.26242
ENSMUSG00000015671.12	Psma2	0.312591	7.02503	10.0669	0.00686256	0.0387629	7.03809	7.04744	7.07082	6.63287	6.58751	6.69508	7.28216	7.18499	7.20097	7.09678	7.25112	7.0018
ENSMUSG00000014867.10	Surf4	0.312571	7.45133	16.7434	0.0011251	0.0108258	7.48487	7.23889	7.40677	7.14729	7.21813	7.1926	7.59592	7.72226	7.67458	7.63774	7.45035	7.4945
ENSMUSG00000021918.11	Nek4	0.312529	3.79525	12.3013	0.00354064	0.0240592	3.65278	3.64698	3.56361	3.43331	3.75838	3.70436	4.1349	3.86074	3.70024	3.97753	4.0086	3.93177
ENSMUSG00000040325.17	Dcaf1	0.311562	5.75832	12.3882	0.00345519	0.0236404	5.63559	5.37081	5.38713	5.57038	5.75552	5.78993	5.89523	5.70207	5.8696	6.08668	5.92887	5.92438
ENSMUSG00000037731.6	Themis2	0.31133	7.76708	18.7289	0.000713689	0.00788605	7.437	7.45616	7.73657	7.72949	7.65489	7.57482	8.00433	7.89335	7.92208	7.79431	7.96148	7.90129
ENSMUSG00000004356.9	Utp20	0.310528	5.88599	16.2389	0.00126946	0.0118359	5.55463	5.6419	5.55992	5.80011	5.93473	5.80182	6.01894	5.918	6.1628	5.99088	6.09856	5.99354
ENSMUSG00000004500.10	Zfp324	0.310076	3.59	11.9262	0.00393857	0.0258436	3.5813	3.26517	3.32895	3.40319	3.42589	3.53337	3.58811	3.92539	3.73937	3.70042	3.59247	3.83459
ENSMUSG00000021178.10	Psmc1	0.308882	6.95335	12.181	0.00366301	0.0246434	7.03911	6.85515	6.91981	6.71562	6.50527	6.64435	7.11165	7.17381	7.1592	7.15367	7.07532	6.90574
ENSMUSG00000074622.5	Mafb	0.30826	6.55653	18.1928	0.000804605	0.00855601	6.41934	6.49955	6.54946	6.23573	6.26743	6.36722	6.71606	6.80005	6.84009	6.64251	6.62481	6.57063
ENSMUSG00000036622.16	Atp13a2	0.307811	7.44403	10.0806	0.00683334	0.0386418	7.12525	7.0434	7.35297	7.40979	7.3936	7.32734	7.40989	7.86273	7.74386	7.3945	7.51772	7.54713
ENSMUSG00000040688.17	Tbl3	0.307628	5.66366	12.8224	0.00306217	0.0218405	5.56465	5.49285	5.66038	5.42431	5.42636	5.42648	5.84261	6.04525	5.95622	5.73083	5.62182	5.5999
ENSMUSG00000034157.13	Cipc	0.307466	5.88224	23.3618	0.000274272	0.00402888	5.72122	5.77941	5.70333	5.7199	5.73926	5.657	6.16495	6.08736	6.03891	6.08164	5.83643	5.93155
ENSMUSG00000029364.16	Wsb2	0.307173	5.76826	20.2787	0.000510457	0.00619158	5.6678	5.56225	5.66178	5.62848	5.55952	5.55594	5.91473	6.09264	6.03989	5.78648	5.79227	5.82338
ENSMUSG00000047250.14	Ptgs1	0.307086	6.08663	13.7081	0.00240952	0.0185477	5.88317	5.97236	6.06064	5.71531	5.88139	6.01091	6.05084	6.11187	6.38031	6.12251	6.43612	6.24609
ENSMUSG00000038014.8	Fam120a	0.306655	7.7456	14.2517	0.00208864	0.01669	7.62477	7.46864	7.31058	7.60146	7.67127	7.78164	7.79042	7.83986	7.99815	7.98962	7.85372	7.86002
ENSMUSG00000029992.15	Gfpt1	0.306622	6.1367	13.1907	0.00276878	0.0204163	5.94363	5.84005	5.72097	5.94696	6.17695	6.16615	6.2303	6.11966	6.39416	6.36444	6.27953	6.28579
ENSMUSG00000027649.16	Ctnnbl1	0.305745	5.4068	13.0481	0.00287831	0.0209338	5.35971	5.1871	5.40403	5.24913	5.0528	5.19689	5.64907	5.68933	5.64334	5.55118	5.30516	5.43095
ENSMUSG00000040263.17	Klhdc4	0.305033	5.61965	11.1329	0.00496279	0.0305963	5.66115	5.4246	5.59271	5.37667	5.29159	5.37386	5.79245	6.02327	5.86075	5.66352	5.60449	5.58699
ENSMUSG00000006498.17	Ptbp1	0.304179	8.63429	20.2164	0.00051722	0.00625051	8.57965	8.33891	8.41141	8.48325	8.49406	8.52545	8.77939	8.83393	8.8329	8.85282	8.63027	8.72844
ENSMUSG00000029480.14	Dhx37	0.303875	5.30714	12.3318	0.00351032	0.0239077	5.07546	4.95089	5.12505	5.19741	5.27062	5.24043	5.38188	5.65281	5.48258	5.50217	5.16353	5.47648
ENSMUSG00000029434.13	Vps33a	0.303875	6.1281	12.3335	0.00350872	0.0239077	5.81888	5.72369	5.85358	6.06468	6.16076	6.12973	6.24173	6.25314	6.3219	6.41827	6.09058	6.28579
ENSMUSG00000063904.5	Dpp3	0.303382	6.59316	15.5933	0.00148636	0.0132175	6.44744	6.20716	6.47466	6.49865	6.49175	6.46155	6.68292	6.94643	6.81169	6.68572	6.52041	6.7377
ENSMUSG00000016477.19	E2f3	0.303272	4.77312	10.3872	0.00621499	0.0360765	4.65836	4.63646	4.24959	4.58656	4.70083	4.79118	4.82764	4.76651	5.00921	5.0926	4.86389	4.91312
ENSMUSG00000024493.10	Lars	0.30296	6.4605	35.5159	3.66521e-05	0.000952847	6.26995	6.28792	6.22655	6.32579	6.3018	6.3896	6.56899	6.61708	6.54532	6.65683	6.63278	6.59921
ENSMUSG00000062580.10	Timm17a	0.302073	4.92281	12.3635	0.00347918	0.0237609	4.97391	4.91154	4.82728	4.5832	4.61312	4.6259	5.12065	5.15644	5.06032	5.01213	5.10485	4.92548
ENSMUSG00000001440.6	Kpnb1	0.302028	8.59061	20.1532	0.000524182	0.00630669	8.5088	8.40573	8.3493	8.32458	8.4819	8.5084	8.69895	8.61885	8.8464	8.79541	8.76774	8.66195
ENSMUSG00000026921.21	Egfl7	0.30149	5.88371	12.354	0.00348854	0.0238138	5.57034	5.88024	5.91852	5.7199	5.59007	5.6342	5.90963	6.22051	6.17801	5.93041	5.9797	5.9037
ENSMUSG00000005973.7	Rcn1	0.301189	5.51412	16.9645	0.00106781	0.0104227	5.34982	5.52072	5.34575	5.13921	5.36126	5.39114	5.57359	5.69976	5.72845	5.78648	5.573	5.56212
ENSMUSG00000055491.15	Pprc1	0.300387	6.74193	10.7257	0.00560627	0.0334557	6.6837	6.23222	6.42005	6.68543	6.7027	6.71294	6.80949	6.96	7.02215	6.94666	6.69083	6.85115
ENSMUSG00000030603.17	Psmc4	0.300101	6.86848	11.8269	0.0040525	0.02637	6.90816	6.7697	6.89253	6.60088	6.45172	6.58304	7.08471	7.13889	7.08757	6.91296	6.94464	6.87366
ENSMUSG00000052798.14	Nup107	0.299883	5.78681	12.4486	0.00339721	0.0233833	5.89909	5.55801	5.48408	5.42431	5.61048	5.74361	5.93196	5.72722	5.94893	5.92816	6.01761	6.00038
ENSMUSG00000020326.8	Ccng1	0.299306	6.48239	11.3899	0.00460065	0.0288752	6.533	6.46296	6.20935	6.10617	6.28621	6.30857	6.78237	6.38181	6.55906	6.61901	6.79001	6.57194
ENSMUSG00000109336.2	Samd4b	0.298777	5.85879	9.97893	0.00705369	0.0394683	5.6797	5.32162	5.6334	5.87471	5.84639	5.78667	5.86706	6.15883	6.09561	6.04684	5.82899	5.97483
ENSMUSG00000056919.10	Cep162	0.298742	4.79463	11.3579	0.00464408	0.0290401	4.59277	4.50749	4.51523	4.90942	4.52732	4.7314	4.8124	4.82698	4.88386	5.06218	5.0746	4.93162
ENSMUSG00000039982.9	Dtx4	0.298665	4.75642	12.8435	0.00304443	0.0217595	4.57306	4.45067	4.36455	4.70856	4.74928	4.70861	4.76342	4.88095	4.9583	4.83633	4.92701	5.00531
ENSMUSG00000025791.19	Pgm1	0.298222	5.01493	11.2483	0.00479625	0.0297915	4.57872	4.94873	4.98833	4.80386	4.87567	4.91777	5.26679	5.12925	5.18424	5.33411	4.97019	5.01691
ENSMUSG00000061306.17	Slc38a10	0.297918	7.32915	14.5262	0.00194543	0.0158382	7.17793	7.05046	7.193	7.24975	7.15005	7.20649	7.34024	7.75292	7.46262	7.47022	7.28026	7.46833
ENSMUSG00000026956.16	Uap1l1	0.297226	5.46122	9.60289	0.00794365	0.0428698	5.23626	5.26723	5.57939	5.3011	5.2324	5.17877	5.64661	5.84677	5.74056	5.5142	5.38999	5.4135
ENSMUSG00000024587.11	Nars	0.296901	7.28765	9.90953	0.00720889	0.0399912	7.53521	7.17846	7.07557	6.95372	6.94648	7.00944	7.43428	7.51899	7.40865	7.44135	7.38405	7.37825
ENSMUSG00000078945.11	Naip2	0.29663	5.25035	13.8177	0.00234049	0.0181382	4.95663	5.1816	5.19079	5.02023	5.07716	5.12643	5.43403	5.29743	5.21406	5.28928	5.61565	5.45532
ENSMUSG00000028692.15	Akr1a1	0.296548	8.45	11.1006	0.00501065	0.0308531	8.37922	8.42021	8.52622	8.14371	8.13475	8.10498	8.6222	8.6522	8.67852	8.50891	8.64866	8.41505
ENSMUSG00000032042.12	Srpr	0.2956	7.04638	22.7851	0.000306766	0.00436417	7.07058	6.84648	6.88653	6.81476	6.84223	6.87059	7.23721	7.19281	7.21708	7.25891	7.05632	7.14746
ENSMUSG00000047388.11	Atmin	0.295444	5.69064	11.1748	0.00490164	0.0302694	5.36136	5.27758	5.51084	5.58219	5.67687	5.74697	5.8079	5.7204	5.98397	5.92816	5.67972	5.83981
ENSMUSG00000028990.14	Lzic	0.295374	4.57119	13.9963	0.00223284	0.0175043	4.32968	4.30642	4.28286	4.42732	4.53488	4.58645	4.75205	4.7398	4.68026	4.82671	4.53316	4.71605
ENSMUSG00000025034.10	Trim8	0.295333	6.30232	10.1099	0.00677119	0.0384217	6.26118	6.02862	6.30061	6.05381	6.14439	6.07199	6.42611	6.7169	6.58882	6.43023	6.1869	6.23288
ENSMUSG00000034854.9	Mfsd12	0.294762	5.0655	11.2635	0.00477475	0.0296704	5.00786	4.77202	4.90768	4.94644	4.89733	4.92372	5.14692	5.44529	5.35613	5.03529	5.21665	4.96993
ENSMUSG00000031387.15	Renbp	0.294055	4.636	9.63591	0.0078605	0.0425135	4.2539	4.52498	4.67412	4.5595	4.43341	4.41125	4.67951	5.01508	4.87949	4.69014	4.79133	4.54496
ENSMUSG00000036894.4	Rap2b	0.293759	5.43905	16.1219	0.00130591	0.0119775	5.29244	5.41681	5.14127	5.13693	5.36973	5.32676	5.5567	5.40901	5.69277	5.65811	5.59197	5.54353
ENSMUSG00000020537.10	Drg2	0.293704	5.55432	15.7497	0.00143013	0.0128789	5.45663	5.42149	5.60592	5.36499	5.2355	5.28732	5.70201	5.85509	5.67774	5.65947	5.66188	5.58958
ENSMUSG00000048170.15	Mcmbp	0.293673	6.59248	20.0305	0.000538011	0.00641607	6.33074	6.42154	6.34766	6.42749	6.5863	6.49922	6.7496	6.65332	6.8729	6.80013	6.60503	6.6926
ENSMUSG00000015202.14	Cnksr3	0.293604	4.27193	10.604	0.00581677	0.0343268	4.306	4.0963	4.08751	4.10127	4.00321	4.09717	4.46235	4.26213	4.29344	4.20619	4.61705	4.5688
ENSMUSG00000028849.18	Map7d1	0.293573	6.7702	11.3748	0.00462106	0.0289649	6.62884	6.54454	6.79469	6.54852	6.51358	6.64735	6.82964	7.22567	6.95829	6.87204	6.67787	6.83212
ENSMUSG00000028599.11	Tnfrsf1b	0.292744	7.34018	15.082	0.00168867	0.0143572	7.27697	7.07787	7.33502	7.00977	7.22243	7.17068	7.60795	7.45371	7.38802	7.31331	7.48865	7.59919
ENSMUSG00000027639.17	Samhd1	0.292442	9.7975	11.0336	0.00511148	0.0313186	9.39625	9.60588	9.56563	9.62318	9.89398	9.72993	10.075	9.79424	9.92288	9.93746	9.93216	9.94242
ENSMUSG00000032431.7	Crtap	0.292292	4.93026	13.6591	0.00244116	0.0187208	4.66103	4.82476	4.98833	4.6743	4.74276	4.7449	5.09388	5.12754	5.00319	5.23213	4.93298	5.00142
ENSMUSG00000015837.16	Sqstm1	0.291762	8.17473	10.7457	0.00557251	0.033307	8.07386	8.10018	8.2078	7.9408	7.89034	7.88637	8.30118	8.55899	8.38127	8.27737	8.2487	8.06579
ENSMUSG00000052837.8	Junb	0.291649	6.25582	9.19845	0.00904912	0.0470624	6.26382	6.00804	6.19874	6.07785	5.94989	6.09501	6.51487	6.66283	6.50616	6.12937	6.16257	6.30878
ENSMUSG00000035842.11	Ddx11	0.291538	5.08287	20.0336	0.000537647	0.00641607	4.95446	4.82946	4.91948	4.94905	4.90512	5.0157	5.15212	5.26969	5.18601	5.26099	5.10485	5.33843
ENSMUSG00000027207.16	Galk2	0.291474	4.70624	19.1601	0.000649055	0.00734626	4.63683	4.53365	4.5998	4.54922	4.46012	4.53557	5.00091	4.8121	4.83503	4.78012	4.85763	4.76503
ENSMUSG00000040829.15	Zmynd15	0.291341	4.68603	11.4348	0.00454048	0.0285361	4.47026	4.46584	4.62307	4.54922	4.53237	4.55358	4.95406	4.79057	5.09843	4.69808	4.63911	4.70653
ENSMUSG00000029701.16	Rbm28	0.291243	6.48815	28.7418	0.00010455	0.00204099	6.43424	6.30236	6.31319	6.37123	6.24994	6.33411	6.71313	6.63108	6.64076	6.64935	6.53093	6.58564
ENSMUSG00000024991.9	Eif3a	0.290606	8.59024	13.9179	0.0022794	0.0177851	8.45808	8.34117	8.16234	8.53885	8.54968	8.53617	8.6073	8.74481	8.76608	8.7931	8.72613	8.72476
ENSMUSG00000023953.10	Polh	0.290363	4.94603	11.6931	0.00421183	0.0270761	5.04103	4.79623	4.64314	4.73299	4.73404	4.78248	4.88288	4.96407	5.13923	5.14579	5.21502	5.12629
ENSMUSG00000020843.16	Timm22	0.28971	4.50347	16.7459	0.00112442	0.0108258	4.4974	4.35612	4.40875	4.34653	4.27997	4.2053	4.62072	4.70109	4.75137	4.56555	4.61705	4.57666
ENSMUSG00000001924.16	Uba1	0.289596	8.43983	19.947	0.000547655	0.00649682	8.36373	8.19086	8.37653	8.19488	8.27617	8.31341	8.63324	8.53637	8.64495	8.60841	8.44547	8.58609
ENSMUSG00000035142.19	Nubpl	0.289583	2.55354	9.66424	0.00778997	0.0422936	2.40087	2.54173	2.46281	2.28929	2.31451	2.39266	2.63887	2.7273	2.82828	2.57897	2.70426	2.6386
ENSMUSG00000018921.12	Pelp1	0.289113	5.52218	14.9559	0.00174331	0.0146763	5.41927	5.17423	5.46165	5.37084	5.38235	5.39828	5.55801	5.83525	5.67648	5.75512	5.48778	5.61397
ENSMUSG00000032046.16	Abhd12	0.288021	6.31175	13.8595	0.0023148	0.0180047	6.10035	6.29558	6.39829	6.07785	6.10347	5.94127	6.57223	6.41946	6.48473	6.3752	6.42488	6.40464
ENSMUSG00000029103.17	Lrpap1	0.287944	6.03853	20.7132	0.000466028	0.0058677	5.80205	5.91272	5.90553	5.99697	5.89711	5.80182	5.99889	6.30569	6.1673	6.14687	6.22467	6.18911
ENSMUSG00000000194.14	Gpr107	0.287695	6.27491	22.4616	0.000326913	0.00455508	6.05641	6.00389	6.04564	6.20659	6.15096	6.26238	6.42038	6.47518	6.39799	6.32569	6.37682	6.46659
ENSMUSG00000021133.10	Susd6	0.287195	7.15175	16.2773	0.00125776	0.0117752	6.99006	6.77275	6.86472	7.08581	7.13604	7.11934	7.29475	7.2071	7.27065	7.3368	7.33834	7.27694
ENSMUSG00000026029.15	Casp8	0.286496	6.80919	17.3655	0.000972309	0.00974599	6.46588	6.58262	6.75441	6.63368	6.74023	6.75302	7.01557	6.8545	6.91889	7.09428	6.87509	6.89792
ENSMUSG00000039929.15	Urb1	0.286332	5.55296	11.441	0.00453234	0.028509	5.38738	5.09837	5.27403	5.48847	5.60091	5.51056	5.65518	5.60551	5.70887	5.78399	5.59072	5.77637
ENSMUSG00000028433.15	Ubap2	0.285945	6.4231	15.23	0.001627	0.0140057	6.33576	6.02351	6.17531	6.32879	6.35826	6.38386	6.50948	6.56033	6.65617	6.65479	6.40856	6.54882
ENSMUSG00000022876.19	Samsn1	0.285023	5.99267	12.8692	0.00302295	0.0216379	5.80929	5.86773	5.87798	5.73962	5.91653	5.84111	6.2699	5.78279	6.14197	6.12054	6.27719	6.12176
ENSMUSG00000041057.11	Wdr43	0.284883	6.83183	22.4928	0.000324909	0.00453563	6.65853	6.74628	6.59211	6.58671	6.80312	6.6945	7.03352	6.8751	6.92474	7.069	6.97386	6.91714
ENSMUSG00000025047.10	Pdcd11	0.284247	6.84624	10.0226	0.006958	0.0390945	6.58453	6.43007	6.53726	6.81619	6.87435	6.87622	6.89466	7.06056	7.05111	7.06747	6.78453	7.00714
ENSMUSG00000028893.9	Sesn2	0.283623	4.54478	9.41315	0.00844156	0.0447568	4.63139	4.38195	4.43529	4.31856	4.23429	4.34483	4.81459	4.82909	4.71993	4.4196	4.71261	4.53154
ENSMUSG00000028581.18	Laptm5	0.282642	9.60476	12.7732	0.00310396	0.0220265	9.4248	9.27338	9.61381	9.45318	9.52947	9.42191	9.77778	9.83629	9.845	9.63657	9.58339	9.73635
ENSMUSG00000018381.16	Abi3	0.282085	6.80047	11.5871	0.00434335	0.0276945	6.71743	6.52729	6.88171	6.60419	6.54822	6.60603	7.01889	7.15498	6.92633	6.79767	6.75003	6.92074
ENSMUSG00000043683.5	Fem1a	0.281671	6.29243	15.3038	0.00159726	0.0138562	6.06551	6.01321	6.12218	6.18573	6.18178	6.28412	6.39867	6.58743	6.48185	6.46785	6.19767	6.39504
ENSMUSG00000026821.17	Ralgds	0.281313	5.70722	11.7031	0.00419973	0.0270099	5.5431	5.29638	5.68961	5.75759	5.43176	5.59374	5.87232	5.99907	5.83502	5.84006	5.71822	5.76265
ENSMUSG00000026499.6	Acbd3	0.280302	5.60766	11.965	0.00389516	0.0256378	5.26988	5.41838	5.26296	5.58219	5.62942	5.55722	5.69253	5.69282	5.79147	5.89747	5.61689	5.73716
ENSMUSG00000032788.16	Pdxk	0.279494	5.61395	10.7671	0.00553651	0.0331635	5.34816	5.25505	5.4257	5.56358	5.63764	5.53925	5.92388	5.82364	5.78681	5.73855	5.50923	5.6628
ENSMUSG00000031824.16	6430548M08Rik	0.279367	5.88	15.3229	0.00158964	0.0138063	5.75535	5.48244	5.70333	5.76205	5.84132	5.82849	6.08204	6.00936	6.1134	5.86377	6.02879	5.96488
ENSMUSG00000022962.16	Gart	0.278707	6.81245	18.5252	0.000746765	0.00814201	6.89857	6.6592	6.67728	6.52773	6.62044	6.58616	6.98628	6.93862	6.96243	6.89178	6.94513	6.94372
ENSMUSG00000040842.18	Szrd1	0.278602	7.21201	14.6248	0.00189677	0.0155832	7.09497	6.94937	7.17293	7.12266	7.02237	7.02289	7.29827	7.56916	7.38417	7.36988	7.18268	7.22953
ENSMUSG00000039671.19	Zmynd8	0.278365	6.9906	16.6032	0.00116322	0.0111422	6.78874	6.72057	6.65628	7.03699	6.87634	6.95384	7.14462	7.1144	7.13465	7.12991	7.07846	7.13465
ENSMUSG00000039230.15	Tbcd	0.277434	5.86803	16.2393	0.00126932	0.0118359	5.73014	5.66311	5.59713	5.80875	5.78011	5.74697	5.88798	6.13511	6.12175	6.00267	6.00257	5.82228
ENSMUSG00000008373.17	Prpf31	0.277243	6.13734	21.0831	0.000431677	0.00555092	6.10133	5.86201	6.03483	6.04409	5.93092	5.96742	6.26671	6.35125	6.33632	6.27707	6.14897	6.22457
ENSMUSG00000042772.16	Smg7	0.275157	7.34311	8.97124	0.00974785	0.0496169	7.10725	6.95261	7.00644	7.25977	7.39533	7.40628	7.50573	7.3181	7.52936	7.62114	7.35065	7.49692
ENSMUSG00000038279.11	Nop2	0.274733	6.33058	10.129	0.00673114	0.0382556	6.4931	6.13401	6.30421	6.05865	6.05436	6.01463	6.53159	6.55969	6.53146	6.41266	6.3256	6.39059
ENSMUSG00000057788.14	Ddx49	0.274536	5.64911	9.04317	0.0095201	0.0487794	5.67442	5.41525	5.73706	5.454	5.37676	5.32676	5.77346	5.95524	5.92898	5.74239	5.59699	5.64297
ENSMUSG00000006732.15	Mettl1	0.273875	4.77437	14.9433	0.00174888	0.0146924	4.59556	4.58458	4.69349	4.66481	4.60835	4.63801	5.00283	5.02986	4.93952	4.8695	4.69867	4.86042
ENSMUSG00000040675.18	Mthfd1l	0.273115	5.84347	13.8686	0.00230923	0.0179801	5.91036	5.7199	5.62189	5.45216	5.72171	5.73687	6.02084	5.86646	5.99412	6.04891	5.93384	5.96886
ENSMUSG00000023118.16	Sympk	0.273031	7.29938	9.8927	0.00724714	0.0401417	7.22785	6.843	7.14456	7.28011	7.1692	7.23308	7.36433	7.61612	7.48365	7.46557	7.18726	7.42435
ENSMUSG00000028034.16	Fubp1	0.272575	7.37223	18.3431	0.000777835	0.00839555	7.30838	7.28453	7.12125	7.19532	7.2932	7.16399	7.65326	7.41238	7.54359	7.50531	7.47543	7.40719
ENSMUSG00000055401.15	Fbxo6	0.272501	4.58089	9.44448	0.00835691	0.0444717	4.37592	4.55651	4.71531	4.36618	4.30671	4.25961	4.70331	4.75322	4.74658	4.68483	4.81735	4.53961
ENSMUSG00000043998.11	Mgat2	0.271939	5.95446	20.2808	0.000510232	0.00619158	5.87974	5.79511	5.75693	5.71071	5.87247	5.84947	6.05547	6.23811	6.11897	6.07149	5.99973	6.00524
ENSMUSG00000002129.12	Sf3a1	0.271082	6.77472	10.2046	0.00657513	0.0376969	6.75665	6.37327	6.6024	6.61737	6.72819	6.68694	6.81497	7.02412	7.04624	7.01496	6.6546	6.82609
ENSMUSG00000058586.13	Serhl	0.271001	4.8509	10.8652	0.0053756	0.0324694	4.42071	4.67091	4.77108	4.82674	4.70753	4.82123	4.85977	5.02802	5.11898	4.90422	4.99321	4.95794
ENSMUSG00000032508.9	Myd88	0.270838	6.39365	9.7535	0.00757246	0.0414067	6.48333	6.26034	6.39913	6.10266	6.14357	6.07377	6.73524	6.58117	6.42224	6.37273	6.47207	6.52193
ENSMUSG00000024382.14	Ercc3	0.269964	5.65999	20.6547	0.000471739	0.00590466	5.49603	5.43697	5.55539	5.47587	5.57914	5.56358	5.84261	5.83841	5.81341	5.82685	5.61565	5.78092
ENSMUSG00000040462.14	Os9	0.269908	7.53589	10.5633	0.00588937	0.0346044	7.40551	7.22914	7.45053	7.49348	7.35249	7.42247	7.56247	7.96525	7.65713	7.57269	7.49068	7.68805
ENSMUSG00000026553.18	Copa	0.268186	8.38275	17.9514	0.000849827	0.00890794	8.15824	8.1548	8.23024	8.21993	8.30665	8.37204	8.47735	8.45779	8.50172	8.61296	8.47949	8.52866
ENSMUSG00000023104.10	Rfc2	0.268044	6.92038	12.0218	0.00383245	0.0253146	7.0059	6.79815	6.91451	6.69012	6.60317	6.62319	7.0738	7.13803	7.10171	7.0469	6.95249	6.96584
ENSMUSG00000028948.17	Nol9	0.267456	6.29843	16.8513	0.00109671	0.0106282	6.20008	5.9713	6.22179	6.08853	6.23533	6.21547	6.42611	6.41454	6.49406	6.52771	6.27563	6.40391
ENSMUSG00000052310.10	Slc39a1	0.267329	6.73529	19.9024	0.000552898	0.00654124	6.69871	6.55238	6.72311	6.5511	6.52691	6.50584	6.8291	6.87203	6.94945	6.91466	6.83052	6.77291
ENSMUSG00000004070.16	Hmox2	0.267075	6.45418	10.6272	0.00577591	0.0342076	6.30792	6.38768	6.57803	6.31369	6.12949	6.12027	6.70254	6.52752	6.60347	6.49012	6.67313	6.47503
ENSMUSG00000030551.15	Nr2f2	0.266955	5.35722	9.37467	0.0085469	0.0450801	5.16846	5.51636	5.15929	5.1864	5.23085	4.99324	5.4226	5.42027	5.5935	5.61684	5.48372	5.34917
ENSMUSG00000033819.17	Ppp1r16a	0.266506	4.93807	9.66486	0.00778841	0.0422936	4.8762	4.57061	4.92418	4.85761	4.64373	4.88563	5.00091	5.29285	5.05451	4.96687	5.04185	5.00531
ENSMUSG00000079020.10	Slc45a4	0.266217	5.4614	13.0975	0.00283986	0.0207351	5.31972	5.11001	5.17709	5.40544	5.42229	5.4637	5.59792	5.62632	5.68778	5.52614	5.53298	5.5502
ENSMUSG00000025474.10	Tubgcp2	0.266202	5.41432	16.3369	0.00123981	0.0116585	5.31125	5.23039	5.1553	5.34928	5.24628	5.34903	5.37745	5.59313	5.54049	5.64722	5.58568	5.48625
ENSMUSG00000016528.11	Mapkapk2	0.266155	7.31018	15.6817	0.00145429	0.0130335	7.16717	7.12547	7.34424	7.14786	7.07169	7.15475	7.44526	7.60568	7.43383	7.29903	7.4273	7.39353
ENSMUSG00000020706.14	Ftsj3	0.265348	6.91164	23.381	0.000273262	0.00402198	6.89063	6.76664	6.82512	6.70331	6.70102	6.74128	7.04475	7.10266	7.05402	7.05052	7.0124	6.96034
ENSMUSG00000032571.15	Pik3r4	0.264877	6.48378	10.7716	0.00552913	0.0331548	6.11891	6.31414	6.49845	6.33279	6.40162	6.37881	6.73697	6.54691	6.64527	6.73926	6.33914	6.6152
ENSMUSG00000026749.12	Nek6	0.264776	4.71633	11.275	0.00475864	0.029595	4.52697	4.48979	4.65165	4.51443	4.76006	4.50416	4.70802	4.75099	4.98296	4.88349	4.95464	4.74889
ENSMUSG00000038181.17	Chpf2	0.264404	6.10435	9.87851	0.00727954	0.0402632	5.92376	5.76476	6.05637	6.03307	6.00715	5.9931	6.14075	6.50192	6.36005	6.14397	6.05911	6.12355
ENSMUSG00000020380.17	Rad50	0.264263	5.66835	10.6157	0.00579626	0.0342553	5.45663	5.53086	5.3956	5.48308	5.68142	5.6135	5.8024	5.49671	5.74777	5.96041	5.87825	5.83763
ENSMUSG00000023452.20	Pisd	0.264247	5.71905	18.346	0.000777322	0.00839555	5.55176	5.5749	5.70878	5.53956	5.5973	5.50528	5.81557	5.96007	5.88604	5.70874	5.7824	5.90161
ENSMUSG00000042410.17	Agps	0.264062	5.91969	10.6196	0.00578925	0.0342458	5.66248	5.87798	5.62189	5.67334	5.96488	5.85363	6.03028	5.80444	6.06609	6.09071	6.20344	6.04922
ENSMUSG00000034116.18	Vav1	0.263548	7.61221	11.9565	0.00390458	0.0256772	7.33035	7.29518	7.56163	7.58688	7.54036	7.50579	7.78011	7.81395	7.84149	7.71831	7.52135	7.73007
ENSMUSG00000034484.9	Snx2	0.263076	8.12866	11.1789	0.0048957	0.0302507	7.75511	8.10455	8.08561	7.93621	8.08822	7.94603	8.33566	8.09737	8.29506	8.38677	8.21115	8.17899
ENSMUSG00000022091.7	Sorbs3	0.262965	5.10739	8.99861	0.00966045	0.049312	4.88992	5.04885	5.1473	4.92805	4.7536	5.02125	5.12065	5.43976	5.36554	5.18961	5.16353	5.07911
ENSMUSG00000021258.11	Ccnk	0.262801	5.90578	20.412	0.00049633	0.00610372	5.83079	5.6122	5.78429	5.75908	5.79592	5.81788	6.04059	6.10578	6.10031	6.00053	5.98258	5.94881
ENSMUSG00000068040.11	Tm9sf4	0.262461	6.06587	18.7777	0.000706006	0.00781856	5.97078	5.77088	5.93954	5.86231	5.99898	6.01463	6.21714	6.16971	6.17712	6.27088	6.07448	6.22873
ENSMUSG00000028890.14	Mtf1	0.262358	5.2606	12.7451	0.00312822	0.0221353	5.21643	4.96163	4.98608	5.15963	5.2432	5.1503	5.36258	5.29591	5.45051	5.47317	5.25683	5.45957
ENSMUSG00000030990.19	Pgap2	0.262123	5.36085	19.0381	0.000666632	0.00751096	5.09336	5.31995	5.25367	5.17084	5.28264	5.21155	5.51964	5.45216	5.51394	5.42617	5.52642	5.47227
ENSMUSG00000036180.16	Gatad2a	0.261253	6.87413	14.6743	0.00187287	0.0154465	6.68501	6.62311	6.79277	6.7549	6.81455	6.74688	6.93894	7.14441	7.08378	7.069	6.7933	6.93457
ENSMUSG00000005374.14	Tbl2	0.261032	5.15112	11.7764	0.00411172	0.0266511	5.20915	4.78418	5.00393	4.92805	5.08233	5.0451	5.19473	5.30808	5.37178	5.26099	5.28819	5.22129
ENSMUSG00000029782.21	Tmem209	0.260721	5.4083	12.1226	0.0037242	0.0248968	5.27511	5.29638	5.14529	5.21486	5.3513	5.33868	5.66127	5.34103	5.40865	5.66082	5.62059	5.46946
ENSMUSG00000032939.15	Nup93	0.259805	5.89905	12.5618	0.00329142	0.0229199	5.9697	5.64723	5.6827	5.6366	5.78328	5.8306	6.00273	5.96872	6.14743	6.13328	5.90176	5.96687
ENSMUSG00000027395.16	Polr1b	0.259643	5.62987	11.1089	0.00499832	0.0307899	5.6464	5.29638	5.36831	5.34731	5.62825	5.63057	5.78801	5.74188	5.80652	5.8208	5.65227	5.70525
ENSMUSG00000020400.18	Tnip1	0.258948	6.68099	11.3512	0.00465313	0.0290845	6.37287	6.39325	6.59726	6.75341	6.56247	6.56158	6.81278	6.97152	6.84234	6.81845	6.69844	6.66214
ENSMUSG00000052488.8	Cherp	0.258832	6.93288	10.1432	0.0067015	0.0381571	6.89574	6.59579	6.79661	6.86535	6.78792	6.82629	6.94594	7.29458	7.14607	7.05619	6.82143	7.02784
ENSMUSG00000026223.16	Itm2c	0.258586	7.56222	8.95833	0.00978938	0.0497678	7.52682	7.49772	7.67212	7.30832	7.23215	7.27362	7.67989	7.84064	7.75941	7.59411	7.67783	7.54145
ENSMUSG00000032803.16	Cdv3	0.257621	7.36214	8.98392	0.00970727	0.0494831	7.52646	7.33663	7.21854	6.9801	7.1443	7.09363	7.53653	7.44237	7.54601	7.51844	7.4873	7.37261
ENSMUSG00000070871.11	Ccnyl1	0.256663	3.89315	9.51285	0.00817558	0.0438198	3.79568	3.80804	3.71211	3.67935	3.9133	3.6287	4.06313	3.81029	3.98297	4.20247	4.02731	3.97603
ENSMUSG00000002981.11	Clptm1	0.256196	6.99324	18.9547	0.000678956	0.00759809	6.90928	6.78792	6.96149	6.80759	6.78634	6.89501	7.09194	7.17796	7.19042	7.10874	6.97723	7.13687
ENSMUSG00000030058.18	Copg1	0.255945	7.46032	16.4948	0.00119372	0.0113396	7.25328	7.21439	7.28572	7.45775	7.37793	7.35731	7.54907	7.68395	7.60314	7.63499	7.47883	7.53574
ENSMUSG00000041168.11	Lonp1	0.255554	6.40249	9.07147	0.00943218	0.0484791	6.49983	6.06793	6.20454	6.29126	6.17695	6.3356	6.48016	6.7485	6.6081	6.49771	6.34586	6.4309
ENSMUSG00000068335.7	Dok1	0.254824	5.64858	13.2512	0.00272375	0.0202278	5.64506	5.47346	5.55539	5.49026	5.41001	5.50924	5.76331	5.98587	5.78914	5.62658	5.69501	5.73365
ENSMUSG00000029020.14	Mfn2	0.254807	6.11733	12.5668	0.0032869	0.0229098	5.86013	5.87798	5.81367	6.03061	6.10516	6.17947	6.21383	6.24129	6.32511	6.24944	6.1464	6.25183
ENSMUSG00000000384.16	Tbrg4	0.254574	5.99389	14.4635	0.0019771	0.0160485	6.04929	5.79631	5.84247	5.92725	5.72612	5.8029	6.05362	6.2197	6.19746	6.11363	6.03343	6.06328
ENSMUSG00000051864.11	Tbc1d22a	0.253767	5.66899	15.1793	0.00164784	0.0141305	5.55176	5.35133	5.66178	5.5939	5.50285	5.54054	5.70908	5.89901	5.83502	5.71658	5.74785	5.82228
ENSMUSG00000117975.2	Itprip	0.25338	5.95876	11.8214	0.00405886	0.026379	5.71738	5.71864	5.81998	5.90861	5.95177	5.82743	6.23603	6.19123	6.09843	6.03227	5.8554	6.03312
ENSMUSG00000028096.14	Gpr89	0.252856	4.44689	12.8648	0.00302663	0.021653	4.427	4.38514	4.32605	4.21833	4.30376	4.21826	4.68669	4.54271	4.6317	4.5885	4.45793	4.48217
ENSMUSG00000047731.18	Wbp1l	0.252526	6.79738	12.5338	0.0033172	0.0230275	6.61514	6.52512	6.78311	6.69479	6.67846	6.68461	6.91824	7.04154	7.08092	6.8603	6.71642	6.85977
ENSMUSG00000058569.9	Tmed9	0.252436	6.94067	11.4938	0.00446292	0.0282393	6.94148	6.86491	6.95003	6.71408	6.7271	6.62562	7.06693	7.23247	7.11386	6.97033	7.00156	6.96334
ENSMUSG00000027067.17	Ssrp1	0.251176	8.19651	14.2959	0.00206476	0.0165347	8.26058	7.98563	8.06769	8.07671	7.92837	8.05166	8.29766	8.34969	8.35396	8.34442	8.29864	8.2524
ENSMUSG00000036327.19	Qsox2	0.250983	4.07389	16.181	0.00128734	0.0119173	3.9257	3.92244	3.98792	3.87309	3.97386	3.97264	4.22973	4.26213	4.20186	4.15714	4.13126	4.1721
ENSMUSG00000063888.8	Rpl7l1	0.25059	6.76845	9.67693	0.00775861	0.0422076	6.8912	6.68017	6.75836	6.50929	6.43633	6.49656	7.00028	6.80274	6.88658	6.89983	6.91129	6.81948
ENSMUSG00000020898.19	Ctc1	0.250581	5.5201	15.0311	0.00171049	0.014476	5.5431	5.29468	5.37347	5.39017	5.25087	5.46506	5.55539	5.68933	5.66001	5.69955	5.60822	5.62033
ENSMUSG00000024732.8	Ccdc86	0.25018	4.81844	12.236	0.00360645	0.0243971	4.78124	4.69943	4.8071	4.57984	4.60596	4.64042	5.00857	5.04448	4.96656	4.92916	4.80873	4.85397
ENSMUSG00000021038.18	Vipas39	0.249341	5.67274	13.6999	0.00241479	0.0185787	5.44118	5.58328	5.69511	5.51512	5.47693	5.53148	5.91167	5.80336	5.77862	5.89056	5.64381	5.70405
ENSMUSG00000001909.17	Trmt1	0.249014	6.53324	10.7006	0.00564888	0.0336426	6.28992	6.28962	6.42833	6.49419	6.47089	6.43403	6.67512	6.86946	6.70887	6.63839	6.40499	6.57587
ENSMUSG00000032834.12	Pwp2	0.247763	5.64714	11.6461	0.0042696	0.0273647	5.72377	5.3932	5.51707	5.46679	5.50028	5.48531	5.83401	5.8499	5.87948	5.60282	5.67261	5.73248
ENSMUSG00000017999.17	Ddx27	0.247651	6.42604	16.4119	0.00121766	0.0114987	6.43658	6.2481	6.26867	6.32579	6.21273	6.27949	6.58061	6.6711	6.55495	6.56145	6.41852	6.46589
ENSMUSG00000092274.5	Neat1	0.246995	9.58572	9.63832	0.00785446	0.0425117	9.35604	9.44818	9.51121	9.45903	9.45616	9.50575	9.80711	9.6247	9.70378	9.47439	9.90385	9.67153
ENSMUSG00000022295.9	Atp6v1c1	0.246952	5.92711	15.1401	0.00166415	0.0142049	5.8763	5.81302	5.85235	5.65109	5.83113	5.75477	6.1752	5.91402	5.98804	6.07149	6.11264	5.99354
ENSMUSG00000032458.7	Copb2	0.246592	7.25036	17.4469	0.000954123	0.00959531	7.24929	7.19586	7.14757	7.07629	7.01067	7.03622	7.35685	7.37995	7.31543	7.43226	7.38224	7.34027
ENSMUSG00000078923.11	Ube2v1	0.246477	7.34331	11.0019	0.00515996	0.0315425	7.40948	7.13641	7.36424	7.15917	7.07558	7.10937	7.44702	7.60753	7.46115	7.36863	7.46106	7.41012
ENSMUSG00000021975.10	Ints9	0.246355	5.469	13.5333	0.00252451	0.019185	5.31465	5.35133	5.50772	5.26596	5.34128	5.24835	5.56582	5.58189	5.61075	5.71005	5.43411	5.60375
ENSMUSG00000032290.8	Ptpn9	0.245599	5.73944	21.2689	0.000415526	0.00539604	5.55463	5.58049	5.68685	5.58889	5.57059	5.68178	5.86916	5.8247	5.88058	5.88825	5.89362	5.78092
ENSMUSG00000022255.17	Mtdh	0.244857	6.90926	11.3739	0.00462232	0.0289649	6.69286	6.77092	6.56832	6.78076	7.01383	6.8247	6.93342	6.96577	7.02016	7.11715	7.04305	7.07115
ENSMUSG00000017288.16	Vps53	0.244674	5.41458	17.0444	0.00104796	0.0102626	5.2434	5.27758	5.3475	5.34928	5.31079	5.18868	5.58388	5.62632	5.49549	5.49155	5.45499	5.52874
ENSMUSG00000003037.17	Rab8a	0.244084	7.33572	15.3373	0.00158393	0.0137956	7.22063	7.2699	7.34117	7.20244	7.08161	7.1202	7.47736	7.55455	7.45639	7.35866	7.45035	7.41012
ENSMUSG00000037148.9	Arhgap10	0.243892	3.92673	9.2911	0.00878094	0.0459532	3.62023	3.77431	3.98343	3.71656	3.84199	3.83635	3.97592	4.07891	3.95416	4.19875	4.01611	4.01898
ENSMUSG00000020964.15	Sel1l	0.24389	6.97219	9.40888	0.00845319	0.044792	7.07359	6.70531	6.62058	6.75863	6.91642	6.94558	7.08562	7.11267	7.12775	7.09878	6.93427	7.16364
ENSMUSG00000056999.17	Ide	0.24378	7.00261	12.6939	0.00317284	0.0223872	7.01114	6.84416	6.7844	6.70871	6.8872	6.9935	7.12801	6.97296	7.13281	7.23592	7.15403	7.07901
ENSMUSG00000003099.12	Ppp5c	0.243438	6.78835	12.7637	0.00311216	0.0220636	6.71743	6.55451	6.80108	6.6498	6.53258	6.69624	6.94993	7.00041	7.0112	6.89178	6.75116	6.80505
ENSMUSG00000036160.14	Surf6	0.242328	5.70805	9.89856	0.00723379	0.0400995	5.45355	5.47646	5.53559	5.57376	5.73926	5.68878	5.8786	5.9504	5.86629	5.86494	5.56534	5.7877
ENSMUSG00000033706.14	Smyd5	0.241926	5.58107	11.4678	0.00449693	0.0283701	5.38899	5.36758	5.47291	5.66543	5.48215	5.32975	5.70673	5.654	5.81684	5.77527	5.58694	5.62665
ENSMUSG00000031672.9	Got2	0.241846	6.95111	11.7131	0.00418754	0.0269915	7.02104	6.84009	6.90088	6.6482	6.764	6.74688	7.12976	7.08817	7.13373	7.12059	6.94906	6.96783
ENSMUSG00000012114.18	Med15	0.241743	6.47423	16.1749	0.00128925	0.0119275	6.28992	6.19901	6.37448	6.36733	6.42553	6.42078	6.5189	6.62744	6.67332	6.65683	6.48634	6.56669
ENSMUSG00000022718.13	Dgcr8	0.241434	5.93342	12.7571	0.00311784	0.0220933	5.86939	5.70719	5.66739	5.82304	5.78434	5.97316	5.95792	5.93282	6.14014	6.10967	6.02228	6.11727
ENSMUSG00000053841.16	Txlna	0.239084	6.95405	11.2809	0.00475046	0.0295688	7.02467	6.61905	6.77664	6.87155	6.82743	6.82841	7.01747	7.18747	7.08615	7.12354	6.93921	7.04447
ENSMUSG00000014599.11	Csf1	0.238437	7.1726	17.8504	0.000869619	0.00903906	6.99483	7.14209	7.01031	7.04737	6.99842	7.09187	7.32996	7.33975	7.20359	7.27093	7.36211	7.20607
ENSMUSG00000022477.14	Aco2	0.238175	7.5186	13.7659	0.00237283	0.0183316	7.55795	7.23933	7.38609	7.42907	7.33745	7.39883	7.63821	7.71142	7.68746	7.6047	7.55655	7.59177
ENSMUSG00000029345.14	Tfip11	0.23805	5.90973	9.50101	0.00820666	0.0439152	5.74783	5.5707	5.7817	5.88701	5.82908	5.8763	5.91982	6.22292	6.0814	6.01013	5.83005	6.04545
ENSMUSG00000029036.19	Atad3a	0.237538	5.82269	13.8211	0.00233843	0.0181382	5.75909	5.5791	5.76218	5.74863	5.71507	5.62084	5.90655	6.08824	5.97785	5.94493	5.79118	5.89219
ENSMUSG00000021408.16	Ripk1	0.236469	6.04274	21.697	0.000380879	0.0050798	5.9697	5.94231	5.87555	5.87882	5.89809	5.95101	6.15463	6.0687	6.17088	6.21943	6.15748	6.16063
ENSMUSG00000040731.14	Eif4h	0.236265	8.23223	12.6446	0.00321655	0.0225886	8.25286	8.09872	8.19475	7.99923	8.05553	8.03779	8.31881	8.41499	8.44442	8.27979	8.29324	8.31345
ENSMUSG00000021484.9	Lman2	0.235912	7.60986	9.62863	0.00787874	0.0425967	7.7197	7.42195	7.53119	7.33099	7.42952	7.45775	7.70546	7.90317	7.72875	7.63257	7.64217	7.70846
ENSMUSG00000062937.8	Mtap	0.234278	5.22666	9.74398	0.00759532	0.0414708	5.04308	5.21969	5.21589	4.94905	5.08919	5.09339	5.48984	5.22866	5.30162	5.46389	5.29284	5.23294
ENSMUSG00000024772.10	Ehd1	0.233354	7.36424	9.02451	0.00957861	0.048995	7.38345	7.15385	7.36251	7.14445	7.18569	7.20771	7.4784	7.63647	7.64205	7.37731	7.34991	7.33834
ENSMUSG00000033732.11	Sf3b3	0.231717	8.01811	11.2369	0.0048124	0.0298545	7.94452	7.71774	7.82956	7.88707	7.98717	7.99981	8.09912	8.06993	8.2298	8.21398	8.01892	8.13219
ENSMUSG00000000959.8	Oxa1l	0.231661	6.2962	17.2505	0.000998655	0.00994981	6.12569	6.13116	6.29065	6.24637	6.14357	6.10813	6.35726	6.42994	6.50474	6.39079	6.35478	6.40022
ENSMUSG00000024999.8	Noc3l	0.23133	5.14279	9.44735	0.00834923	0.0444466	5.20733	5.0306	4.99503	4.86591	5.0528	4.96083	5.32778	5.09278	5.2001	5.3907	5.25366	5.23791
ENSMUSG00000036275.14	9530068E07Rik	0.230546	6.85979	14.4283	0.00199513	0.0161596	6.81355	6.74876	6.88532	6.58084	6.70605	6.68578	7.02976	6.96385	6.97221	7.01602	6.93575	6.90053
ENSMUSG00000018167.11	Stard3	0.22963	5.59469	9.92998	0.00716276	0.0398243	5.47343	5.47346	5.6377	5.49205	5.40039	5.36077	5.6564	5.93674	5.7187	5.64037	5.60449	5.64421
ENSMUSG00000021266.17	Wars1	0.228746	6.29139	14.0068	0.00222672	0.0174655	6.21197	6.06793	6.20164	6.0909	6.27873	6.17282	6.51285	6.39898	6.40865	6.44917	6.24639	6.37715
ENSMUSG00000040725.14	Hnrnpul1	0.227074	8.1068	9.47938	0.00826377	0.0441111	7.89633	7.81485	7.90628	8.0785	8.07467	8.13392	8.10828	8.32389	8.26018	8.21651	8.12238	8.25158
ENSMUSG00000035354.10	Uvrag	0.227027	6.94725	9.29766	0.0087623	0.0459073	6.52423	6.79154	6.80491	6.94525	6.97593	6.88945	7.08698	7.08198	7.08852	7.05825	6.94316	7.073
ENSMUSG00000025873.17	Faf2	0.226908	6.22012	17.1388	0.00102505	0.0101113	6.116	6.03982	6.01627	6.17575	6.14521	6.11421	6.30299	6.31175	6.2827	6.4476	6.27641	6.34529
ENSMUSG00000035325.17	Sec31a	0.226562	6.98533	9.39568	0.00848922	0.0449349	6.69024	6.73066	6.83325	6.96278	6.99249	6.96686	7.0738	7.19158	7.06127	7.21395	6.92132	7.08361
ENSMUSG00000003458.13	Ncstn	0.225874	7.01966	12.8213	0.0030631	0.0218405	6.74285	6.79455	7.00755	6.96407	6.92747	6.95868	7.16319	7.20222	7.16415	7.10874	7.00816	7.11409
ENSMUSG00000022035.7	Ccdc25	0.223324	5.11529	9.18719	0.00908234	0.0471857	5.21098	5.08664	5.01056	4.89326	4.86771	4.89575	5.19808	5.17317	5.1664	5.24302	5.30362	5.2445
ENSMUSG00000042426.7	Dhx29	0.223263	5.16549	9.30086	0.00875324	0.045876	5.10909	4.89818	4.89817	5.0714	5.13797	5.15873	5.34755	5.13951	5.20535	5.32389	5.25048	5.35528
ENSMUSG00000024835.16	Coro1b	0.221404	8.42902	9.68451	0.00773994	0.0421214	8.20792	8.2488	8.39882	8.42355	8.2544	8.33774	8.52069	8.68641	8.55375	8.35178	8.53185	8.54845
ENSMUSG00000048120.17	Entpd1	0.220848	5.92348	9.58639	0.00798556	0.0430492	5.9932	5.79751	5.86827	5.62522	5.76519	5.77794	6.11258	6.05973	5.82936	6.05511	6.06636	6.03693
ENSMUSG00000017264.17	Exosc10	0.220212	6.70045	11.7674	0.00412245	0.0267089	6.51097	6.42698	6.58842	6.75714	6.53949	6.67053	6.81933	6.87765	6.80652	6.82329	6.69786	6.80673
ENSMUSG00000004530.13	Coro1c	0.218976	6.87782	10.0478	0.00690346	0.0389644	6.77278	6.62582	6.80745	6.78514	6.75648	6.82894	6.77958	7.11353	7.12913	6.99952	6.90675	6.93966
ENSMUSG00000051413.18	Plagl2	0.218408	6.04507	9.45624	0.00832541	0.0443357	5.99743	5.7721	5.72231	5.94434	6.10432	6.01184	6.08838	6.111	6.1592	6.23678	6.16932	6.13068
ENSMUSG00000020271.18	Fbxw11	0.21753	6.0293	10.1781	0.00662922	0.0378475	5.94582	5.77576	5.77002	5.96897	6.04204	5.97412	6.14857	5.96392	6.2373	6.14977	6.1065	6.18226
ENSMUSG00000039662.17	Icmt	0.215831	6.17081	9.47513	0.00827505	0.0441149	6.1844	5.87911	6.00856	6.12935	6.05786	6.07556	6.2699	6.42576	6.32752	6.25483	6.08076	6.26648
ENSMUSG00000040018.10	Cox15	0.215163	5.35146	8.98053	0.00971809	0.0495214	5.22006	5.15376	5.09415	5.15737	5.41548	5.36806	5.51427	5.42447	5.53216	5.48239	5.38129	5.38692
ENSMUSG00000029781.8	Fkbp9	0.214955	5.46404	9.12899	0.00925638	0.0479228	5.23268	5.42615	5.35273	5.37084	5.29901	5.42508	5.37597	5.60428	5.44016	5.6	5.68798	5.66771
ENSMUSG00000027185.16	Nat10	0.213494	6.23538	11.301	0.0047224	0.0294227	6.07254	6.0469	6.10987	6.0526	6.25376	6.19922	6.31308	6.38181	6.39799	6.42785	6.15918	6.33297
ENSMUSG00000032604.17	Qars	0.213017	7.1017	15.6446	0.00146764	0.0131192	7.07909	6.92158	7.0452	7.016	6.93653	6.94217	7.22698	7.23725	7.24836	7.19819	7.1287	7.18223
ENSMUSG00000035268.15	Pkig	0.212394	6.49895	9.88934	0.00725479	0.0401561	6.47198	6.35138	6.45857	6.40392	6.36605	6.27252	6.54943	6.79032	6.70949	6.50828	6.47888	6.54281
ENSMUSG00000019969.15	Psen1	0.209249	6.56459	12.3855	0.00345777	0.0236472	6.49385	6.41374	6.53189	6.39915	6.46431	6.42986	6.82042	6.61402	6.64913	6.68971	6.51578	6.68535
ENSMUSG00000032096.17	Arcn1	0.207869	7.55018	9.33242	0.00866432	0.0455167	7.45749	7.46298	7.40005	7.2744	7.56209	7.4818	7.66845	7.46463	7.6255	7.75174	7.69899	7.67621
ENSMUSG00000021938.13	Pspc1	0.207032	5.23296	11.3651	0.00463423	0.0290183	5.05531	5.11194	5.04329	5.15737	5.10281	5.27186	5.3951	5.30959	5.32431	5.34594	5.33849	5.27864
ENSMUSG00000029291.12	Rufy3	0.205161	5.22668	9.98352	0.00704357	0.0394265	4.99311	5.24805	5.15131	5.13235	5.11798	5.06855	5.4269	5.26033	5.31301	5.30322	5.38854	5.25107
ENSMUSG00000056310.15	Tyw1	0.204495	5.09769	9.8552	0.00733316	0.0404097	5.0634	4.97866	5.04329	4.99521	4.82314	5.03597	5.14866	5.23823	5.23131	5.14966	5.12236	5.27864
ENSMUSG00000027010.17	Slc25a12	0.203873	5.68462	12.6709	0.00319317	0.0224987	5.63559	5.59298	5.57043	5.47406	5.59369	5.60242	5.77346	5.69629	5.88385	5.84602	5.7857	5.70166
ENSMUSG00000002741.10	Ykt6	0.200951	6.61621	9.81368	0.00742978	0.0408364	6.62406	6.52801	6.6364	6.47169	6.41192	6.38242	6.69187	6.81932	6.78739	6.65615	6.61557	6.69741
ENSMUSG00000057375.14	Yipf1	0.197437	5.16493	10.5648	0.00588668	0.0346044	5.04308	5.01831	5.18494	5.00276	5.11294	5.00638	5.21639	5.31413	5.25175	5.20454	5.30669	5.26248
ENSMUSG00000020780.16	Srp68	0.194952	6.46285	11.8274	0.00405191	0.02637	6.45746	6.25598	6.43985	6.38285	6.25452	6.3694	6.51083	6.63531	6.52307	6.54174	6.5329	6.59341
ENSMUSG00000002699.14	Lcp2	0.1948	7.11903	9.34953	0.00861654	0.045303	6.9486	6.98087	7.0602	7.09349	6.97593	7.0458	7.31497	7.09872	7.17177	7.09528	7.36543	7.21029
ENSMUSG00000056167.9	Cnot10	0.192948	6.26299	10.1616	0.00666323	0.0380118	6.17789	6.09648	6.08074	6.31471	6.14932	6.14933	6.21631	6.35492	6.45272	6.36444	6.40571	6.33142
ENSMUSG00000028413.14	B4galt1	0.192564	6.91535	11.5035	0.00445035	0.0281725	6.85785	6.76357	6.86594	6.73464	6.83612	6.8321	6.91111	6.90646	7.07615	7.10028	7.04121	7.00326
ENSMUSG00000034681.18	Rnps1	0.191275	7.16108	9.38911	0.00850721	0.0449809	7.20379	7.022	7.14255	7.03638	6.94743	7.00617	7.29083	7.28884	7.3235	7.28724	7.17137	7.1501
ENSMUSG00000031967.16	Afg3l1	0.191128	5.97595	9.77222	0.00752775	0.041253	6.05742	5.85971	5.8225	5.87882	5.7512	5.8763	6.0284	6.15715	6.08235	6.0897	6.03528	6.01105
ENSMUSG00000028902.5	Sf3a3	0.189736	6.33913	9.13517	0.00923773	0.0478595	6.38422	6.33495	6.31408	6.14081	6.14604	6.10203	6.44811	6.42086	6.42374	6.47403	6.44519	6.37038
ENSMUSG00000017615.13	Tnfaip1	0.187618	5.71489	11.5162	0.00443387	0.0281152	5.5575	5.58467	5.68823	5.61869	5.59369	5.66175	5.78131	5.743	5.90659	5.85315	5.72741	5.81344
ENSMUSG00000029528.20	Pxn	0.185525	7.13255	9.38384	0.00852166	0.0450118	7.07659	6.83074	7.04196	7.09526	7.06388	7.09539	7.23067	7.2873	7.2509	7.19958	7.13776	7.22287
ENSMUSG00000006763.15	Saal1	0.18534	4.39711	9.38809	0.00850999	0.0449809	4.36286	4.2409	4.29378	4.32259	4.32716	4.25961	4.52513	4.46601	4.51817	4.51852	4.41027	4.47658
ENSMUSG00000031545.7	Gpat4	0.180877	6.16295	10.2138	0.00655638	0.0376259	6.11697	5.97449	6.09017	6.12012	6.11276	5.99687	6.18622	6.25864	6.35534	6.27619	6.15153	6.26567
ENSMUSG00000028099.9	Polr3c	0.179562	6.07029	9.23469	0.00894312	0.0466087	5.86245	5.90828	6.00302	6.13738	5.96768	5.97316	6.18453	6.16971	6.14014	6.23587	6.09235	6.11547
ENSMUSG00000038250.10	Usp38	0.17704	6.06987	8.94528	0.00983159	0.049946	5.88432	5.92704	5.95796	5.94304	6.13199	6.0137	6.22456	6.11273	6.21925	6.14494	6.06002	6.16498
ENSMUSG00000029110.14	Rnf4	0.171714	7.15204	8.95819	0.00978985	0.0497678	7.14302	7.01015	7.04843	7.08818	6.98561	7.10065	7.25705	7.12863	7.25048	7.25039	7.34619	7.16885
ENSMUSG00000037013.18	Ss18	-0.164588	6.49766	10.9445	0.00524925	0.0319336	6.53591	6.63993	6.52727	6.6231	6.59476	6.54044	6.47464	6.41173	6.38879	6.42546	6.35774	6.41783
ENSMUSG00000019143.16	Hars2	-0.177932	5.37997	11.1293	0.00496815	0.0306167	5.44892	5.46895	5.44542	5.49741	5.46906	5.46642	5.26519	5.23505	5.30814	5.25203	5.34298	5.32449
ENSMUSG00000000711.4	Rab5b	-0.180459	6.84916	11.5037	0.00445007	0.0281725	6.89971	6.85457	6.94946	6.96922	6.96338	6.97882	6.83988	6.67051	6.70208	6.73798	6.77127	6.8084
ENSMUSG00000063410.9	Stk24	-0.182665	7.03655	9.29024	0.00878339	0.0459532	7.14111	7.09651	7.05004	7.20572	7.16636	7.08437	6.86963	6.88529	6.87345	7.05619	6.88947	7.06511
ENSMUSG00000052915.15	Msl1	-0.190675	7.20943	11.7116	0.00418936	0.0269915	7.34246	7.28453	7.35731	7.30119	7.33601	7.18106	7.0933	7.08993	7.16819	7.17421	7.01568	7.11903
ENSMUSG00000015889.9	Lta4h	-0.194935	6.52027	9.87404	0.00728978	0.0403038	6.58594	6.64327	6.77859	6.63124	6.52185	6.50914	6.48497	6.49195	6.29178	6.40863	6.38627	6.44457
ENSMUSG00000055817.19	Mta3	-0.197213	5.77868	11.9882	0.00386941	0.0255134	5.88089	5.83422	6.01187	5.90861	5.79697	5.79967	5.67458	5.67648	5.71011	5.64037	5.61442	5.74183
ENSMUSG00000034042.17	Gpbp1l1	-0.203898	6.44823	16.2155	0.00127665	0.01187	6.51614	6.58262	6.53343	6.61491	6.53572	6.49323	6.3759	6.32229	6.2926	6.29201	6.34884	6.42074
ENSMUSG00000026277.15	Stk25	-0.209466	6.87101	10.4787	0.00604331	0.0353277	7.14063	6.88706	7.03818	7.01288	6.82023	6.90907	6.66182	6.85501	6.76327	6.74438	6.76738	6.7769
ENSMUSG00000075033.5	Nxpe3	-0.212798	5.66569	9.54897	0.00808159	0.0434411	5.66115	5.73376	5.78429	5.80011	5.9117	5.70384	5.6093	5.57057	5.53494	5.54826	5.35191	5.69686
ENSMUSG00000026626.12	Ppp2r5a	-0.213112	7.33372	10.8345	0.00542539	0.0327039	7.5722	7.45768	7.52271	7.32598	7.43121	7.28714	7.32766	7.20507	7.21057	7.25757	7.15743	7.17491
ENSMUSG00000067873.12	Htatsf1	-0.213548	5.94525	12.5157	0.00333401	0.0231084	6.02048	6.1091	5.93023	6.15669	6.01348	6.04768	5.809	5.94066	5.82141	5.7475	5.91588	5.76265
ENSMUSG00000029647.16	Pan3	-0.213883	6.77624	9.18934	0.00907599	0.0471692	6.8015	6.91938	6.77729	6.90887	7.01428	6.83999	6.63855	6.42436	6.68652	6.81297	6.67372	6.72832
ENSMUSG00000033106.7	Slc7a6os	-0.214077	5.53552	10.9399	0.00525644	0.0319336	5.66248	5.73376	5.73038	5.62032	5.58401	5.48531	5.54752	5.46036	5.38726	5.44201	5.33849	5.36288
ENSMUSG00000028673.11	Fuca1	-0.214814	6.69759	9.47366	0.00827897	0.0441199	6.7814	6.71551	6.98583	6.86466	6.70102	6.73678	6.60356	6.71804	6.68214	6.52027	6.43262	6.54147
ENSMUSG00000021981.11	Cab39l	-0.215654	5.49447	10.1355	0.00671751	0.0382085	5.6137	5.72117	5.60738	5.52214	5.58643	5.52888	5.44819	5.23186	5.24837	5.46699	5.48642	5.39435
ENSMUSG00000019763.12	Rmnd1	-0.218217	5.41037	11.1797	0.00489444	0.0302507	5.37605	5.52797	5.60299	5.54474	5.50413	5.52628	5.36108	5.16817	5.18069	5.35434	5.35043	5.35528
ENSMUSG00000039108.15	Lsm14b	-0.219676	5.11769	9.70149	0.00769833	0.0419256	5.31465	5.28616	5.29773	5.21919	5.16094	5.04328	4.96984	5.13097	4.9583	5.07646	4.913	4.96395
ENSMUSG00000020064.10	Herc4	-0.219741	6.41777	9.41501	0.00843653	0.0447515	6.48258	6.70019	6.40334	6.40582	6.62222	6.50054	6.31849	6.12138	6.23388	6.34435	6.36437	6.42147
ENSMUSG00000024780.8	Cdc37l1	-0.220875	5.89358	10.0844	0.00682525	0.0386254	5.85314	6.06992	5.89839	6.03797	6.0787	6.04405	5.83401	5.57561	5.80652	5.73341	5.7824	5.92027
ENSMUSG00000031155.18	Pim2	-0.222207	5.44012	9.29024	0.0087834	0.0459532	5.58166	5.48542	5.70878	5.63011	5.41001	5.44314	5.27475	5.43422	5.29671	5.41658	5.16859	5.34304
ENSMUSG00000028266.18	Lmo4	-0.223193	5.1309	11.6322	0.0042868	0.0274396	5.16093	5.34314	5.33873	5.12775	5.19473	5.24835	5.00091	5.10504	4.9311	4.99506	5.06377	4.98969
ENSMUSG00000058886.10	Deaf1	-0.223255	4.72061	10.6915	0.00566449	0.0337086	4.79589	4.75977	4.92652	4.93069	4.78351	4.76049	4.57501	4.73305	4.61075	4.55394	4.5014	4.64555
ENSMUSG00000003161.16	Sri	-0.223643	6.78612	12.9858	0.00292781	0.0211595	6.99694	6.97027	7.02513	6.78222	6.79737	6.76467	6.71196	6.67639	6.65745	6.64114	6.6606	6.67195
ENSMUSG00000019578.12	Ubxn6	-0.225371	5.70562	9.56228	0.00804728	0.0432879	5.80809	5.8528	5.8972	5.87334	5.69047	5.75143	5.62683	5.78823	5.63947	5.46699	5.39143	5.58569
ENSMUSG00000027953.14	Slc50a1	-0.225761	6.31412	9.66364	0.00779144	0.0422936	6.37205	6.43007	6.63997	6.43402	6.31649	6.31764	6.25064	6.29808	6.16909	6.1488	6.00634	6.28819
ENSMUSG00000058291.15	Zfp68	-0.227343	5.40593	9.77887	0.00751193	0.0411815	5.45201	5.64989	5.46488	5.47043	5.56445	5.47724	5.37301	5.0463	5.26354	5.25741	5.3972	5.36288
ENSMUSG00000057522.16	Spop	-0.229005	7.22798	16.3808	0.00122679	0.0115506	7.36678	7.39605	7.39794	7.27232	7.29023	7.29863	7.2368	7.06952	7.10031	7.02709	7.11477	7.09688
ENSMUSG00000061119.8	Prcp	-0.229945	6.54207	12.0693	0.00378094	0.0251329	6.76907	6.68082	6.80172	6.59006	6.53447	6.51309	6.34218	6.38181	6.37798	6.42307	6.53159	6.47082
ENSMUSG00000035953.15	Pip4p1	-0.230209	6.24651	10.4214	0.00615028	0.0358406	6.30109	6.46749	6.52496	6.27887	6.3801	6.1586	6.18368	6.2197	6.12083	6.15842	5.97585	6.09098
ENSMUSG00000025795.9	Rassf3	-0.231736	6.39957	18.6509	0.000726144	0.00795288	6.47653	6.49289	6.45046	6.53035	6.56123	6.54945	6.28417	6.18629	6.38571	6.28851	6.21001	6.31193
ENSMUSG00000038876.13	Rnf146	-0.232974	5.39993	10.7506	0.00556421	0.0332713	5.31972	5.58467	5.66459	5.47587	5.48994	5.51187	5.3415	5.26033	5.22098	5.34088	5.35783	5.1405
ENSMUSG00000017466.11	Timp2	-0.233912	7.46307	11.7225	0.00417625	0.0269627	7.37087	7.66613	7.63575	7.66669	7.55095	7.53975	7.36433	7.4046	7.24878	7.3892	7.21975	7.41012
ENSMUSG00000031516.12	Dctn6	-0.235372	5.37191	13.6757	0.00243041	0.0186892	5.44273	5.58328	5.56594	5.40734	5.4385	5.46097	5.16246	5.34695	5.19131	5.17831	5.33549	5.2722
ENSMUSG00000053436.16	Mapk14	-0.23648	7.43564	15.8532	0.00139427	0.0126247	7.54825	7.48884	7.5896	7.56196	7.54909	7.55452	7.308	7.29688	7.23388	7.20331	7.34879	7.46938
ENSMUSG00000035649.18	Zcchc7	-0.237926	6.54176	11.0644	0.00506477	0.0311092	6.39148	6.68795	6.66331	6.77709	6.72269	6.66225	6.45304	6.31778	6.37488	6.57875	6.40284	6.36661
ENSMUSG00000006288.9	Ttc5	-0.240227	5.89739	12.1415	0.00370425	0.0248426	5.86245	5.96491	6.02285	6.12705	6.07697	6.00624	5.71846	5.91998	5.83389	5.72825	5.5882	5.82338
ENSMUSG00000030265.15	Kras	-0.240608	5.78456	13.2075	0.00275619	0.0203777	5.93813	5.92594	5.70196	6.00075	5.93664	5.87732	5.58516	5.62996	5.63818	5.77402	5.75685	5.55948
ENSMUSG00000006289.15	Osgep	-0.241008	5.4244	9.35776	0.00859366	0.0452306	5.64775	5.67882	5.65474	5.48668	5.35984	5.37531	5.35208	5.44666	5.21058	5.20082	5.2425	5.32604
ENSMUSG00000026000.17	Lancl1	-0.241167	4.92778	10.3797	0.00622941	0.0361461	5.0894	5.11001	5.18689	4.98254	4.90512	4.9666	4.75661	4.88298	4.75376	4.64433	4.84292	4.91725
ENSMUSG00000026655.16	Fam107b	-0.242177	7.54787	13.1648	0.00278831	0.0204893	7.48976	7.77094	7.62894	7.67381	7.76796	7.63286	7.35985	7.30335	7.44349	7.52329	7.41065	7.4792
ENSMUSG00000003746.17	Man1a	-0.242698	7.29386	11.2468	0.00479833	0.0297921	7.26342	7.46487	7.30429	7.41263	7.50648	7.49084	7.10942	7.13931	7.13602	7.31761	6.99064	7.28696
ENSMUSG00000027361.16	Gabpb1	-0.243104	5.14174	14.4797	0.00196887	0.0159904	5.31634	5.26028	5.27953	5.12314	5.30048	5.25937	5.11533	4.88907	4.99917	5.05396	5.04001	4.98576
ENSMUSG00000020901.14	Pik3r5	-0.244896	6.16864	9.51897	0.00815955	0.0437497	6.22013	6.11007	6.38132	6.43959	6.25681	6.28412	6.17094	6.03888	6.03203	5.90091	5.84595	6.22123
ENSMUSG00000025236.12	Adpgk	-0.246151	6.3778	14.12	0.00216161	0.0170717	6.34159	6.43162	6.40921	6.56817	6.62694	6.57361	6.24416	6.12912	6.26773	6.19253	6.31727	6.33683
ENSMUSG00000029397.16	Rchy1	-0.246269	5.67144	14.229	0.00210101	0.016753	5.81169	5.91493	5.88521	5.6859	5.72722	5.69343	5.56971	5.52045	5.41622	5.49307	5.60074	5.64795
ENSMUSG00000032067.7	Pts	-0.246277	6.29519	13.4627	0.0025728	0.0194197	6.19364	6.43856	6.42254	6.39629	6.51931	6.48521	6.1752	6.03979	6.13557	6.15362	6.17437	6.31036
ENSMUSG00000053799.9	Exoc6	-0.248139	5.75735	11.1583	0.00492555	0.0303919	5.87285	6.05996	5.73972	5.75013	5.89124	5.91663	5.55539	5.46309	5.59216	5.62935	5.7868	5.71952
ENSMUSG00000015291.11	Gdi1	-0.248216	8.07277	17.9319	0.000853611	0.00892765	8.13514	8.11445	8.28508	8.27138	8.12769	8.20565	7.97212	7.93467	7.93793	7.88661	7.94559	7.98145
ENSMUSG00000033760.18	Rbm4b	-0.248621	5.83249	16.5933	0.00116598	0.0111543	5.90248	6.01425	5.86339	6.01575	6.05786	5.84007	5.70437	5.62632	5.67648	5.66892	5.71014	5.82448
ENSMUSG00000032952.12	Ap4b1	-0.249153	5.20533	14.157	0.00214083	0.0169704	5.20915	5.37563	5.20243	5.44663	5.36973	5.32676	5.06661	5.04448	5.0795	5.01425	5.19365	5.04929
ENSMUSG00000046679.17	C87436	-0.250286	4.63501	12.2547	0.00358744	0.0243107	4.77632	4.76468	4.90056	4.76294	4.6737	4.6356	4.53577	4.4849	4.34508	4.59984	4.47983	4.57143
ENSMUSG00000062054.8	Iah1	-0.251272	4.70261	10.0704	0.00685509	0.0387354	4.66901	4.93353	4.87654	4.93596	4.82109	4.67609	4.63565	4.7398	4.51817	4.45125	4.58711	4.47938
ENSMUSG00000037905.14	Bri3bp	-0.251808	5.54015	17.5964	0.00092177	0.00940394	5.64101	5.6459	5.56293	5.66226	5.78856	5.65223	5.35959	5.50995	5.46663	5.36434	5.33849	5.40764
ENSMUSG00000027381.18	ENSMUSG00000027381.18	-0.252688	5.57116	11.2262	0.00482767	0.0299243	5.96647	5.53662	5.60446	5.58722	5.67003	5.74249	5.42975	5.36308	5.40105	5.47932	5.47011	5.49042
ENSMUSG00000049755.15	Zfp672	-0.253419	4.5897	10.8934	0.00533022	0.0322739	4.90577	4.67614	4.84224	4.68372	4.60835	4.51207	4.45395	4.49025	4.48977	4.44498	4.47711	4.39001
ENSMUSG00000027162.8	Lin7c	-0.254343	5.36573	9.08537	0.00938937	0.0483591	5.31972	5.54807	5.22543	5.47406	5.72281	5.57497	5.24911	5.17317	5.28022	5.30496	5.12062	5.26411
ENSMUSG00000004896.17	Rrnad1	-0.256136	5.77127	16.1876	0.00128529	0.0119132	5.92376	5.89265	5.96367	6.00577	5.83521	5.72443	5.61809	5.77404	5.64721	5.58866	5.62674	5.56212
ENSMUSG00000013707.4	Tnfaip8l2	-0.2562	5.62998	10.3309	0.00632361	0.0365787	5.73775	5.79991	5.92673	5.85538	5.65161	5.50528	5.51561	5.60057	5.37799	5.37593	5.47148	5.61779
ENSMUSG00000024068.9	Spast	-0.256858	4.91308	9.76894	0.00753556	0.0412585	5.06138	5.2179	4.91477	4.91477	5.16744	4.90179	4.71038	4.60816	4.76802	4.88812	4.82379	4.86042
ENSMUSG00000041096.14	Tspyl2	-0.256961	5.34484	14.5253	0.00194588	0.0158382	5.51239	5.37081	5.50615	5.58722	5.38096	5.43622	5.241	5.31714	5.2001	5.25383	5.03632	5.20278
ENSMUSG00000118504.2	Gm53012	-0.258016	5.12535	9.72907	0.00763128	0.0416366	5.1871	5.27758	5.26296	5.46679	5.08919	5.18042	5.07576	4.97556	4.82142	5.11253	4.84292	5.09013
ENSMUSG00000004798.15	Ulk2	-0.258938	5.4225	12.5387	0.00331268	0.0230275	5.34982	5.59988	5.4174	5.57882	5.63295	5.66885	5.18631	5.23026	5.23474	5.31015	5.33399	5.41788
ENSMUSG00000022770.18	Dlg1	-0.259038	6.26858	16.9385	0.00107438	0.0104663	6.30877	6.34811	6.23224	6.43588	6.47417	6.53203	6.0711	6.08205	6.09937	6.21943	6.15663	6.16672
ENSMUSG00000033933.14	Vhl	-0.259387	5.10861	15.3564	0.00157641	0.0137555	5.07746	5.2533	5.344	5.18197	5.34988	5.16711	4.99898	5.02618	4.93321	4.96028	4.94876	4.97192
ENSMUSG00000033430.11	Terf2ip	-0.259598	4.61393	9.80259	0.00745585	0.0409494	4.80557	4.85964	4.83727	4.60982	4.61074	4.68078	4.46792	4.62286	4.42525	4.44812	4.26021	4.61788
ENSMUSG00000027215.14	Cd82	-0.259945	7.71867	9.70953	0.00767872	0.0418495	7.99591	7.88933	8.026	7.70655	7.67012	7.72685	7.6557	7.63949	7.52832	7.40626	7.72127	7.52393
ENSMUSG00000002031.14	Ift46	-0.260621	4.55509	10.0904	0.0068124	0.0385696	4.4733	4.81768	4.82979	4.72388	4.47591	4.7132	4.32794	4.41627	4.3888	4.52746	4.39883	4.45115
ENSMUSG00000005873.7	Reep5	-0.261877	6.70705	10.7444	0.00557464	0.033307	6.8249	7.07194	7.0009	6.73085	6.62871	6.67876	6.52626	6.67815	6.54601	6.5225	6.58875	6.55413
ENSMUSG00000025237.17	Parp6	-0.261946	5.09213	10.6358	0.00576092	0.0341596	5.03898	5.17423	5.36659	5.3334	5.13466	5.22927	4.91992	5.06076	4.91623	5.00788	4.74235	5.06241
ENSMUSG00000042202.16	Slc35e2	-0.26195	5.13551	10.2545	0.00647427	0.0372765	5.502	5.23039	5.20629	5.13235	5.27814	5.18208	5.09028	4.83752	5.13923	5.03946	4.87012	4.99361
ENSMUSG00000043923.9	Ccdc84	-0.263022	4.77144	12.5163	0.00333349	0.0231084	4.75898	4.73743	4.97482	5.03749	4.91674	4.93161	4.47623	4.65657	4.68778	4.68217	4.64397	4.65052
ENSMUSG00000024143.16	Rhoq	-0.263855	5.67605	16.1899	0.00128458	0.0119132	5.67574	5.91714	5.67993	5.77386	5.96861	5.76916	5.51427	5.46172	5.57199	5.56716	5.52774	5.58439
ENSMUSG00000028608.16	Czib	-0.264076	5.46764	13.2741	0.00270691	0.0201496	5.60125	5.68402	5.73305	5.58219	5.4452	5.49599	5.50482	5.35283	5.21925	5.22666	5.34596	5.31041
ENSMUSG00000028161.18	Ppp3ca	-0.264138	6.45914	11.7272	0.00417059	0.0269388	6.26294	6.65457	6.58916	6.64579	6.67561	6.64195	6.24335	6.33052	6.39722	6.41426	6.16426	6.36206
ENSMUSG00000020894.18	ENSMUSG00000020894.18	-0.264601	7.01247	13.4998	0.00254731	0.01926	6.98047	7.13831	7.27658	7.25187	7.09531	7.0679	6.94893	7.04428	6.88112	6.81905	6.73418	6.79554
ENSMUSG00000014470.5	Rnf166	-0.264664	5.65208	10.0432	0.0069133	0.0389859	5.68495	5.72369	5.92556	5.84561	5.7748	5.70038	5.44112	5.84573	5.45051	5.42457	5.40723	5.46241
ENSMUSG00000024378.10	Stard4	-0.265187	5.03147	10.0291	0.00694386	0.0390445	5.10517	5.09056	4.97708	5.14605	5.24781	5.34903	4.72207	4.91914	4.8305	5.06218	5.0008	4.79679
ENSMUSG00000061130.14	Ppm1b	-0.265486	5.85514	19.9455	0.000547835	0.00649682	6.1334	6.0469	5.86094	5.94826	5.94517	5.93931	5.63552	5.73738	5.72236	5.69427	5.76801	5.73833
ENSMUSG00000035757.18	Selenoo	-0.265647	4.82384	13.6417	0.00245249	0.0187621	4.90351	4.83648	5.09206	4.8324	4.9827	5.03414	4.60817	4.71488	4.71257	4.64707	4.6121	4.80796
ENSMUSG00000028821.9	Syf2	-0.265851	6.56337	11.9379	0.00392539	0.0257912	6.77031	6.74067	6.84629	6.73841	6.49949	6.51112	6.46909	6.56541	6.30162	6.29375	6.49644	6.39948
ENSMUSG00000032754.15	Slc8b1	-0.266949	6.25561	9.12706	0.00926223	0.0479349	6.38826	6.10426	6.52881	6.38766	6.40368	6.44992	6.03779	6.20432	6.28684	5.82805	6.23114	6.06047
ENSMUSG00000024013.16	Fgd2	-0.268626	7.47175	10.2131	0.0065577	0.0376259	7.44632	7.40749	7.55105	7.84602	7.70348	7.59763	7.27185	7.48051	7.43383	7.23365	7.21322	7.33371
ENSMUSG00000034647.16	Ankrd12	-0.268853	5.25527	12.1679	0.00367659	0.0247125	5.27686	5.43389	5.17118	5.53262	5.48735	5.3666	5.14866	5.01508	5.10594	5.0332	5.26946	5.10289
ENSMUSG00000042032.14	Mat2b	-0.269276	6.22315	17.5399	0.000933844	0.00944304	6.47198	6.46447	6.39407	6.21312	6.26743	6.2764	6.11169	5.99531	6.0142	6.05511	6.13524	6.17451
ENSMUSG00000024507.7	Hsd17b4	-0.26959	5.71534	22.1889	0.000345089	0.00475128	5.7566	5.83539	5.97615	5.78266	5.83725	5.86398	5.5826	5.5438	5.63169	5.52018	5.52115	5.64297
ENSMUSG00000028114.17	Mettl14	-0.269618	4.93516	14.7709	0.0018272	0.0151791	4.89447	5.05288	5.11071	5.21269	5.03159	5.06137	4.79256	4.66369	4.81227	4.87884	4.80005	4.81241
ENSMUSG00000040446.5	Rprd1a	-0.270238	5.15431	11.8995	0.00396884	0.025985	5.363	5.34314	5.20821	5.0857	5.38793	5.28578	5.01809	4.93689	4.83277	4.98644	5.10485	5.17543
ENSMUSG00000038733.15	Wdr26	-0.27054	7.61577	10.8027	0.00547753	0.0328983	7.72577	7.71139	7.55219	7.65954	7.89988	7.88764	7.39681	7.28075	7.46115	7.4578	7.67961	7.5381
ENSMUSG00000030643.15	Rab30	-0.271203	4.52631	12.2476	0.00359466	0.0243485	4.4974	4.70966	4.63743	4.70548	4.74928	4.61859	4.27491	4.20794	4.398	4.36748	4.52528	4.50981
ENSMUSG00000035399.13	Oser1	-0.272464	5.24567	9.96268	0.00708969	0.0395395	5.49454	5.56084	5.53405	5.15285	5.33697	5.10565	5.12418	5.11373	5.08331	5.11846	5.09602	5.08463
ENSMUSG00000018900.8	Slc22a5	-0.272472	4.5064	12.1237	0.00372296	0.0248968	4.34968	4.66566	4.78663	4.67114	4.66225	4.64523	4.43417	4.32338	4.26355	4.40675	4.40742	4.34469
ENSMUSG00000021432.16	Slc35b3	-0.272648	5.07405	15.1259	0.00167009	0.0142392	4.97391	5.27241	5.24806	5.27014	5.24781	5.18868	4.95604	4.89917	4.84403	5.01637	4.8907	4.97787
ENSMUSG00000020423.7	Btg2	-0.274494	7.63676	23.7394	0.000255138	0.00385815	7.72002	7.77946	7.78801	7.81669	7.77143	7.72685	7.44208	7.58831	7.43644	7.56077	7.49707	7.42544
ENSMUSG00000030126.18	Tmcc1	-0.275429	5.25046	15.2521	0.00161804	0.0139807	5.48251	5.33324	5.34575	5.42431	5.35558	5.34165	5.0611	5.03902	4.93321	5.10658	5.19033	5.28345
ENSMUSG00000095677.3	Dynlt1f	-0.275942	5.72567	17.029	0.00105176	0.0102862	5.93373	5.92594	6.0008	5.75162	5.72391	5.78341	5.62808	5.56043	5.50403	5.49003	5.68562	5.61015
ENSMUSG00000026832.13	Cytip	-0.275947	7.42513	23.1529	0.000285561	0.00414952	7.56188	7.61397	7.47713	7.56621	7.60131	7.5137	7.41206	7.26288	7.23602	7.22269	7.22907	7.3119
ENSMUSG00000037649.11	H2-DMa	-0.276874	7.38848	9.96347	0.00708793	0.0395395	7.44205	7.50985	7.78704	7.50859	7.41935	7.41967	7.29553	7.42116	7.32391	7.18836	6.95786	7.23202
ENSMUSG00000026727.11	Rsu1	-0.277426	6.06318	13.6558	0.00244332	0.0187208	6.02567	6.3813	6.31319	6.20113	6.11948	6.09852	6.01704	5.77624	5.80421	5.90777	5.99783	5.98667
ENSMUSG00000048285.10	Frmd6	-0.277549	5.02913	9.72471	0.00764184	0.0416637	5.06138	5.23571	4.92885	5.18861	5.22307	5.29652	4.86611	4.76431	4.71011	4.80728	5.01961	5.09744
ENSMUSG00000040459.12	Arglu1	-0.278303	7.40434	10.5481	0.00591665	0.0347373	7.1923	7.70789	7.48984	7.6163	7.63949	7.51927	7.14288	7.20751	7.16235	7.34187	7.29886	7.38124
ENSMUSG00000047767.18	Atg16l2	-0.278577	5.93813	15.2019	0.00163854	0.0140831	6.11112	5.98506	6.04348	6.28198	6.01438	5.96454	5.78131	5.86749	5.87619	5.80374	5.59072	5.81676
ENSMUSG00000040415.16	Dtx3	-0.279486	6.25458	9.65874	0.00780361	0.0423442	6.37856	6.31078	6.50552	6.57325	6.17776	6.34597	5.85542	6.25942	6.21144	5.94271	6.26778	6.06047
ENSMUSG00000027615.15	Hps3	-0.280251	6.35442	14.1471	0.00214637	0.0169874	6.2647	6.54097	6.44965	6.48344	6.59597	6.56666	6.27547	6.04161	6.07854	6.27619	6.19105	6.35751
ENSMUSG00000043061.11	Tmem18	-0.280621	4.57362	12.3196	0.00352243	0.0239683	4.70826	4.80342	4.79177	4.48597	4.68959	4.73816	4.25894	4.58334	4.52938	4.43235	4.39018	4.34469
ENSMUSG00000021134.18	Srsf5	-0.281308	8.94369	14.7966	0.0018153	0.0151242	8.82776	9.16449	9.10035	9.15694	9.12684	9.06213	8.7591	8.88358	8.75195	8.80952	8.71174	8.85396
ENSMUSG00000026473.17	Glul	-0.282453	7.43535	14.0886	0.00217941	0.0171849	7.67285	7.74412	7.6514	7.50504	7.36809	7.43883	7.39279	7.26445	7.21101	7.19585	7.34544	7.30403
ENSMUSG00000030386.20	Zfp606	-0.285006	3.69027	11.5814	0.00435055	0.0277285	3.72089	4.01612	3.72292	3.62818	3.88599	3.93388	3.54661	3.58872	3.57607	3.54483	3.55687	3.43415
ENSMUSG00000030166.15	Rad52	-0.285778	4.55068	17.548	0.000932107	0.00944273	4.60113	4.7274	4.75009	4.81535	4.64606	4.56378	4.39671	4.42748	4.28685	4.45438	4.4329	4.4048
ENSMUSG00000112964.3	E430024I08Rik	-0.285918	3.70198	14.8784	0.00177792	0.0148776	3.78593	3.97004	3.77061	3.87857	3.85412	3.75417	3.46542	3.64738	3.51537	3.52712	3.65154	3.50177
ENSMUSG00000026048.17	Ercc5	-0.286214	4.98641	20.2894	0.000509306	0.0061877	5.11883	5.07679	5.04544	5.24489	5.08404	5.15537	4.91789	4.74653	4.82142	4.85774	4.79788	4.87325
ENSMUSG00000023034.8	Nr4a1	-0.286224	5.9326	9.89167	0.00724948	0.0401417	6.0401	5.74624	6.01187	6.20986	6.23223	6.11854	5.97855	5.87773	5.64592	5.60845	5.71938	5.82997
ENSMUSG00000029571.15	Tmem106b	-0.286225	5.60108	11.474	0.0044888	0.0283549	5.51091	5.79391	5.51707	5.81162	5.91846	5.81895	5.46777	5.29285	5.34824	5.50066	5.55893	5.52062
ENSMUSG00000023150.15	Ivns1abp	-0.28688	8.01824	19.2351	0.000638509	0.00726	8.15185	8.16204	8.0474	8.10972	8.29037	8.15451	7.82988	7.70396	7.89445	7.92628	7.90039	7.93863
ENSMUSG00000022553.17	Maf1	-0.287422	6.54662	15.8544	0.00139388	0.0126247	6.69024	6.70403	6.86167	6.70331	6.53195	6.58554	6.48291	6.55651	6.37643	6.30592	6.23678	6.39356
ENSMUSG00000032666.17	1700025G04Rik	-0.287748	4.41026	14.5561	0.00193052	0.0157735	4.64494	4.59841	4.58801	4.47515	4.37285	4.58395	4.32487	4.09305	4.17714	4.25363	4.36393	4.32926
ENSMUSG00000022964.15	Tmem50b	-0.288725	5.35045	10.3172	0.00635028	0.0367187	5.6137	5.60262	5.65474	5.29701	5.42365	5.28578	5.43545	5.1463	5.10219	5.18585	5.06739	5.22796
ENSMUSG00000051238.7	Swsap1	-0.288975	3.09352	9.30238	0.00874892	0.045876	3.41413	3.27209	3.32185	3.22526	3.05746	3.0586	3.04126	2.78069	2.89043	2.92389	3.04259	2.96837
ENSMUSG00000026696.16	Vamp4	-0.289287	4.70394	11.1565	0.0049282	0.0303956	4.8577	5.04077	4.90056	4.54233	4.84357	4.81485	4.70567	4.56823	4.40714	4.51852	4.49065	4.60769
ENSMUSG00000015396.5	Cd83	-0.289579	7.10457	12.7851	0.00309378	0.0219961	7.14445	6.93473	7.30114	7.32197	7.30798	7.39491	7.01889	6.82568	7.08662	6.94832	6.86368	6.95683
ENSMUSG00000000605.10	Clcn4	-0.289812	6.27563	20.407	0.000496851	0.00610372	6.30024	6.4424	6.33008	6.34076	6.60257	6.44027	6.11613	6.06691	6.1134	6.11363	6.07538	6.24937
ENSMUSG00000037370.14	Enpp1	-0.289871	4.92764	17.6228	0.00091617	0.00936606	5.12077	5.12729	5.0816	5.10921	4.97346	4.97044	4.67951	4.81423	4.67017	4.81945	4.74008	4.91725
ENSMUSG00000045092.9	S1pr1	-0.289934	7.61466	9.84208	0.00736352	0.040547	7.47883	7.62854	7.80655	7.72721	7.99221	7.82652	7.53056	7.5144	7.42748	7.54582	7.17808	7.54479
ENSMUSG00000047180.9	Neurl3	-0.290953	7.07377	16.1456	0.00129844	0.0119482	7.0529	7.0434	7.28116	7.37869	7.29097	7.1926	6.94744	6.99147	6.91409	6.75583	6.91782	6.98713
ENSMUSG00000001248.16	Gramd1a	-0.291561	7.95533	9.10659	0.00932439	0.0481911	7.90706	7.88482	8.15138	8.39131	8.0959	8.07211	7.69184	8.00832	7.85073	7.81514	7.5805	7.83019
ENSMUSG00000013878.19	Rnf170	-0.29266	4.09465	13.6375	0.00245523	0.0187734	4.08526	4.41359	4.22318	4.22265	4.27697	4.15562	3.88726	3.93327	3.94582	3.97318	3.78504	4.10846
ENSMUSG00000009733.10	Tfcp2	-0.293791	3.71693	12.1117	0.00373569	0.0249297	3.64741	3.841	3.7283	4.00428	3.94768	3.93388	3.56231	3.63777	3.49837	3.60235	3.422	3.64822
ENSMUSG00000032883.16	Acsl3	-0.293995	3.75632	12.3907	0.00345278	0.0236347	4.04086	3.81279	3.81677	3.71043	3.9439	4.01412	3.6677	3.60854	3.53774	3.75216	3.52563	3.51274
ENSMUSG00000036833.17	Pnpla7	-0.29488	6.08684	11.0441	0.00509558	0.0312597	6.04623	6.06395	6.12829	6.5347	6.27948	6.24902	5.87756	6.08912	5.80882	5.9214	5.82579	6.04639
ENSMUSG00000015994.11	Fnta	-0.29496	5.70734	9.35649	0.00859719	0.0452332	6.01423	6.03169	6.06595	5.5805	5.61524	5.68645	5.69964	5.5617	5.46518	5.56716	5.51851	5.4918
ENSMUSG00000060791.16	Gmfg	-0.295739	6.34333	9.96329	0.00708833	0.0395395	6.24348	6.62852	6.72176	6.62391	6.29958	6.31009	6.18284	6.3387	6.09278	6.03122	6.25197	6.20948
ENSMUSG00000045930.4	Clec14a	-0.296222	3.2953	9.1999	0.00904486	0.0470566	3.23222	3.53635	3.33601	3.53404	3.52028	3.42572	2.90009	3.29049	2.98299	3.1946	3.18933	3.24979
ENSMUSG00000000244.18	Tspan32	-0.296892	6.55444	11.9188	0.00394691	0.0258756	6.43658	6.57774	6.72647	6.95826	6.65611	6.76245	6.31617	6.56224	6.31786	6.3661	6.29351	6.51239
ENSMUSG00000078901.10	ENSMUSG00000078901.10	-0.296952	5.04181	13.4115	0.00260843	0.0196325	5.3793	5.15563	5.35099	5.12544	5.03337	5.00825	4.94809	4.76431	4.92474	4.84112	4.94876	4.88173
ENSMUSG00000031808.8	Slc27a1	-0.297284	4.37312	9.76052	0.00755567	0.04133	4.23611	4.49276	4.53377	4.73299	4.45747	4.58645	4.04461	4.31134	4.39188	4.16479	4.04577	4.31053
ENSMUSG00000090330.3	9130221H12Rik	-0.297309	4.16377	11.0574	0.00507544	0.031149	4.49141	4.25494	4.49645	4.26932	4.22497	4.03991	3.9403	4.09656	3.92899	4.01189	4.13126	3.92768
ENSMUSG00000090083.12	Rnf8	-0.298111	4.48638	9.53719	0.00811211	0.0435737	4.90126	4.63646	4.73681	4.66798	4.39517	4.3566	4.19322	4.38214	4.37334	4.24282	4.35507	4.42236
ENSMUSG00000073147.5	5031425E22Rik	-0.298878	4.94034	10.3753	0.0062379	0.0361672	4.86929	5.21251	5.25739	5.12544	5.07716	4.9078	4.60565	4.97365	4.68026	4.8695	4.66801	4.86898
ENSMUSG00000039159.17	Ube2h	-0.299092	7.05515	17.0844	0.00103817	0.0102009	7.01688	7.21439	7.14003	7.20572	7.2552	7.32958	6.81223	6.90846	6.82993	6.77784	7.10644	6.92793
ENSMUSG00000025223.16	Ldb1	-0.300224	7.97444	13.1355	0.00281063	0.0205809	8.28782	8.04139	8.23047	8.1635	7.99381	7.95163	7.79763	8.04719	7.82596	7.68309	7.71003	7.80615
ENSMUSG00000021497.11	Txndc15	-0.300569	4.96655	18.4609	0.000757576	0.00823657	5.14195	5.19441	5.24431	5.02023	4.95855	5.07391	4.78366	4.88298	4.78682	4.70859	4.86805	4.81684
ENSMUSG00000042444.11	Mindy2	-0.300701	5.85642	14.1576	0.00214045	0.0169704	5.91819	6.05495	5.81746	6.10149	6.09156	5.98838	5.65029	5.47798	5.80421	5.57004	5.87515	5.77409
ENSMUSG00000024986.13	Hhex	-0.301514	5.97021	12.7117	0.00315722	0.0223087	5.90473	6.0327	6.18707	6.20113	6.26592	6.05583	5.77121	5.91303	5.84178	5.90777	5.50122	5.89534
ENSMUSG00000085438.3	Oip5os1	-0.301971	7.23212	9.30124	0.00875214	0.045876	7.37575	7.4799	7.21376	7.30882	7.45497	7.40096	6.98531	6.70314	7.07281	7.04483	7.41882	7.12307
ENSMUSG00000021608.16	Lpcat1	-0.302338	6.55313	10.5902	0.00584128	0.0344441	7.03552	6.61701	6.70004	6.66098	6.39541	6.6945	6.42897	6.31175	6.3577	6.26999	6.57164	6.40538
ENSMUSG00000032534.19	Cep63	-0.303012	5.48183	15.2629	0.00161366	0.013966	5.39702	5.59574	5.69649	5.8273	5.51945	5.67826	5.38041	5.3891	5.19835	5.34762	5.23125	5.37795
ENSMUSG00000026469.15	Xpr1	-0.303405	5.46093	15.0796	0.0016897	0.0143572	5.7225	5.58049	5.47291	5.55162	5.65045	5.63541	5.23121	5.05716	5.22444	5.44515	5.42568	5.38841
ENSMUSG00000041126.17	H2az2	-0.3036	5.14732	9.74584	0.00759086	0.0414665	5.51091	5.38365	5.40906	5.26387	5.00826	5.10914	4.84058	5.20607	5.03302	4.85064	4.96632	4.99947
ENSMUSG00000079057.5	Cyp4v3	-0.303834	4.56806	9.87177	0.007295	0.0403038	4.73891	4.9552	4.84224	4.56971	4.53237	4.58144	4.59041	4.259	4.20536	4.49746	4.47711	4.38703
ENSMUSG00000021982.15	Cdadc1	-0.303915	4.4343	16.8385	0.00110004	0.0106535	4.48841	4.64448	4.58209	4.66798	4.44415	4.62833	4.26215	4.20469	4.16641	4.20619	4.4385	4.35387
ENSMUSG00000026737.13	Pip4k2a	-0.304023	7.36536	16.0344	0.00133395	0.0121897	7.46668	7.65889	7.52193	7.41782	7.48226	7.49651	7.25906	7.01673	7.04331	7.16612	7.35843	7.351
ENSMUSG00000052763.8	Zfp212	-0.30439	4.69093	19.331	0.000625314	0.00715365	4.80557	4.71729	4.8071	4.99268	4.82725	4.8465	4.54107	4.57581	4.52098	4.44812	4.44686	4.64555
ENSMUSG00000059772.13	Slx1b	-0.304646	3.90244	12.618	0.00324039	0.0227239	3.87601	4.17226	4.14492	4.19215	3.96643	3.89404	3.74772	3.9055	3.6498	3.67919	3.66594	3.79471
ENSMUSG00000029106.15	Add1	-0.305407	7.99572	11.8426	0.00403416	0.0263086	8.01482	7.91857	7.97263	8.37758	8.1649	8.32899	7.70222	7.86351	7.81054	7.79801	7.89352	7.93098
ENSMUSG00000039357.3	Fut11	-0.305559	4.61553	20.568	0.000480358	0.00596742	4.71084	4.82946	4.72341	4.64242	4.90901	4.72687	4.40544	4.43859	4.47825	4.50652	4.39018	4.50981
ENSMUSG00000001288.16	Rarg	-0.305954	4.89013	15.805	0.00141087	0.0127363	4.90801	4.99549	5.21971	5.0642	5.01907	4.98379	4.66987	4.88502	4.65746	4.57994	4.76259	4.80127
ENSMUSG00000113047.3	Gm47469	-0.307211	4.03649	12.4577	0.0033885	0.0233557	4.17765	4.29287	4.14894	4.13373	4.28596	4.03259	3.95624	3.61835	3.71994	3.97318	3.97431	3.97206
ENSMUSG00000028803.19	Nipal3	-0.308061	5.7474	10.0375	0.0069257	0.039016	5.6941	5.64856	5.7661	6.17128	5.94233	6.05944	5.41973	5.69861	5.54739	5.59151	5.48642	5.74299
ENSMUSG00000022677.16	Cep20	-0.308343	4.89073	10.5383	0.00593437	0.0348276	5.25582	5.15376	5.14529	4.86591	4.83135	4.9118	4.86188	4.66606	4.55153	4.65796	4.89274	4.71368
ENSMUSG00000021772.16	Nkiras1	-0.308575	3.67079	12.5703	0.00328365	0.0229046	3.72089	3.95721	4.0364	3.7824	3.71025	3.65277	3.60337	3.53794	3.49265	3.55652	3.47747	3.38127
ENSMUSG00000022974.13	Paxbp1	-0.308649	5.91348	14.0785	0.00218523	0.0172212	6.12762	6.26555	6.02394	5.91663	6.09156	5.89761	5.72079	5.53087	5.70146	5.72825	5.87619	5.91717
ENSMUSG00000032320.8	Rcn2	-0.309009	4.79334	17.0631	0.00104337	0.010231	4.91698	5.08468	5.08789	4.86315	4.77716	4.87952	4.52513	4.6057	4.6727	4.73197	4.6318	4.61279
ENSMUSG00000055067.16	Smyd3	-0.309097	3.55675	16.1407	0.00129997	0.0119482	3.74122	3.75961	3.67361	3.67935	3.72354	3.63355	3.30043	3.55336	3.49837	3.36378	3.28571	3.35104
ENSMUSG00000038332.14	Sesn1	-0.310109	6.42411	13.845	0.0023237	0.0180457	6.20283	6.56089	6.57132	6.67837	6.68696	6.66876	6.35125	6.28351	6.20272	6.09972	6.27406	6.33914
ENSMUSG00000040212.13	Emp3	-0.310688	5.65532	12.9291	0.00297363	0.0214076	5.64371	5.9966	6.01737	5.77974	5.67459	5.64984	5.47055	5.64923	5.56928	5.41978	5.32797	5.49319
ENSMUSG00000035824.8	Tk2	-0.311258	6.33947	12.8306	0.00305526	0.021816	6.10623	6.37809	6.58324	6.6514	6.63868	6.49123	6.27229	6.23173	6.12822	6.10967	6.12224	6.18226
ENSMUSG00000032334.11	Loxl1	-0.311408	4.33729	11.6357	0.00428248	0.0274237	4.37266	4.68134	4.546	4.47515	4.35589	4.45023	4.06313	4.36767	4.31302	4.15714	3.91125	4.18588
ENSMUSG00000095123.2	Gm21781	-0.31218	5.06668	9.93592	0.00714941	0.0397946	4.90801	5.23216	5.04329	5.32539	5.41821	5.29499	4.77245	4.66132	4.99715	4.92465	5.0252	4.99947
ENSMUSG00000022723.17	Crybg3	-0.313447	4.21154	12.1009	0.00374721	0.0249565	4.15131	4.28946	4.1728	4.54578	4.48374	4.4639	3.93629	4.00606	3.98297	4.09438	4.01611	4.22974
ENSMUSG00000027763.14	Mbnl1	-0.314318	8.00981	11.7527	0.00414001	0.0267878	7.9404	8.32045	7.92397	8.09125	8.3521	8.25995	7.78206	7.65267	7.82083	7.94196	7.91653	7.9297
ENSMUSG00000050592.9	Fam78a	-0.3146	6.29221	13.3149	0.00267723	0.0200187	6.25854	6.22689	6.43657	6.60915	6.53635	6.53527	6.00656	6.28813	6.02314	6.07251	6.02508	6.30957
ENSMUSG00000036880.11	Acaa2	-0.315285	5.25107	9.74761	0.0075866	0.0414665	5.61508	5.55092	5.49831	5.3844	5.2293	5.0451	5.03882	5.25405	4.95622	4.9886	5.22478	5.02076
ENSMUSG00000046785.9	Epm2aip1	-0.315552	5.29028	9.89361	0.00724505	0.0401417	5.40022	5.64056	5.23112	5.35126	5.67003	5.28116	5.15558	4.85214	5.19131	5.00788	5.3204	5.17371
ENSMUSG00000020385.17	Clk4	-0.315772	6.28813	30.8313	7.43616e-05	0.00158534	6.37775	6.54454	6.44883	6.36636	6.53195	6.34079	6.10098	6.05612	6.08805	6.16225	6.16595	6.15451
ENSMUSG00000020520.15	Galnt10	-0.315836	5.90577	15.5444	0.00150446	0.0133308	5.89116	5.90606	6.01407	6.24637	6.01077	6.22112	5.57229	5.79474	5.73694	5.66622	5.88954	5.7569
ENSMUSG00000055044.13	Pdlim1	-0.316226	5.90747	18.6518	0.000725996	0.00795288	6.23812	6.13686	6.15149	5.95476	5.8403	5.98174	5.75763	5.69861	5.67396	5.67563	5.83112	5.80119
ENSMUSG00000028826.15	Maco1	-0.316591	5.41435	17.536	0.000934678	0.00944507	5.47949	5.50759	5.43395	5.70146	5.6057	5.63662	5.03695	5.39196	5.1574	5.30842	5.28198	5.28345
ENSMUSG00000028461.13	Ccdc107	-0.317241	4.50883	10.4365	0.00612179	0.0357164	4.73385	4.69171	4.91241	4.6993	4.44147	4.41407	4.39671	4.57581	4.31302	4.24643	4.23146	4.25935
ENSMUSG00000027245.12	Hypk	-0.317346	4.34025	15.6399	0.00146933	0.0131192	4.48841	4.56499	4.67412	4.42732	4.3416	4.41969	3.96414	4.30528	4.19484	4.18376	4.2087	4.16517
ENSMUSG00000047412.17	Zbtb44	-0.317478	5.30778	19.6698	0.00058115	0.0067892	5.62742	5.5323	5.42239	5.40544	5.40452	5.33422	5.15558	4.97365	5.21058	5.08858	5.23286	5.16852
ENSMUSG00000028986.13	Klhl7	-0.31773	3.66029	12.3961	0.00344751	0.0236204	3.96079	3.91362	3.73899	3.62166	3.74541	3.8489	3.4259	3.35057	3.48116	3.5967	3.69898	3.38127
ENSMUSG00000040928.16	S100pbp	-0.317992	5.82668	17.9943	0.000841585	0.00884021	5.82247	5.93469	5.93373	5.97666	6.1632	6.00718	5.52499	5.52567	5.73452	5.82685	5.59072	5.7266
ENSMUSG00000048249.15	Crebrf	-0.318304	6.03685	10.6552	0.00572707	0.034013	5.96431	6.36763	5.99635	6.15104	6.44905	6.1263	6.03592	5.61656	5.79959	5.81959	5.97778	5.92746
ENSMUSG00000022952.18	Runx1	-0.318824	5.48231	17.581	0.000925043	0.00941155	5.7566	5.44924	5.4257	5.65269	5.68934	5.78231	5.34755	5.30505	5.20535	5.27874	5.35636	5.38692
ENSMUSG00000029027.10	Dffb	-0.319429	4.1628	15.2994	0.001599	0.0138632	4.39529	4.27575	4.36109	4.37396	4.29489	4.16904	3.99147	4.18502	3.96245	3.88323	3.79817	4.11567
ENSMUSG00000025825.13	Iscu	-0.319686	5.90645	11.3378	0.00467148	0.0291625	6.05031	6.34072	6.24167	5.8965	5.76412	5.97029	5.88902	5.7204	5.63299	5.64449	5.81183	5.7124
ENSMUSG00000031776.18	Arl2bp	-0.320109	5.89922	27.1339	0.00013754	0.00249837	5.93373	6.11585	6.05637	6.08735	6.05085	6.05131	5.71026	5.8426	5.68903	5.72437	5.573	5.82778
ENSMUSG00000041538.17	H2-Ob	-0.320411	8.87512	9.05957	0.00946905	0.0486182	8.62684	8.94399	8.97887	9.31972	9.13328	9.06583	8.49467	8.7765	8.80046	8.74507	8.57572	8.81406
ENSMUSG00000009741.16	Ubp1	-0.320986	7.24286	23.7648	0.000253904	0.00385121	7.26429	7.40277	7.27841	7.39361	7.50872	7.4995	7.00172	6.97916	7.03547	7.10377	7.19597	7.11409
ENSMUSG00000017485.12	Top2b	-0.321111	7.51237	14.8592	0.00178661	0.0149419	7.4331	7.71489	7.49892	7.7457	7.83377	7.71604	7.18997	7.20262	7.33512	7.42072	7.40923	7.47605
ENSMUSG00000067713.8	Prkag1	-0.321199	6.16977	11.4491	0.00452158	0.0284895	6.66586	6.39166	6.38898	6.25798	6.02067	6.11074	5.95891	6.07761	5.92262	5.96918	6.02601	6.04261
ENSMUSG00000040430.19	Pitpnc1	-0.321562	5.72462	17.4443	0.0009547	0.00959531	5.97185	5.8023	5.70878	5.84421	5.94233	5.96838	5.56841	5.37903	5.3671	5.6554	5.67261	5.65539
ENSMUSG00000025147.8	Mob2	-0.321611	4.96946	10.6166	0.0057946	0.0342553	5.29931	5.30652	5.20436	5.02765	4.82725	5.00077	4.71038	4.88705	4.80998	4.54809	4.913	4.89855
ENSMUSG00000019927.7	Ube2d1	-0.322594	5.27554	9.07442	0.00942308	0.0484658	5.31972	5.68532	5.58976	5.13464	5.49512	5.26407	5.33694	4.85214	5.07569	5.19709	4.98366	5.1405
ENSMUSG00000097414.3	B130046B21Rik	-0.323531	3.13099	12.1563	0.00368876	0.0247607	3.26768	3.06451	3.47043	3.21663	3.33069	3.31543	2.79767	2.96879	3.04677	2.88734	3.07171	2.98422
ENSMUSG00000029089.9	5730480H06Rik	-0.324077	3.15323	11.5523	0.00438753	0.0278925	3.31591	3.29945	3.21866	3.19041	3.39854	3.39179	3.16984	2.88188	2.70522	3.05326	3.02035	3.03075
ENSMUSG00000014554.14	Dguok	-0.324439	5.16773	15.1401	0.00166415	0.0142049	5.30102	5.49433	5.47451	5.39017	5.05631	5.15705	5.06294	5.06256	4.94998	4.97778	4.91501	5.00725
ENSMUSG00000022436.17	Sh3bp1	-0.324644	6.68145	13.7796	0.00236423	0.0182841	6.74537	6.66118	6.96378	6.92552	6.81092	6.87878	6.46144	6.80972	6.49905	6.36444	6.29428	6.57391
ENSMUSG00000021752.15	Kctd6	-0.325425	3.64029	13.2144	0.00275103	0.0203661	3.93455	4.02434	3.74431	3.74686	3.62312	3.64319	3.57785	3.41951	3.54328	3.47265	3.42765	3.36926
ENSMUSG00000049532.12	Sall2	-0.325764	4.13731	14.7982	0.00181455	0.0151242	4.03264	4.33314	4.35415	4.4385	4.14493	4.39992	3.91606	3.89746	4.09656	3.91988	3.92329	4.03428
ENSMUSG00000047712.9	Ust	-0.325826	2.78853	9.61764	0.00790636	0.042715	2.65769	2.98249	3.05714	3.09942	2.97096	2.84118	2.59882	2.53356	2.50409	2.79169	2.74099	2.52402
ENSMUSG00000022948.17	Setd4	-0.326003	3.37442	11.98	0.00387843	0.0255503	3.36913	3.42896	3.50842	3.81135	3.52535	3.48592	3.16298	3.36812	3.06997	3.1871	3.14891	3.26932
ENSMUSG00000031708.18	Tecr	-0.326563	6.63347	14.9539	0.00174418	0.0146763	6.9475	6.83425	6.95864	6.78003	6.60317	6.55201	6.3707	6.64074	6.53771	6.3342	6.40069	6.45952
ENSMUSG00000022270.17	Retreg1	-0.326874	5.50875	12.9754	0.00293614	0.0211991	5.50349	5.604	5.44705	5.726	5.90782	5.73687	5.31548	5.30808	5.36241	5.4037	5.09069	5.50697
ENSMUSG00000028093.16	Acp6	-0.328346	4.80737	16.8735	0.00109097	0.010592	5.05124	4.99549	5.12301	5.00276	4.80451	4.76271	4.66503	4.74205	4.61602	4.5885	4.49604	4.68729
ENSMUSG00000002109.15	Ddb2	-0.328662	5.14873	17.3164	0.000983447	0.00981799	5.02868	5.2793	5.46004	5.43179	5.30491	5.27806	5.01429	4.96599	4.88386	5.01213	4.89681	5.07171
ENSMUSG00000001018.16	Snapin	-0.329058	5.33951	12.1	0.00374809	0.0249565	5.23088	5.70207	5.6434	5.42056	5.53335	5.38397	5.34906	4.9486	5.01918	5.20454	5.20848	5.22962
ENSMUSG00000036840.6	Siah1a	-0.329077	3.86986	12.2361	0.00360635	0.0243971	4.14751	4.18699	4.1165	3.73482	3.99593	3.91409	3.8408	3.55336	3.60283	3.61358	3.74491	3.80366
ENSMUSG00000032462.15	Pik3cb	-0.329539	5.05067	20.6668	0.00047055	0.00589474	5.16282	5.18343	5.11892	5.19082	5.27062	5.29957	4.87452	4.67548	4.88822	4.81459	5.03263	4.95191
ENSMUSG00000029627.13	Zkscan14	-0.329856	3.83661	10.8069	0.00547062	0.0328701	3.68986	3.85489	4.12468	4.20966	3.95521	4.05805	3.67253	3.74463	3.48116	3.5152	3.7938	3.74441
ENSMUSG00000022124.16	Fbxl3	-0.329945	5.90662	13.0394	0.0028852	0.0209462	5.76033	6.09258	5.9079	6.10149	6.28696	6.16196	5.6949	5.63963	5.57199	5.70481	5.91588	5.83981
ENSMUSG00000037860.16	Aim2	-0.330639	5.71843	15.0146	0.00171763	0.0145117	5.53002	6.01528	5.94763	6.02444	5.85447	5.81788	5.60299	5.3718	5.48258	5.64037	5.58694	5.56344
ENSMUSG00000055334.5	Snupn	-0.33069	3.49157	9.99056	0.00702806	0.0393947	3.71062	3.77918	3.81171	3.63468	3.42046	3.48592	3.54134	3.07233	3.18781	3.30956	3.45554	3.29496
ENSMUSG00000072704.7	Smim10l1	-0.3317	4.58761	9.47593	0.00827293	0.0441149	4.84836	5.10614	4.82478	4.38556	4.64373	4.53816	4.43417	4.35892	4.33873	4.3774	4.45793	4.50432
ENSMUSG00000027332.12	Ivd	-0.332251	6.13864	20.0752	0.000532917	0.00639114	6.1468	6.12257	6.4472	6.38766	6.31356	6.3244	6.01419	6.07761	5.90552	6.01331	5.77023	5.97879
ENSMUSG00000027187.11	Cat	-0.33277	6.83619	14.1261	0.00215818	0.0170536	7.02364	7.17431	7.16056	6.7064	6.76561	7.05937	6.66606	6.63531	6.50828	6.63219	6.79166	6.71355
ENSMUSG00000034429.16	Zfp707	-0.333079	3.9306	10.179	0.00662752	0.0378475	3.94773	3.9486	4.2792	4.25252	3.92101	4.13184	3.68215	4.06104	3.68529	3.70568	3.52563	3.817
ENSMUSG00000049588.14	Ccdc69	-0.33391	4.7481	13.6558	0.00244329	0.0187208	4.78124	4.82476	5.15331	5.01028	4.92635	4.68779	4.50631	4.75322	4.46664	4.5885	4.46069	4.63555
ENSMUSG00000029338.14	Antxr2	-0.334668	4.19444	10.1781	0.00662935	0.0378475	4.1551	4.3165	4.23833	4.30233	4.47852	4.5739	4.11018	3.85246	3.78215	4.11429	3.89097	4.29473
ENSMUSG00000042249.12	Grk3	-0.334934	6.54826	10.5266	0.00595558	0.0349383	6.42563	6.66381	6.64566	6.78368	6.84223	6.83263	6.38402	6.15125	6.28931	6.1057	6.60565	6.60946
ENSMUSG00000116858.2	Gm49797	-0.335058	2.69335	9.051	0.00949568	0.0487046	2.47557	3.04848	2.87521	2.99222	2.83065	2.81582	2.42648	2.51267	2.57069	2.61295	2.3592	2.61844
ENSMUSG00000005057.14	Sh2b2	-0.335388	3.58165	9.43356	0.00838632	0.0445661	3.71577	3.41652	3.97892	3.85094	3.81327	3.59431	3.2235	3.67584	3.43424	3.35042	3.31645	3.39319
ENSMUSG00000018415.15	Gid4	-0.335837	5.14459	24.5763	0.000217932	0.0034485	5.35477	5.28786	5.1493	5.39591	5.22619	5.3854	4.86822	4.99263	4.89473	5.01001	4.97212	5.05867
ENSMUSG00000028807.3	Zbtb8a	-0.336131	3.13701	13.3885	0.00262458	0.0197042	3.51201	3.19406	3.25637	3.20794	3.17819	3.38606	2.96454	2.80666	2.9992	2.95071	2.93575	3.09784
ENSMUSG00000121486.1	ENSMUSG00000121486.1	-0.3366	4.07112	11.0871	0.00503071	0.0309255	3.98229	4.08062	4.16489	4.38941	4.37847	4.32998	3.78834	3.9055	3.6239	3.87858	4.06038	4.06068
ENSMUSG00000063179.14	Pstk	-0.337349	3.61425	12.4694	0.00337749	0.0233026	3.47608	3.89131	3.58154	3.9217	3.88599	3.81943	3.35554	3.43625	3.49265	3.30956	3.4829	3.53443
ENSMUSG00000033405.5	Nudt15	-0.337565	3.7264	12.6215	0.00323719	0.0227122	3.64741	3.94427	3.85167	4.06326	3.84199	3.92994	3.62347	3.65693	3.54328	3.65222	3.24153	3.5398
ENSMUSG00000047963.8	Stbd1	-0.337648	5.04821	12.8702	0.00302209	0.0216379	5.05936	4.89594	5.39222	5.15059	5.44252	5.22767	4.94809	4.97556	4.7798	4.77513	4.8866	4.84315
ENSMUSG00000031812.17	Map1lc3b	-0.337677	7.0728	20.9827	0.000440704	0.00561529	7.31856	7.30281	7.3438	7.23112	7.02057	7.14799	6.97116	6.96529	6.73209	6.76467	6.97723	6.93355
ENSMUSG00000037262.8	Kin	-0.338297	4.62956	12.045	0.0038072	0.0252435	4.90351	4.85964	4.99056	4.86591	4.47591	4.56885	4.54897	4.49025	4.24668	4.50953	4.48795	4.4048
ENSMUSG00000000811.15	Txnrd3	-0.338919	2.73609	9.92589	0.00717195	0.0398457	2.73066	2.96551	2.93224	3.13651	2.75502	2.81582	2.36812	2.62397	2.59222	2.6241	2.39421	2.72602
ENSMUSG00000021257.15	Angel1	-0.338967	3.36219	10.4051	0.006181	0.035982	3.28855	3.45353	3.61095	3.44074	3.69684	3.59431	3.16298	3.43069	3.16643	2.94183	3.04259	3.30761
ENSMUSG00000045165.7	AI467606	-0.33904	6.46994	20.1578	0.000523669	0.00630669	6.66586	6.47276	6.79789	6.69789	6.63634	6.47849	6.26351	6.46502	6.23986	6.17747	6.17772	6.39578
ENSMUSG00000061740.9	Cyp2d22	-0.339133	3.5063	13.9268	0.00227402	0.0177617	3.50013	3.76943	3.85659	3.74085	3.63724	3.4479	3.19692	3.31482	3.30328	3.42244	3.41634	3.30761
ENSMUSG00000025907.15	Rb1cc1	-0.339141	5.29423	9.65506	0.00781274	0.0423475	5.32983	5.59574	5.23301	5.39591	5.65045	5.47184	5.15385	4.73305	5.0152	5.04983	5.39864	5.2527
ENSMUSG00000050088.10	1600012H06Rik	-0.340495	4.81134	17.09	0.0010368	0.0102003	5.01623	5.22505	5.02811	4.80674	4.9378	4.76492	4.71272	4.60816	4.64206	4.59418	4.58458	4.64555
ENSMUSG00000040746.16	Rnf167	-0.340847	7.45433	22.6622	0.000314249	0.00444094	7.5147	7.58855	7.76857	7.70616	7.54598	7.54619	7.37363	7.42885	7.17489	7.16708	7.18934	7.28816
ENSMUSG00000022528.9	Hes1	-0.341577	4.62073	9.25761	0.00887681	0.0463118	4.68222	4.78901	5.12097	4.70856	4.69634	4.63318	4.55683	4.72626	4.37955	4.4575	4.09626	4.35082
ENSMUSG00000024248.15	Cox7a2l	-0.342322	7.70698	10.9619	0.00522198	0.0318124	7.95217	8.01171	8.13325	7.87031	7.60041	7.54844	7.61643	7.67282	7.39913	7.3736	7.48087	7.58594
ENSMUSG00000113204.3	Gm46430	-0.342968	4.44092	17.6646	0.000907423	0.009315	4.59277	4.81057	4.66573	4.58656	4.52985	4.39422	4.35223	4.16843	4.16641	4.22462	4.23468	4.3989
ENSMUSG00000036533.10	Cdc42ep3	-0.343961	4.81834	10.8442	0.00540947	0.0326211	5.19633	5.16682	4.91713	4.94905	4.72746	4.86723	4.73599	4.56316	4.42225	4.43235	4.82806	4.78326
ENSMUSG00000041607.18	Mbp	-0.344409	6.24642	14.6798	0.00187021	0.0154417	6.30622	6.1062	6.29156	6.51018	6.65206	6.51572	6.04898	6.07048	5.97375	6.05922	5.96328	6.25101
ENSMUSG00000026333.15	Gin1	-0.344613	3.30557	14.015	0.00222191	0.017437	3.72089	3.4596	3.4832	3.45549	3.27763	3.36872	3.20361	3.22137	3.15924	3.11779	3.00533	3.03075
ENSMUSG00000006800.15	Sulf2	-0.3453	4.89433	12.2888	0.00355308	0.0241327	4.79102	5.01005	4.99726	5.10688	5.16094	5.23087	4.797	4.88705	4.48977	4.72422	4.47711	4.84315
ENSMUSG00000041362.18	Shtn1	-0.345552	4.6738	10.1155	0.00675943	0.0383842	4.56453	4.83414	4.78147	4.77475	4.92826	5.07925	4.62322	4.14826	4.74658	4.48528	4.36687	4.50707
ENSMUSG00000037058.17	Paip2	-0.346545	6.9405	10.332	0.00632143	0.0365787	7.21564	7.39724	7.29345	6.82474	6.90335	6.88132	6.87541	6.53596	6.67016	6.71535	6.8961	6.81672
ENSMUSG00000043067.16	Dpy19l1	-0.346702	6.06397	25.0162	0.000200896	0.00323847	6.2408	6.27935	6.0617	6.17128	6.26137	6.33038	5.8297	5.73287	5.80882	5.86141	6.04357	5.98372
ENSMUSG00000020069.17	Hnrnph3	-0.347006	5.56041	13.3108	0.00268021	0.0200209	6.0298	5.86201	5.82124	5.52214	5.53962	5.47589	5.47194	5.40335	5.34824	5.37263	5.32192	5.33843
ENSMUSG00000020629.13	Adi1	-0.347152	4.77049	10.4375	0.00611996	0.0357164	5.17407	5.07679	5.1473	4.60982	4.81696	4.66903	4.7429	4.63499	4.50688	4.54516	4.56935	4.50981
ENSMUSG00000046688.15	Tifa	-0.347787	4.87751	12.4166	0.00342771	0.023525	5.08543	5.0306	5.01717	4.95685	5.13466	5.01198	4.62072	4.51146	4.57605	4.52151	5.09069	4.75352
ENSMUSG00000020718.13	Polg2	-0.34791	3.74828	13.2222	0.00274522	0.0203433	3.67409	3.82696	3.90488	4.14288	3.97756	3.90209	3.52005	3.45279	3.39189	3.55652	3.67546	3.7629
ENSMUSG00000021476.10	Habp4	-0.348201	4.6469	16.9408	0.00107379	0.0104663	4.63683	4.73993	4.96118	4.93596	4.86572	4.69244	4.46513	4.64222	4.37955	4.29259	4.42445	4.54763
ENSMUSG00000101599.2	Gm20342	-0.348227	3.76075	17.5464	0.000932455	0.00944273	3.86215	3.95721	3.89535	3.87309	4.02126	3.926	3.49844	3.32084	3.56522	3.63026	3.67071	3.74441
ENSMUSG00000034265.9	Zdhhc14	-0.351025	3.93489	9.868	0.00730367	0.0403218	4.53863	3.9486	4.13686	3.93229	3.91716	4.01783	3.69645	3.92143	3.63949	3.66846	3.83685	3.71622
ENSMUSG00000079144.8	A130010J15Rik	-0.351406	4.41661	21.354	0.000408359	0.00533553	4.63683	4.60117	4.51212	4.5595	4.69634	4.46934	4.41988	4.114	4.13007	4.27854	4.1416	4.27875
ENSMUSG00000026825.18	Dnm1	-0.352102	2.9547	10.0344	0.00693243	0.0390391	2.87562	3.06451	3.02254	3.3568	3.0292	3.30938	2.62896	2.88188	2.86412	2.67859	2.9278	2.60824
ENSMUSG00000100975.3	Gm28875	-0.352158	3.4547	14.2344	0.00209803	0.0167382	3.74626	3.65759	3.78616	3.60191	3.35935	3.52818	3.07814	3.25948	3.29017	3.33693	3.39345	3.24322
ENSMUSG00000022639.16	Dubr	-0.352311	3.61945	9.27787	0.00881866	0.0460891	3.8714	3.98275	3.98792	3.79984	3.61364	3.35705	3.44861	3.25948	3.25685	3.55652	3.53612	3.51819
ENSMUSG00000036304.15	Zdhhc23	-0.352349	3.8589	15.325	0.00158883	0.0138063	3.86679	3.98697	4.04935	4.09186	4.04967	4.08661	3.72928	3.5431	3.81458	3.67384	3.38767	3.84331
ENSMUSG00000030967.16	Zranb1	-0.352918	5.65337	21.9354	0.000363024	0.00492463	5.76033	6.03372	5.84742	5.80011	5.7327	5.71531	5.45801	5.39481	5.41622	5.36102	5.6868	5.45816
ENSMUSG00000054519.9	Zfp867	-0.353351	2.59194	9.4029	0.00846947	0.0448623	2.47557	2.76422	2.71111	2.71415	2.97837	2.84118	2.39175	2.11559	2.45792	2.40889	2.62787	2.39955
ENSMUSG00000085622.10	3110056K07Rik	-0.353677	4.37739	24.5667	0.000218324	0.0034485	4.42386	4.60665	4.54296	4.55608	4.60117	4.51995	4.34317	4.22088	4.06611	4.22828	4.06763	4.19952
ENSMUSG00000024006.18	Stk38	-0.353799	7.59385	13.7526	0.00238122	0.0183773	7.40511	7.6753	7.64359	7.91902	7.91637	7.92494	7.36508	7.30715	7.3407	7.41551	7.37641	7.61168
ENSMUSG00000031604.11	Msmo1	-0.353828	4.51199	19.2886	0.000631108	0.00719876	4.53573	4.67874	4.74214	4.52845	4.80867	4.74714	4.36721	4.51409	4.16282	4.29608	4.25069	4.33545
ENSMUSG00000057058.17	Skap1	-0.354347	5.05578	9.32553	0.00868363	0.0455753	4.65836	5.2071	5.35447	5.47043	5.27514	5.24043	4.90768	5.02249	4.73936	4.92916	4.71492	4.87325
ENSMUSG00000026630.10	Batf3	-0.354658	3.71888	9.36173	0.00858268	0.0452048	4.03264	3.99535	4.17673	3.80561	3.6833	3.51773	3.5254	3.63777	3.57065	3.25322	3.62231	3.55049
ENSMUSG00000024855.11	Pacs1	-0.354791	6.25938	15.512	0.00151658	0.0133931	6.36879	6.08866	6.35463	6.62799	6.50847	6.54495	5.99117	6.20513	5.99007	6.09272	5.91889	6.20526
ENSMUSG00000029312.13	Klhl8	-0.354814	2.48345	13.1529	0.00279732	0.0205251	2.81937	2.6938	2.68923	2.44523	2.64759	2.56493	2.2948	2.16996	2.3609	2.25958	2.31116	2.38768
ENSMUSG00000041959.15	S100a10	-0.354952	6.67132	12.8922	0.00300389	0.0215421	6.74977	7.03528	7.13346	6.8612	6.57229	6.58241	6.50475	6.5818	6.34586	6.37107	6.57037	6.5076
ENSMUSG00000058192.17	Zfp846	-0.355395	3.342	10.9134	0.00529842	0.0321466	3.18106	3.50731	3.55153	3.66037	3.5152	3.58933	2.9487	2.93779	3.33556	3.23152	3.31035	3.11952
ENSMUSG00000031667.17	Aktip	-0.356176	4.19065	14.348	0.00203703	0.0163853	4.35299	4.62569	4.4287	4.40469	4.09809	4.1757	4.06313	3.87718	3.96245	4.07013	4.11736	3.91119
ENSMUSG00000021661.17	Ankra2	-0.356354	4.62604	25.9872	0.000168418	0.00290682	4.63683	4.89594	4.79946	4.85761	4.7814	4.77373	4.40834	4.45784	4.29999	4.43235	4.46069	4.55561
ENSMUSG00000018740.15	Slc25a35	-0.356848	3.89658	15.378	0.00156796	0.0137139	3.86679	3.83633	4.23456	4.09186	4.10487	4.19877	3.8365	3.75356	3.62911	3.55652	3.68019	3.77662
ENSMUSG00000076928.6	Trac	-0.356897	6.26109	12.6479	0.00321358	0.0225784	6.23902	6.36763	6.69043	6.56732	6.33681	6.31839	6.18368	6.23492	5.84065	6.06332	5.81398	6.23205
ENSMUSG00000020521.8	Rnft1	-0.357531	4.14705	10.9397	0.00525688	0.0319336	4.4733	4.52208	4.34017	3.98408	4.41168	4.06882	4.01448	3.71294	3.89041	4.08231	3.91527	4.10121
ENSMUSG00000005142.11	Man2b1	-0.357718	8.26154	22.2012	0.000344242	0.00475115	8.31752	8.23093	8.53392	8.52625	8.47766	8.46403	8.06001	8.13309	8.00067	7.975	8.00129	8.24172
ENSMUSG00000022550.19	Adck5	-0.358827	4.13909	15.8057	0.00141062	0.0127363	4.47026	4.2409	4.24585	4.47153	4.1807	4.2053	3.79279	4.16509	4.07761	3.83606	3.88688	3.90288
ENSMUSG00000027589.15	Pcmtd2	-0.359012	5.29375	11.348	0.00465761	0.0291003	5.23984	5.4277	5.18689	5.59223	5.61524	5.64144	5.13822	4.88907	4.85965	5.15543	5.20355	5.31981
ENSMUSG00000075376.11	Rc3h2	-0.359446	5.03348	10.942	0.00525317	0.0319336	5.23626	5.5149	5.04974	5.11387	5.28414	4.93946	4.93005	4.61062	4.8305	4.73455	5.12062	4.77873
ENSMUSG00000027605.19	Acss2	-0.360674	4.68211	16.606	0.00116245	0.011142	4.97391	4.72488	4.82478	4.84925	4.82725	4.89373	4.51171	4.57581	4.21926	4.40997	4.42163	4.75352
ENSMUSG00000030029.15	Lrig1	-0.360769	3.97202	24.4998	0.00022106	0.00346599	4.19985	4.0963	4.06643	4.20966	3.99593	4.25961	3.74772	3.87718	3.71994	3.71092	3.84109	3.78569
ENSMUSG00000003031.15	Cdkn1b	-0.360894	6.33669	27.7456	0.000123752	0.00229559	6.37205	6.51056	6.32743	6.59839	6.61511	6.58491	6.18114	6.06242	6.03105	6.1944	6.25037	6.14044
ENSMUSG00000107724.2	Gm16042	-0.362698	4.02627	14.7596	0.00183247	0.0151987	4.15888	4.15364	4.37829	4.18774	4.28894	3.97647	3.99533	3.81029	3.6498	4.02457	3.64671	3.83895
ENSMUSG00000086753.2	Gm15751	-0.36396	2.26401	9.84856	0.00734852	0.0404794	2.48765	2.53023	2.34175	2.5173	2.1924	2.50272	2.19088	2.07343	1.80085	2.20122	2.22304	1.9121
ENSMUSG00000085882.3	2610507I01Rik	-0.36485	4.66892	25.8874	0.000171462	0.00295053	4.8739	4.95735	4.80964	4.84646	4.71198	4.82759	4.39671	4.38214	4.38572	4.50953	4.53316	4.63052
ENSMUSG00000021123.13	Rdh12	-0.365267	3.96918	13.7581	0.00237779	0.0183604	3.80537	4.07271	4.26817	4.4385	4.08442	4.09717	3.75684	3.86074	3.78683	3.84085	3.65154	3.75369
ENSMUSG00000062908.13	Acadm	-0.365324	5.60643	19.0088	0.000670936	0.00752875	5.82485	5.98611	5.91735	5.75013	5.56814	5.56612	5.56452	5.3351	5.40409	5.34257	5.35636	5.45957
ENSMUSG00000053137.8	Mapk11	-0.366768	5.52106	10.7663	0.00553784	0.0331635	5.76158	5.63654	5.86217	5.78266	5.55333	5.53018	5.40529	5.57057	5.48976	5.23213	4.8302	5.31825
ENSMUSG00000020102.16	Slc16a7	-0.367948	2.68545	10.2869	0.00640987	0.0369771	2.59206	2.86837	2.9781	2.80909	2.92569	2.93054	2.47154	2.1964	2.37339	2.47196	2.64735	2.73542
ENSMUSG00000036941.3	Elac1	-0.368376	4.35715	20.9931	0.000439755	0.00560801	4.25743	4.55934	4.61439	4.54578	4.55236	4.61614	4.26855	4.06104	4.06611	4.09037	4.21197	4.25935
ENSMUSG00000037022.4	Mmaa	-0.368697	3.50292	9.9885	0.0070326	0.0393947	3.84817	3.76943	3.92843	3.74085	3.24114	3.40886	3.3374	3.36229	3.23648	3.26752	3.41065	3.22998
ENSMUSG00000055675.7	Kbtbd11	-0.368723	6.87441	15.4498	0.00154016	0.0135264	7.00274	6.90442	7.11356	7.08581	7.08719	7.07771	6.96083	6.67286	6.44682	6.57803	6.43612	6.89005
ENSMUSG00000039879.10	Heca	-0.368824	5.92	17.8438	0.000870921	0.00904628	5.87974	6.22778	5.79841	6.19235	6.24611	6.14763	5.6318	5.71127	5.73209	5.87781	5.61565	5.76151
ENSMUSG00000121483.1	ENSMUSG00000121483.1	-0.369411	3.39008	13.2147	0.00275079	0.0203661	3.42045	3.73978	3.59926	3.7588	3.38188	3.4313	3.36751	3.2532	2.9666	3.11779	3.26063	3.17581
ENSMUSG00000026004.16	Kansl1l	-0.369443	3.77177	12.3324	0.00350982	0.0239077	3.63116	4.0924	3.77061	4.01428	4.08442	4.0104	3.60337	3.3027	3.46374	3.72134	3.62231	3.7067
ENSMUSG00000041935.11	Rimoc1	-0.369715	5.98109	9.26253	0.00886264	0.0462702	6.01109	6.34319	5.82626	5.91663	6.46496	6.24744	5.82536	5.37903	5.78331	5.79883	5.88031	5.97383
ENSMUSG00000045817.9	Zfp36l2	-0.37074	7.20524	27.1712	0.000136652	0.0024883	7.31518	7.5524	7.30519	7.28373	7.41116	7.38668	7.16576	7.01533	6.86186	6.95607	6.91782	7.10868
ENSMUSG00000026853.16	Crat	-0.37087	5.19427	13.3677	0.00263936	0.0197554	5.59288	5.31828	5.46649	5.42805	5.01187	5.32526	4.87452	5.08041	4.9141	4.81945	5.23929	5.01498
ENSMUSG00000032946.17	Rasgrp2	-0.371063	8.04793	16.8993	0.00108436	0.0105428	8.02392	8.013	8.20201	8.47965	8.24176	8.31397	7.73492	8.01762	7.87646	7.84075	7.69519	7.91428
ENSMUSG00000028669.16	Pithd1	-0.371869	5.097	13.1318	0.00281342	0.0205809	5.50795	5.45076	5.37175	5.08333	4.95104	5.17711	4.84058	4.97747	4.8751	4.75244	5.09247	4.83443
ENSMUSG00000019088.15	Dnase1l1	-0.372583	3.88842	9.70743	0.00768384	0.041862	3.97802	4.28605	4.26817	4.03407	3.76268	3.98028	3.73853	3.55847	3.59752	3.39015	4.03102	3.74906
ENSMUSG00000120328.1	ENSMUSG00000120328.1	-0.373166	4.06743	11.8742	0.0039978	0.0261235	3.90782	3.94427	4.3118	4.38941	4.50184	4.29369	3.75684	3.9055	3.83278	3.86455	3.79817	4.04565
ENSMUSG00000020623.12	Map2k6	-0.37318	2.91602	13.5055	0.00254339	0.0192499	2.81937	2.99927	3.25637	3.21663	3.10562	3.10121	2.58863	2.73634	2.74421	2.63516	2.68554	2.9115
ENSMUSG00000041354.17	Rgl2	-0.3736	6.96235	19.3854	0.000617976	0.007098	7.06454	6.97452	7.20992	7.32448	7.09956	7.12408	6.69187	7.03744	6.81054	6.61413	6.59315	6.7871
ENSMUSG00000071632.11	2510002D24Rik	-0.373944	4.42486	20.3365	0.00050427	0.00615664	4.5502	4.64448	4.76325	4.69309	4.54739	4.36828	4.16949	4.36184	4.08901	4.25003	4.14503	4.32616
ENSMUSG00000022617.16	Chkb	-0.375112	6.23479	22.0246	0.000356597	0.0048564	6.40826	6.4192	6.55022	6.46897	6.3018	6.2964	6.05362	6.30189	5.96656	5.9648	5.81829	6.06141
ENSMUSG00000036528.17	Ppfibp2	-0.377535	4.84015	20.9231	0.000446167	0.00566217	4.78124	4.97866	5.10038	5.1864	4.90123	5.11261	4.56465	4.63499	4.59217	4.61669	4.60465	4.81241
ENSMUSG00000021838.18	Samd4	-0.377661	3.19946	9.65696	0.00780802	0.0423475	3.1736	3.16461	3.06566	3.66673	3.4313	3.63355	2.81525	3.0435	2.99112	3.0283	2.9515	3.15496
ENSMUSG00000044197.9	Gpr146	-0.377726	5.40673	22.595	0.000318425	0.0044763	5.5675	5.47046	5.47131	5.72295	5.55457	5.69227	5.17614	5.11547	5.13923	5.0332	5.374	5.36439
ENSMUSG00000039770.7	Ypel5	-0.378011	5.71525	9.78133	0.0075061	0.0411647	5.89909	6.18624	6.08074	5.56528	5.73817	5.78993	5.60046	5.26345	5.33393	5.41818	5.87619	5.50697
ENSMUSG00000029270.11	Dipk1a	-0.378235	5.06036	15.7391	0.00143388	0.012905	5.22367	5.45533	5.4124	5.07618	5.16419	5.0378	5.04069	4.60076	4.82142	4.84589	4.92701	4.88596
ENSMUSG00000037573.6	Tob1	-0.378606	3.57388	14.2496	0.00208977	0.0166901	3.52379	3.67336	3.88576	3.82278	3.80496	3.76304	3.3374	3.5937	3.35458	3.49104	3.05722	3.35714
ENSMUSG00000050022.17	Amz1	-0.379701	4.82125	13.1303	0.00281459	0.0205809	5.00786	5.08468	5.14529	5.13921	4.82314	4.7449	4.54107	4.87687	4.58145	4.29956	4.7287	4.62548
ENSMUSG00000042500.12	Ago4	-0.379806	3.56435	10.8113	0.00546334	0.0328528	3.53548	3.71459	3.33601	3.88948	3.90555	3.96112	3.17665	3.28434	3.30328	3.47265	3.52036	3.39912
ENSMUSG00000028657.15	Ppt1	-0.37988	7.67611	15.7	0.00144772	0.0129824	7.73593	7.94317	8.0474	7.66788	7.86708	7.82678	7.60889	7.16506	7.34705	7.42232	7.70074	7.53507
ENSMUSG00000058756.14	Thra	-0.379992	4.52755	11.3005	0.00472303	0.0294227	4.77139	4.54226	4.58505	4.88783	4.61787	4.79335	4.08865	4.50619	4.17714	3.9991	4.51736	4.5609
ENSMUSG00000021728.9	Emb	-0.38006	5.33851	10.1807	0.00662385	0.0378475	5.53439	5.78788	5.67715	5.25335	5.48605	5.27806	5.44537	4.89715	4.91837	4.99506	5.17532	5.30095
ENSMUSG00000034245.11	Hdac11	-0.380524	3.20769	10.7124	0.00562872	0.0335762	2.98193	3.60374	3.46399	3.46281	3.30735	3.4145	2.9246	3.22779	2.82828	2.87806	3.16251	2.97632
ENSMUSG00000059142.17	Zfp945	-0.380793	3.96646	11.4238	0.00455516	0.0286162	3.82455	4.51335	4.01896	3.97898	4.30376	4.11114	3.77941	3.56355	3.74899	3.74196	3.86208	3.8734
ENSMUSG00000042348.11	Arl15	-0.381007	3.05584	12.8604	0.00303027	0.0216687	3.3361	3.39131	3.01376	3.07097	3.15222	3.3803	2.9724	2.67186	2.67527	2.96832	2.97482	2.83491
ENSMUSG00000089810.2	Gm16536	-0.381023	3.86395	9.27672	0.00882196	0.0460902	4.03675	4.26191	4.31894	3.68562	4.02126	3.81943	4.01067	3.45279	3.56522	3.68985	3.57223	3.61807
ENSMUSG00000033186.10	Mzt1	-0.381553	4.51482	15.048	0.00170322	0.0144227	4.90801	4.91817	4.64882	4.41227	4.60596	4.59393	4.36422	4.19489	4.14472	4.36748	4.47711	4.30107
ENSMUSG00000061535.12	C1qtnf7	-0.382089	4.02744	9.9549	0.00710698	0.0396177	3.57565	4.32318	4.35415	4.40089	4.27697	4.15562	3.93629	3.78002	3.71994	3.79225	3.89505	3.817
ENSMUSG00000029217.17	Tec	-0.382404	5.98757	12.7736	0.00310362	0.0220265	5.7566	6.00493	6.11193	6.46715	6.22446	6.32515	5.81338	5.87569	5.72236	5.8813	5.5499	5.83544
ENSMUSG00000093803.6	Ppp2r3d	-0.38291	4.97061	14.5112	0.00195293	0.0158782	5.04513	4.9871	5.29592	5.30924	5.10281	5.12643	4.79256	5.03902	4.84403	4.63058	4.4357	4.79004
ENSMUSG00000048174.3	Tmem81	-0.383208	3.67119	18.4374	0.000761554	0.00827378	3.98229	3.841	4.01016	3.92701	3.69684	3.59927	3.397	3.59866	3.51537	3.44148	3.40494	3.44565
ENSMUSG00000038352.16	Arl5c	-0.383954	5.82657	21.1716	0.000423894	0.00548558	5.69801	5.97872	6.07653	6.23359	5.92997	6.06393	5.67337	5.74412	5.55701	5.5172	5.55378	5.67383
ENSMUSG00000005968.15	Tuft1	-0.384062	2.2521	9.53403	0.00812033	0.0436021	2.47557	2.4713	2.55042	2.6386	2.21766	2.18384	1.95744	2.01522	2.24334	2.15584	2.14297	1.7547
ENSMUSG00000033610.17	Pank1	-0.3841	3.16864	12.5897	0.00326594	0.0228386	3.62023	3.35266	3.26379	3.11808	3.32489	3.35118	3.23661	2.7894	3.01523	2.86871	2.99776	2.84362
ENSMUSG00000060743.13	H3f3a	-0.384151	9.09296	28.2615	0.000113345	0.00215342	9.25552	9.42255	9.25771	9.31644	9.14691	9.2194	8.86828	8.86683	8.78899	8.83523	9.06445	8.8895
ENSMUSG00000028134.12	Ptbp2	-0.38457	4.46339	15.8739	0.00138723	0.012585	4.48239	4.78418	4.4806	4.50736	4.89341	4.65002	4.21656	4.00606	4.23646	4.29259	4.36393	4.40774
ENSMUSG00000030257.17	Srgap3	-0.384639	4.09188	11.4656	0.00449985	0.0283765	3.89427	4.07271	4.28651	4.46425	4.4253	4.39707	3.67735	3.70375	3.91197	4.05373	4.07843	3.85628
ENSMUSG00000110537.2	Gm4316	-0.384749	4.07063	9.29611	0.0087667	0.0459142	4.29916	4.19793	4.39529	4.20093	4.00684	4.36537	3.57785	3.8483	3.41624	3.96004	4.09626	4.1582
ENSMUSG00000004631.16	Sgce	-0.384781	3.41549	12.313	0.00352903	0.0239913	3.65814	3.78886	3.74961	3.56837	3.39854	3.35118	2.90009	3.2532	3.27027	3.15671	3.422	3.22332
ENSMUSG00000062590.14	Armc9	-0.385506	4.13837	13.8837	0.00230007	0.0179275	4.52404	3.93993	4.08751	4.46425	4.39793	4.40276	3.88309	4.07535	3.89041	3.94678	3.81979	3.97603
ENSMUSG00000056735.7	A930024E05Rik	-0.385993	3.33628	15.2525	0.00161786	0.0139807	3.22502	3.48365	3.47043	3.64115	3.63255	3.59927	3.04871	3.36812	3.02318	3.0283	3.16926	3.12668
ENSMUSG00000070461.4	9230112E08Rik	-0.386569	2.979	10.8208	0.00544782	0.032786	3.0889	3.08037	3.02254	3.3568	3.22254	3.15613	2.43788	2.96879	2.49269	2.86871	2.94365	2.85228
ENSMUSG00000029311.17	Hsd17b11	-0.386652	5.31002	17.1069	0.00103271	0.0101667	5.55176	5.68402	5.67715	5.38632	5.29753	5.28886	5.27634	5.00764	5.00319	4.9756	5.09247	5.24121
ENSMUSG00000026492.12	Tfb2m	-0.387922	4.32686	18.1953	0.00080415	0.00855601	4.55308	4.7769	4.41543	4.29825	4.46803	4.48551	4.23954	4.06821	3.92051	4.14944	4.25069	4.07185
ENSMUSG00000038982.11	Bloc1s5	-0.388147	3.85207	14.5341	0.00194148	0.0158274	4.21809	4.23737	4.1728	3.77065	3.84604	3.8737	3.60843	3.65216	3.65492	3.47881	3.78943	3.67776
ENSMUSG00000028076.13	Cd1d1	-0.388216	5.89095	18.7085	0.000716922	0.00789834	5.82842	6.36439	6.20935	5.92989	6.05173	5.97984	5.86072	5.69282	5.63559	5.64175	5.57555	5.68236
ENSMUSG00000038286.12	Bphl	-0.388467	3.28204	15.8132	0.00140803	0.0127261	3.35601	3.63629	3.52705	3.55473	3.34796	3.32744	2.94071	3.1756	2.83732	3.09393	3.19596	3.18269
ENSMUSG00000005897.15	Nr2c1	-0.388897	3.30352	16.3195	0.00124502	0.0116927	3.43923	3.67858	3.42479	3.56157	3.36502	3.4145	3.18344	2.83217	3.00724	3.1946	3.08606	3.24979
ENSMUSG00000026715.13	Serpinc1	-0.388958	4.62208	16.3018	0.00125035	0.011728	4.44879	4.82946	5.01936	4.84366	4.76221	4.8569	4.56205	4.2464	4.28685	4.51254	4.37273	4.48496
ENSMUSG00000053044.9	Cd8b1	-0.38968	5.72906	20.4159	0.00049592	0.00610372	5.56607	5.85741	6.10161	5.96253	5.96768	5.95392	5.63304	5.41465	5.57199	5.37098	5.61565	5.50285
ENSMUSG00000006494.12	Pdk1	-0.390206	6.04581	13.5263	0.00252929	0.0191929	5.74909	6.18807	6.11501	6.38092	6.48591	6.33336	5.8586	5.84364	5.67017	5.8813	5.7824	5.97383
ENSMUSG00000067653.13	Ankrd23	-0.390949	3.92561	14.6707	0.00187458	0.015452	3.95209	3.99117	4.26447	4.35048	4.1217	3.91409	3.72464	3.81456	3.64465	3.9289	3.47202	3.68747
ENSMUSG00000005125.14	Ndrg1	-0.392145	6.12411	17.7772	0.00088429	0.00914273	5.86129	6.34893	6.4341	6.44052	6.30843	6.37158	5.95395	5.95234	5.90874	5.79513	5.80317	6.05954
ENSMUSG00000033114.12	Slc35d2	-0.392626	3.43338	18.6812	0.000721282	0.00792293	3.45162	3.67858	3.61676	3.78823	3.54045	3.59927	3.32518	3.02149	3.13009	3.20206	3.25429	3.39319
ENSMUSG00000019467.16	Arhgef25	-0.392685	3.98846	21.0266	0.000436734	0.00558382	4.26096	4.20879	4.16489	4.214	3.98126	4.18233	3.78834	3.96436	3.62911	3.59103	3.75393	3.91533
ENSMUSG00000090164.9	BC035044	-0.392759	5.49625	19.3042	0.000628968	0.00718993	5.78991	5.7199	5.8124	5.54818	5.67573	5.50131	5.55931	5.2509	5.1556	5.17072	5.4058	5.12808
ENSMUSG00000022848.9	Slc49a4	-0.393173	4.45995	18.5784	0.00073795	0.00805258	4.72367	4.69943	4.86926	4.52145	4.47591	4.52778	4.33405	4.29308	3.96245	4.25721	4.30382	4.32304
ENSMUSG00000030590.16	Fam98c	-0.393887	4.99982	13.0389	0.00288557	0.0209462	5.13812	5.18893	5.32815	5.45032	4.99736	4.93358	4.70095	5.09629	4.82597	4.65796	4.56679	4.83224
ENSMUSG00000030083.12	Abtb1	-0.394733	5.56499	11.7115	0.00418957	0.0269915	5.73014	5.65387	5.68132	5.89108	5.5961	5.91165	5.30929	5.43838	5.15016	4.9314	5.72167	5.44819
ENSMUSG00000061455.14	Stx17	-0.394873	5.30491	11.5894	0.00434037	0.0276945	5.10713	5.37724	5.20436	5.69991	5.70059	5.71417	4.90973	5.01137	5.06032	5.23213	5.21175	5.11734
ENSMUSG00000036478.9	Btg1	-0.395063	8.72758	23.2842	0.000278403	0.0040775	8.9587	9.06786	9.01768	8.75494	8.90558	8.73249	8.66389	8.54748	8.46444	8.49436	8.3293	8.57812
ENSMUSG00000025578.10	Cbx8	-0.395535	3.28927	9.7698	0.0075335	0.0412585	3.44544	3.47168	3.60512	3.50597	3.43669	3.3629	3.12119	3.51712	2.97482	3.14901	2.63765	2.93615
ENSMUSG00000019970.16	Sgk1	-0.395926	5.11702	17.7883	0.000882054	0.009134	5.11494	5.18893	5.16723	5.33938	5.44118	5.50924	5.05	4.67078	4.7938	4.90879	4.90088	5.07356
ENSMUSG00000025470.12	Zfp511	-0.395955	4.72936	13.9818	0.00224136	0.0175435	5.09534	4.91375	5.17118	4.91477	4.61312	4.69477	4.71741	4.6374	4.45787	4.46372	4.33118	4.47097
ENSMUSG00000026721.17	Rabgap1l	-0.397247	6.16174	25.3142	0.000190219	0.00313404	6.1121	6.4795	6.21319	6.41528	6.51804	6.29793	5.87232	5.79257	5.97785	6.05408	6.01387	5.97284
ENSMUSG00000025915.15	Sgk3	-0.397486	5.39177	12.0906	0.00375819	0.0250098	5.90923	5.74748	5.30315	5.22995	5.64347	5.5066	5.26519	5.03353	5.02513	5.18397	5.37692	5.1633
ENSMUSG00000041775.8	Mapk1ip1	-0.397715	4.94512	19.7639	0.000569516	0.0066953	4.98034	5.19076	5.25367	5.36108	5.03159	4.91379	4.76116	4.87277	4.67775	4.79005	4.56935	4.7113
ENSMUSG00000085028.4	Slc2a4rg-ps	-0.398181	5.30189	20.3729	0.000500422	0.00612975	5.5431	5.42615	5.67158	5.62522	5.27062	5.3446	5.22629	5.22706	4.98092	5.07646	4.9029	5.09562
ENSMUSG00000020810.6	Cygb	-0.398583	3.11289	14.63	0.00189424	0.0155796	3.27467	3.50143	3.32895	3.29253	3.24728	3.11514	2.82396	3.09359	2.98299	2.59039	2.87094	2.9999
ENSMUSG00000041921.17	Metap1d	-0.398854	5.08532	28.7178	0.000104971	0.00204543	5.25582	5.34314	5.35794	5.31127	5.11463	5.22927	4.84058	4.72626	4.76565	4.97124	5.03263	4.87749
ENSMUSG00000026778.14	Prkcq	-0.399107	5.77932	20.0777	0.000532643	0.00639114	5.59288	5.9713	6.10987	6.09679	5.93854	6.02204	5.67698	5.60304	5.36397	5.64037	5.48507	5.60631
ENSMUSG00000076508.4	Igkv17-127	-0.399715	4.5547	9.73904	0.00760721	0.0415205	5.20367	4.65511	4.89817	4.54922	4.4253	4.56378	4.43417	4.42468	4.28023	4.24643	4.10685	4.52072
ENSMUSG00000074829.11	2010315B03Rik	-0.400408	4.04116	9.9895	0.00703039	0.0393947	4.04086	4.47187	4.04505	3.96358	4.50184	4.23749	3.95227	3.41951	3.74419	3.79225	3.91527	4.06441
ENSMUSG00000120183.1	ENSMUSG00000120183.1	-0.401073	3.45746	22.4482	0.000327784	0.00456294	3.71577	3.72472	3.73366	3.59526	3.59448	3.48055	3.16984	3.41389	3.09281	3.29568	3.20256	3.27577
ENSMUSG00000024782.8	Ak3	-0.401354	5.90293	32.1952	6.00589e-05	0.00135748	6.11502	6.22689	6.04564	6.06828	6.02336	6.04859	5.54093	5.61779	5.6147	5.63349	5.88442	5.81011
ENSMUSG00000059824.13	Dbp	-0.401409	4.11523	9.37103	0.00855696	0.0451171	3.79082	4.60939	4.59686	4.32259	4.2156	4.11461	3.96414	3.84412	4.12269	3.85037	3.70829	3.89032
ENSMUSG00000018819.11	Lsp1	-0.401651	8.94244	19.6099	0.000588689	0.00683758	8.88839	9.06935	9.31601	9.35038	9.06544	9.03113	8.7144	8.84807	8.78403	8.61314	8.58395	8.80307
ENSMUSG00000004018.10	Fancl	-0.402609	3.74905	9.52306	0.00814888	0.0437082	4.3694	4.18332	3.88094	3.68562	3.64191	3.69047	3.60843	3.3797	3.46957	3.45403	3.62722	3.65319
ENSMUSG00000022048.9	Dpysl2	-0.40262	4.76276	24.3438	0.000227604	0.0035462	5.00366	5.04885	5.10038	4.87417	4.93208	4.70631	4.44268	4.58584	4.5012	4.63058	4.44129	4.6727
ENSMUSG00000035236.18	Scai	-0.403107	3.32079	9.50677	0.0081915	0.0438894	3.433	3.69927	2.86549	3.69808	3.54045	3.64799	2.99572	3.02149	3.06997	3.14901	3.26063	3.1338
ENSMUSG00000032307.17	Ube2q2	-0.403607	4.82177	8.98893	0.00969127	0.0494381	5.40501	5.24629	4.92652	4.49314	4.87368	4.93554	4.63565	4.41064	4.46373	4.54809	4.8195	4.72079
ENSMUSG00000027011.15	Ube2e3	-0.403778	4.98958	9.07828	0.00941117	0.0484212	5.55607	5.50024	5.17709	4.78938	4.84762	5.00638	4.74977	4.68718	4.64721	4.69808	4.97598	4.86042
ENSMUSG00000039914.7	Coq10a	-0.404229	4.10415	14.5667	0.00192526	0.0157572	4.28192	4.33314	4.62307	4.26514	4.06715	4.11461	3.89141	4.13123	3.97889	3.8216	3.70829	3.7629
ENSMUSG00000021514.19	Zfp369	-0.404787	4.00342	14.3913	0.00201433	0.0162708	4.32632	4.32318	4.16885	4.29825	4.07754	3.9101	3.63342	3.91348	3.91197	3.50317	4.00483	3.69712
ENSMUSG00000098022.8	Zfp82	-0.405849	3.27329	9.08681	0.00938493	0.048353	3.50013	3.56481	3.71753	3.47734	3.07138	3.3629	3.01867	3.12833	2.99112	3.23152	2.57799	3.3013
ENSMUSG00000028496.18	Mllt3	-0.405884	4.86264	12.2627	0.00357934	0.0242779	5.26462	5.25155	4.92885	4.80098	4.8456	5.14012	4.82547	4.56316	4.25007	4.77012	4.76927	4.62548
ENSMUSG00000008305.19	Tle1	-0.406142	3.41314	12.3932	0.00345034	0.0236289	3.97373	3.71459	3.58747	3.58859	3.35367	3.28494	3.2235	3.34467	3.06997	3.17956	3.19596	3.16194
ENSMUSG00000022708.17	Zbtb20	-0.406467	5.4136	14.9248	0.0017571	0.0147448	5.24874	5.51344	5.40403	5.84561	5.77692	5.73123	5.04628	5.112	5.089	5.3375	5.24889	5.31981
ENSMUSG00000006395.18	Hyi	-0.406624	4.07401	13.0806	0.00285295	0.02079	3.98656	4.29287	4.62019	4.30233	4.12504	4.16904	3.81917	4.14147	3.89907	3.70568	3.84109	3.6923
ENSMUSG00000096956.4	Snhg18	-0.407558	3.69756	9.17415	0.00912101	0.0473371	3.73617	4.41672	4.05792	3.69186	3.58965	3.63838	3.34952	3.47455	3.47538	3.52117	3.4937	3.56636
ENSMUSG00000027452.12	Acss1	-0.408175	6.39678	21.3682	0.000407178	0.0053331	6.74285	6.38689	6.3345	6.73312	6.64335	6.62562	5.95098	6.31703	6.13923	6.22034	6.12398	6.28978
ENSMUSG00000017493.13	Igfbp4	-0.408353	7.63055	12.9537	0.0029536	0.0212918	7.73372	8.10915	8.05651	7.74233	7.64328	7.54619	7.26786	7.566	7.28436	7.1666	7.60654	7.52224
ENSMUSG00000043252.9	Tmem64	-0.408411	5.02186	28.0611	0.000117265	0.00221377	5.33819	5.31157	5.05831	5.05938	5.33841	5.12815	4.71038	4.83331	4.80076	4.84827	4.71953	4.90273
ENSMUSG00000024168.9	Tmem204	-0.408994	5.00166	10.8286	0.00543499	0.032729	5.20001	5.45076	5.344	5.25967	4.7536	5.04145	4.69858	4.95829	4.44314	4.70597	4.78694	5.03224
ENSMUSG00000041912.13	Tdrkh	-0.40908	2.18966	13.454	0.00257878	0.0194486	2.41359	2.39726	2.42358	2.5173	2.12724	2.36961	1.90914	1.96997	1.74427	2.15584	2.087	1.96097
ENSMUSG00000019982.16	Myb	-0.409964	5.66536	9.09962	0.00934566	0.0482676	5.82008	5.65519	5.45842	5.97154	6.04116	6.0862	4.96984	5.4847	5.38108	5.29627	5.74672	5.66771
ENSMUSG00000051483.10	Cbr1	-0.410868	4.42633	12.9196	0.0029814	0.0214221	4.83424	4.71729	4.81723	4.5999	4.24968	4.39136	4.39671	4.30224	3.91625	4.16097	4.2475	4.17556
ENSMUSG00000038776.14	Ephx1	-0.411132	6.41848	14.9	0.00176817	0.0148293	6.22736	6.52512	6.65839	6.88319	6.71606	6.56475	6.11524	6.3897	6.24667	6.24041	5.88031	6.2681
ENSMUSG00000042073.16	Abhd14b	-0.411498	3.51777	12.0569	0.00379434	0.0251969	3.56429	3.83633	3.94237	3.62818	3.55042	3.68582	3.60843	3.39118	3.34193	2.99433	3.02035	3.34491
ENSMUSG00000047789.6	Slc38a9	-0.412589	5.63348	22.558	0.000320753	0.00448916	5.6928	5.85856	5.65191	5.85954	5.92901	5.93244	5.26519	5.26502	5.32592	5.34257	5.66546	5.56344
ENSMUSG00000076586.3	Igkv8-21	-0.414216	3.50664	10.7561	0.00555502	0.0332431	3.76126	3.93121	3.53321	4.05843	3.33069	3.44239	3.33131	3.27196	3.20188	3.40961	3.37019	3.11952
ENSMUSG00000057132.17	Rpgrip1	-0.414258	5.05113	13.2968	0.00269036	0.0200766	4.79589	5.36919	5.08998	5.47948	5.36691	5.25623	4.62322	4.74429	4.92474	4.95367	4.70101	4.99361
ENSMUSG00000000276.12	Dgke	-0.414292	4.42397	12.9951	0.00292035	0.0211159	4.13604	4.48682	4.52453	4.74804	4.89341	4.7803	4.05944	4.1278	4.21926	4.16861	4.31909	4.30738
ENSMUSG00000024869.11	Gm49405	-0.414545	3.19244	12.0524	0.0037992	0.0252083	3.05682	3.15715	3.49587	3.74085	3.33069	3.42572	2.9487	3.19539	2.9666	2.93289	2.9278	2.84362
ENSMUSG00000024169.17	Ift140	-0.414894	6.57661	21.5965	0.000388704	0.00516941	6.97673	6.61088	6.55855	6.86466	6.57901	6.9582	6.31308	6.32977	6.20185	6.32484	6.46934	6.47011
ENSMUSG00000058446.15	Znrf2	-0.415484	6.24523	37.5883	2.73948e-05	0.000788575	6.40428	6.53162	6.42585	6.33877	6.59235	6.31387	6.18875	6.03064	5.91516	5.95269	6.00634	6.02835
ENSMUSG00000061313.11	Ddhd2	-0.415862	4.81441	22.8533	0.000302698	0.00432695	4.74647	5.03264	4.82728	5.15285	5.12468	5.10914	4.52513	4.53496	4.48114	4.67146	4.6121	4.71605
ENSMUSG00000044345.10	Marveld1	-0.41597	5.95742	22.9643	0.000296217	0.00425472	5.94472	6.13211	6.34766	6.23786	6.09838	6.10987	5.62683	5.93674	5.60811	5.61265	5.65227	5.92746
ENSMUSG00000026489.14	Coq8a	-0.416001	5.28102	17.2091	0.00100833	0.0100261	5.26111	5.37403	5.47291	5.72904	5.41275	5.54955	5.16246	5.25562	4.91196	5.07239	4.74461	5.1458
ENSMUSG00000020978.11	Klhdc2	-0.416516	5.03417	11.5874	0.0043429	0.0276945	5.59707	5.44771	5.15929	4.83522	5.0926	5.09866	4.80801	4.81423	4.57064	4.80483	5.05102	4.781
ENSMUSG00000045730.5	Adrb2	-0.417139	4.83342	13.6499	0.00244717	0.0187407	5.16658	5.01212	5.08998	4.86038	4.82109	5.17045	4.74977	4.39075	4.47536	4.30649	4.92102	4.72079
ENSMUSG00000002996.18	Hbp1	-0.417504	6.07187	29.4188	9.34479e-05	0.00188095	6.14394	6.25423	6.09953	6.31167	6.36393	6.3946	5.8501	5.70897	5.75017	5.78772	6.07538	5.88799
ENSMUSG00000084897.2	Gm14226	-0.417559	3.23526	10.1042	0.0067833	0.0384611	3.31591	3.59272	3.46399	3.50597	3.28959	3.3803	3.01867	2.93779	2.59222	2.76172	3.21567	3.40502
ENSMUSG00000073155.13	1810058I24Rik	-0.417696	5.43834	10.8785	0.00535409	0.0323657	5.56607	5.92375	5.86705	5.5499	5.23858	5.54054	5.30929	5.25719	4.97068	4.94035	5.53167	5.19429
ENSMUSG00000051166.11	Eml5	-0.418194	3.49543	17.9721	0.000845842	0.00887865	3.45777	3.77918	3.42479	3.74085	3.80079	3.86548	3.29417	3.22137	3.18781	3.15671	3.36432	3.39912
ENSMUSG00000039031.17	Arhgap18	-0.418552	4.77906	19.4589	0.000608206	0.00701722	4.91474	5.18527	4.75009	4.90674	5.01728	5.02495	4.43702	4.48222	4.36085	4.55685	4.82379	4.62548
ENSMUSG00000028295.15	Smim8	-0.420204	3.26601	9.99863	0.00701035	0.0393293	3.78593	3.79368	3.48955	3.18157	3.28959	3.05137	3.14224	2.90611	3.02318	3.06149	3.04259	3.07582
ENSMUSG00000036295.6	Lrrn3	-0.420327	2.34227	11.3624	0.0046379	0.0290183	2.4387	2.90446	2.5745	2.30566	2.43787	2.47057	2.20428	2.10167	1.81923	2.21603	2.18356	2.1694
ENSMUSG00000040451.19	Sgms1	-0.421229	5.14266	28.0101	0.000118287	0.00222741	5.21825	5.26896	5.23301	5.38247	5.41821	5.48397	4.84486	4.69415	4.92898	4.9314	5.06558	5.01112
ENSMUSG00000034799.17	Unc13a	-0.42136	3.56578	22.1717	0.000346273	0.00475128	3.76623	3.75468	3.74961	3.91638	3.75407	3.60915	3.45984	3.50659	3.42826	3.27461	3.16251	3.18269
ENSMUSG00000039607.18	Rbms3	-0.422066	3.68008	12.8018	0.00307963	0.0219374	3.58692	3.88229	3.61676	4.06806	4.02126	3.99918	3.28157	3.27196	3.44019	3.3836	3.78943	3.50177
ENSMUSG00000043929.17	Klhl15	-0.422757	2.59051	9.47946	0.00826355	0.0441111	2.88478	3.14966	2.38325	2.71415	2.69333	2.77253	2.34409	2.08762	2.44615	2.5205	2.56781	2.18319
ENSMUSG00000105128.2	Gm42870	-0.423024	3.70601	16.2786	0.00125736	0.0117752	3.99927	4.06077	3.67361	3.87309	4.05319	3.69512	3.47097	3.1756	3.48692	3.43516	3.62722	3.64324
ENSMUSG00000104213.6	Ighd	-0.423043	9.81378	15.638	0.00147002	0.0131192	9.51877	10.0122	10.1715	10.1539	10.1222	9.9841	9.63463	9.52686	9.6658	9.65724	9.39711	9.62111
ENSMUSG00000027854.13	Sike1	-0.424358	6.17737	20.8004	0.00045766	0.00579171	6.09443	6.26555	6.18218	6.53209	6.63458	6.45609	5.8501	5.86027	6.0082	5.9032	5.96328	6.09919
ENSMUSG00000040209.13	Zfp704	-0.424643	3.22353	9.96241	0.00709029	0.0395395	3.05682	3.3263	3.14016	3.67305	3.49468	3.69975	2.84123	2.85724	2.79152	3.03667	3.23511	3.16889
ENSMUSG00000090157.8	Gm16534	-0.425591	1.90155	10.6858	0.00567433	0.0337536	2.08823	2.00707	2.22489	2.09571	1.74827	2.34618	1.7897	1.79073	1.58155	1.70915	1.76911	1.4004
ENSMUSG00000049624.15	Slc17a5	-0.42626	3.34801	17.1723	0.00101703	0.010082	3.26768	3.5478	3.55758	3.74686	3.65584	3.4479	3.04871	3.35057	2.90771	3.11779	3.10731	3.16194
ENSMUSG00000000876.12	Pxmp4	-0.426348	4.22912	26.4409	0.000155338	0.00273172	4.306	4.51627	4.55208	4.45327	4.39517	4.31798	3.99918	4.08246	3.71994	3.9991	4.08915	4.0866
ENSMUSG00000023827.9	Agpat4	-0.426643	4.06785	9.82221	0.00740982	0.0407417	4.81998	4.17964	4.12059	4.15648	3.99228	4.15899	3.80604	3.96821	3.80999	3.66307	4.08559	3.65813
ENSMUSG00000048583.17	Igf2	-0.426818	2.93727	9.91376	0.00719932	0.039953	3.1661	3.28584	3.29312	3.11808	2.84693	3.05137	3.00341	2.77193	2.15928	2.6241	2.7768	2.79952
ENSMUSG00000031755.7	Bbs2	-0.427085	3.40793	21.8014	0.000372937	0.00499542	3.60921	3.55349	3.72292	3.56157	3.5152	3.65754	3.31903	3.05799	2.97482	3.40315	3.14891	3.14089
ENSMUSG00000024026.14	Glo1	-0.427478	5.82669	11.4491	0.00452159	0.0284895	6.4901	6.15288	6.0617	5.83859	5.65392	5.78667	5.49121	5.53476	5.43272	5.60423	5.80317	5.68721
ENSMUSG00000091811.3	Inafm1	-0.427511	4.00602	14.4012	0.00200916	0.0162467	3.93013	4.23383	4.432	4.27764	4.1903	4.11114	3.66285	4.17176	3.80999	3.60797	3.68491	3.64822
ENSMUSG00000024712.10	Rfk	-0.427561	5.52253	19.1646	0.000648413	0.00734457	5.96755	5.95849	5.72769	5.37473	5.61524	5.58626	5.37597	5.20281	5.18954	5.34931	5.32646	5.30727
ENSMUSG00000022453.9	Naga	-0.428492	5.66187	25.5733	0.000181465	0.0030576	5.65848	5.8011	6.03157	5.95606	5.86849	5.81682	5.33389	5.52697	5.30325	5.23759	5.62551	5.52469
ENSMUSG00000035184.16	Fam124a	-0.429711	2.54359	19.2574	0.000635409	0.0072358	2.75085	2.74445	2.89447	2.6894	2.68429	2.67246	2.21757	2.35734	2.3483	2.40889	2.1012	2.44606
ENSMUSG00000032377.9	Plscr4	-0.43073	3.50799	10.1865	0.00661192	0.0378228	3.85751	4.08455	3.77061	3.40319	3.49468	3.5072	3.26887	3.00663	3.22274	3.09393	3.45554	3.55049
ENSMUSG00000045466.19	Zfp956	-0.430985	4.63585	20.3242	0.000505578	0.00615747	4.59556	4.59841	4.87412	5.0857	4.91867	4.87543	4.331	4.53755	4.40106	4.42917	4.22175	4.49052
ENSMUSG00000041132.12	N4bp2l1	-0.431136	5.62386	23.2078	0.000282546	0.00412196	5.86245	5.98295	5.90908	5.726	5.71507	5.72102	5.63056	5.06256	5.3419	5.39396	5.40437	5.46523
ENSMUSG00000024180.15	Pgap6	-0.43176	5.17164	19.9868	0.000543032	0.0064656	5.73268	5.28786	5.47611	5.25546	5.15768	5.23725	4.95008	4.931	4.99715	4.79005	5.03077	4.93162
ENSMUSG00000008822.16	Acyp1	-0.43193	3.32669	14.513	0.00195205	0.0158782	3.53548	3.79848	3.50842	3.43331	3.19736	3.61406	3.12119	3.28434	2.92478	2.85931	3.12131	3.22332
ENSMUSG00000042436.13	Mfap4	-0.432434	3.94276	13.1855	0.00277268	0.020435	3.81499	4.24794	4.34718	4.33061	3.91716	4.11807	3.4373	3.78002	3.79614	3.52712	3.982	3.68262
ENSMUSG00000038538.18	Ubn2	-0.432483	5.78292	18.0398	0.000832944	0.00876799	6.13628	6.21616	5.91852	5.78266	5.9788	5.81148	5.62185	5.21418	5.52658	5.44515	5.77023	5.66403
ENSMUSG00000095041.8	ENSMUSG00000095041.8	-0.43277	8.3691	9.76715	0.00753981	0.0412585	8.18445	8.77871	8.91429	8.69054	8.44209	8.25583	8.01911	8.33006	8.35001	8.16257	7.7384	8.13441
ENSMUSG00000116165.2	Pdxp	-0.433444	3.24703	11.3645	0.00463504	0.0290183	3.51201	3.63629	3.68471	3.24237	3.34796	3.18283	3.14919	3.13517	3.13743	2.72075	2.68554	3.18269
ENSMUSG00000031425.16	Plp1	-0.433539	2.4101	13.0229	0.00289826	0.0210071	2.33553	2.68346	2.74334	2.62561	2.63826	2.59506	2.36812	1.89124	2.03899	2.07689	2.24877	2.39955
ENSMUSG00000087403.10	Kantr	-0.434007	2.80479	14.4416	0.00198829	0.0161217	3.0157	3.14966	2.75392	3.06135	2.99308	3.0221	2.7436	2.23516	2.4696	2.57897	2.55755	2.79952
ENSMUSG00000039795.15	Zfand1	-0.434105	4.31578	26.7689	0.000146603	0.00261829	4.32296	4.70455	4.44512	4.5999	4.49152	4.50416	4.04833	3.96821	4.08142	3.95563	4.26652	4.1582
ENSMUSG00000022610.11	Mapk12	-0.43428	3.10713	12.4672	0.00337949	0.0233044	3.55283	3.37854	3.42479	3.33303	3.11237	2.9694	3.07814	2.59446	3.07763	2.87806	2.7768	2.79952
ENSMUSG00000049191.13	Rtl5	-0.434554	3.1699	17.0538	0.00104564	0.0102466	3.06491	3.20134	3.39129	3.49173	3.53543	3.47516	2.77089	2.99161	2.82828	3.10193	2.91178	3.00767
ENSMUSG00000044534.9	Ackr2	-0.434776	3.86092	18.2761	0.000789639	0.00846773	3.76126	4.08455	4.26447	4.2053	3.99228	4.0104	3.77941	3.70835	3.7633	3.42244	3.59749	3.46271
ENSMUSG00000027088.11	Phospho2	-0.434966	4.28587	10.5865	0.00584777	0.0344687	4.74395	4.75483	4.69349	4.03407	4.30671	4.22149	4.24603	3.79307	3.94163	4.06604	4.15527	4.07555
ENSMUSG00000032652.14	Crebl2	-0.435329	5.20216	23.4194	0.000271249	0.00400025	5.51682	5.44465	5.54324	5.28879	5.30932	5.29346	5.19808	4.9486	4.70271	4.86716	4.94286	5.10108
ENSMUSG00000028944.15	Prkag2	-0.435452	4.2577	29.576	9.10665e-05	0.00185305	4.19985	4.48086	4.59097	4.42732	4.50698	4.5147	4.19658	4.02462	3.9911	3.94233	3.99346	3.98787
ENSMUSG00000032422.19	Snx14	-0.435603	4.78794	23.4382	0.00027027	0.00398977	5.00366	5.16496	5.04759	4.80386	4.89145	4.99513	4.57243	4.41908	4.33234	4.51254	4.69165	4.75583
ENSMUSG00000037822.13	Smim14	-0.436024	7.00497	25.7335	0.000176282	0.00300568	6.8015	7.24418	7.19495	7.34046	7.35321	7.23787	6.73003	6.77231	6.80709	6.81845	6.64736	6.84085
ENSMUSG00000073664.12	Nbeal1	-0.436084	3.67285	18.9347	0.000681951	0.00761444	4.04495	4.08455	3.7283	3.69186	3.98861	3.63355	3.57785	3.31482	3.50973	3.37703	3.47747	3.36926
ENSMUSG00000074342.5	I830077J02Rik	-0.436285	5.71186	9.33052	0.00866965	0.0455179	5.54599	6.14159	6.0617	5.94956	5.79277	5.91464	5.63799	5.36016	5.01719	5.12043	5.76801	5.77637
ENSMUSG00000029149.15	Krtcap3	-0.436715	3.00204	12.2022	0.00364107	0.0245328	3.19586	3.04039	3.55758	3.3568	3.05746	2.92264	2.90831	2.98405	2.53777	2.71033	2.69493	2.74475
ENSMUSG00000038260.11	Trpm4	-0.436812	2.70786	12.1414	0.00370429	0.0248426	2.65769	2.6938	2.86549	3.14563	2.87895	3.13578	2.2567	2.58449	2.4223	2.30186	2.50513	2.73542
ENSMUSG00000055862.8	Izumo4	-0.438412	4.89486	16.1718	0.00129021	0.011929	4.79102	5.00174	5.38031	5.27014	5.08233	4.98189	4.64305	4.95054	4.56521	4.51852	4.53316	4.70174
ENSMUSG00000092074.3	Dynlt1a	-0.438813	3.48031	11.4742	0.00448855	0.0283549	4.02851	3.79848	3.55153	3.62818	3.5101	3.50191	2.83262	3.13517	3.22963	3.54483	3.38767	3.25633
ENSMUSG00000023960.14	Enpp5	-0.438993	4.41569	14.5813	0.00191803	0.0157318	4.52111	4.92697	4.69898	4.48237	4.56963	4.45298	4.16264	3.96821	4.01919	3.98187	4.48254	4.38405
ENSMUSG00000044068.9	Zrsr1	-0.439384	4.4459	15.2388	0.00162343	0.0139856	4.71598	4.59566	4.71531	4.72083	4.31843	4.7803	4.37316	4.2273	3.87292	4.10238	4.5094	4.09027
ENSMUSG00000029254.17	Stap1	-0.440918	5.8563	21.325	0.000410786	0.00536255	5.68495	6.15194	5.96139	6.12935	6.17937	6.18773	5.67096	5.38335	5.51535	5.7939	5.62551	5.69324
ENSMUSG00000116718.3	Gm49668	-0.441118	2.90887	14.106	0.00216951	0.017125	2.8289	2.95694	3.21866	3.13651	3.24114	3.23479	2.79767	2.55415	2.43427	2.96832	2.59815	2.6386
ENSMUSG00000097048.9	1600020E01Rik	-0.442771	4.5339	17.2447	0.000999995	0.0099565	4.96097	4.79383	4.98833	4.61968	4.55236	4.42529	4.36721	4.47414	4.10782	4.22095	4.28529	4.2979
ENSMUSG00000047415.13	Gpr68	-0.443242	3.52492	16.3105	0.00124772	0.0117107	3.45162	3.58162	3.87125	3.88403	3.80079	3.73626	3.30665	3.16225	3.53218	3.31645	2.98251	3.37528
ENSMUSG00000090031.4	4732440D04Rik	-0.443371	2.83225	12.0234	0.00383071	0.0253146	2.71019	3.18676	3.06566	2.98207	3.17174	3.04411	2.415	2.44814	2.32277	2.84031	2.88742	2.57723
ENSMUSG00000097743.2	Gm16973	-0.443742	4.0381	17.9406	0.000851927	0.00891739	4.33972	4.48384	4.30101	4.16099	4.20932	3.89404	3.90379	3.9055	3.60283	3.96443	3.64671	3.74441
ENSMUSG00000029162.16	Khk	-0.444026	3.79623	9.27019	0.00884065	0.0461716	4.11283	4.06476	4.29378	3.92701	3.77124	3.76304	3.38528	3.97967	3.51537	3.01988	3.68491	3.59245
ENSMUSG00000108037.3	Gm44597	-0.44418	4.12122	10.044	0.00691156	0.0389859	4.46721	4.04469	4.25333	4.71777	4.17748	4.1955	4.03714	3.79307	4.31302	3.61916	3.69431	3.72096
ENSMUSG00000002731.7	Prkra	-0.444718	3.65107	15.1676	0.00165271	0.0141477	3.95645	3.97004	4.02334	3.82278	3.53543	3.77625	3.37938	3.38545	3.25009	3.14127	3.72213	3.52904
ENSMUSG00000040820.17	Hlcs	-0.444983	4.75141	12.1323	0.00371393	0.0248736	4.36613	4.78901	4.86439	5.12082	5.27514	5.14352	4.53046	4.62529	4.51817	4.4575	4.40456	4.53154
ENSMUSG00000031953.3	Tmem170	-0.445629	2.91627	13.372	0.00263627	0.0197521	3.35601	3.30621	3.14016	3.02226	2.93334	2.90671	2.43788	2.64332	2.81001	2.43445	2.86263	2.82614
ENSMUSG00000028743.8	Akr7a5	-0.446083	4.25828	9.36882	0.00856306	0.0451296	4.82236	4.45676	4.73681	4.33061	4.19349	4.09717	4.11729	4.41627	3.77276	3.96881	3.76734	3.96809
ENSMUSG00000050373.14	Snx21	-0.44658	4.04062	10.7274	0.00560338	0.0334519	3.84817	3.92683	4.19627	4.57647	4.34447	4.44473	3.69645	4.04294	3.59752	3.74196	3.61738	4.04187
ENSMUSG00000023017.11	Asic1	-0.446672	2.24167	9.38181	0.00852725	0.0450118	1.98973	2.27855	2.64442	2.75049	2.33773	2.55475	2.13596	2.16996	2.13014	1.79058	1.75122	2.00824
ENSMUSG00000039908.15	Slc26a11	-0.446969	3.82453	18.7919	0.000703799	0.00779992	3.86215	3.97004	4.04073	4.32661	4.01767	3.92204	3.47651	3.68521	3.6239	3.66307	3.27322	3.74441
ENSMUSG00000028436.9	Dcaf12	-0.447244	6.70603	28.1078	0.000116338	0.00219906	6.97136	6.95906	6.92801	6.86673	6.73258	7.00008	6.32003	6.4866	6.32351	6.36028	6.78727	6.45811
ENSMUSG00000046447.4	Camk2n1	-0.448247	4.83833	10.5803	0.00585886	0.0344932	5.06945	5.27586	5.19079	5.03258	4.89341	4.7449	4.43985	4.39646	4.39188	4.31684	5.06377	4.81462
ENSMUSG00000039264.10	Gimap3	-0.448394	8.38086	22.6213	0.000316782	0.00446825	8.4188	8.34671	8.74773	8.78463	8.6431	8.53131	8.07218	8.36434	8.13097	8.13116	7.93646	8.16732
ENSMUSG00000037126.17	Psd	-0.448895	3.99406	10.188	0.00660893	0.0378228	4.20352	3.85028	4.29015	4.40089	4.19349	4.2118	3.58299	4.24324	3.62911	3.74196	3.30423	3.84764
ENSMUSG00000021636.16	Marveld2	-0.449476	3.18352	12.4824	0.00336522	0.0232814	2.85711	3.41026	3.65679	3.42584	3.58965	3.26634	3.04126	2.87371	3.00724	3.0778	2.79438	2.85228
ENSMUSG00000039145.17	Camk1d	-0.44956	5.75991	9.49106	0.00823287	0.044016	5.51091	5.73626	5.64766	6.12128	6.35115	6.22835	5.25717	5.28517	5.58681	5.57149	5.57045	5.77181
ENSMUSG00000036817.15	Sun1	-0.44967	5.7408	30.1399	8.30809e-05	0.00172266	5.93041	5.79751	5.71556	6.08735	6.00443	6.10987	5.3415	5.51652	5.41622	5.46234	5.59949	5.63671
ENSMUSG00000020053.19	Igf1	-0.449962	5.33498	16.2629	0.00126213	0.0118013	5.49603	5.72496	5.72097	5.30924	5.5496	5.40396	5.14692	4.95829	4.94998	4.8243	5.47011	5.11734
ENSMUSG00000031840.15	Rab3a	-0.450142	2.85172	19.9618	0.000545933	0.00648459	3.00733	3.02408	3.09092	3.17267	3.06444	2.98465	2.50443	2.63368	2.58149	2.83072	2.74099	2.33921
ENSMUSG00000017309.12	Cd300lg	-0.450176	3.98568	13.6615	0.00243958	0.0187208	3.9257	4.45372	4.432	4.12914	4.03908	4.09717	3.54661	3.9411	3.41019	3.77734	3.76288	3.95206
ENSMUSG00000047747.11	Rnf150	-0.450489	4.0196	12.4535	0.0033925	0.0233725	3.81499	4.03658	4.0364	4.41981	4.30671	4.59889	3.6677	3.63777	3.64465	3.95563	3.91929	3.81257
ENSMUSG00000023074.12	Mospd1	-0.450498	3.14683	11.7084	0.00419325	0.0269915	3.62023	3.59272	3.211	3.11808	3.16526	3.32744	2.94071	2.85724	2.4696	3.01988	3.15572	2.9115
ENSMUSG00000041777.13	Cir1	-0.451152	5.18445	22.0722	0.000353217	0.00483119	5.49454	5.59436	5.27219	5.27431	5.22307	5.45551	4.90358	4.86043	4.69775	4.93365	5.2264	4.97787
ENSMUSG00000039166.17	Akap7	-0.451509	3.40129	16.8869	0.00108754	0.0105668	3.70546	3.80804	3.61095	3.67935	3.45274	3.35118	3.2235	3.08654	3.05454	2.88734	3.41634	3.23662
ENSMUSG00000026678.11	Rgs5	-0.451891	2.96657	11.0171	0.00513663	0.0314468	3.10467	3.26517	3.01376	3.17267	3.30735	3.15613	2.56804	2.54389	2.29678	2.66786	3.01286	3.1051
ENSMUSG00000063873.11	Slc24a3	-0.452342	2.85998	10.495	0.00601316	0.0351929	2.78062	2.85921	2.80571	3.28429	3.22877	3.32744	2.48258	2.68125	2.24334	2.68925	2.69493	2.85228
ENSMUSG00000042198.13	Chchd7	-0.452469	3.63921	20.6747	0.000469779	0.00589086	3.99081	4.12334	3.84674	3.69808	3.73233	3.6287	3.50388	3.51712	3.25685	3.29568	3.41634	3.37528
ENSMUSG00000040123.18	Zmym5	-0.452846	6.11194	30.2664	8.14008e-05	0.00169103	6.23275	6.43779	6.22084	6.19894	6.49627	6.30857	5.88382	5.55788	5.86849	5.96151	5.90984	5.98864
ENSMUSG00000049866.13	Arl4c	-0.452905	6.53832	21.4931	0.000396946	0.00523757	6.49759	6.74752	6.77014	6.79388	6.7937	6.85303	6.33534	6.47855	6.03989	6.15938	6.09767	6.57391
ENSMUSG00000025766.15	D3Ertd751e	-0.453019	3.39578	17.5527	0.000931097	0.00944273	3.52965	3.84564	3.66242	3.50597	3.57507	3.46975	3.41441	2.84058	3.00724	3.24602	3.16926	3.18269
ENSMUSG00000002222.15	Rmnd5a	-0.453288	6.48946	36.683	3.10627e-05	0.000852078	6.67315	6.69955	6.46985	6.70099	6.80104	6.81833	6.10277	6.14617	6.23302	6.19533	6.38119	6.3891
ENSMUSG00000028565.19	Nfia	-0.4535	4.4082	10.5054	0.00599427	0.0351365	4.9125	5.04684	4.41876	4.32661	4.47852	4.34187	4.0668	3.89746	4.13007	4.11033	4.39595	4.33236
ENSMUSG00000009418.18	ENSMUSG00000009418.18	-0.453673	6.33724	9.38047	0.00853093	0.0450118	5.9491	6.29897	6.26127	6.88114	6.74458	6.88742	5.87336	5.99437	6.17712	6.11758	6.13005	6.23619
ENSMUSG00000035868.10	Zfp983	-0.454603	3.23078	11.9826	0.00387559	0.0255429	3.76126	3.54209	3.38449	3.03213	3.58481	3.20254	3.21027	2.68125	3.04677	3.0029	3.0278	2.9115
ENSMUSG00000073422.12	H2-Ke6	-0.455531	5.83202	14.3383	0.00204216	0.0164066	5.80929	6.1463	6.29699	6.23999	5.82292	5.84947	5.55277	5.98113	5.49834	5.48698	5.32646	5.58699
ENSMUSG00000032392.12	Parp16	-0.45568	2.74946	21.468	0.000398982	0.00525701	3.09681	2.85921	2.95993	2.96155	2.74637	3.09419	2.48258	2.50211	2.3483	2.47196	2.63765	2.58765
ENSMUSG00000026879.15	Gsn	-0.455737	8.14322	26.5357	0.000152754	0.0026994	8.30968	8.38053	8.45524	8.49513	8.17158	8.28249	7.7378	8.1059	7.77714	7.72836	7.91528	8.0709
ENSMUSG00000020593.17	Lpin1	-0.455757	5.12108	25.3084	0.00019042	0.00313404	5.39862	5.21431	5.22733	5.41491	5.32974	5.38684	4.83412	4.85214	4.58145	4.7676	5.05285	5.10471
ENSMUSG00000076490.8	ENSMUSG00000076490.8	-0.45642	5.88621	16.5757	0.00117088	0.0111796	5.88203	6.34237	6.37362	6.01326	5.98341	5.89862	5.78131	5.86954	5.43123	5.53059	5.42709	5.7395
ENSMUSG00000056069.11	Otulinl	-0.45644	6.03308	25.4364	0.000186032	0.00310145	6.13436	6.35546	6.41172	6.24425	6.18898	6.09852	5.942	5.81833	5.54326	5.55992	5.81075	5.98864
ENSMUSG00000032698.16	Lmo2	-0.456907	6.84759	15.5096	0.00151749	0.0133931	7.30156	7.29476	7.17441	6.85496	6.726	6.89097	6.49796	6.58805	6.54394	6.41024	6.9298	6.58044
ENSMUSG00000039062.16	Anpep	-0.457164	5.3107	25.347	0.000189084	0.00312935	5.38738	5.21969	5.66319	5.58722	5.60928	5.60982	4.87452	5.0095	5.21579	5.02691	5.02334	5.20954
ENSMUSG00000003949.17	Hlf	-0.457688	1.07105	10.4262	0.00614119	0.0358016	1.16419	1.49442	1.29639	1.37877	1.20785	1.09037	0.877708	1.11771	0.685495	0.551931	0.922996	0.792497
ENSMUSG00000034614.15	Pik3ip1	-0.458403	5.18288	14.5665	0.00192535	0.0157572	5.03487	5.38205	5.40738	5.68747	5.41957	5.35931	5.21805	5.13439	4.8305	4.59702	4.78254	4.96195
ENSMUSG00000113425.2	Gm48653	-0.458621	0.841175	10.7367	0.00558765	0.0333713	0.826488	1.11784	1.26713	1.10707	1.15652	0.741048	0.539805	0.548609	0.603046	0.597899	0.602126	0.756038
ENSMUSG00000074165.11	Zfp788	-0.459003	3.86891	13.3866	0.00262594	0.0197045	4.00348	4.40102	3.9744	3.66673	4.30671	3.99918	3.68693	3.32084	3.53774	3.57962	3.77179	3.79021
ENSMUSG00000061887.15	Ssbp3	-0.459406	5.2381	11.8551	0.0040197	0.0262373	6.01214	5.37403	5.45194	5.24064	5.13797	5.29957	4.93809	5.10155	4.84851	4.86716	5.19861	4.95794
ENSMUSG00000105679.2	Gm43338	-0.45996	1.82275	10.2152	0.00655346	0.0376259	1.84698	2.20812	2.08101	2.22186	2.12724	1.62606	1.55869	1.66386	1.51547	1.77065	1.21173	1.71726
ENSMUSG00000040128.10	Pnrc1	-0.460044	5.81566	32.5347	5.70071e-05	0.00130217	6.03393	6.24283	6.16246	6.00326	5.88829	5.7845	5.69253	5.64563	5.49549	5.5112	5.49988	5.5502
ENSMUSG00000020798.15	Spns3	-0.461144	4.00085	12.2189	0.00362397	0.0244691	3.68986	4.11182	4.27185	4.40849	4.26793	4.40843	3.47651	4.02093	3.72969	3.72134	3.54653	3.94802
ENSMUSG00000109378.2	Gm49396	-0.461303	5.22438	44.6261	1.10749e-05	0.000414472	5.48854	5.38843	5.53865	5.30517	5.38096	5.50263	4.95406	4.93493	4.89256	4.93365	4.97405	5.15283
ENSMUSG00000121084.1	ENSMUSG00000121084.1	-0.461341	2.69782	18.5167	0.000748176	0.00814625	2.59206	2.95694	2.94153	3.06135	3.02205	2.83278	2.53658	2.35734	2.25689	2.5205	2.56781	2.45746
ENSMUSG00000027276.8	Jag1	-0.462659	4.63095	14.2991	0.00206305	0.0165299	4.45496	4.85734	4.49645	5.16637	4.87368	5.06855	4.14536	4.36184	4.4608	4.473	4.40742	4.42236
ENSMUSG00000036282.16	Naa30	-0.462689	4.28392	9.09327	0.00936512	0.0482844	4.94353	4.84811	4.41543	3.91104	4.4654	4.11461	4.05205	4.0283	4.12639	4.11429	3.9588	3.92358
ENSMUSG00000064109.9	Hcst	-0.46293	3.75442	9.94146	0.00713701	0.0397702	3.64201	3.97429	4.29015	4.36227	3.73233	3.62384	3.60337	3.72206	3.28356	3.3836	3.32252	3.66306
ENSMUSG00000097705.3	Gm26740	-0.463201	6.45203	24.5987	0.000217026	0.0034426	6.53591	6.94451	6.77599	6.59673	6.72214	6.33931	6.28338	6.03979	6.15378	6.2231	6.15238	6.34145
ENSMUSG00000027739.10	Rab33b	-0.463288	4.51676	19.6918	0.000578405	0.00676775	4.26447	4.85734	4.5998	4.79809	4.88358	4.87543	4.11374	4.31436	4.21926	4.32369	4.26337	4.35995
ENSMUSG00000026017.14	Carf	-0.4634	2.48426	12.7188	0.003151	0.0222754	2.19524	2.67304	2.52593	2.83188	2.94851	2.86611	2.28222	2.08762	2.29678	2.25958	2.21	2.28906
ENSMUSG00000097680.2	Gm26642	-0.464669	2.38687	12.6854	0.00318036	0.0224297	2.41359	2.7244	2.53822	2.95118	2.31451	2.57505	2.16368	2.20943	1.92483	1.95855	2.19684	2.35148
ENSMUSG00000119977.1	ENSMUSG00000119977.1	-0.465166	2.42988	15.508	0.0015181	0.0133931	2.5695	2.84071	2.7955	2.44523	2.46976	2.68185	2.21757	2.33372	1.92483	2.17113	2.04356	2.36365
ENSMUSG00000092415.4	Gm20513	-0.466321	1.52873	11.1783	0.00489658	0.0302507	1.57987	1.51791	1.78333	1.97804	1.6953	1.84246	1.20564	1.22432	0.941797	1.43302	1.28817	1.55695
ENSMUSG00000085786.3	Gm15987	-0.466371	5.55286	18.9252	0.00068338	0.00761697	6.03907	5.94122	5.8375	5.69526	5.53962	5.46234	5.25556	5.02064	5.46663	5.30149	5.41577	5.30884
ENSMUSG00000029359.14	Tesc	-0.466434	2.38475	12.0233	0.0038308	0.0253146	2.26709	2.55314	2.47566	2.71415	2.855	2.64392	1.94152	2.33372	1.85529	2.20122	2.02878	2.38768
ENSMUSG00000025352.7	Gdf11	-0.466841	4.52717	24.5038	0.000220899	0.00346599	4.79102	4.69943	4.84472	4.77769	4.71421	4.61123	4.30944	4.44412	4.16641	4.45438	3.90317	4.31053
ENSMUSG00000062901.4	Klhl24	-0.467353	6.75971	10.8514	0.00539784	0.0325641	6.50058	6.8325	6.58546	7.16983	7.36385	7.18189	6.38623	6.25157	6.48401	6.55782	6.60253	6.71651
ENSMUSG00000033446.8	Lpar6	-0.467486	4.56498	15.1742	0.00164997	0.0141349	4.83424	4.94657	5.04113	4.52845	4.66225	4.59144	4.71507	4.19489	4.11528	4.17241	4.34019	4.25609
ENSMUSG00000062822.9	4833420G17Rik	-0.468054	6.29591	31.1084	7.11648e-05	0.00153179	6.13724	6.57495	6.5102	6.57156	6.65668	6.55903	6.05824	5.90804	5.96759	6.09772	6.03528	6.17796
ENSMUSG00000109555.2	Gm44891	-0.468457	2.48382	13.3969	0.0026187	0.01967	2.64695	2.73446	2.95993	2.57247	2.55151	2.68185	2.20428	2.48077	2.4696	2.24521	2.02878	1.89543
[truncated: 933 more rows]
